# Supplementary material for: Adaptations during Maturation in an Identified Honeybee Interneuron Responsive to Waggle Dance Vibration Signals
Source: eNeuro. 2019 Sep 5;6(5):ENEURO.0454-18.2019. doi: 10.1523/ENEURO.0454-18.2019 (PMC6731536; doi:10.1523/ENEURO.0454-18.2019)
Supplement: Extended Data 1 — This ZIP file contains all the code used to generate the results of this publication. The code is organized into two folders: (1) GJEphys-master, which contains code for analyzing and plotting electrophysiology data and (2) GJMorph-master, which contains code for analyzing morphology data. Download Extended Data 1, ZIP file. [file sup_enu-eN-NWR-0454-18-s02.zip]

Archive with 425 entries (376 files):
- GJMorph-master/
- GJMorph-master/.gitignore
- GJMorph-master/LICENSE-CCBY
- GJMorph-master/README.md
- GJMorph-master/setup.py
- GJMorph-master/GJMorph/
- GJMorph-master/GJMorph/__init__.py
- GJMorph-master/GJMorph/auxFuncs.py
- GJMorph-master/GJMorph/customStats.py
- GJMorph-master/GJMorph/folderDefs.py
- GJMorph-master/GJMorph/matplotlibRCParams.py
- GJMorph-master/GJMorph/pandasFuncs.py
- GJMorph-master/GJMorph/reg2regParNames.py
- GJMorph-master/scripts/
- GJMorph-master/scripts/DL-Int-1FMinusNE.py
- GJMorph-master/scripts/DL-Int-1_RegMaxSNParFiles.py
- GJMorph-master/scripts/__init__.py
- GJMorph-master/scripts/compareLengthVsDist.py
- GJMorph-master/scripts/compareNrnsBlender.py
- GJMorph-master/scripts/compareRegErrorDiffSVS.py
- GJMorph-master/scripts/constructReg2RegSetsParFile.py
- GJMorph-master/scripts/convertRegMaxSNParFile2AnalysisInput.py
- GJMorph-master/scripts/printRegRegTestScaling.py
- GJMorph-master/scripts/processOrthoProjBlender.py
- GJMorph-master/scripts/proximalDistalAnalysis.py
- GJMorph-master/scripts/reg2RegSets.py
- GJMorph-master/scripts/significanceMorphometrics.py
- GJMorph-master/scripts/transRegMaxSNOutput.py
- GJMorph-master/scripts/vizNrn2DDensity.py
- GJMorph-master/GJMorph/etc/
- GJMorph-master/GJMorph/etc/DL-Int-1_globalMeasuresSpec.xlsx
- GJMorph-master/GJMorph/etc/FreeSans.ttf
- GJMorph-master/scripts/lengthDistDiffScales/
- GJMorph-master/scripts/lengthDistDiffScales/__init__.py
- GJMorph-master/scripts/lengthDistDiffScales/calcTDLWN.py
- GJMorph-master/scripts/lengthDistDiffScales/compareDensitiesGroupingByRegion.py
- GJMorph-master/scripts/lengthDistDiffScales/filterSignificantVoxels.py
- GJMorph-master/scripts/lengthDistDiffScales/generateRawDF.py
- GJMorph-master/scripts/lengthDistDiffScales/rawDataAnalysis.py
- GJMorph-master/scripts/lengthDistDiffScales/sigVoxelsAcrossInits.py
- GJEphys-master/
- GJEphys-master/.gitignore
- GJEphys-master/LICENSE-CCBY
- GJEphys-master/README.md
- GJEphys-master/setup.py
- GJEphys-master/GJEphys/
- GJEphys-master/GJEphys/KKHAXLParsing.py
- GJEphys-master/GJEphys/NEOFuncs.py
- GJEphys-master/GJEphys/__init__.py
- GJEphys-master/GJEphys/additionalEphysFuncs.py
- GJEphys-master/GJEphys/doubleExpFitting.py
- GJEphys-master/GJEphys/expIDLaborStateMap.py
- GJEphys-master/GJEphys/expNamePlots.py
- GJEphys-master/GJEphys/fitDoubleExp.py
- GJEphys-master/GJEphys/folderDefs.py
- GJEphys-master/GJEphys/makeContImages.py
- GJEphys-master/GJEphys/makePulseImages.py
- GJEphys-master/GJEphys/makeSpikeTotalVsFreqImages.py
- GJEphys-master/GJEphys/matplotlibRCParams.py
- GJEphys-master/GJEphys/neoNIXIO.py
- GJEphys-master/GJEphys/orphanFuncs.py
- GJEphys-master/GJEphys/pandasFuncs.py
- GJEphys-master/GJEphys/pdColumnNameMapCont.py
- GJEphys-master/GJEphys/pdColumnNameMapPulse.py
- GJEphys-master/GJEphys/rawDataAnalyse.py
- GJEphys-master/GJEphys/rawDataImport.py
- GJEphys-master/GJEphys/rawDataProcess.py
- GJEphys-master/GJEphys/simParamExtract.py
- GJEphys-master/GJEphys/spikeDetection.py
- GJEphys-master/GJEphys/ssvkernel.py
- GJEphys-master/GJEphys/stimParEstimation.py
- GJEphys-master/doc/
- GJEphys-master/doc/Description_Usage.docx
- GJEphys-master/scripts/
- GJEphys-master/scripts/__init__.py
- GJEphys-master/scripts/undocumentedTemp/
- GJEphys-master/scripts/undocumentedTemp/OPExcitationVsFreq.py
- GJEphys-master/scripts/undocumentedTemp/__init__.py
- GJEphys-master/scripts/undocumentedTemp/addEphysParsToAllDataFile.py
- GJEphys-master/scripts/undocumentedTemp/alphaFitPCA.py
- GJEphys-master/scripts/undocumentedTemp/alphaVsDOE.py
- GJEphys-master/scripts/undocumentedTemp/averageFreqTraces.py
- GJEphys-master/scripts/undocumentedTemp/doeParamsFVsNE.py
- GJEphys-master/scripts/undocumentedTemp/doeParamsVsFreq.py
- GJEphys-master/scripts/undocumentedTemp/doeParamsVsSpontActivity.py
- GJEphys-master/scripts/undocumentedTemp/doubleExpFitPCA.py
- GJEphys-master/scripts/undocumentedTemp/fitAlphaFunc.py
- GJEphys-master/scripts/undocumentedTemp/fitCCData.py
- GJEphys-master/scripts/undocumentedTemp/fittingOPExcitation2Exp.py
- GJEphys-master/scripts/undocumentedTemp/fittingOPExcitationAlpha.py
- GJEphys-master/scripts/undocumentedTemp/generateBestFitParams.py
- GJEphys-master/scripts/undocumentedTemp/plotBestContResps.py
- GJEphys-master/scripts/undocumentedTemp/saveCCData.py
- GJEphys-master/scripts/undocumentedTemp/scanOrigSMR.py
- GJEphys-master/scripts/undocumentedTemp/shortStimResps.py
- GJEphys-master/scripts/undocumentedTemp/spikeAdaptiveDLInt1.py
- GJEphys-master/scripts/undocumentedTemp/spikeAmpVsNoise.py
- GJEphys-master/scripts/undocumentedTemp/spikeEventAmpStats.py
- GJEphys-master/scripts/undocumentedTemp/spikeResponsePulseStims.py
- GJEphys-master/scripts/undocumentedTemp/spikingRateFreq.py
- GJEphys-master/scripts/undocumentedTemp/sponteneousActivityStats.py
- GJEphys-master/scripts/undocumentedTemp/viewCCData.py
- GJEphys-master/scripts/undocumentedTemp/viewOrigFile.m
- GJEphys-master/scripts/undocumentedTemp/vizFittingOPExcitation2Exp.py
- GJEphys-master/scripts/undocumentedTemp/vizFittingOPExcitationAlpha.py
- GJEphys-master/scripts/undocumentedTemp/vizOPExcitationVsFreq.py
- GJEphys-master/scripts/undocumentedTemp/writeScales.py
- GJEphys-master/scripts/usedInPubs/
- GJEphys-master/scripts/usedInPubs/Fig1D5A.ipynb
- GJEphys-master/scripts/usedInPubs/__init__.py
- GJEphys-master/scripts/usedInPubs/contStimPSTH.py
- GJEphys-master/scripts/usedInPubs/rawDataImporter.py
- GJEphys-master/scripts/usedInPubs/rawDataProcessor.py
- GJEphys-master/scripts/useful/
- GJEphys-master/scripts/useful/FREstimation_withAdaptiveKDE.ipynb
- GJEphys-master/scripts/useful/FREstimation_withAdaptiveKDE.py
- GJEphys-master/scripts/useful/__init__.py
- GJEphys-master/scripts/useful/contStimStats.py
- GJEphys-master/scripts/useful/makeContStimImages.py
- GJEphys-master/scripts/useful/makePulseStimImages.py
- GJEphys-master/scripts/useful/makeSpikeTotalVsFreqImages.py
- GJEphys-master/scripts/useful/pulseStimPSTH.py
- GJEphys-master/scripts/useful/pulseStimStats.py
- GJEphys-master/scripts/usedInPubs/compareFRSpikeTimes/
- GJEphys-master/scripts/usedInPubs/compareFRSpikeTimes/__init__.py
- GJEphys-master/scripts/usedInPubs/compareFRSpikeTimes/compareFRSpikeTimes.py
- Reg-MaxS-1.1/
- Reg-MaxS-1.1/setupWorkspace.py
- Reg-MaxS-1.1/setup.py
- Reg-MaxS-1.1/Readme.md
- Reg-MaxS-1.1/LICENSE-CCBY
- Reg-MaxS-1.1/.gitignore
- Reg-MaxS-1.1/tests/
- Reg-MaxS-1.1/tests/maxDistancesBasedMetric_test.py
- Reg-MaxS-1.1/regmaxsn/
- Reg-MaxS-1.1/regmaxsn/__init__.py
- Reg-MaxS-1.1/TestFiles/
- Reg-MaxS-1.1/TestFiles/HSN-fluoro01.CNGRandTranslate0.swc
- Reg-MaxS-1.1/TestFiles/HSN-fluoro01.CNGRandTranslate.json
- Reg-MaxS-1.1/TestFiles/HSN-fluoro01.CNGRandTrans4.swc
- Reg-MaxS-1.1/TestFiles/HSN-fluoro01.CNGRandTrans3.swc
- Reg-MaxS-1.1/TestFiles/HSN-fluoro01.CNGRandTrans2.swc
- Reg-MaxS-1.1/TestFiles/HSN-fluoro01.CNGRandTrans1.swc
- Reg-MaxS-1.1/TestFiles/HSN-fluoro01.CNGRandTrans0.swc
- Reg-MaxS-1.1/TestFiles/HSN-fluoro01.CNGRandTrans.json
- Reg-MaxS-1.1/TestFiles/HSN-fluoro01.CNGRandScale0.swc
- Reg-MaxS-1.1/TestFiles/HSN-fluoro01.CNGRandScale.json
- Reg-MaxS-1.1/TestFiles/HSN-fluoro01.CNGRandRot0.swc
- Reg-MaxS-1.1/TestFiles/HSN-fluoro01.CNGRandRot.json
- Reg-MaxS-1.1/TestFiles/HSN-fluoro01.CNGNoiseStd5RandTrans4.swc
- Reg-MaxS-1.1/TestFiles/HSN-fluoro01.CNGNoiseStd5RandTrans3.swc
- Reg-MaxS-1.1/TestFiles/HSN-fluoro01.CNGNoiseStd5RandTrans2.swc
- Reg-MaxS-1.1/TestFiles/HSN-fluoro01.CNGNoiseStd5RandTrans1.swc
- Reg-MaxS-1.1/TestFiles/HSN-fluoro01.CNGNoiseStd5RandTrans0.swc
- Reg-MaxS-1.1/TestFiles/HSN-fluoro01.CNGNoiseStd5RandTrans.json
- Reg-MaxS-1.1/TestFiles/HSN-fluoro01.CNGNoiseStd5.swc
- Reg-MaxS-1.1/TestFiles/HSN-fluoro01.CNGNoiseStd4RandTrans4.swc
- Reg-MaxS-1.1/TestFiles/HSN-fluoro01.CNGNoiseStd4RandTrans3.swc
- Reg-MaxS-1.1/TestFiles/HSN-fluoro01.CNGNoiseStd4RandTrans2.swc
- Reg-MaxS-1.1/TestFiles/HSN-fluoro01.CNGNoiseStd4RandTrans1.swc
- Reg-MaxS-1.1/TestFiles/HSN-fluoro01.CNGNoiseStd4RandTrans0.swc
- Reg-MaxS-1.1/TestFiles/HSN-fluoro01.CNGNoiseStd4RandTrans.json
- Reg-MaxS-1.1/TestFiles/HSN-fluoro01.CNGNoiseStd4.swc
- Reg-MaxS-1.1/TestFiles/HSN-fluoro01.CNGNoiseStd3RandTrans4.swc
- Reg-MaxS-1.1/TestFiles/HSN-fluoro01.CNGNoiseStd3RandTrans3.swc
- Reg-MaxS-1.1/TestFiles/HSN-fluoro01.CNGNoiseStd3RandTrans2.swc
- Reg-MaxS-1.1/TestFiles/HSN-fluoro01.CNGNoiseStd3RandTrans1.swc
- Reg-MaxS-1.1/TestFiles/HSN-fluoro01.CNGNoiseStd3RandTrans0.swc
- Reg-MaxS-1.1/TestFiles/HSN-fluoro01.CNGNoiseStd3RandTrans.json
- Reg-MaxS-1.1/TestFiles/HSN-fluoro01.CNGNoiseStd3.swc
- Reg-MaxS-1.1/TestFiles/HSN-fluoro01.CNGNoiseStd2RandTrans4.swc
- Reg-MaxS-1.1/TestFiles/HSN-fluoro01.CNGNoiseStd2RandTrans3.swc
- Reg-MaxS-1.1/TestFiles/HSN-fluoro01.CNGNoiseStd2RandTrans2.swc
- Reg-MaxS-1.1/TestFiles/HSN-fluoro01.CNGNoiseStd2RandTrans1.swc
- Reg-MaxS-1.1/TestFiles/HSN-fluoro01.CNGNoiseStd2RandTrans0.swc
- Reg-MaxS-1.1/TestFiles/HSN-fluoro01.CNGNoiseStd2RandTrans.json
- Reg-MaxS-1.1/TestFiles/HSN-fluoro01.CNGNoiseStd2.swc
- Reg-MaxS-1.1/TestFiles/HSN-fluoro01.CNGNoiseStd1RandTrans4.swc
- Reg-MaxS-1.1/TestFiles/HSN-fluoro01.CNGNoiseStd1RandTrans3.swc
- Reg-MaxS-1.1/TestFiles/HSN-fluoro01.CNGNoiseStd1RandTrans2.swc
- Reg-MaxS-1.1/TestFiles/HSN-fluoro01.CNGNoiseStd1RandTrans1.swc
- Reg-MaxS-1.1/TestFiles/HSN-fluoro01.CNGNoiseStd1RandTrans0.swc
- Reg-MaxS-1.1/TestFiles/HSN-fluoro01.CNGNoiseStd1RandTrans.json
- Reg-MaxS-1.1/TestFiles/HSN-fluoro01.CNGNoiseStd1.swc
- Reg-MaxS-1.1/TestFiles/HSN-fluoro01.CNG.swc
- Reg-MaxS-1.1/ParFiles/
- Reg-MaxS-1.1/tests/testFiles/
- Reg-MaxS-1.1/tests/testFiles/toy3.swc
- Reg-MaxS-1.1/tests/testFiles/toy2.swc
- Reg-MaxS-1.1/tests/testFiles/toy1.swc
- Reg-MaxS-1.1/regmaxsn/scripts/
- Reg-MaxS-1.1/regmaxsn/scripts/__init__.py
- Reg-MaxS-1.1/regmaxsn/core/
- Reg-MaxS-1.1/regmaxsn/core/transforms.py
- Reg-MaxS-1.1/regmaxsn/core/transOnce.py
- Reg-MaxS-1.1/regmaxsn/core/swcFuncs.py
- Reg-MaxS-1.1/regmaxsn/core/scaleOnce.py
- Reg-MaxS-1.1/regmaxsn/core/rotOnce.py
- Reg-MaxS-1.1/regmaxsn/core/plotDensities.py
- Reg-MaxS-1.1/regmaxsn/core/occupancyBasedMeasure.py
- Reg-MaxS-1.1/regmaxsn/core/misc.py
- Reg-MaxS-1.1/regmaxsn/core/maxDistanceBasedMetric.py
- Reg-MaxS-1.1/regmaxsn/core/matplotlibRCParams.py
- Reg-MaxS-1.1/regmaxsn/core/iterativeRegistration.py
- Reg-MaxS-1.1/regmaxsn/core/farthestPointStats.py
- Reg-MaxS-1.1/regmaxsn/core/__init__.py
- Reg-MaxS-1.1/regmaxsn/core/SWCTransforms.py
- Reg-MaxS-1.1/regmaxsn/core/RegMaxSPars.py
- Reg-MaxS-1.1/TestFiles/LLC/
- Reg-MaxS-1.1/TestFiles/LLC/Gad1-F-600000.CNG.swc
- Reg-MaxS-1.1/TestFiles/LLC/Gad1-F-000062.CNG.swc
- Reg-MaxS-1.1/TestFiles/LLC/Cha-F-400051.CNG.swc
- Reg-MaxS-1.1/TestFiles/LLC/Cha-F-300331.CNG.swc
- Reg-MaxS-1.1/TestFiles/LLC/Cha-F-300051.CNG.swc
- Reg-MaxS-1.1/TestFiles/LLC/Cha-F-200000.CNG.swc
- Reg-MaxS-1.1/TestFiles/LLC/Cha-F-000018.CNG.swc
- Reg-MaxS-1.1/TestFiles/LLC/Cha-F-000012.CNG.swc
- Reg-MaxS-1.1/TestFiles/HSNR/
- Reg-MaxS-1.1/TestFiles/HSNR/HSN-fluoro09.CNG.swc
- Reg-MaxS-1.1/TestFiles/HSNR/HSN-fluoro07.CNG.swc
- Reg-MaxS-1.1/TestFiles/HSNR/HSN-fluoro05.CNG.swc
- Reg-MaxS-1.1/TestFiles/HSNR/HSN-fluoro04.CNG.swc
- Reg-MaxS-1.1/TestFiles/HSNR/HSN-fluoro01.CNG.swc
- Reg-MaxS-1.1/TestFiles/HSNL/
- Reg-MaxS-1.1/TestFiles/HSNL/HSN-fluoro10.CNG.swc
- Reg-MaxS-1.1/TestFiles/HSNL/HSN-fluoro08.CNG.swc
- Reg-MaxS-1.1/TestFiles/HSNL/HSN-fluoro06.CNG.swc
- Reg-MaxS-1.1/TestFiles/HSNL/HSN-fluoro03.CNG.swc
- Reg-MaxS-1.1/TestFiles/HSNL/HSN-fluoro02.CNG.swc
- Reg-MaxS-1.1/ParFiles/Reg-MaxS/
- Reg-MaxS-1.1/ParFiles/Reg-MaxS/LLC1.json
- Reg-MaxS-1.1/ParFiles/Reg-MaxS/HSN-fluoro01.CNGRandTranslate0.json
- Reg-MaxS-1.1/ParFiles/Reg-MaxS/HSN-fluoro01.CNGRandTrans1.json
- Reg-MaxS-1.1/ParFiles/Reg-MaxS/HSN-fluoro01.CNGRandTrans0-9.json
- Reg-MaxS-1.1/ParFiles/Reg-MaxS/HSN-fluoro01.CNGRandScale0.json
- Reg-MaxS-1.1/ParFiles/Reg-MaxS/HSN-fluoro01.CNGRandRot1.json
- Reg-MaxS-1.1/ParFiles/Reg-MaxS/HSN-fluoro01.CNGRandRot0.json
- Reg-MaxS-1.1/ParFiles/Reg-MaxS-N/
- Reg-MaxS-1.1/ParFiles/Reg-MaxS-N/LLC.json
- Reg-MaxS-1.1/ParFiles/Reg-MaxS-N/HSNL.json
- Reg-MaxS-1.1/ParFiles/Reg-MaxS-N/HSNL-HSNR.json
- Reg-MaxS-1.1/ParFiles/PCABased/
- Reg-MaxS-1.1/ParFiles/PCABased/LLC.json
- Reg-MaxS-1.1/ParFiles/PCABased/HSNR1-4.json
- Reg-MaxS-1.1/ParFiles/PCABased/HSNR.json
- Reg-MaxS-1.1/ParFiles/PCABased/HSNL.json
- Reg-MaxS-1.1/regmaxsn/scripts/utils/
- Reg-MaxS-1.1/regmaxsn/scripts/utils/randomlyTransform.py
- Reg-MaxS-1.1/regmaxsn/scripts/utils/projectToRef.py
- Reg-MaxS-1.1/regmaxsn/scripts/utils/correctReg-MaxS-N_finalChoice.py
- Reg-MaxS-1.1/regmaxsn/scripts/utils/constructRegMaxSParFile.py
- Reg-MaxS-1.1/regmaxsn/scripts/utils/constructRegMaxSNParFile.py
- Reg-MaxS-1.1/regmaxsn/scripts/utils/constructPCABasedRegParFile.py
- Reg-MaxS-1.1/regmaxsn/scripts/utils/addRandomNoise.py
- Reg-MaxS-1.1/regmaxsn/scripts/utils/__init__.py
- Reg-MaxS-1.1/regmaxsn/scripts/analysis/
- Reg-MaxS-1.1/regmaxsn/scripts/analysis/vizNrn2DDensity.py
- Reg-MaxS-1.1/regmaxsn/scripts/analysis/viz2DOccupancy.py
- Reg-MaxS-1.1/regmaxsn/scripts/analysis/saveDiffDensity.py
- Reg-MaxS-1.1/regmaxsn/scripts/analysis/saveAverageDensity.py
- Reg-MaxS-1.1/regmaxsn/scripts/analysis/regErrorVsAnisotropicscaling.py
- Reg-MaxS-1.1/regmaxsn/scripts/analysis/plotRegMaxSPerfVsNoise.py
- Reg-MaxS-1.1/regmaxsn/scripts/analysis/plotReg-MaxS-NIOUTraj.py
- Reg-MaxS-1.1/regmaxsn/scripts/analysis/plotPairwiseDistanceNN.py
- Reg-MaxS-1.1/regmaxsn/scripts/analysis/plotPairwiseDistance.py
- Reg-MaxS-1.1/regmaxsn/scripts/analysis/plotOccupancyMeasureVsIterations.py
- Reg-MaxS-1.1/regmaxsn/scripts/analysis/plotOccupancyBasedMeasureVsAverageRotScaleTransform.py
- Reg-MaxS-1.1/regmaxsn/scripts/analysis/plotCHDBasedMeasureVsIterations.py
- Reg-MaxS-1.1/regmaxsn/scripts/analysis/plotCHBasedMetricVsAverageRotScaleTransform.py
- Reg-MaxS-1.1/regmaxsn/scripts/analysis/pairwiseDistanceStatsVsAnisotropicScaling.py
- Reg-MaxS-1.1/regmaxsn/scripts/analysis/pairwiseDistanceStatsNN.py
- Reg-MaxS-1.1/regmaxsn/scripts/analysis/pairwiseDistanceStats.py
- Reg-MaxS-1.1/regmaxsn/scripts/analysis/compareRegPerfRAL_min5.py
- Reg-MaxS-1.1/regmaxsn/scripts/analysis/compareRegPerfRAL.py
- Reg-MaxS-1.1/regmaxsn/scripts/analysis/compareRegPerfOPSInt.py
- Reg-MaxS-1.1/regmaxsn/scripts/analysis/compareRegPerfOMB.py
- Reg-MaxS-1.1/regmaxsn/scripts/analysis/compareRegPerfLLC.py
- Reg-MaxS-1.1/regmaxsn/scripts/analysis/compareRegPerfAA1.py
- Reg-MaxS-1.1/regmaxsn/scripts/analysis/combineMethodComparisions_normed.py
- Reg-MaxS-1.1/regmaxsn/scripts/analysis/combineMethodComparisions.py
- Reg-MaxS-1.1/regmaxsn/scripts/analysis/calcD2Metrics.py
- Reg-MaxS-1.1/regmaxsn/scripts/analysis/__init__.py
- Reg-MaxS-1.1/regmaxsn/scripts/algorithms/
- Reg-MaxS-1.1/regmaxsn/scripts/algorithms/pcaBasedReg.py
- Reg-MaxS-1.1/regmaxsn/scripts/algorithms/alignAllTrans.py
- Reg-MaxS-1.1/regmaxsn/scripts/algorithms/alignAllScale.py
- Reg-MaxS-1.1/regmaxsn/scripts/algorithms/alignAllRot.py
- Reg-MaxS-1.1/regmaxsn/scripts/algorithms/__init__.py
- Reg-MaxS-1.1/regmaxsn/scripts/algorithms/RegMaxSN.py
- Reg-MaxS-1.1/regmaxsn/scripts/algorithms/RegMaxS.py
- Reg-MaxS-1.1/TestFiles/LLC/Cha-F-400051.CNG/
- Reg-MaxS-1.1/TestFiles/LLC/Cha-F-400051.CNG/Cha-F-400051.CNG.swc
- pyVaa3d-master/
- pyVaa3d-master/setup.py
- pyVaa3d-master/README.md
- pyVaa3d-master/MANIFEST.in
- pyVaa3d-master/LICENSE
- pyVaa3d-master/INSTALL.md
- pyVaa3d-master/.gitignore
- pyVaa3d-master/tests/
[truncated: 125 more entries]
