# Supplementary material for: Adaptations during Maturation in an Identified Honeybee Interneuron Responsive to Waggle Dance Vibration Signals
Source: eNeuro. 2019 Sep 5;6(5):ENEURO.0454-18.2019. doi: 10.1523/ENEURO.0454-18.2019 (PMC6731536; doi:10.1523/ENEURO.0454-18.2019)
Supplement: Extended Data 1 — This ZIP file contains all the code used to generate the results of this publication. The code is organized into two folders: (1) GJEphys-master, which contains code for analyzing and plotting electrophysiology data and (2) GJMorph-master, which contains code for analyzing morphology data. Download Extended Data 1, ZIP file. [file sup_enu-eN-NWR-0454-18-s02.zip › GJMorph-master/scripts/compareRegErrorDiffSVS.py]

"""
Description:             This file contains functions for saving and plotting co-registration error
                         (see regmaxsn.core.occupancyBasedMeasure) as a function of smallest voxel size used.

Usage:                   execute the python script without arguments to get a list of usages. Each usage is
                         associated with function and calls it. See documentation of functions for more info.
"""

import pandas as pd
from matplotlib import pyplot as plt
from GJMorph.matplotlibRCParams import mplPars
from regmaxsn.core.occupancyBasedMeasure import occupancyEMD
import sys
import seaborn as sns
import os

expNames = {
    "Forager": [
                'HB130313-4',
                'HB130322-1',
                'HB130326-2',
                'HB130408-1',
                'HB130425-1',
                'HB130501-2',
                'HB130705-1',
                'HB140424-1',
            ],
    "Newly Emerged": [
                'HB130523-3',
                'HB130605-1',
                'HB130605-2',
                'HB140813-3',
                'HB140917-1',
                'HB140930-1',
                'HB141030-1',
            ]
            }


def saveRegErrVsDiffSVS(inFile, outFile):
    """
    Calculates and saves co-registration error in an excel file.
    :param inFile: string, path of an excel file with the columns "Labor State", "Smallest Voxel Size",
    "Initial Reference" and "Result Directory"
    :param outFile: string, path where the generated data is written as an excel file.
    :return:
    """

    inDF = pd.read_excel(inFile)

    for ind, (laborState, svs, initRef, resDir) in inDF.iterrows():

        expNamesLS = expNames[laborState]
        swcFilesLS = [os.path.join(resDir, x + ".swc") for x in expNamesLS]
        print("Doing SVS={} for {} with {} as initial reference".format(svs, laborState, initRef))
        inDF.loc[ind, "Registration Error"] = occupancyEMD(swcFilesLS, svs)

    inDF.to_excel(outFile)


def plotRegErrVsDiffSVS(dataFile):
    """
    Plots co-registration error vs smallest voxel size
    :param dataFile: string, path of excel file generated by saveRegErrVsDiffSVS above.
    :return:
    """

    df = pd.read_excel(dataFile)
    plt.ion()

    sns.set(rc=mplPars, style="darkgrid")
    fig, ax = plt.subplots(figsize=(7, 5.6))
    sns.swarmplot(ax=ax, x="Smallest Voxel Size", y="Registration Error", hue="Labor State", data=df)
    fig.tight_layout()
    raw_input("Press any key to continue...")


if __name__ == "__main__":

    if len(sys.argv) == 4 and sys.argv[1] == "saveData":
        inFile = sys.argv[2]
        outFile = sys.argv[3]
        saveRegErrVsDiffSVS(inFile, outFile)

    elif len(sys.argv) == 3 and sys.argv[1] == "plotData":
        dataFile = sys.argv[2]
        plotRegErrVsDiffSVS(dataFile)

    else:
        assert False, "Improper usage! Please use as:\n " \
                      "python {a} saveData <inFile> <outFile> or\n " \
                      "python {a} plotData <data file>".format(a=sys.argv[0])
