# Supplementary material for: Adaptations during Maturation in an Identified Honeybee Interneuron Responsive to Waggle Dance Vibration Signals
Source: eNeuro. 2019 Sep 5;6(5):ENEURO.0454-18.2019. doi: 10.1523/ENEURO.0454-18.2019 (PMC6731536; doi:10.1523/ENEURO.0454-18.2019)
Supplement: Extended Data 1 — This ZIP file contains all the code used to generate the results of this publication. The code is organized into two folders: (1) GJEphys-master, which contains code for analyzing and plotting electrophysiology data and (2) GJMorph-master, which contains code for analyzing morphology data. Download Extended Data 1, ZIP file. [file sup_enu-eN-NWR-0454-18-s02.zip › GJMorph-master/scripts/constructReg2RegSetsParFile.py]

"""
Description:        This file is used to generate a json parameter file for co-registering two set of co-registered
                    morphologies.Reg-MaxS is internally used for co-registering "average" (i.e. Union) representations
                    of the morphologies in each set. Each morphology of the test set is transformed using the same
                    transformation that was used to co-register the test average.
                    The generated JSON file will contain a dict with keys specified in GJMorph.reg2regParNames

Usage:              python constructReg2RegSetsParFile.py

Action:             creates a parameter file for co-registering two sets of co-registered morphologies

Usage guidelines:   There are a couple of cases with examples shown below.
                    Read the comments therein.
                    Essentially edit the values of some variables in this script and run it.
"""

import json
import os
from itertools import product

from numpy import pi, deg2rad

from GJMorph.reg2regParNames import Reg2RegParNames
from regmaxsn.core.RegMaxSPars import RegMaxSNParNames
from GJMorph.folderDefs import homeFolder

temp = os.path.split(os.path.abspath(__file__))[0]
temp1 = os.path.split(temp)[0]


# **********************************************************************************************************************

# # Default parameters
# # distances in um, angles in radians
# gridSizes = [40.0, 20.0, 10.0]
# transBounds = [[-30, 30], [-30, 30], [-30, 30]]
# transMinRes = 1
# rotBounds = [[-pi / 6, pi / 6], [-pi / 6, pi / 6], [-pi / 6, pi / 6]]
# rotMinRes = deg2rad(1).round(4)
# scaleBounds = [[0.5, 1 / 0.5], [0.5, 1 / 0.5], [0.5, 1 / 0.5]]
# minScaleStepSize = 1.005
# usePartsDir = False
# nCPU = 6
# maxIter = 100

# **********************************************************************************************************************

# User defined parameters. Change these if required
# distances in um, angles in radians
gridSizes = [160, 80, 40.0, 20.0]
transBounds = [[-30, 30], [-30, 30], [-30, 30]]
transMinRes = 1
rotBounds = [[-pi / 6, pi / 6], [-pi / 6, pi / 6], [-pi / 6, pi / 6]]
rotMinRes = deg2rad(1).round(4)
scaleBounds = [[0.5, 1 / 0.5], [0.5, 1 / 0.5], [0.5, 1 / 0.5]]
minScaleStepSize = 1.005
usePartsDir = True
nCPU = 6
maxIter = 100

# **********************************************************************************************************************
# fpars = []
# # homeFolder = os.path.join(os.path.expanduser("~"), 'atlasHome')
# # parFile = os.path.join(homeFolder, 'DataAndResults', 'morphology', 'ParFiles', 'Reg-MaxS-N',
# #                        'DL-Int-1_forager1_ind0.json')
# # -----------------------------------------------------------------------------------
# # job 1
# # -----------------------------------------------------------------------------------
# initRefSWC = os.path.join(homeFolder, 'DataAndResults', 'morphology', 'OriginalData', 'DL-Int-1', 'HB130313-4.swc')
# swcDir = os.path.join(homeFolder, 'DataAndResults', 'morphology', 'OriginalData', 'DL-Int-1')
# expNames = [
#                 'HB130313-4',
#                 'HB130322-1',
#                 'HB130326-2',
#                 'HB130408-1',
#                 'HB130425-1',
#                 'HB130501-2',
#                 'HB130705-1',
#                 'HB140424-1',
#             ]
# swcList = [os.path.join(swcDir, expName + '.swc') for expName in expNames]
# resDir = os.path.join(homeFolder, 'DataAndResults', 'morphology', 'Reg-MaxS-N', 'DL-Int-1', 'Forager_refHB130313-4')
# finallyNormalizeWRT = os.path.join(homeFolder, 'DataAndResults', 'morphology', 'OriginalData', 'DL-Int-1',
#                                    'HB130425-1.swc')
#
# ns = vars()
# fpars += [{k: ns[k] for k in RegMaxSNParNames}]
#
# # -----------------------------------------------------------------------------------
# # job 2
# # -----------------------------------------------------------------------------------
# initRefSWC = os.path.join(homeFolder, 'DataAndResults', 'morphology', 'OriginalData', 'DL-Int-1', 'HB130408-1.swc')
# resDir = os.path.join(homeFolder, 'DataAndResults', 'morphology', 'Reg-MaxS-N', 'DL-Int-1', 'Forager_refHB130408-1')
#
# ns = vars()
# fpars += [{k: ns[k] for k in RegMaxSNParNames}]
#
# # -----------------------------------------------------------------------------------
# # job 3
# # -----------------------------------------------------------------------------------
# initRefSWC = os.path.join(homeFolder, 'DataAndResults', 'morphology', 'OriginalData', 'DL-Int-1', 'HB140424-1.swc')
# resDir = os.path.join(homeFolder, 'DataAndResults', 'morphology', 'Reg-MaxS-N', 'DL-Int-1', 'Forager_refHB140424-1')
#
# ns = vars()
# fpars += [{k: ns[k] for k in RegMaxSNParNames}]
# # -----------------------------------------------------------------------------------
# # job 4
# # -----------------------------------------------------------------------------------
#
# npars = []
#
# initRefSWC = os.path.join(homeFolder, 'DataAndResults', 'morphology', 'OriginalData', 'DL-Int-1', 'HB130605-2.swc')
# swcDir = os.path.join(homeFolder, 'DataAndResults', 'morphology', 'OriginalData', 'DL-Int-1')
# expNames = [
#                 'HB130523-3',
#                 'HB130605-1',
#                 'HB130605-2',
#                 'HB140813-3',
#                 'HB140917-1',
#                 'HB140930-1',
#                 'HB141030-1',
#             ]
# swcList = [os.path.join(swcDir, expName + '.swc') for expName in expNames]
# resDir = os.path.join(homeFolder, 'DataAndResults', 'morphology', 'Reg-MaxS-N', 'DL-Int-1', 'NE_refHB130605-2')
# finallyNormalizeWRT = os.path.join(homeFolder, 'DataAndResults', 'morphology', 'OriginalData', 'DL-Int-1',
#                                    'HB130605-2.swc')
#
# ns = vars()
# npars += [{k: ns[k] for k in RegMaxSNParNames}]
#
# # -----------------------------------------------------------------------------------
# # job 5
# # -----------------------------------------------------------------------------------
# initRefSWC = os.path.join(homeFolder, 'DataAndResults', 'morphology', 'OriginalData', 'DL-Int-1', 'HB130605-1.swc')
# resDir = os.path.join(homeFolder, 'DataAndResults', 'morphology', 'Reg-MaxS-N', 'DL-Int-1', 'NE_refHB130605-1')
#
# ns = vars()
# npars += [{k: ns[k] for k in RegMaxSNParNames}]
#
# # -----------------------------------------------------------------------------------
# # job 6
# # -----------------------------------------------------------------------------------
# initRefSWC = os.path.join(homeFolder, 'DataAndResults', 'morphology', 'OriginalData', 'DL-Int-1', 'HB141030-1.swc')
# resDir = os.path.join(homeFolder, 'DataAndResults', 'morphology', 'Reg-MaxS-N', 'DL-Int-1', 'NE_refHB141030-1')
#
# ns = vars()
# npars += [{k: ns[k] for k in RegMaxSNParNames}]
# # **********************************************************************************************************************

# fpars = []
# # -----------------------------------------------------------------------------------
# # job 1
# # -----------------------------------------------------------------------------------
# initRefSWC = os.path.join(homeFolder, 'DataAndResults', 'morphology', 'OriginalData', 'DL-Int-1', 'HB130313-4.swc')
# swcDir = os.path.join(homeFolder, 'DataAndResults', 'morphology', 'OriginalData', 'DL-Int-1')
# expNames = [
#                 'HB130313-4',
#                 'HB130322-1',
#                 'HB130326-2',
#                 'HB130408-1',
#                 'HB130425-1',
#                 'HB130501-2',
#                 'HB130705-1',
#                 'HB140424-1',
#             ]
# swcList = [os.path.join(swcDir, expName + '.swc') for expName in expNames]
# resDir = os.path.join(homeFolder, 'DataAndResults', 'morphology', 'Reg-MaxS-N', 'DL-Int-1_min20',
#                       'Forager_refHB130313-4')
# finallyNormalizeWRT = os.path.join(homeFolder, 'DataAndResults', 'morphology', 'OriginalData', 'DL-Int-1',
#                                    'HB130425-1.swc')
# ns = vars()
# fpars += [{k: ns[k] for k in RegMaxSNParNames}]
#
# # -----------------------------------------------------------------------------------
# # job 2
# # -----------------------------------------------------------------------------------
# initRefSWC = os.path.join(homeFolder, 'DataAndResults', 'morphology', 'OriginalData', 'DL-Int-1', 'HB130501-2.swc')
# resDir = os.path.join(homeFolder, 'DataAndResults', 'morphology', 'Reg-MaxS-N', 'DL-Int-1_min20',
#                       'Forager_refHB130501-2')
#
# ns = vars()
# fpars += [{k: ns[k] for k in RegMaxSNParNames}]
#
# # -----------------------------------------------------------------------------------
# # job 3
# # -----------------------------------------------------------------------------------
# initRefSWC = os.path.join(homeFolder, 'DataAndResults', 'morphology', 'OriginalData', 'DL-Int-1', 'HB130322-1.swc')
# resDir = os.path.join(homeFolder, 'DataAndResults', 'morphology', 'Reg-MaxS-N', 'DL-Int-1_min20',
#                       'Forager_refHB130322-1')
#
# ns = vars()
# fpars += [{k: ns[k] for k in RegMaxSNParNames}]
#
#
# npars = []
# # # -----------------------------------------------------------------------------------
# # # job 4
# # # -----------------------------------------------------------------------------------
# initRefSWC = os.path.join(homeFolder, 'DataAndResults', 'morphology', 'OriginalData', 'DL-Int-1', 'HB130605-2.swc')
# swcDir = os.path.join(homeFolder, 'DataAndResults', 'morphology', 'OriginalData', 'DL-Int-1')
# expNames = [
#                 'HB130523-3',
#                 'HB130605-1',
#                 'HB130605-2',
#                 'HB140813-3',
#                 'HB140917-1',
#                 'HB140930-1',
#                 'HB141030-1',
#             ]
# swcList = [os.path.join(swcDir, expName + '.swc') for expName in expNames]
# resDir = os.path.join(homeFolder, 'DataAndResults', 'morphology', 'Reg-MaxS-N', 'DL-Int-1_min20', 'NE_refHB130605-2')
# finallyNormalizeWRT = os.path.join(homeFolder, 'DataAndResults', 'morphology', 'OriginalData', 'DL-Int-1',
#                                    'HB130523-3.swc')
# ns = vars()
# npars += [{k: ns[k] for k in RegMaxSNParNames}]
# # -----------------------------------------------------------------------------------
# # job 5
# # -----------------------------------------------------------------------------------
# initRefSWC = os.path.join(homeFolder, 'DataAndResults', 'morphology', 'OriginalData', 'DL-Int-1', 'HB130605-1.swc')
# resDir = os.path.join(homeFolder, 'DataAndResults', 'morphology', 'Reg-MaxS-N', 'DL-Int-1_min20', 'NE_refHB130605-1')
# ns = vars()
# npars += [{k: ns[k] for k in RegMaxSNParNames}]
#
# # -----------------------------------------------------------------------------------
# # job 6
# # -----------------------------------------------------------------------------------
# initRefSWC = os.path.join(homeFolder, 'DataAndResults', 'morphology', 'OriginalData', 'DL-Int-1', 'HB141030-1.swc')
# resDir = os.path.join(homeFolder, 'DataAndResults', 'morphology', 'Reg-MaxS-N', 'DL-Int-1_min20', 'NE_refHB141030-1')
# ns = vars()
# npars += [{k: ns[k] for k in RegMaxSNParNames}]
# # **********************************************************************************************************************
#

# fpars = []
# # -----------------------------------------------------------------------------------
# # job 1
# # -----------------------------------------------------------------------------------
# initRefSWC = os.path.join(temp1, 'TestFiles', 'HSNL', 'HSN-fluoro02.CNG.swc')
# swcDir = os.path.join(temp1, 'TestFiles', 'HSNL')
# expNames = [
#             'HSN-fluoro02.CNG',
#             'HSN-fluoro03.CNG',
#             'HSN-fluoro06.CNG',
#             'HSN-fluoro08.CNG',
#             'HSN-fluoro10.CNG',
#             ]
# swcList = [os.path.join(swcDir, expName + '.swc') for expName in expNames]
# resDir = os.path.join(homeFolder, 'DataAndResults', 'morphology', 'Reg-MaxS-N', 'HSNL')
# finallyNormalizeWRT = initRefSWC
#
# # obtains the list of variables in the current work space
# ns = vars()
# # forms the dictionary of parameters to be saved into the parameter file.
# fpars += [{k: ns[k] for k in RegMaxSNParNames}]
#
# npars = []
# # -----------------------------------------------------------------------------------
# # job 2
# # -----------------------------------------------------------------------------------
# initRefSWC = os.path.join(temp1, 'TestFiles', 'HSNR', 'HSN-fluoro01.CNG.swc')
# swcDir = os.path.join(temp1, 'TestFiles', 'HSNR')
# expNames = [
#             'HSN-fluoro01.CNG',
#             'HSN-fluoro04.CNG',
#             'HSN-fluoro05.CNG',
#             'HSN-fluoro07.CNG',
#             'HSN-fluoro09.CNG',
#             ]
# swcList = [os.path.join(swcDir, expName + '.swc') for expName in expNames]
# resDir = os.path.join(homeFolder, 'DataAndResults', 'morphology', 'Reg-MaxS-N', 'HSNR')
# finallyNormalizeWRT = initRefSWC
#
# # obtains the list of variables in the current work space
# ns = vars()
# # forms the dictionary of parameters to be saved into the parameter file.
# npars += [{k: ns[k] for k in RegMaxSNParNames}]
# # **********************************************************************************************************************


# # !!!!!!!!!!!!!!!!!!!!!!!!!!!!!!! Hack to make Reg2Reg do no scaling !!!!!!!!!!!!!!!!!!!!!!
# scaleBounds = [[1, 1], [1, 1], [1, 1]]
# # !!!!!!!!!!!!!!!!!!!!!!!!!!!!!!!!!!!!!!!!!!!!!!!!!!!!!!!!!!!!!!!!!!!!!!!!!!!!!!!!!!!!!!!!!

fpars = []
# -----------------------------------------------------------------------------------
# job 1
# -----------------------------------------------------------------------------------
initRefSWC = os.path.join(homeFolder, 'DataAndResults', 'morphology', 'OriginalData', 'DL-Int-1', 'HB130313-4.swc')
swcDir = os.path.join(homeFolder, 'DataAndResults', 'morphology', 'OriginalData', 'DL-Int-1')
expNames = [
                'HB130313-4',
                'HB130322-1',
                'HB130326-2',
                # 'HB130408-1',
                'HB130425-1',
                # 'HB130501-2',
                'HB130705-1',
                'HB140424-1',
            ]
swcList = [os.path.join(swcDir, expName + '.swc') for expName in expNames]
resDir = os.path.join(homeFolder, 'DataAndResults', 'morphology', 'Reg-MaxS-N', 'DL-Int-1_12Nrns_min20',
                      'Forager_refHB130313-4')
finallyNormalizeWRT = os.path.join(homeFolder, 'DataAndResults', 'morphology', 'OriginalData', 'DL-Int-1',
                                   'HB130425-1.swc')
ns = vars()
fpars += [{k: ns[k] for k in RegMaxSNParNames}]

# -----------------------------------------------------------------------------------
# job 2
# -----------------------------------------------------------------------------------
initRefSWC = os.path.join(homeFolder, 'DataAndResults', 'morphology', 'OriginalData', 'DL-Int-1', 'HB130322-1.swc')
resDir = os.path.join(homeFolder, 'DataAndResults', 'morphology', 'Reg-MaxS-N', 'DL-Int-1_12Nrns_min20',
                      'Forager_refHB130322-1')

ns = vars()
fpars += [{k: ns[k] for k in RegMaxSNParNames}]

# -----------------------------------------------------------------------------------
# job 3
# -----------------------------------------------------------------------------------
initRefSWC = os.path.join(homeFolder, 'DataAndResults', 'morphology', 'OriginalData', 'DL-Int-1', 'HB130425-1.swc')
resDir = os.path.join(homeFolder, 'DataAndResults', 'morphology', 'Reg-MaxS-N', 'DL-Int-1_12Nrns_min20',
                      'Forager_refHB130425-1')

ns = vars()
fpars += [{k: ns[k] for k in RegMaxSNParNames}]


npars = []
# # -----------------------------------------------------------------------------------
# # job 4
# # -----------------------------------------------------------------------------------
initRefSWC = os.path.join(homeFolder, 'DataAndResults', 'morphology', 'OriginalData', 'DL-Int-1', 'HB130605-2.swc')
swcDir = os.path.join(homeFolder, 'DataAndResults', 'morphology', 'OriginalData', 'DL-Int-1')
expNames = [
                'HB130523-3',
                'HB130605-1',
                'HB130605-2',
                'HB140813-3',
                'HB140917-1',
                'HB140930-1',
                # 'HB141030-1',
            ]
swcList = [os.path.join(swcDir, expName + '.swc') for expName in expNames]
resDir = os.path.join(homeFolder, 'DataAndResults', 'morphology', 'Reg-MaxS-N', 'DL-Int-1_12Nrns_min20',
                      'NE_refHB130605-2')
finallyNormalizeWRT = os.path.join(homeFolder, 'DataAndResults', 'morphology', 'OriginalData', 'DL-Int-1',
                                   'HB130523-3.swc')
ns = vars()
npars += [{k: ns[k] for k in RegMaxSNParNames}]
# -----------------------------------------------------------------------------------
# job 5
# -----------------------------------------------------------------------------------
initRefSWC = os.path.join(homeFolder, 'DataAndResults', 'morphology', 'OriginalData', 'DL-Int-1', 'HB130605-1.swc')
resDir = os.path.join(homeFolder, 'DataAndResults', 'morphology', 'Reg-MaxS-N', 'DL-Int-1_12Nrns_min20',
                      'NE_refHB130605-1')
ns = vars()
npars += [{k: ns[k] for k in RegMaxSNParNames}]

# -----------------------------------------------------------------------------------
# job 6
# -----------------------------------------------------------------------------------
initRefSWC = os.path.join(homeFolder, 'DataAndResults', 'morphology', 'OriginalData', 'DL-Int-1', 'HB130523-3.swc')
resDir = os.path.join(homeFolder, 'DataAndResults', 'morphology', 'Reg-MaxS-N', 'DL-Int-1_12Nrns_min20',
                      'NE_refHB130523-3')
ns = vars()
npars += [{k: ns[k] for k in RegMaxSNParNames}]
# **********************************************************************************************************************
#
pars = []
# parFile = os.path.join(homeFolder, 'DataAndResults', 'morphology', 'ParFiles', 'Reg2Reg',
#                        'DL-Int-1_forager3_ne3_subset1.json')
# parFile = os.path.join(homeFolder, 'DataAndResults', 'morphology', 'ParFiles', 'Reg2Reg',
#                        'DL-Int-1_all_min20.json')
# parFile = os.path.join(homeFolder, 'DataAndResults', 'morphology', 'ParFiles', 'Reg2Reg',
#                        'DL-Int-1_all_NEscaled5pc_min20.json')
# parFile = os.path.join(homeFolder, 'DataAndResults', 'morphology', 'ParFiles', 'Reg2Reg',
#                        'DL-Int-1_12Nrns_min20_noScale.json')
parFile = os.path.join(homeFolder, 'DataAndResults', 'morphology', 'ParFiles', 'Reg2Reg',
                       'DL-Int-1_12Nrns_min20.json')
# parFile = os.path.join(homeFolder, 'DataAndResults', 'morphology', 'ParFiles', 'Reg2Reg',
#                        'DL-Int-1_12Nrns_min20_scaled5pc.json')
# parFile = os.path.join(homeFolder, 'DataAndResults', 'morphology', 'ParFiles', 'Reg2Reg',
#                        'DL-Int-1_12Nrns_NEscaled10pc_min20_noScale.json')
# parFile = os.path.join(homeFolder, 'DataAndResults', 'morphology', 'ParFiles', 'Reg2Reg',
#                        'DL-Int-1_F_130322-1_NE_refHB130605-1_scaled5pc.json')
# parFile = os.path.join(homeFolder, 'DataAndResults', 'morphology', 'ParFiles', 'Reg2Reg',
#                        'DL-Int-1_F_130322-1_NE_refHB130605-1_scaled10pc.json')
# parFile = os.path.join(homeFolder, 'DataAndResults', 'morphology', 'ParFiles', 'Reg2Reg',
#                        'HSNL-HSNR.json')
#
#
for fpar, npar in product(fpars, npars):

    refSWCList = [os.path.join(fpar['resDir'], os.path.split(x)[1]) for x in fpar['swcList']]
    testSWCList = [os.path.join(npar['resDir'], os.path.split(x)[1]) for x in npar['swcList']]
    # resDir = os.path.join(homeFolder, 'DataAndResults', 'morphology', 'Reg2Reg', 'DL-Int-1_12Nrns_min20_noScale',
    #                       os.path.split(fpar['resDir'])[1] + '_' +
    #                       os.path.split(npar['resDir'])[1])
    resDir = os.path.join(homeFolder, 'DataAndResults', 'morphology', 'Reg2Reg', 'DL-Int-1_12Nrns_min20',
                          os.path.split(fpar['resDir'])[1] + '_' +
                          os.path.split(npar['resDir'])[1])

    pars += [{k: ns[k] for k in Reg2RegParNames}]


with open(parFile, 'w') as fle:
    json.dump(pars, fle)
