# Supplementary material for: Adaptations during Maturation in an Identified Honeybee Interneuron Responsive to Waggle Dance Vibration Signals
Source: eNeuro. 2019 Sep 5;6(5):ENEURO.0454-18.2019. doi: 10.1523/ENEURO.0454-18.2019 (PMC6731536; doi:10.1523/ENEURO.0454-18.2019)
Supplement: Extended Data 1 — This ZIP file contains all the code used to generate the results of this publication. The code is organized into two folders: (1) GJEphys-master, which contains code for analyzing and plotting electrophysiology data and (2) GJMorph-master, which contains code for analyzing morphology data. Download Extended Data 1, ZIP file. [file sup_enu-eN-NWR-0454-18-s02.zip › GJMorph-master/scripts/reg2RegSets.py]

"""
Description:        This file is used for co-registering two set of co-registered morphologies.
                    Reg-MaxS is internally used for co-registering "average" (i.e. Union) representations of the
                    morphologies in each set.
                    Each morphology of the test set is transformed using the same transformation that was used to
                    co-register the test average.
                    The script takes on command line argument, which is the JSON file generated by
                    GJMorph.scripts.constructReg2RegSetsParFile.py

Usage:              python reg2RegSets.py <JSON Parameter File>
"""


import json
import os
import shutil
import sys
import tempfile

import numpy as np

from regmaxsn.core.RegMaxSPars import RegMaxSParNames
from regmaxsn.core.iterativeRegistration import composeRefSWC
from regmaxsn.core.misc import parFileCheck
from regmaxsn.core.swcFuncs import transSWC
from regmaxsn.scripts.algorithms.RegMaxS import runRegMaxS


def reg2RegSets(parFile, parNames):
    ch = raw_input('Using parameter File {}.\n Continue?(y/n)'.format(parFile))

    if ch != 'y':
        print('User Abort!')
        sys.exit()

    parList = parFileCheck(parFile, parNames)

    for pars in parList:

        resDir = pars['resDir']

        if os.path.isdir(resDir):

            ch = raw_input('Folder exists: ' + resDir + '\nDelete(y/n)?')
            if ch == 'y':
                shutil.rmtree(resDir)
            else:
                quit()

        os.mkdir(resDir)

        refSWCList = pars['refSWCList']

        for swc in refSWCList:
            assert os.path.isfile(swc), 'Could  not find {}'.format(swc)
            assert swc.endswith('.swc'), 'Elements of swcList must be of SWC format with extension \'.swc\''

        testSWCList = pars['testSWCList']

        for swc in testSWCList:
            assert os.path.isfile(swc), 'Could  not find {}'.format(swc)
            assert swc.endswith('.swc'), 'Elements of swcList must be of SWC format with extension \'.swc\''

    for parInd, pars in enumerate(parList):

        refSWC = os.path.join(resDir,  'refTemplate.swc')
        testSWC = os.path.join(resDir, 'testTemplate.swc')
        resFile = os.path.join(resDir, 'testTemplateReg.swc')

        resDir = pars['resDir']
        refSWCList = pars['refSWCList']
        testSWCList = pars['testSWCList']
        usePartsDir = pars['usePartsDir']
        gridSizes = pars['gridSizes']
        rotBounds = pars['rotBounds']
        transBounds = pars['transBounds']
        scaleBounds = pars['scaleBounds']
        transMinRes = pars['transMinRes']
        minScaleStepSize = pars['minScaleStepSize']
        rotMinRes = pars['rotMinRes']
        nCPU = pars['nCPU']
        retainTempFiles = False
        tempDir, tempName = os.path.split(testSWC[:-4])
        inPartsDir = None
        outPartsDir = None

        thrash = composeRefSWC(refSWCList, refSWC, gridSizes[-1])
        thrash = composeRefSWC(testSWCList, testSWC, gridSizes[-1])

        fd, tempParFile = tempfile.mkstemp(suffix='.json', dir=resDir)
        ns = vars()
        tempPars = [{k: ns[k] for k in RegMaxSParNames}]

        with open(tempParFile, 'w') as fle:
            json.dump(tempPars, fle)

        runRegMaxS(tempParFile, RegMaxSParNames)

        with open(resFile[:-4] + 'Sol.txt', 'r') as fle:
            pars = json.load(fle)
            presTrans = np.array(pars['finalTransMat'])

        for arefswc in refSWCList:

            opFile = os.path.join(resDir, os.path.split(arefswc)[1])
            shutil.copyfile(arefswc, opFile)

            if usePartsDir:
                partsDir = arefswc[:-4]
                if os.path.isdir(partsDir):

                    dirList = os.listdir(partsDir)
                    dirList = [x for x in dirList if x.endswith('swc')]

                    resPartsDir = opFile[:-4]
                    if not os.path.isdir(resPartsDir):
                        os.mkdir(resPartsDir)

                    for entry in dirList:
                        shutil.copyfile(os.path.join(partsDir, entry), os.path.join(resPartsDir, entry))


        for atestswc in testSWCList:

            opFile = os.path.join(resDir, os.path.split(atestswc)[1])
            transSWC(atestswc, presTrans[:3, :3], presTrans[:3, 3], opFile)

            if usePartsDir:
                partsDir = atestswc[:-4]
                if os.path.isdir(partsDir):

                    dirList = os.listdir(partsDir)
                    dirList = [x for x in dirList if x.endswith('swc')]

                    resPartsDir = opFile[:-4]
                    if not os.path.isdir(resPartsDir):
                        os.mkdir(resPartsDir)

                    for entry in dirList:
                        transSWC(os.path.join(partsDir, entry),
                                 presTrans[:3, :3], presTrans[:3, 3],
                                 os.path.join(resPartsDir, entry))


if __name__ == '__main__':

    from GJMorph.reg2regParNames import Reg2RegParNames
    assert len(sys.argv) == 2, 'Improper usage! Please use as \'python reg2RegSets.py parFile\''

    parFile = sys.argv[1]

    reg2RegSets(parFile, Reg2RegParNames)
