# Supplementary material for: Adaptations during Maturation in an Identified Honeybee Interneuron Responsive to Waggle Dance Vibration Signals
Source: eNeuro. 2019 Sep 5;6(5):ENEURO.0454-18.2019. doi: 10.1523/ENEURO.0454-18.2019 (PMC6731536; doi:10.1523/ENEURO.0454-18.2019)
Supplement: Extended Data 1 — This ZIP file contains all the code used to generate the results of this publication. The code is organized into two folders: (1) GJEphys-master, which contains code for analyzing and plotting electrophysiology data and (2) GJMorph-master, which contains code for analyzing morphology data. Download Extended Data 1, ZIP file. [file sup_enu-eN-NWR-0454-18-s02.zip › GJMorph-master/GJMorph/etc/DL-Int-1_globalMeasuresSpec.xlsx]

## Sheet: Sheet1
Measure	Divisor	Units	Program	MeasureName
Width (along X)	1	\mu m	btmorph2	width
Depth (along Z)	1	\mu m	btmorph2	depth
Height (along Y)	1	\mu m	btmorph2	height
Avg. diameter	1	\mu m	vaa3d	Average Diameter
Total dendritic length	10000	x10^4 \mu m	vaa3d	Total Length
Total dendritic surface	10000	x10^4 \mu m^2	vaa3d	Total Surface
Total dendritic Volume	10000	x10^4 \mu m^3	vaa3d	Total Volume
Total number of bifurcations	1		btmorph2	no_bifurcations
Max. Euclidean distance from root	1	\mu m	btmorph2	max_EucDistance_from_root
Max. path length from root	1	\mu m	btmorph2	max_pathLength_from_root
Max. centrifugal order	1		btmorph2	max_centrifugal_order
Avg. Burke taper	1		btmorph2	avg_Burke_taper
Avg. contraction	1		btmorph2	avg_contraction
Avg. bifurcation angle (local)	1	\text{degrees}	btmorph2	avg_bif_angle_local
Avg. bifurcation angle (remote)	1	\text{degrees}	btmorph2	avg_bif_angle_remote
Avg. partition asymmetry	1		btmorph2	avg_partition_asymmetry
Avg. parent daughter diameter ratio	1		vaa3d	Average Parent-daughter Ratio
Avg. sibling diameter ratio	1		btmorph2	avg_sibling_ratio_local
Hausdorff fractal dimension	1		vaa3d	Hausdorff Dimension
