# Supplementary material for: Adaptations during Maturation in an Identified Honeybee Interneuron Responsive to Waggle Dance Vibration Signals
Source: eNeuro. 2019 Sep 5;6(5):ENEURO.0454-18.2019. doi: 10.1523/ENEURO.0454-18.2019 (PMC6731536; doi:10.1523/ENEURO.0454-18.2019)
Supplement: Extended Data 1 — This ZIP file contains all the code used to generate the results of this publication. The code is organized into two folders: (1) GJEphys-master, which contains code for analyzing and plotting electrophysiology data and (2) GJMorph-master, which contains code for analyzing morphology data. Download Extended Data 1, ZIP file. [file sup_enu-eN-NWR-0454-18-s02.zip › GJMorph-master/scripts/lengthDistDiffScales/sigVoxelsAcrossInits.py]

"""
Description:            This script is used to generate SWC files with an eight column entry for every node containing
                        the mean difference value of dendritic length between Foragers and Newly Emerged morphologies
                        in the voxel containing the node.

Usage:                  python sigVoxelsAcrossInits.py <inputXL> <filteredDataXL> <useNormed> <outDir>
                        <inputXL>: string, containing the path of the input excel file used for "generateRawDF.py"
                        <filteredDataXL>: string, containing the path of the excel file generated by
                        "filterSignificantVoxels.py"
                        <useNormed>: when "True", uses normalized differences in mean TDL,
                        otherwise uses just the differences in mean TDL
                        <outDir>: string, path where a new directory will be created if one does not exist and into
                        which the generated SWC files are written.
"""

import sys
import os
import pandas as pd
from regmaxsn.core.swcFuncs import readSWC_numpy, writeSWC_numpy
import seaborn as sns
import numpy as np
from ast import literal_eval as make_tuple
from scipy.spatial import cKDTree
from GJMorph.matplotlibRCParams import mplPars

if __name__ == '__main__':

    sns.set(rc=mplPars)

    assert len(sys.argv) == 5, 'Improper usage! Please use as \'python sigVoxelsAcrossInits.py <inputXL>' \
                               '<filteredDataXL> <useNormed>' \
                               '<outDir>\''

    inputXL = sys.argv[1]
    filteredDataXL = sys.argv[2]
    useNormed = sys.argv[3] == "True"
    mainOutDir = sys.argv[4]

    if useNormed:
        meanDiffCappedAt = 80
b        colorMapColumn = "Normed Difference in Mean TDL"
    else:
        meanDiffCappedAt = 40
        colorMapColumn = "Dibfference in Mean TDL"

    inDF = pd.read_excel(inputXL)
    nInitRefs = inDF["initRefs"].unique().size

    filteredDataDF = pd.read_excel(filteredDataXL, index_col=0)
    criterion = lambda x: x["Significant Difference"] == 1
    filteredDataFilteredDF = filteredDataDF.loc[criterion, :]
    finalVoxelSet = map(make_tuple, filteredDataFilteredDF["voxel center"])
    voxelSize = filteredDataFilteredDF["voxel size"].iloc[0]
    finalVoxelKDTree = cKDTree(finalVoxelSet, leafsize=100)


    for rowInd, (expId, laborState, initRefs, swcFile) in inDF.iterrows():

        print('Doing {}'.format(swcFile))
        headr, swcData = readSWC_numpy(swcFile)

        if useNormed:
            outDir = os.path.join(mainOutDir, "{}_normedTDLColored".format(initRefs))
        else:
            outDir = os.path.join(mainOutDir, "{}_TDLColored".format(initRefs))

        if not os.path.isdir(outDir):
            os.makedirs(outDir)
        if len(finalVoxelSet) > 0:

            nearestInGridDist, nearestInGridIndices = \
                finalVoxelKDTree.query(swcData[:, 2:5], distance_upper_bound=voxelSize / 2, n_jobs=6)

            nodepresences = nearestInGridDist != np.inf
            # when a nearest neighbor with specified distance is not found
            nearestInGridIndices[nearestInGridIndices == len(finalVoxelKDTree.data)] = 0
            temp1 = finalVoxelKDTree.data[nearestInGridIndices]
            temp2 = map(str, map(tuple, temp1))
            tempDF = filteredDataFilteredDF.set_index("voxel center")

            temp3 = np.minimum(
                np.maximum(tempDF.loc[temp2, colorMapColumn].values, -meanDiffCappedAt),
                               meanDiffCappedAt)
            temp = np.array(nodepresences, dtype=np.float) * temp3

            nodeHLs = temp.reshape((swcData.shape[0], 1))

            finalSWCData = np.concatenate((swcData, nodeHLs), axis=1)

            finalSWCData = np.concatenate((finalSWCData,
                                               np.array([[finalSWCData[:, 0].max() + 1, 1] +
                                                          finalSWCData[0, 2:5].tolist() +
                                                          [0.00001] +
                                                          [finalSWCData[:, 6].min() - 1, meanDiffCappedAt]]
                                                        )), axis=0)

            finalSWCData = np.concatenate((finalSWCData,
                                           np.array([[finalSWCData[:, 0].max() + 1, 1] +
                                                     finalSWCData[0, 2:5].tolist() +
                                                     [0.00001] +
                                                     [finalSWCData[:, 6].min() - 1, -meanDiffCappedAt]])), axis=0)
            outFle = os.path.join(outDir, "{}.swc".format(expId))
            writeSWC_numpy(outFle, finalSWCData, headr)


    # with sns.axes_style('darkgrid'):
    #
    #     fig1, ax1 = plt.subplots(figsize=(14, 11.2), sharex=True)
    #
    #     # sns.violinplot(x='voxel center', y='HL Estimate',
    #     #                data=allSigVoxelDF, ax=ax1[0], palette='Set2', scale='count', width=0.9)
    #     sns.stripplot(x='voxel center', y='HL Estimate', data=allSigVoxelDF, ax=ax1,
    #                   jitter=True, palette='Set2', size=10)
    #     ax1.grid(True)
    #
    #     tempY = max(allSigVoxelDF['HL Estimate']) * 1.2
    #     tempTicks = ax1.get_xticks()
    #
    #
    #     for xtick, xlabel, col in zip(tempTicks, ax1.get_xticklabels(), sns.color_palette('Set2', len(tempTicks))):
    #
    #         ax1.text(xtick, tempY, str(countDF.loc[xlabel.get_text(), 'voxel size']),
    #                  ha='center', va='center', color=col)
    #
    #     ax1.set_xticklabels([x.get_text().replace('.0', '') for x in ax1.get_xticklabels()], rotation=90)
    #     fig1.suptitle('voxel size={}'.format(voxelSize2Use))
    #
    # fig1.tight_layout()
    # raw_input('Enter any key to exit...')
