# Supplementary material for: Adaptations during Maturation in an Identified Honeybee Interneuron Responsive to Waggle Dance Vibration Signals
Source: eNeuro. 2019 Sep 5;6(5):ENEURO.0454-18.2019. doi: 10.1523/ENEURO.0454-18.2019 (PMC6731536; doi:10.1523/ENEURO.0454-18.2019)
Supplement: Extended Data 1 — This ZIP file contains all the code used to generate the results of this publication. The code is organized into two folders: (1) GJEphys-master, which contains code for analyzing and plotting electrophysiology data and (2) GJMorph-master, which contains code for analyzing morphology data. Download Extended Data 1, ZIP file. [file sup_enu-eN-NWR-0454-18-s02.zip › GJEphys-master/GJEphys/KKHAXLParsing.py]

'''
Contains functions for processing metadata in excel file.
'''

import os
import numpy as np
import pandas as pd
import quantities as qu
import logging

#***********************************************************************************************************************

def smrFilesPresent(expNames, smrDir):
    '''
    For every Experiment ID in expNames, checks whether a corresponding SMR file is present in "smrDir" and returns a
    list of same size as "expNames" containing Trues and False, True is present, False otherwise. Valid SMR file names
    start with an Experiment ID and end with the suffix ".smr"
    :param expNames: iterable of Experiment IDs
    :param smrDir: string, valid path to a directory in file system
    :return: numpy.ndarray
    '''
    temp1 = []
    dirList = os.listdir(smrDir)
    for expName in expNames:
        matches = [x.endswith('.smr') and x.startswith(expName) for x in dirList]
        smrFilePresent = any(matches)
        temp1.append(smrFilePresent)
    temp1 = np.array(temp1).reshape((len(temp1), 1))
    return temp1

#***********************************************************************************************************************

def addDyeNamesIfNess(expNames, smrDir):
    """
    For every Experiment ID in "expNames", checks if a file in "smrDir" starting with the Experiment ID and ending with
    ".smr" is present. If such a file is found and has in its name TWO addition characters between the Experiment ID and
    ".smr" (usually a dye name such as 'LY', 'Rh' and 'Al'), identifies this file name without the ".smr" suffix as
    the new index. Forms and returns a dictionary mapping strings in expNames to such new indices if found or
    to themselves otherwise.
    :param expNames: list of Experiment IDs
    :param smrDir: string, path in the file system where SMR files are to be found
    :return: dict
    """
    newIndices = {}
    dirList = os.listdir(smrDir)
    for expName in expNames:
        matches = [x.endswith('.smr') and x.startswith(expName) for x in dirList]
        if any(matches):
            
            newIndex = dirList[matches.index(True)][:-4]
            if len(newIndex) - len(expName) == 2:
                newIndices[expName] = newIndex
            else:
                newIndices[expName] = expName

        if expName not in newIndices:
            newIndices[expName] = expName

    return newIndices

#***********************************************************************************************************************

def parseMetaDataFile(excelFile, excelSheet, smrDir):
    '''
    Extracts the metadata in excel file "excelFile" to a pandas.DataFrame. Removes the row of experiments without
    corresponding SMR files in "smrDir". Corrects Experiment IDs by adding dye names if corresponding SMR file
    with additional characters denoting dye names are found in "smrDir". Return DataFrame.
    :param excelFile: string, path to excel metadata file.
    :param excelSheet: string, name of the sheet of "excelFile" containing the metadata of all experiments.
    :param smrDir: string, path to a file system directory where SMR files are to be found.
    :return: pandas.DataFrame
    '''
    tempDf = pd.read_excel(excelFile, sheetname=excelSheet, header=None, parse_cols=None)

    currentVal = tempDf.loc[0, 0]
    for ind, val in enumerate(tempDf.loc[0, 1:]):
        if pd.isnull(val):
            tempDf.loc[0, ind + 1] = currentVal
        else:
            currentVal = val

    for ind, val in enumerate(tempDf.loc[1, :]):

        if pd.isnull(val):
            tempDf.loc[1, ind] = tempDf.loc[0, ind]

    metaDF = tempDf.loc[3:, 1:]
    metaDF.index = tempDf.loc[3:, 0]
    metaDF.columns = pd.MultiIndex.from_arrays((tempDf.loc[0, 1:], tempDf.loc[1, 1:]))
    metaDF.sort_index()

    smrsPresent = smrFilesPresent(metaDF.index, smrDir)

    problem = np.logical_not(smrsPresent)

    if any(problem):
        logging.warning("Some experiments were marked uploaded in {} but were not found in {}. "
                        "Ignoring them!".format(excelFile, smrDir))
        logging.debug('These experiments were marked uploaded but were not found in {}:\n{}\n'
                      'IGNORING THESE'.format(smrDir, [x for x, y in zip(metaDF.index, problem) if y]))

    metaDFFiltered = metaDF[smrsPresent]


    expNames = [str(x) for x in metaDFFiltered.index]
    newIndices = addDyeNamesIfNess(expNames, smrDir)
    metaDFFiltered = metaDFFiltered.rename(index=newIndices)


    return metaDFFiltered

#***********************************************************************************************************************

def extractMetaData(mdDF, expName):
    '''
    Parses metadata information of an experiment in string form in the corresponding row of "mdDF" to numbers.
    :param mdDF: pandas.DataFrame returned by the function "parseMetaDataFile" above.
    :param expName: string, Experiment ID
    :return: dict
    '''
    expData = mdDF.loc[expName]

    freqEntry = str(expData[('Stimulus', 'Frequency')])
    pulseEntry = expData[('Stimulus', 'Pulse (Duration/Interval)')]
    spontEntry = expData[('Activity', 'Spontaneous')]
    respEntry = expData[('Activity', 'Response')]
    recPeriod = expData[('Recording period (s)', 'Recording period (s)')]
    voltCalibStr = expData[('calibration', 'mV/V (uploaded files)')]
    stimCalibStr = expData[('calibration', 'um/V')]
    currCalibStr = expData[('calibration', 'nA/V')]
    int2Exclude = expData[("Intervals To Exclude (s)", "Intervals To Exclude (s)")]


    metaData = {}
    metaData['pulse'] = [[], []]
    metaData['freqs'] = []
    metaData['spont'] = ''
    metaData['resp'] = ''
    metaData['recPeriod'] = None
    metaData['voltCalibStr'] = None
    metaData['stimCalibStr'] = None
    metaData['currCalibStr'] = None
    metaData['int2Exclude'] = None

    if not (pd.isnull(recPeriod) or recPeriod == '-'):
        metaData['recPeriod'] = recPeriod

    if not (pd.isnull(voltCalibStr) or voltCalibStr == '-'):
        metaData['voltCalibStr'] = str(voltCalibStr)

    if not (pd.isnull(stimCalibStr) or stimCalibStr == '-'):
        metaData['stimCalibStr'] = str(stimCalibStr)

    if not (pd.isnull(currCalibStr) or currCalibStr == '-'):
        metaData['currCalibStr'] = str(currCalibStr)

    if not (pd.isnull(int2Exclude) or int2Exclude == '-'):
        metaData['int2Exclude'] = int2Exclude


    if freqEntry != 'nan':
        if freqEntry.find(',') < 0:

            # sometimes the commas are not read in, leading to concatenated entries like 100265. Splitting them.
            tempN = len(freqEntry)
            for x in xrange(int(np.ceil(tempN / 3.0))):

                metaData['freqs'].append(int(freqEntry[max(0, tempN - (x + 1) * 3): tempN - 3 * x]))

        else:
            metaData['freqs'] = map(lambda x: int(x), freqEntry.split(','))

    metaData['freqs'] *= qu.Hz

    if not pd.isnull(pulseEntry):
        unresolved = []
        # pulseEntry is expected to be made up of two types of entries:
        # (i) a/b (ii) a, c / b which is the same as a/b , c/b
        try:
            for word in pulseEntry.split(','):
                if word.count('/'):
                    (duration, interval) = word.split('/')
                    unresolved.append(float(duration))
                    metaData['pulse'][1].extend([float(interval)] * len(unresolved))
                    metaData['pulse'][0].extend(unresolved)
                    unresolved = []
                else:
                    unresolved.append(float(word))

            metaData['pulse'][1].extend(unresolved)
            lastNum = metaData['pulse'][0][-1]
            metaData['pulse'][0].extend([lastNum] * len(unresolved))
        except:
            raise(Exception('Improper entry in pulse column for the given smr file.'))

    metaData['pulse'][0] *= qu.ms
    metaData['pulse'][1] *= qu.ms

    if not pd.isnull(spontEntry):
        metaData['spont'] = bool(spontEntry.count('yes') + spontEntry.count('Yes') + spontEntry.count('YES'))


    if not pd.isnull(respEntry):
        metaData['resp'] = str(respEntry)

    return metaData

# **********************************************************************************************************************

def validExpName(expName):
    '''
    Checks the validity of a string to be an experiment ID. Checks for two valid formats: "<6 digits>-<1 digit>" and
    "<6 digits>-<1 digit><valid dye name>". Valid dye names are "LY", "Rh", "Al". Return True if valid, False otherwise
    :param expName: string to be validated
    :return: bool
    '''
    lenCheckPass = len(expName) in [8, 10]
    if not lenCheckPass:
        return False
    digitCheckPass = expName[:6].isdigit() and expName[7].isdigit() and expName[6] == '-'
    if not digitCheckPass:
        return False

    if len(expName) == 10:
        dyeCheckPass = expName[8:] in ['LY', 'Rh', 'Al']

        if not dyeCheckPass:
            return False

    return True
# **********************************************************************************************************************

def getExpIDsByCategory(excel, originalSheet, categorySheets, smrDir):
    '''
    Compiles and returns a dictionary with categories as keys and lists of corresponding experiment IDs as values.
    Rows from "excel" excel file are excluded/corrected as described in the documentation of the function
    "parseMetaDataFile"
    :param excel: string, path to excel file containing metadata
    :param originalSheet: string, name of sheet of "excel" containing metadata of all experiments before classification.
    :param categorySheets: iterable of strings, containing names of sheets for neuron categories.
    :param smrDir: string, path in file system where SMR files are to be found.
    :return: dict
    '''
    mdDF = parseMetaDataFile(excel, originalSheet, smrDir)
    expIDsByCat = {}

    for category in categorySheets:

        categoryExps = pd.read_excel(excel, category, usecols=[0], header=None)
        categoryExps = filter(validExpName, map(str, categoryExps.iloc[:, 0]))

        categoryExps = addDyeNamesIfNess(categoryExps, smrDir).values()
        categoryExpsWithData = filter(lambda x: x in mdDF.index, categoryExps)

        expIDsByCat[category] = categoryExpsWithData

    return expIDsByCat
