# Supplementary material for: Adaptations during Maturation in an Identified Honeybee Interneuron Responsive to Waggle Dance Vibration Signals
Source: eNeuro. 2019 Sep 5;6(5):ENEURO.0454-18.2019. doi: 10.1523/ENEURO.0454-18.2019 (PMC6731536; doi:10.1523/ENEURO.0454-18.2019)
Supplement: Extended Data 1 — This ZIP file contains all the code used to generate the results of this publication. The code is organized into two folders: (1) GJEphys-master, which contains code for analyzing and plotting electrophysiology data and (2) GJMorph-master, which contains code for analyzing morphology data. Download Extended Data 1, ZIP file. [file sup_enu-eN-NWR-0454-18-s02.zip › GJEphys-master/GJEphys/expIDLaborStateMap.py]

'''
Contains a convenience function for obtaining the labor state of DL-Int-1 experiments used in analyses.
'''

m = {
    '130313-4Rh':   'Forager',
    '130322-1LY':   'Forager',
    '130326-2Rh':   'Forager',
    '130408-1LY':   'Forager',
    '130425-1Al':   'Forager',
    '130501-2Rh':   'Forager',
    '130523-3LY':   'Newly Emerged',
    '130605-1LY':   'Newly Emerged',
    '130605-2LY':   'Newly Emerged',
    '130705-1LY':   'Forager',
    '140424-1LY':   'Forager',
    '140701-1Al':   'Newly Emerged',
    '140813-3Al':   'Newly Emerged',
    '140930-1Al':   'Newly Emerged',
    '140917-1Al':   'Newly Emerged',
    '141030-1Al':   'Newly Emerged',
    }

def expIDLaborStateMap(expName):
    '''
    Returns "Forager" or "Newly Emerged", the labor state of the experiment ID contained in expName
    :param expName: string, experiment ID
    :return:
    '''
    if expName in m:
        return m[expName]
    else:
        'I don\'t know the labor state of the experiment {}'.format(expName)
