# Supplementary material for: Adaptations during Maturation in an Identified Honeybee Interneuron Responsive to Waggle Dance Vibration Signals
Source: eNeuro. 2019 Sep 5;6(5):ENEURO.0454-18.2019. doi: 10.1523/ENEURO.0454-18.2019 (PMC6731536; doi:10.1523/ENEURO.0454-18.2019)
Supplement: Extended Data 1 — This ZIP file contains all the code used to generate the results of this publication. The code is organized into two folders: (1) GJEphys-master, which contains code for analyzing and plotting electrophysiology data and (2) GJMorph-master, which contains code for analyzing morphology data. Download Extended Data 1, ZIP file. [file sup_enu-eN-NWR-0454-18-s02.zip › GJEphys-master/GJEphys/expNamePlots.py]

'''
This file contains convenience functions to call other python files with specified parameters. They were required to
avoid memory leakage when plotting and saving many figures in a loop.
'''

import subprocess
import os

def makeContImages(jsonParFile):
    '''
    Executes the file "makeContImages.py" in the same path with parameters 'jsonParFile' as a subprocess
    :param jsonParFile: string, path of a json par file
    :return:
    '''
    filePath = os.path.split(__file__)[0]
    subprocess.call(['python', os.path.join(filePath, 'makeContImages.py'), jsonParFile])

def makePulseImages(jsonParFile):
    '''
    Executes the file "makePulseImages.py" in the same path with parameters 'jsonParFile' as a subprocess
    :param jsonParFile: string, path of a json par file
    :return:
    '''
    filePath = os.path.split(__file__)[0]
    subprocess.call(['python', os.path.join(filePath, 'makePulseImages.py'), jsonParFile])

def makeSpikeTotalVsFreqImages(jsonParFile):
    '''
    Executes the file "makeSpikeTotalVsFreqImages.py" in the same path with parameters 'jsonParFile' as a subprocess
    :param jsonParFile: string, path of a json par file
    :return:
    '''
    filePath = os.path.split(__file__)[0]
    subprocess.call(['python', os.path.join(filePath, 'makeSpikeTotalVsFreqImages.py'), jsonParFile])
