# Supplementary material for: Adaptations during Maturation in an Identified Honeybee Interneuron Responsive to Waggle Dance Vibration Signals
Source: eNeuro. 2019 Sep 5;6(5):ENEURO.0454-18.2019. doi: 10.1523/ENEURO.0454-18.2019 (PMC6731536; doi:10.1523/ENEURO.0454-18.2019)
Supplement: Extended Data 1 — This ZIP file contains all the code used to generate the results of this publication. The code is organized into two folders: (1) GJEphys-master, which contains code for analyzing and plotting electrophysiology data and (2) GJMorph-master, which contains code for analyzing morphology data. Download Extended Data 1, ZIP file. [file sup_enu-eN-NWR-0454-18-s02.zip › GJEphys-master/GJEphys/makeSpikeTotalVsFreqImages.py]

'''
Description: This script is used to make and save seaborn point plots with freqeuncy on X axis, spike rate on Y axis
and experiment ID as Hue. The input parameters required for generating such plots are provided in a json file which is
supplied as a commandline argument. The json file must contain a dictionary with the following entries:
"NIXPath": <string containing the file system path of a directory containing processed NIX files>
"expNamesDict": <dictionary containing one key-value pair, with the key being a neuron category and value being
a list of Experiment IDs belong to the neuron category in the key.>
"freqs": <list of floats, indicating the frequencies of stimulus to use, if they are present in the experiment,
"catResDir": <string, indicating the file system path of an existing folder, within which a folder with the category
name in <expNamesDict> will be created and plot images will be saved in this folder.
"mplPars": dict, containing matplotlib rcParams to be overridden.

Usage: python makeSpikeTotalVsFreqImages.py <json param file>
'''

from GJEphys.rawDataAnalyse import RawDataAnalyser
import matplotlib
matplotlib.use("Agg")
from matplotlib import pyplot as plt
import seaborn as sns
import pandas as pd
import quantities as qu
import os
import sys
import json
import numpy as np

def makeSpikeTotalVsFreqImages(expNamesDict, NIXPath, freqs, resDir, mplPars):

    sns.set(style="whitegrid", rc=mplPars)

    assert len(expNamesDict) == 1, "expNamesDict must be a dict of one key-value pair!"

    categoryStatsDF = pd.DataFrame()
    for expName in expNamesDict.values()[0]:

        print("Doing {}".format(expName))
        rda = RawDataAnalyser(dirpath=NIXPath, expName=expName)
        spikes = rda.getContSpikes(freqs=freqs)

        expStatsDF = pd.DataFrame()

        for freq, freqSpikes in spikes.iteritems():

            tempS = pd.Series()

            for trialInd, trialSpikesDict in enumerate(freqSpikes):

                trialSpikes = trialSpikesDict["DuringStimulus"]
                tempS["Experiment ID"] = expName
                tempS["Frequency (Hz)"] = freq
                tempS["Trial Number"] = trialInd
                tempS["Neuron Category"] = expNamesDict.keys()[0]
                stimDur = trialSpikes.duration
                stimDur.units = qu.s
                tempS["Spike Rate (spikes per second)"] = trialSpikes.shape[0] / stimDur.magnitude

                expStatsDF = expStatsDF.append(tempS, ignore_index=True)

        categoryStatsDF = categoryStatsDF.append(expStatsDF, ignore_index=True)

    fig, ax = plt.subplots(figsize=(7, 5.6))
    fg = sns.factorplot(data=categoryStatsDF, x="Frequency (Hz)", y="Spike Rate (spikes per second)", hue="Experiment ID",
                   ax=ax, kind='point', ci=95, n_boot=1000)
    ax.legend(bbox_to_anchor=(1.65, 1))

    ax.set_title(expNamesDict.keys()[0])
    fig.tight_layout(rect=[0, 0, 0.75, 0.9])
    fig.savefig(os.path.join(resDir, "IndividualExperimentsSeparately.png"), dpi=300)

    fig1, ax1 = plt.subplots(figsize=(7, 5.6))
    sns.violinplot(data=categoryStatsDF, x="Frequency (Hz)", y="Spike Rate (spikes per second)",
                   ax=ax1, scale="area", scale_hue=False)
    ax1.set_title(expNamesDict.keys()[0])
    fig1.tight_layout()
    fig1.savefig(os.path.join(resDir, "AllExperimentsCombined.png"), dpi=300)


if __name__ == "__main__":

    assert len(sys.argv) == 2, 'Improper Usage! Please use as follows:\npython makeContImages <json param file>'

    with open(sys.argv[1]) as fle:
        pars = json.load(fle)
        expNamesDict = pars['expNamesDict']
        NIXPath = pars["NIXPath"]
        freqs = pars['freqs']
        catResDir = pars['catResDir']
        mplPars = pars['mplPars']

    makeSpikeTotalVsFreqImages(expNamesDict=expNamesDict,
                               NIXPath=NIXPath,
                               freqs=freqs,
                               resDir=catResDir,
                               mplPars=mplPars)
