# Supplementary material for: Adaptations during Maturation in an Identified Honeybee Interneuron Responsive to Waggle Dance Vibration Signals
Source: eNeuro. 2019 Sep 5;6(5):ENEURO.0454-18.2019. doi: 10.1523/ENEURO.0454-18.2019 (PMC6731536; doi:10.1523/ENEURO.0454-18.2019)
Supplement: Extended Data 1 — This ZIP file contains all the code used to generate the results of this publication. The code is organized into two folders: (1) GJEphys-master, which contains code for analyzing and plotting electrophysiology data and (2) GJMorph-master, which contains code for analyzing morphology data. Download Extended Data 1, ZIP file. [file sup_enu-eN-NWR-0454-18-s02.zip › GJEphys-master/GJEphys/matplotlibRCParams.py]

'''
This file contains a couple of important parameter configurations useful when plotting with matplotlib
'''

import matplotlib as mpl
import numpy as np

'''
A set of matplotlib rcParams with user specified values. These go well with a figure of size (7, 5.6)
'''
mplPars = {'text.usetex': True,
           'axes.labelsize': 'large',
           'axes.titlesize': 24,
           'font.family': 'sans-serif',
           'font.sans-serif': 'computer modern bright',
           'font.size': 24,
           'font.weight': 'black',
           'xtick.labelsize': 20,
           'ytick.labelsize': 20,
           'legend.fontsize': 20,
           'legend.frameon': True,
           'legend.framealpha': 0,
           'legend.fancybox': True,
           'text.latex.preamble': r'\usepackage{cmbright}'
           }

darkTicksPars = {
    'axes.grid': False,
    'axes.spines.bottom': True,
    'axes.spines.left': True,
    'axes.spines.right': True,
    'axes.spines.top': True,
    'xtick.direction': 'out',
    'ytick.direction': 'out',
    'xtick.color': 'black',
    'ytick.color': 'black',
    'xtick.major.size': 6,
    'ytick.major.size': 6
}

pts = np.linspace(0, np.pi * 2, 24)
circ = np.c_[np.sin(pts) / 2, -np.cos(pts) / 2]
vert = np.r_[circ, circ[::-1] * .7]

'''
This is a valid argument for a marker. This makes markers to be open circles.
'''
openCircleMarker = mpl.path.Path(vert)
