# Supplementary material for: Adaptations during Maturation in an Identified Honeybee Interneuron Responsive to Waggle Dance Vibration Signals
Source: eNeuro. 2019 Sep 5;6(5):ENEURO.0454-18.2019. doi: 10.1523/ENEURO.0454-18.2019 (PMC6731536; doi:10.1523/ENEURO.0454-18.2019)
Supplement: Extended Data 1 — This ZIP file contains all the code used to generate the results of this publication. The code is organized into two folders: (1) GJEphys-master, which contains code for analyzing and plotting electrophysiology data and (2) GJMorph-master, which contains code for analyzing morphology data. Download Extended Data 1, ZIP file. [file sup_enu-eN-NWR-0454-18-s02.zip › GJEphys-master/GJEphys/neoNIXIO.py]

# Ajayrama Kumaraswamy, 2016
# Ginjang Project, LMU
'''
This file contains some functions useful when converting between objects of neo and NIX
'''
import nixio as nix
import neo
import quantities as qu
import numpy as np

qu2Val = lambda x: nix.Value(float(x))
quUnitStr = lambda x: x.dimensionality.string

#***********************************************************************************************************************

def addAnalogSignal2Block(blk, analogSignal):
    '''
    Create a new data array in the block blk and add the data in analogSignal to it
    :param blk: nix.block
    :param analogSignal: neo.analogsignal
    :return: data, nix.data_array, the newly added data_array
    '''

    assert hasattr(analogSignal, 'name'), 'Analog signal has no name'

    data = blk.create_data_array(analogSignal.name, 'nix.regular_sampled', data=analogSignal.magnitude)

    data.unit = quUnitStr(analogSignal)
    data.label = analogSignal.name

    qu.set_default_units = 'SI'
    samplingPeriod = analogSignal.sampling_period.simplified
    t = data.append_sampled_dimension(float(samplingPeriod))
    t.label = 'time'
    t.unit = quUnitStr(samplingPeriod)
    t.offset = float(analogSignal.t_start.simplified)

    return data

#***********************************************************************************************************************

def dataArray2AnalogSignal(dataArray):
    '''
    Converts a nix data_array into a neo analogsignal of shape (<size of data array>,)
    and having unit equivalent to the unit of the first sampled dimension of the data array.
    :param dataArray: nix.data_array
    :return: neo.analogsignal
    '''

    assert len(dataArray.dimensions) == 1, 'Only one dimensional arrays are supported'
    dim = dataArray.dimensions[0]
    assert isinstance(dim, nix.pycore.SampledDimension), 'Only Sampled Dimensions' \
                                                         'are supported'

    t_start = qu.Quantity(dim.offset, units=dim.unit)
    samplingPeriod = qu.Quantity(dim.sampling_interval, units=dim.unit)

    analogSignal = neo.AnalogSignal(signal=dataArray[:],
                                    units=dataArray.unit,
                                    sampling_period=samplingPeriod,
                                    t_start=t_start)

    analogSignal.name = dataArray.name

    analogSignal = analogSignal.reshape((analogSignal.shape[0],))
    return analogSignal

#***********************************************************************************************************************

def property2qu(property):
    '''
    Convert a nix property to a quantities Quantity
    :param property: nix.property
    :return: quantities.Quantity
    '''

    return qu.Quantity([v.value for v in property.values], units=property.unit)

#***********************************************************************************************************************

def addQuantity2section(sec, quant, name):
    '''
    Create new property in section sec and add the data in quantity.Quantitiy quant to it
    :param sec: nix.section
    :param quant: quantities.Quantity
    :param name: name of the property to add
    :return: p, nix.property, the property added.
    '''

    if quant.shape == ():

        p = sec.create_property(name, [qu2Val(quant)])

    #only 1D arrays
    elif len(quant.shape) == 1:

        #not an empty 1D array
        if quant.shape[0]:

            p = sec.create_property(name, [qu2Val(x) for x in quant])

        else:
            raise(ValueError('Quantity passed must be either scalar or 1 dimensional'))

    else:
            raise(ValueError('Quantity passed must be either scalar or 1 dimensional'))

    p.unit = quUnitStr(quant)

    return p

#***********************************************************************************************************************

def createPosDA(name, pos, blk):
    '''
    Create a data_array of type 'nix.positions' with the pos data in the block blk
    :param name: string, name of the data_array to create
    :param pos: iterable of floats, data to be added to the created data_array
    :param blk: nix.block, the block in which the data_array is to be created
    :return: positions, nix.data_array, the newly created data_array
    '''

    positions = blk.create_data_array(name, 'nix.positions', data=pos)
    positions.append_set_dimension()
    positions.append_set_dimension()

    return positions

#***********************************************************************************************************************

def createExtDA(name, ext, blk):
    '''
   Create a data_array of type 'nix.extents' with the pos data in the block blk
   :param name: string, name of the data_array to create
   :param ext: iterable of floats, data to be added to the created data_array
   :param blk: nix.block, the block in which the data_array is to be created
   :return: extents, nix.data_array, the newly created data_array
   '''

    extents = blk.create_data_array(name, 'nix.extents', data=ext)
    extents.append_set_dimension()
    extents.append_set_dimension()

    return extents

#***********************************************************************************************************************

def tag2AnalogSignal(tag, refInd):
    '''
    Create a neo.analogsignal from the snippet of data represented by a nix.tag and its reference at index refInd
    :param tag: nix.tag
    :param refInd: the index of the reference among those of the tag to use
    :return: neo.analogsignal with the snipped of reference data tagged by tag.
    '''

    ref = tag.references[refInd]
    dim = ref.dimensions[0]
    offset = dim.offset
    ts = dim.sampling_interval
    nSamples = ref[:].shape[0]

    startInd = max(0, int(np.floor((tag.position[0] - offset) / ts)))
    endInd = min(startInd + int(np.floor(tag.extent[0] / ts)) + 1, nSamples)
    trace = ref[startInd:endInd]

    analogSignal = neo.AnalogSignal(signal=trace,
                                    units=ref.unit,
                                    sampling_period=qu.Quantity(ts, units=dim.unit),
                                    t_start=qu.Quantity(offset + startInd * ts, units=dim.unit))

    analogSignal = analogSignal.reshape((analogSignal.shape[0],))
    # trace = tag.retrieve_data(refInd)[:]
    # tVec = tag.position[0] + np.linspace(0, tag.extent[0], trace.shape[0])

    return analogSignal

#***********************************************************************************************************************

def getTagPosExt(tag):

    position = tag.position[0] * qu.Quantity(1, units=tag.units[0])
    extent = tag.extent[0] * qu.Quantity(1, units=tag.units[0])

    return position, extent


#***********************************************************************************************************************
def multiTag2SpikeTrain(tag, tStart, tStop):
    '''
    Create a neo.spiketrain from nix.multitag
    :param tag: nix.multitag
    :param tStart: float, time of start of the spike train in units of the multitag
    :param tStop: float, time of stop of the spike train in units of the multitag
    :return: neo.spiketrain
    '''

    sp = neo.SpikeTrain(times=[], t_start=tStart, t_stop=tStop, units=qu.s)

    if len(tag.positions):
        spikeTimes = np.array(tag.positions) * qu.Quantity(1, tag.units[0])

        spikeTimesFiltered = spikeTimes[np.logical_and(spikeTimes > tStart, spikeTimes < tStop)]

        if spikeTimesFiltered.shape[0]:
            sp = neo.SpikeTrain(times=spikeTimesFiltered.magnitude,
                                t_start=tStart, t_stop=tStop, units=tag.units[0])
    return sp


#***********************************************************************************************************************

def addMultiTag(name, type, positions, blk, refs, metadata=None, extents=None):
    '''
    Add a multi_tag to one or more data_arrays
    :param name: string, name of the multi_tag
    :param type: string, type of the multi_tag
    :param positions: quantities.Quantity, positions of the multi_tag
    :param blk: nix.Block, the block in which the multi_tag is to be created
    :param refs: list, list of nix.data_array objects, to which the multi_tag refers
    :param metadata: nix.Section, to which the the multi_tag refers
    :param extents: nix.data_array, extents of the multi_tag
    :return: nix.multi_tag, the newly created multi_tag
    '''

    refUnits0 = refs[0].dimensions[0].unit
    for ref in refs:
        assert len(ref.dimensions) == 1, 'Only 1D refs are supported for now.'
        assert ref.dimensions[0].unit == refUnits0, 'refs must have same time units'

    positionsUnitsNormed = simpleFloat(positions / qu.Quantity(1, units=refUnits0))
    positionsDA = createPosDA('{}_DA'.format(name), positionsUnitsNormed, blk)
    tag = blk.create_multi_tag(name, type, positionsDA)
    tag.units = [str(refUnits0)]

    if extents is not None:
        tag.extents = extents

    for ref in refs:
        tag.references.append(ref)

    if metadata is not None:
        tag.metadata = metadata

#***********************************************************************************************************************

def addTag(name, type, position, blk, refs, metadata=None, extent=None):
    '''
    Add a tag to one or more data_arrays
    :param name: string, name of the tag
    :param type: string, type of the tag
    :param position: float, position of the tag
    :param blk: nix.Block, the block in which the multi_tag is to be created
    :param refs: list, list of nix.data_array objects, to which the multi_tag refers
    :param metadata: nix.Section, to which the the multi_tag refers
    :param extent: float, extent of the multi_tag
    :return: nix.tag, the newly created tag
    '''
    tag = blk.create_tag(name, type, [position])


    if extent is not None:
        tag.extent = [extent]

    for ref in refs:
        tag.references.append(ref)
        tag.units = [str(ref.dimensions[0].unit)]

    if metadata is not None:
        tag.metadata = metadata


#***********************************************************************************************************************

def simpleFloat(quant):
    '''
    Float(s) of simplified version(s) of a quantity.Quantity or an iterable of quantity.Quantity objects
    :param quant: a quantity.Quantity or an iterable of quantity.Quantity objects
    :return: float or iterable of floats
    '''

    if quant.shape == ():

        return float(quant.simplified)

    elif len(quant.shape) == 1:

        if quant.shape[0]:

            return tuple(float(q.simplified) for q in quant)

        else:

            return ()

    else:

        raise(ValueError('simpleFloat only supports scalar and 1D quantities'))

#***********************************************************************************************************************
