# Supplementary material for: Adaptations during Maturation in an Identified Honeybee Interneuron Responsive to Waggle Dance Vibration Signals
Source: eNeuro. 2019 Sep 5;6(5):ENEURO.0454-18.2019. doi: 10.1523/ENEURO.0454-18.2019 (PMC6731536; doi:10.1523/ENEURO.0454-18.2019)
Supplement: Extended Data 1 — This ZIP file contains all the code used to generate the results of this publication. The code is organized into two folders: (1) GJEphys-master, which contains code for analyzing and plotting electrophysiology data and (2) GJMorph-master, which contains code for analyzing morphology data. Download Extended Data 1, ZIP file. [file sup_enu-eN-NWR-0454-18-s02.zip › GJEphys-master/GJEphys/orphanFuncs.py]

import numpy as np
import rpy2
import rpy2.robjects

def getWelchDF(var1, var2, N1, N2, df1, df2):
    """
    Calculate degree of freedom according to Welch-Satterthwaite equation.
    https://en.wikipedia.org/wiki/Welch's_t-test
    :param var1: float, variance of set1
    :param var2: float, variance of set2
    :param N1: float, size of set 1
    :param N2: float, size of set 2
    :param df1: degree of freedom of set1
    :param df2: degree of freedom of set2
    :return: int, calculated degrees of freedom
    """


    tmp1, tmp2 = var1 / N1, var2 / N2

    df = ((tmp1 + tmp2) ** 2) / (tmp1 ** 2 / (df1 - 1) + tmp2 ** 2 / (df2 - 1))

    if np.isnan(df):
        return df
    else:
        return int(round(df))

# shamelessly stolen from https://github.com/scipy/scipy/pull/4933#issuecomment-292314817
def r_mannwhitneyu(sample1, sample2, exact=True, alternative="g"):
    sample1 = "c({})".format(str(list(sample1))[1:-1])
    sample2 = "c({})".format(str(list(sample2))[1:-1])
    rpy2.robjects.R()("""wres <- wilcox.test({}, {}, alternative="{}"{});
                       rm(sample1);
                       rm(sample2);""".format(sample1, sample2, alternative,
                                              ", exact=TRUE" if exact else ""))
    wres = rpy2.robjects.r['wres']
    uval = wres[0][0]
    pval = wres[2][0]
    return uval, pval
