# Supplementary material for: Adaptations during Maturation in an Identified Honeybee Interneuron Responsive to Waggle Dance Vibration Signals
Source: eNeuro. 2019 Sep 5;6(5):ENEURO.0454-18.2019. doi: 10.1523/ENEURO.0454-18.2019 (PMC6731536; doi:10.1523/ENEURO.0454-18.2019)
Supplement: Extended Data 1 — This ZIP file contains all the code used to generate the results of this publication. The code is organized into two folders: (1) GJEphys-master, which contains code for analyzing and plotting electrophysiology data and (2) GJMorph-master, which contains code for analyzing morphology data. Download Extended Data 1, ZIP file. [file sup_enu-eN-NWR-0454-18-s02.zip › GJEphys-master/GJEphys/pdColumnNameMapPulse.py]

'''
Contains dictionaries mapping certain feature name abbreviations to their longer forms.
'''

"""
Mappings for meta data
"""
mdFN = {
    "expID":                    "Experiment ID",
    "cat":                      "Neuron Category",
    "respType":                 "Response \nType (ON/OFF)",
    "pulseDur":                 "Stimulus\nPulse Duration (ms)",
    "pulseInt":                 "Stimulus\nPulse Interval (ms)",
    "pulseNumber":              "Pulse Number\nin order of\n application"
}

"""
Mappings for response features
"""
fFN = {
    "firstSpikeLat":            "First Spike\nLatency (ms)",
    "allSpikes":                "All Spike\nTimes (ms)",
    "totalSpikeNumber":         "Total Spike\nNumber",
}
