# Supplementary material for: Adaptations during Maturation in an Identified Honeybee Interneuron Responsive to Waggle Dance Vibration Signals
Source: eNeuro. 2019 Sep 5;6(5):ENEURO.0454-18.2019. doi: 10.1523/ENEURO.0454-18.2019 (PMC6731536; doi:10.1523/ENEURO.0454-18.2019)
Supplement: Extended Data 1 — This ZIP file contains all the code used to generate the results of this publication. The code is organized into two folders: (1) GJEphys-master, which contains code for analyzing and plotting electrophysiology data and (2) GJMorph-master, which contains code for analyzing morphology data. Download Extended Data 1, ZIP file. [file sup_enu-eN-NWR-0454-18-s02.zip › GJEphys-master/GJEphys/rawDataImport.py]

from neo import Spike2IO, AnalogSignal
import os
from GJEphys.neoNIXIO import addQuantity2section, addAnalogSignal2Block
from GJEphys.NEOFuncs import downSampleAnalogSignal, sliceAnalogSignal
from .KKHAXLParsing import parseMetaDataFile, extractMetaData, smrFilesPresent
import nixio as nix
import numpy as np
import json
import quantities as qu
import pandas as pd


# **********************************************************************************************************************


def parseStartStopStr(startStopStr):

    startTimeStr, endTimeStr = startStopStr.split("-")
    try:
        if endTimeStr in ['maxtime', 'max time', 'Max Time']:
            endTime = None
        else:
            endTime = float(endTimeStr)


        startTime = float(startTimeStr)
        return startTime, endTime
    except Exception as e:
        raise ValueError('Improper Recording period string {}'.format(startStopStr))

# **********************************************************************************************************************

def parseInts2ExcludeStr(int2ExcludeStr, int2ExcludeUnitStr, recordingStartTime, recordingStopTime):

    try:
        if int2ExcludeStr.find(";") < 0:

            int2Ex_StartTime, int2Ex_EndTime = parseStartStopStr(int2ExcludeStr)

            int2Ex_StartTime *= qu.Quantity(1, units=int2ExcludeUnitStr)
            int2Ex_EndTime *= qu.Quantity(1, units=int2ExcludeUnitStr)

            return [(max(int2Ex_StartTime, recordingStartTime), min(int2Ex_EndTime, recordingStopTime))]

        else:
            ints2ExcludeStrs = int2ExcludeStr.split(";")
            toReturn = []
            for i in ints2ExcludeStrs:
                int2Ex_StartTime, int2Ex_EndTime = parseStartStopStr(i)

                int2Ex_StartTime *= qu.Quantity(1, units=int2ExcludeUnitStr)
                int2Ex_EndTime *= qu.Quantity(1, units=int2ExcludeUnitStr)

                toReturn.append((max(int2Ex_StartTime, recordingStartTime), min(int2Ex_EndTime, recordingStopTime)))

        return toReturn

    except Exception as e:
        print("Error:{}".format(str(e)))
        raise(ValueError("Improper 'Intervals to Exclude' {} string!".format(int2ExcludeStr)))


def parseCalibString(calibString, unitStr):

    if calibString.find(',') < 0:
        calibValQ = qu.Quantity(float(calibString), units=unitStr)
        return calibValQ, None, None
    else:
        timeIntervalStr, calibVal = calibString.split(", ")
        calibValQ = qu.Quantity(float(calibVal), units=unitStr)

        startTimeStr, endTimeStr = timeIntervalStr.split("-")

        if endTimeStr.endswith('s'):
            endTimeStr = endTimeStr.rstrip('s')
        elif endTimeStr.endswith('sec'):
            endTimeStr = endTimeStr.rstrip('sec')

        try:
            if endTimeStr in ['maxtime', 'max time', 'Max Time']:
                endTime = None
            else:
                endTime = float(endTimeStr) * qu.s

            if startTimeStr.endswith('sec'):
                startTimeStr = startTimeStr.rstrip('sec')
            startTime = float(startTimeStr) * qu.s

            return calibValQ, startTime, endTime
        except Exception as e:
            raise ValueError('Improper calibration string {}'.format(calibString))

# **********************************************************************************************************************

def calibrateSignal(inputSignal, calibString, calibUnitStr, forceUnits=None):

    if calibString.find(';') > 0:
        calibStrings = calibString.split(';')
    elif calibString.find(':') > 0:
        calibStrings = calibString.split(':')
    elif all([x.isdigit() or x == '.' for x in calibString]):
        calibStrings = [calibString]
    else:
        raise(ValueError("Improper Calibration string {}".format(calibString)))

    ipSignalMag = inputSignal.magnitude.copy()
    ipSigUnits = inputSignal.units

    for calibString in calibStrings:

        calib, startTime, endTime = parseCalibString(calibString, calibUnitStr)

        if endTime is None:
            endTime = inputSignal.t_stop

        if startTime is None:
            startTime = inputSignal.t_start

        startIndex = int((startTime - inputSignal.t_start) * inputSignal.sampling_rate)

        endIndex = int((endTime - inputSignal.t_start) * inputSignal.sampling_rate)

        ipSignalMag[startIndex: endIndex] *= calib.magnitude

    if forceUnits is not None:
        ipSigUnits = forceUnits
    else:
        if ipSigUnits == qu.Quantity(1):
            ipSigUnits = calib.units

        elif ipSigUnits != calib.units:
            raise(Exception('CalibStrings given don\'t have the same units'))


    outputSignal = AnalogSignal(
                                signal=ipSignalMag,
                                units=ipSigUnits,
                                sampling_rate=inputSignal.sampling_rate,
                                t_start=inputSignal.t_start
                                )
    outputSignal = outputSignal.reshape((outputSignal.shape[0],))

    return outputSignal

# **********************************************************************************************************************


def excludeIntervals(inputSignal, ints2ExcludeStr=None):

    if ints2ExcludeStr is None:
        return inputSignal
    else:
        ints2Exclude = parseInts2ExcludeStr(ints2ExcludeStr, 's',
                                            inputSignal.t_start, inputSignal.t_stop)
        outputSignal = inputSignal.copy()
        for stTime, endTime in ints2Exclude:
            stInd = int((stTime - inputSignal.t_start) * inputSignal.sampling_rate)
            endInd = int((endTime - inputSignal.t_start) * inputSignal.sampling_rate)

            leftValue = inputSignal[stInd]
            rightValue = inputSignal[endInd]
            slope = (rightValue - leftValue) / (endInd - stInd)
            replacementSignal = leftValue + slope * np.arange(endInd - stInd + 1)
            replacementSignal = replacementSignal.reshape((replacementSignal.shape[0], 1))
            outputSignal[stInd: endInd + 1] = replacementSignal
        return outputSignal


# **********************************************************************************************************************

def readSignal(rawSignal, calibStrings, calibUnitStr, timeWindow, forceUnits=None, ints2Exclude=None):

    intsExcludedSignal = excludeIntervals(rawSignal, ints2Exclude)
    calibSignal = calibrateSignal(intsExcludedSignal, calibStrings, calibUnitStr, forceUnits)

    startInd = int((timeWindow[0] - calibSignal.t_start) * calibSignal.sampling_rate.magnitude)
    endInd = int((timeWindow[1] - calibSignal.t_start) * calibSignal.sampling_rate.magnitude)

    return calibSignal[startInd: endInd + 1]

# **********************************************************************************************************************

def parseSpike2Data(smrFile, calibStrings, startStop=None, ints2ExcludeStr=None, forceUnits=False):

    spike2Reader = Spike2IO(smrFile)
    dataBlock = spike2Reader.read()[0]
    entireVoltageSignal = dataBlock.segments[0].analogsignals[0]

    entireVibrationSignal = dataBlock.segments[0].analogsignals[1]

    entireCurrentSignal = None
    if len(dataBlock.segments[0].analogsignals) > 2 and calibStrings['currentCalibStr'] is not None:
        entireCurrentSignal = dataBlock.segments[0].analogsignals[2]
        currentCalibs = calibStrings['currentCalibStr']
        currentCalibUnitStr = 'nA'

    voltageCalibs = calibStrings['voltageCalibStr']
    voltageCalibUnitStr = 'mV'
    vibrationCalibs = calibStrings['vibrationCalibStr']
    vibrationCalibUnitStr = 'um'

    if startStop is None:
        recordingStartTime = -np.inf

        recordingEndTime = np.inf

    else:
        recordingStartTime = startStop[0] * qu.s
        recordingEndTime = startStop[1] * qu.s

    recordingStartTime = max(recordingStartTime,
                             entireVibrationSignal.t_start,
                             entireVoltageSignal.t_start)
    recordingEndTime = min(recordingEndTime,
                           entireVibrationSignal.t_stop,
                           entireVoltageSignal.t_stop)


    if forceUnits:
        voltForceUnits = qu.mV
        vibForceUnits = qu.um
        currForceUnits = qu.nA
    else:
        voltForceUnits = vibForceUnits = currForceUnits = None

    voltageSignal = readSignal(entireVoltageSignal, voltageCalibs, voltageCalibUnitStr,
                               [recordingStartTime, recordingEndTime], voltForceUnits, ints2ExcludeStr)
    voltageSignal.name = 'MembranePotential'

    vibrationSignal = readSignal(entireVibrationSignal, vibrationCalibs, vibrationCalibUnitStr,
                                 [recordingStartTime, recordingEndTime], vibForceUnits, ints2ExcludeStr)
    vibrationSignal.name = 'VibrationStimulus'

    currentSignal = None

    if len(dataBlock.segments[0].analogsignals) > 2 and calibStrings['currentCalibStr'] is not None:
        currentSignal = readSignal(entireCurrentSignal, currentCalibs, currentCalibUnitStr,
                                   [recordingStartTime, recordingEndTime],
                                   currForceUnits)
        currentSignal.name = 'CurrentInput'

    return voltageSignal, vibrationSignal, currentSignal

# **********************************************************************************************************************


def saveNixFile(smrFile, nixFile, metaData, startStop=None, askShouldReplace=True, forceUnits=False):

    if startStop is None:
        startStopStr = metaData['recPeriod']
        if startStopStr is None:
            startStop = None
        else:
            startStop = parseStartStopStr(startStopStr)

    calibStrings = {}
    calibStrings['voltageCalibStr'] = metaData['voltCalibStr']
    calibStrings['vibrationCalibStr'] = metaData['stimCalibStr']
    calibStrings['currentCalibStr'] = metaData['currCalibStr']

    ints2Exclude = metaData["int2Exclude"]

    voltageSignal, vibrationSignal, currentSignal = parseSpike2Data(smrFile, calibStrings, startStop, ints2Exclude,
                                                                    forceUnits)
    if os.path.isfile(nixFile):

        if askShouldReplace:
            ch = raw_input('File Already Exists. Overwrite?(y/n):')

            if ch != 'y':
                exit('Aborted.')

        os.remove(nixFile)

    if not os.path.isfile(smrFile):
        print('File not found {}\n Hence cannot import it. Ignoring it.'.format(smrFile))
        return

    nixFileO = nix.File.open(nixFile, nix.FileMode.Overwrite)

    vibStimSec = nixFileO.create_section('VibrationStimulii-Raw', 'Recording')

    vibStimSec.create_property('NatureOfResponse', [nix.Value(metaData['resp'])])
    vibStimSec.create_property('SpontaneousActivity', [nix.Value(metaData['spont'])])

    contStimSec = vibStimSec.create_section('ContinuousStimulii', 'Stimulii/Sine')

    if any(metaData["freqs"]):
        addQuantity2section(contStimSec, metaData['freqs'], 'FrequenciesUsed')

    if all(map(len, metaData['pulse'])):
        pulseStimSec = vibStimSec.create_section('PulseStimulii', 'Stimulii/Pulse')
        addQuantity2section(pulseStimSec, 265 * qu.Hz, 'FrequenciesUsed')

        addQuantity2section(pulseStimSec, metaData['pulse'][0], 'PulseDurations')
        addQuantity2section(pulseStimSec, metaData['pulse'][1], 'PulseIntervals')

    rawDataBlk = nixFileO.create_block('RawDataTraces', 'RecordingData')

    vibSig = addAnalogSignal2Block(rawDataBlk, vibrationSignal)

    voltSig = addAnalogSignal2Block(rawDataBlk, voltageSignal)

    if currentSignal is not None:
        curSig = addAnalogSignal2Block(rawDataBlk, currentSignal)

    nixFileO.close()

# **********************************************************************************************************************


def importAll(smrPath, excelFile, excelSheet, nixPath, expNames=None, exceptList=[],
              askShouldReplace=True, forceUnits=False):

    metaDataDF = parseMetaDataFile(excelFile, excelSheet, smrPath)
    importResultDict = {}

    if expNames is None or expNames == []:
        expNames = map(str, metaDataDF.index)

    smrsPresent = smrFilesPresent(expNames, smrPath)

    # any entry in metaDataDF.index only exists if both a corresponding SMR file exists and a corresponding row in the
    # excel file exists. This is ensured in the function parseMetaDataFile
    for expInd, expName in enumerate(expNames):

        if expName in exceptList:
            print('Ignoring {} as it is on the ignore list'.format(expName))
            importResultDict[expName] = False
            continue
        if smrsPresent[expInd] and expName not in exceptList:
            if expName not in metaDataDF.index:

                print('Experiment with ID {} not found in {}\nIgnoring it'.format(expName, excelFile))
                importResultDict[expName] = False
                continue
        else:
            print('No SMR file found for experiment ID {}\nIgnoring it'.format(expName))
            importResultDict[expName] = False
            continue
        print('Doing {}'.format(expName))
        metaData = extractMetaData(metaDataDF, expName)

        if metaData['voltCalibStr'] is None or metaData['stimCalibStr'] is None:
            print('Warning: Insufficient calibration information to import {}. Skipping it.'.format(expName))
            importResultDict[expName] = False
            continue

        smrFile = os.path.join(smrPath, expName + '.smr')
        nixFile = os.path.join(nixPath, expName + '.h5')

        startStop = None

        try:
            spike2Reader = Spike2IO(smrFile)
            dataBlock = spike2Reader.read()[0]
        except Exception as e:
            print('Failed to read {}. Skipping it!'.format(smrFile))
            importResultDict[expName] = False
            continue
        saveNixFile(smrFile, nixFile, metaData, startStop, askShouldReplace, forceUnits)
        importResultDict[expName] = True

    importResultDF = pd.DataFrame({"Experiment ID": importResultDict.keys(), "Result": importResultDict.values()},
                                  index=xrange(len(importResultDict)))
    importResultDF.set_index("Experiment ID", inplace=True)
    return importResultDF

# **********************************************************************************************************************

class RawDataViewer(object):

    def __init__(self, smrFile, maxFreq=700*qu.Hz, forceUnits=False):

        expName = os.path.split(smrFile)[1][:-4]

        signals = parseSpike2Data(smrFile, [-np.inf, np.inf], forceUnits)

        signalSamplingRates = [x.sampling_rate for x in signals if x is not None]
        assert (np.diff(signalSamplingRates) < 1 * qu.Hz).all(), \
            'Signals do not have same sampling rate\n{}'.format(reduce(lambda x, y: x + '\n' + y, map(repr, signals)))

        self.voltageSignal = downSampleAnalogSignal(signals[0], int(signals[0].sampling_rate / maxFreq))
        self.vibrationSignal = downSampleAnalogSignal(signals[1], int(signals[1].sampling_rate / maxFreq))


        if signals[2] is not None:
            self.currentSignal = downSampleAnalogSignal(signals[2], int(signals[2].sampling_rate / maxFreq))
        else:
            self.currentSignal = None


    def plotVibEpoch(self, ax, epochTimes, signal=None, points=False):

        marker = '*' if points else 'None'

        epochVoltSignal = sliceAnalogSignal(self.voltageSignal, epochTimes[0], epochTimes[1])
        ax.plot(epochVoltSignal.times, epochVoltSignal, ls='-', color='b', marker=marker,
                label='Membrane potential (mV)')
        epochVibSignal = sliceAnalogSignal(self.vibrationSignal, epochTimes[0], epochTimes[1])
        ax.plot(epochVibSignal.times, epochVibSignal, ls='-', color='r', marker=marker,
                label='Vibration Input to Antenna (um)')

        if self.currentSignal is not None:
            epochCurSignal = sliceAnalogSignal(self.currentSignal, epochTimes[0], epochTimes[1])
            ax.plot(epochCurSignal.times, epochCurSignal, ls='-', color='r', marker=marker,
                    label='Current input through electrode (nA)')

        if signal is not None:

            epochSignal = sliceAnalogSignal(signal, epochTimes[0], epochTimes[1])
            ax.plot(epochSignal.times, epochSignal, ls='-', color='m', marker=marker,
                    label='External Signal')


        ax.legend(ncol=2, loc='best')
        ax.set_xlabel('Time ({})'.format(epochVoltSignal.times.units.dimensionality.string))

    # ******************************************************************************************************************
# **********************************************************************************************************************
