# Supplementary material for: Adaptations during Maturation in an Identified Honeybee Interneuron Responsive to Waggle Dance Vibration Signals
Source: eNeuro. 2019 Sep 5;6(5):ENEURO.0454-18.2019. doi: 10.1523/ENEURO.0454-18.2019 (PMC6731536; doi:10.1523/ENEURO.0454-18.2019)
Supplement: Extended Data 1 — This ZIP file contains all the code used to generate the results of this publication. The code is organized into two folders: (1) GJEphys-master, which contains code for analyzing and plotting electrophysiology data and (2) GJMorph-master, which contains code for analyzing morphology data. Download Extended Data 1, ZIP file. [file sup_enu-eN-NWR-0454-18-s02.zip › GJEphys-master/GJEphys/stimParEstimation.py]

from scipy.optimize import least_squares
import quantities as qu
import numpy as np

def estimateGJStimPars(stim):

    def modelGJStim(x, stim):

        [A, f, phi, B] = x

        stimTimes = stim.times
        stimTimes.unit = qu.s

        stimTimesS = stimTimes.magnitude

        modelStim = B + A * np.sin(2 * np.pi * f * stimTimesS + phi)

        return stim.magnitude - modelStim

    optRes = least_squares(modelGJStim, [10, 265, 0, 0], args=(stim,), bounds=([5, -np.inf, 0, -np.inf],
                                                                            [50, np.inf, 2 * np.pi, np.inf]))

    return optRes.x[:3]
