# Supplementary material for: Adaptations during Maturation in an Identified Honeybee Interneuron Responsive to Waggle Dance Vibration Signals
Source: eNeuro. 2019 Sep 5;6(5):ENEURO.0454-18.2019. doi: 10.1523/ENEURO.0454-18.2019 (PMC6731536; doi:10.1523/ENEURO.0454-18.2019)
Supplement: Extended Data 1 — This ZIP file contains all the code used to generate the results of this publication. The code is organized into two folders: (1) GJEphys-master, which contains code for analyzing and plotting electrophysiology data and (2) GJMorph-master, which contains code for analyzing morphology data. Download Extended Data 1, ZIP file. [file sup_enu-eN-NWR-0454-18-s02.zip › GJEphys-master/scripts/undocumentedTemp/doeParamsFVsNE.py]

import os
from matplotlib import pyplot as plt
import seaborn as sns
from scipy.stats import kruskal
from GJEMS.misc.pandasFuncs import dfInterHueFunc
import pandas as pd
from GJEphys.pdColumnNameMapCont import mdFN, fFN, newFFN
from scipy.stats import spearmanr
import numpy as np
from GJEMS.folderDefs import homeFolder
from GJEMS.viz.matplotlibRCParams import mplPars

# plt.ion()


sns.set(rc=mplPars)


allDataFile = os.path.join(homeFolder, 'DataAndResults', 'GJEphys', 'OPExcitationFitting2Exp',
                           'contStimAllData_expanded.xlsx')
resDir = os.path.join(homeFolder, 'DataAndResults', 'GJEphys', 'OPExcitationFitting2Exp',
                      'DOEParmsFVsNE')

if not os.path.isdir(resDir):
    os.mkdir(resDir)

freqs = [265]

expNames = [
    '130313-4Rh',
    '130322-1LY',
    '130326-2Rh',
    '130408-1LY',
    '130425-1Al',
    '130501-2Rh',
    '130523-3LY',
    # '130605-1LY',
    '130605-2LY',
    '130705-1LY',
    # '140424-1LY',
    # '140701-1Al',
    '140813-3Al',
    '140930-1Al',
    '140917-1Al',
    '141030-1Al',
]

dfFull = pd.read_excel(allDataFile, index_col=(0, 1, 2))
dfFullRI = dfFull.reset_index()
criterion = dfFullRI[mdFN['expID']].isin(expNames) & dfFullRI[mdFN['freq']].isin(freqs)
df = dfFullRI[criterion]

allFFN = dict(fFN, **newFFN)

kruskalTestDF = dfInterHueFunc(data=df, pars=allFFN.values(), hue=mdFN['laborState'],
                               outLabels=['s', 'p'], func=kruskal, kwargsDict={'nan_policy': 'omit'})

# figs = {}

for k, v in allFFN.iteritems():

    fig, ax = plt.subplots(nrows=1, ncols=1, figsize=(14, 11.2))
    # figs[k] = fig


    with sns.axes_style('darkgrid'):

        sns.boxplot(x=mdFN['laborState'], y=v, whis=np.inf,
                      data=df, ax=ax, order=['newly emerged', 'forager'])
        sns.stripplot(x=mdFN['laborState'], y=v, data=df, ax=ax, order=['newly emerged', 'forager'],
                      jitter=True, color='k', size=5)
        ax.set_title('p={:.6f}'.format(kruskalTestDF.loc[v, 'p']))

    fig.tight_layout()
    fig.canvas.draw()
    fig.savefig(os.path.join(resDir, '{}FVsNE.png'.format(k)), dpi=300)
    plt.close(fig.number)

kruskalTestDF.to_excel(os.path.join(resDir, 'KruskalWallisTestsFVsNE.xlsx'), sheet_name='Sheet1')

fig, ax = plt.subplots(nrows=1, ncols=1, figsize=(14, 11.2))
# figs['laterFRVsSpont1'] = fig
laborStates = df[mdFN['laborState']].unique()
cols = sns.color_palette('Set2', laborStates.size)
colsDict = dict(zip(laborStates, cols))
for ls, lsDF in df.groupby(mdFN['laborState']):

    lsCorr, lsP = spearmanr(lsDF[allFFN['laterFR']], lsDF[allFFN['spontFR1']])
    with sns.axes_style('darkgrid'):
        sns.regplot(data=lsDF, x=allFFN['spontFR1'], y=allFFN['laterFR'], color=colsDict[ls], ax=ax,
                    ci=None, truncate=True)
        ax.plot([], [], color=colsDict[ls], marker='o', ls='-', label='{}; p={:.3f}, r={:.3f}'.format(ls, lsP, lsCorr))
        ax.plot([-10, 100], [-10, 100], 'k:')
    ax.legend(loc='best')
    ax.set_xlim(-10, 100)
    ax.set_ylim(-10, 100)

fig.tight_layout()
fig.canvas.draw()
fig.savefig(os.path.join(resDir, 'laterFRVsSpontFR1_FVsNE.png'), dpi=300)
plt.close(fig.number)

fig, ax = plt.subplots(nrows=1, ncols=1, figsize=(14, 11.2))
# figs['initFRVsSpont1'] = fig
laborStates = df[mdFN['laborState']].unique()
cols = sns.color_palette('Set2', laborStates.size)
colsDict = dict(zip(laborStates, cols))
for ls, lsDF in df.groupby(mdFN['laborState']):

    lsCorr, lsP = spearmanr(lsDF[allFFN['initFR']], lsDF[allFFN['spontFR1']])
    with sns.axes_style('darkgrid'):
        sns.regplot(data=lsDF, x=allFFN['spontFR1'], y=allFFN['initFR'], color=colsDict[ls], ax=ax,
                    ci=None, truncate=True)
        ax.plot([], [], color=colsDict[ls], marker='o', ls='-', label='{}; p={:.3f}, r={:.3f}'.format(ls, lsP, lsCorr))
        ax.plot([-10, 100], [-10, 100], 'k:')
    ax.legend(loc='best')
    ax.set_xlim(-10, 100)
    ax.set_ylim(-10, 100)

fig.tight_layout()
fig.canvas.draw()
fig.savefig(os.path.join(resDir, 'initFRVsSpontFR1_FVsNE.png'), dpi=300)
plt.close(fig.number)


fig, ax = plt.subplots(nrows=1, ncols=1, figsize=(14, 11.2))
# figs['reboundFRVsSpont1'] = fig
laborStates = df[mdFN['laborState']].unique()
cols = sns.color_palette('Set2', laborStates.size)
colsDict = dict(zip(laborStates, cols))
for ls, lsDF in df.groupby(mdFN['laborState']):

    lsCorr, lsP = spearmanr(lsDF[allFFN['reboundFR']], lsDF[allFFN['spontFR1']])
    with sns.axes_style('darkgrid'):
        sns.regplot(data=lsDF, x=allFFN['spontFR1'], y=allFFN['reboundFR'], color=colsDict[ls], ax=ax,
                    ci=None, truncate=True)
        ax.plot([], [], color=colsDict[ls], marker='o', ls='-', label='{}; p={:.3f}, r={:.3f}'.format(ls, lsP, lsCorr))
        ax.plot([-10, 100], [-10, 100], 'k:')
    ax.legend(loc='best')
    ax.set_xlim(-10, 100)
    ax.set_ylim(-10, 100)

fig.tight_layout()
fig.canvas.draw()
fig.savefig(os.path.join(resDir, 'reboundFRVsSpontFR1_FVsNE.png'), dpi=300)
plt.close(fig.number)

fig, ax = plt.subplots(nrows=1, ncols=1, figsize=(14, 11.2))
# figs['reboundFRVsSpont3'] = fig
laborStates = df[mdFN['laborState']].unique()
cols = sns.color_palette('Set2', laborStates.size)
colsDict = dict(zip(laborStates, cols))
for ls, lsDF in df.groupby(mdFN['laborState']):

    lsCorr, lsP = spearmanr(lsDF[allFFN['reboundFR']], lsDF[allFFN['spontFR3']])
    with sns.axes_style('darkgrid'):
        sns.regplot(data=lsDF, x=allFFN['spontFR3'], y=allFFN['reboundFR'], color=colsDict[ls], ax=ax,
                    ci=None, truncate=True)
        ax.plot([], [], color=colsDict[ls], marker='o', ls='-', label='{}; p={:.3f}, r={:.3f}'.format(ls, lsP, lsCorr))
        ax.plot([-10, 100], [-10, 100], 'k:')
    ax.legend(loc='best')
    ax.set_xlim(-10, 100)
    ax.set_ylim(-10, 100)

fig.tight_layout()
fig.canvas.draw()
fig.savefig(os.path.join(resDir, 'reboundFRVsSpontFR3_FVsNE.png'), dpi=300)
plt.close(fig.number)

fig, ax = plt.subplots(nrows=1, ncols=1, figsize=(14, 11.2))
# figs['afterReboundFRVsSpont1'] = fig
laborStates = df[mdFN['laborState']].unique()
cols = sns.color_palette('Set2', laborStates.size)
colsDict = dict(zip(laborStates, cols))
for ls, lsDF in df.groupby(mdFN['laborState']):

    lsCorr, lsP = spearmanr(lsDF[allFFN['afterReboundFR']], lsDF[allFFN['spontFR1']])
    with sns.axes_style('darkgrid'):
        sns.regplot(data=lsDF, x=allFFN['spontFR1'], y=allFFN['afterReboundFR'], color=colsDict[ls], ax=ax,
                    ci=None, truncate=True)
        ax.plot([], [], color=colsDict[ls], marker='o', ls='-', label='{}; p={:.3f}, r={:.3f}'.format(ls, lsP, lsCorr))
        ax.plot([-10, 100], [-10, 100], 'k:')
    ax.legend(loc='best')
    ax.set_xlim(-10, 100)
    ax.set_ylim(-10, 100)

fig.tight_layout()
fig.canvas.draw()
fig.savefig(os.path.join(resDir, 'afterReboundFRVsSpontFR1_FVsNE.png'), dpi=300)
plt.close(fig.number)

fig, ax = plt.subplots(nrows=1, ncols=1, figsize=(14, 11.2))
# figs['reboundFRVsAfterReboundFR'] = fig
laborStates = df[mdFN['laborState']].unique()
cols = sns.color_palette('Set2', laborStates.size)
colsDict = dict(zip(laborStates, cols))
for ls, lsDF in df.groupby(mdFN['laborState']):

    lsCorr, lsP = spearmanr(lsDF[allFFN['afterReboundFR']], lsDF[allFFN['reboundFR']])
    with sns.axes_style('darkgrid'):
        sns.regplot(data=lsDF, x=allFFN['afterReboundFR'], y=allFFN['reboundFR'], color=colsDict[ls], ax=ax,
                    ci=None, truncate=True)
        ax.plot([], [], color=colsDict[ls], marker='o', ls='-', label='{}; p={:.3f}, r={:.3f}'.format(ls, lsP, lsCorr))
        ax.plot([-10, 100], [-10, 100], 'k:')
    ax.legend(loc='best')
    ax.set_xlim(-10, 100)
    ax.set_ylim(-10, 100)

fig.tight_layout()
fig.canvas.draw()
fig.savefig(os.path.join(resDir, 'reboundFRVsAfterReboundFR_FVsNE.png'), dpi=300)
plt.close(fig.number)
