# Supplementary material for: Adaptations during Maturation in an Identified Honeybee Interneuron Responsive to Waggle Dance Vibration Signals
Source: eNeuro. 2019 Sep 5;6(5):ENEURO.0454-18.2019. doi: 10.1523/ENEURO.0454-18.2019 (PMC6731536; doi:10.1523/ENEURO.0454-18.2019)
Supplement: Extended Data 1 — This ZIP file contains all the code used to generate the results of this publication. The code is organized into two folders: (1) GJEphys-master, which contains code for analyzing and plotting electrophysiology data and (2) GJMorph-master, which contains code for analyzing morphology data. Download Extended Data 1, ZIP file. [file sup_enu-eN-NWR-0454-18-s02.zip › GJEphys-master/scripts/undocumentedTemp/fitCCData.py]

from GJEphys.simParamExtract import *
from easygui import fileopenbox
import matplotlib.pyplot as plt
import numpy as np

hdf5 = fileopenbox('Indicate the HDF5 file containing Current Clamp Data', filetypes=['*.hdf5'])

spe = SimulationParameterExtracter()

spe.loadCCData(hdf5)
spe.getTimeConstants()
