# Supplementary material for: Adaptations during Maturation in an Identified Honeybee Interneuron Responsive to Waggle Dance Vibration Signals
Source: eNeuro. 2019 Sep 5;6(5):ENEURO.0454-18.2019. doi: 10.1523/ENEURO.0454-18.2019 (PMC6731536; doi:10.1523/ENEURO.0454-18.2019)
Supplement: Extended Data 1 — This ZIP file contains all the code used to generate the results of this publication. The code is organized into two folders: (1) GJEphys-master, which contains code for analyzing and plotting electrophysiology data and (2) GJMorph-master, which contains code for analyzing morphology data. Download Extended Data 1, ZIP file. [file sup_enu-eN-NWR-0454-18-s02.zip › GJEphys-master/scripts/undocumentedTemp/saveCCData.py]

from GJEphys.simParamExtract import *
from easygui import fileopenbox
import matplotlib.pyplot as plt
import numpy as np


smr = fileopenbox('Indicate the smr file to use', filetypes=['*.smr'])

spe = SimulationParameterExtracter()

#Values for 13113-1Al
# spe.parseSpike2Data(smr, [1670, 1748])
spe.parseSpike2Data(smr)

spe.extractResponses()

spe.saveCCData()
# plt.plot(spe.currentAmps, spe.timeConstants, 'ro', mfc='r', ms=5)
# spe.plotFittedExp()
# plt.figure()
# tVec = spe.voltageSignal.t_start + np.arange(len(spe.voltageSignal)) * spe.voltageSignal.sampling_period
# plt.show(block=False)
