# Supplementary material for: Adaptations during Maturation in an Identified Honeybee Interneuron Responsive to Waggle Dance Vibration Signals
Source: eNeuro. 2019 Sep 5;6(5):ENEURO.0454-18.2019. doi: 10.1523/ENEURO.0454-18.2019 (PMC6731536; doi:10.1523/ENEURO.0454-18.2019)
Supplement: Extended Data 1 — This ZIP file contains all the code used to generate the results of this publication. The code is organized into two folders: (1) GJEphys-master, which contains code for analyzing and plotting electrophysiology data and (2) GJMorph-master, which contains code for analyzing morphology data. Download Extended Data 1, ZIP file. [file sup_enu-eN-NWR-0454-18-s02.zip › GJEphys-master/scripts/undocumentedTemp/shortStimResps.py]

from GJEphys.NEOFuncs import sliceAnalogSignal
from GJEphys.rawDataProcess import RawDataProcessor
from matplotlib import pyplot as plt
import seaborn as sns
from GJEMS.folderDefs import homeFolder
import os
import quantities as qu
import numpy as np

mplPars = {'text.usetex': True,
           'axes.labelsize': 'large',
           'axes.titlesize': 24,
           'font.family': 'sans-serif',
           'font.sans-serif': 'computer modern roman',
           'font.size': 24,
           'font.weight': 'black',
           'xtick.labelsize': 20,
           'ytick.labelsize': 20,
           'legend.fontsize': 20,
           'legend.frameon': True,
           'legend.framealpha': 0,
           'legend.fancybox': True,
           'backend': 'Qt4Agg'
           }

sns.set(rc=mplPars)
dirPath = os.path.join(homeFolder, 'DataAndResults', 'GJEphys', 'NIXFiles')

# expName = '130425-1Al'
# starts = [205.670976, 272.0004, 276.160416 ,
#           280.270368, 286.880496, 289.960272,
#           348.714912]
# delay = 0.075

# expName = '130326-2LY'
# starts = [219.965424, 273.291312]
# delay = 0.35 * qu.s

# expName = '130529-2Al'
# starts = [149.595936, 153.737472, 303.312576]
# delay = 0.05 * qu.s

expName = '130205-2LY'
starts = [304.62768, 308.047824, 315.36792,
          318.897936, 322.65912]
delay = 0.095 * qu.s

rdp = RawDataProcessor(expName=expName, dirpath=dirPath, readOnly=True)

starts = np.array(starts) * qu.s
interval = 0.1 * qu.s


plt.ion()


for startInd, start in enumerate(starts):
    fig, ax = plt.subplots(figsize=(14, 11.2))
    resp = sliceAnalogSignal(rdp.voltageSignal, start + delay,
                             start + interval + delay)
    stim = sliceAnalogSignal(rdp.vibrationSignal, start + delay,
                             start + interval + delay)

    tVec = resp.times - resp.t_start
    tVec.unit = qu.ms
    ax.plot(tVec.magnitude, (2 * startInd + 1) * 100 + resp.magnitude, 'b-')
    ax.plot(tVec.magnitude, 2 * startInd * 100 + stim.magnitude, 'r-')

    ax.set_xlabel('time (s)')
    ax.set_title(start + delay)
    plt.show(block=False)
    fig.tight_layout()
    fig.canvas.draw()
