# Supplementary material for: Adaptations during Maturation in an Identified Honeybee Interneuron Responsive to Waggle Dance Vibration Signals
Source: eNeuro. 2019 Sep 5;6(5):ENEURO.0454-18.2019. doi: 10.1523/ENEURO.0454-18.2019 (PMC6731536; doi:10.1523/ENEURO.0454-18.2019)
Supplement: Extended Data 1 — This ZIP file contains all the code used to generate the results of this publication. The code is organized into two folders: (1) GJEphys-master, which contains code for analyzing and plotting electrophysiology data and (2) GJMorph-master, which contains code for analyzing morphology data. Download Extended Data 1, ZIP file. [file sup_enu-eN-NWR-0454-18-s02.zip › GJEphys-master/scripts/undocumentedTemp/spikeAdaptiveDLInt1.py]

import os
from matplotlib import pyplot as plt
import seaborn as sns
from GJEMS.misc.pandasFuncs import dfInterHueFunc
from scipy.stats import kruskal, spearmanr
import pandas as pd
from GJEphys.pdColumnNameMapCont import mdFN, fFN, newFFN
from scipy.stats import spearmanr
import numpy as np
from matplotlib.ticker import MultipleLocator

plt.ion()
mplPars = {'text.usetex': True,
           'axes.labelsize': 'large',
           'axes.titlesize': 42,
           'font.family': 'sans-serif',
           'font.sans-serif': 'computer modern roman',
           'font.size': 42,
           'font.weight': 'black',
           'xtick.labelsize': 36,
           'ytick.labelsize': 36,
           'legend.fontsize': 30,
           }

sns.set_style('darkgrid')
sns.set(rc=mplPars)

homeFolder = os.path.expanduser('~')
allDataFile = os.path.join(homeFolder, 'DataAndResults', 'GJEphys', 'OPExcitationFitting2Exp',
                           'contStimAllData_expanded.xlsx')
resDir = os.path.join(homeFolder, 'DataAndResults', 'GJEphys', 'OPExcitationFitting2Exp',
                      'SpikeAdaptation')

if not os.path.isdir(resDir):
    os.mkdir(resDir)

expNames = [
    '130313-4Rh',
    '130322-1LY',
    '130326-2Rh',
    '130408-1LY',
    '130425-1Al',
    '130501-2Rh',
    '130523-3LY',
    # '130605-1LY',
    '130605-2LY',
    '130705-1LY',
    # '140424-1LY',
    # '140701-1Al',
    '140813-3Al',
    '140930-1Al',
    '140917-1Al',
    '141030-1Al',
]
freqs = [100, 200, 265, 300, 400]

dfFull = pd.read_excel(allDataFile, index_col=(0, 1, 2))
dfFullRI = dfFull.reset_index()
nrnCrit = dfFullRI[mdFN['expID']].isin(expNames)
crit1307051LY = dfFullRI[mdFN['expID']].isin(['130705-1LY'])
critForager = dfFullRI[mdFN['laborState']].isin(['forager'])
crit265 = dfFullRI[mdFN['freq']].isin(freqs)
df265 = dfFullRI[nrnCrit & crit265]
dfAllFreq = dfFullRI[crit1307051LY]
# dfAllFreq = dfFullRI[critForager]
allFFN = dict(fFN, **newFFN)

latencies = [allFFN['firstSpikeLatency'], allFFN['secondSpikeBISI'],
          allFFN['thirdSpikeBISI'], allFFN['fourthSpikeBISI']]
fig1, axs = plt.subplots(nrows=len(latencies), ncols=1, figsize=(14, 11.2), sharex='all', sharey='all')
cols = sns.color_palette('Set2', n_colors=len(latencies))

for ind, l in enumerate(latencies):
    ax = axs[ind]
    ax.plot([0, 15], [0, 15], color='k', marker='None', ls='--')
    r, p = spearmanr(1000 / dfAllFreq[mdFN['freq']], dfAllFreq[l], nan_policy='omit')
    sns.regplot(x=1000/dfAllFreq[mdFN['freq']], y=dfAllFreq[l],
                color=cols[ind], ax=ax, ci=0, truncate=True,
                label='{}\nr={:1.2f}, p={:1.3f}'.format(l, np.round(r, 2), np.round(p, 3)))
    ax.set_xlim(0, 15)
    ax.set_xlabel('')
    ax.set_ylabel('')
    ax.legend(loc='upper left')
axs[-1].set_xlabel('Sine stimulus Period (in ms)')
fig1.tight_layout()
# fig.savefig(os.path.join(resDir, 'latenciesVsFreq.png'), dpi=300)
# plt.close(fig.number)

# mdSub = [mdFN['freq']]
# fnSub = [allFFN['secondSpikeBISI'], allFFN['thirdSpikeBISI'], allFFN['fourthSpikeBISI']]
# dfSub = dfAllFreq.loc[:, mdSub + fnSub]
# dfSub.set_index(mdSub, inplace=True)
# dfSub1 = dfSub.stack()
# dfSub1.name = 'value'
# dfSub2 = dfSub1.reset_index()
# dfSub2.rename(columns={'level_1': 'ISI/Latency'}, inplace=True)
# fig2, ax = plt.subplots(nrows=1, ncols=1, figsize=(14, 11.2))
# sns.boxplot(data=dfSub2, x=mdFN['freq'], y='value', hue='ISI/Latency', ax=ax)
# ax.set_ylim(0, 30)
# ax.set_xlabel('')
# ax.set_ylabel('')
# fig2.tight_layout()
# # fig.savefig(os.path.join(resDir, 'ISIAdaptationVsFreq.png'), dpi=300)
# # plt.close(fig.number)


mdSub = [mdFN['laborState']]
fnSub = [allFFN['firstSpikeLatency'], allFFN['secondSpikeBISI'],
          allFFN['thirdSpikeBISI'], allFFN['fourthSpikeBISI']]
dfSub = df265.loc[:, mdSub + fnSub]
dfSub.set_index(mdSub, inplace=True)
dfSub1 = dfSub.stack()
dfSub1.name = 'value'
dfSub2 = dfSub1.reset_index()
dfSub2.rename(columns={'level_1': 'ISI/Latency'}, inplace=True)

kruskalTestDF = dfInterHueFunc(data=dfSub.reset_index(), pars=fnSub, hue=mdFN['laborState'],
                               outLabels=['s', 'p'], func=kruskal, kwargsDict={'nan_policy': 'omit'})
fig3, ax = plt.subplots(nrows=1, ncols=1, figsize=(14, 11.2))
sns.boxplot(data=dfSub2, x='ISI/Latency', y='value', hue=mdFN['laborState'], ax=ax)
for rowInd, (th, row) in enumerate(kruskalTestDF.iterrows()):
    p = row['p']
    if p < 0.01:
        toPrint = r'p\textless 1\%'
    elif p < 0.05:
        toPrint = r'p\textless 5\%'
    else:
        toPrint = r'p\textgreater 5\%'
    ax.text(rowInd, -5, toPrint, ha='center', va='center')
ax.set_ylim(-10, 40)
ax.set_xlabel('')
ax.set_ylabel('')
ax.legend(loc='upper left')
fig3.tight_layout()

fig4, ax = plt.subplots(nrows=1, ncols=1, figsize=(14, 11.2))
tMax = 75  # in ms
xt = np.arange(0, tMax, 0.01)  # in ms
stim = np.sin(2 * np.pi * 265 * 1e-3 * xt - np.pi )

def stimTime2Phase(xt):
    return 2 * np.pi * 265 * 1e-3 * xt - np.pi

def stimPhase2Time(ph):
    return (ph + np.pi) / (2 * np.pi * 265 * 1e-3)

ax.plot(xt, stim, 'r:', label='stimulus')
cols = sns.color_palette(n_colors=2)
dfSub['Second Spike\nLatency (ms)'] = dfSub.apply(lambda x: x[allFFN['firstSpikeLatency']] + x[allFFN['secondSpikeBISI']],
                                                  axis=1)
dfSub['Third Spike\nLatency (ms)'] = dfSub.apply(lambda x: x['Second Spike\nLatency (ms)'] +
                                                           x[allFFN['thirdSpikeBISI']],
                                                  axis=1)
dfSub['Fourth Spike\nLatency (ms)'] = dfSub.apply(lambda x: x['Third Spike\nLatency (ms)'] +
                                                            x[allFFN['fourthSpikeBISI']],
                                                  axis=1)
spLatencies = [allFFN['firstSpikeLatency'], 'Second Spike\nLatency (ms)',
               'Third Spike\nLatency (ms)', 'Fourth Spike\nLatency (ms)']
foragerYs = [1, 0.75, 0.5, 0.25]
neYs = [-0.25, -0.5, -0.75, -1]
dfSub2F = dfSub2.loc[lambda x: x[mdFN['laborState']] == 'forager', :]
dfSub2NE = dfSub2.loc[lambda x: x[mdFN['laborState']] == 'newly emerged', :]

for ind, spl in enumerate(spLatencies):

    splForagerVals = dfSub.loc['forager', spl]
    splForagerVals = splForagerVals[~pd.isnull(splForagerVals)]

    splNEVals = dfSub.loc['newly emerged', spl]
    splNEVals = splNEVals[~pd.isnull(splNEVals)]

    ax.plot(splForagerVals, [foragerYs[ind]] * len(splForagerVals),
            color=cols[0], marker='^', ls='None', ms=10)
    ax.plot(splNEVals, [neYs[ind]] * len(splNEVals),
            color=cols[1], marker='^', ls='None', ms=10)
    ax.boxplot(x=[splForagerVals], vert=False, positions=[foragerYs[ind]],
               boxprops={'color': cols[0]})
    ax.boxplot(x=[splNEVals], vert=False, positions=[neYs[ind]],
               boxprops={'color': cols[1]})

ax.plot(0, 0, color=cols[0], marker='^', ls='None', label='forager', ms=10)
ax.plot(0, 0, color=cols[1], marker='^', ls='None', label='newly emerged', ms=10)
ax.legend(loc='upper right')
ax.set_ylim(-1.25, 2)
ax.set_yticks(foragerYs + neYs)
ax.set_yticklabels(['$1^{st}$', '$2^{nd}$', '$3^{rd}$', '$4^{th}$'] * 2)
ax.set_ylabel('Spike Number')
ax.set_xlabel('Stimulus Phase (radians)')
xticksPhase = np.arange(0, stimTime2Phase(tMax), np.pi)
ax.set_xticks(stimPhase2Time(xticksPhase))
ax.set_xticklabels([r'{:d}$\pi$'.format(int(x / np.pi)) for x in xticksPhase], rotation=90)
# http://matplotlib.org/examples/pylab_examples/major_minor_demo1.html
# minorLocator = MultipleLocator(np.pi / 4)
# ax.xaxis.set_minor_locator(minorLocator)
ax.grid(True, which='both', axis='x')
fig4.tight_layout()
