# Supplementary material for: Adaptations during Maturation in an Identified Honeybee Interneuron Responsive to Waggle Dance Vibration Signals
Source: eNeuro. 2019 Sep 5;6(5):ENEURO.0454-18.2019. doi: 10.1523/ENEURO.0454-18.2019 (PMC6731536; doi:10.1523/ENEURO.0454-18.2019)
Supplement: Extended Data 1 — This ZIP file contains all the code used to generate the results of this publication. The code is organized into two folders: (1) GJEphys-master, which contains code for analyzing and plotting electrophysiology data and (2) GJMorph-master, which contains code for analyzing morphology data. Download Extended Data 1, ZIP file. [file sup_enu-eN-NWR-0454-18-s02.zip › GJEphys-master/scripts/usedInPubs/Fig1D5A.ipynb]

# %% [code]
from matplotlib import pyplot as plt
from GJEphys.matplotlibRCParams import mplPars
from GJEphys.rawDataAnalyse import RawDataAnalyser
from GJEphys.folderDefs import NIXPath
import numpy as np
import seaborn as sns

# %% [code]
rda = RawDataAnalyser(expName="130501-2Rh", dirpath=NIXPath)


# %% [code]

tpyes=["BeforeStimulus", "DuringStimulus", "AfterStimulus"]
colors = ["r", "g", "b"]


# %% [code]
contResps = rda.getContResps(freqs=[265])
contSpikes = rda.getContSpikes(freqs=[265])
resps = contResps[265][2]
spikes = contSpikes[265][2]
tStart = resps["DuringStimulus"].t_start

# %% [code]
sns.set(rc=mplPars, style="darkgrid")
fig, ax = plt.subplots(figsize=(7, 4))
for tpye, col in zip(tpyes, colors):
    ax.plot(resps[tpye].times, resps[tpye], color=col, lw=0.35)
    ax.plot(spikes[tpye].times, np.ones_like(spikes[tpye].times) * 11, 'k^', ms=5)
ax.set_xlabel("time(s)")
ax.set_ylabel("Membrane\nVoltage(mV)")


# %% [code]
ax.set_xlim(tStart.magnitude - 0.5, tStart.magnitude+1.5)
ax.set_xticks([tStart.magnitude, tStart.magnitude + 1])
fig.tight_layout()
fig.savefig("/tmp/beforeDuringAfter.png", dpi=300)


# %% [code]
ax.set_xlim(tStart.magnitude -0.05, tStart.magnitude+0.1)

# %% [code]
fig.savefig("/tmp/onPhasic.png", dpi=300)

# %% [code]
