# Supplementary material for: Adaptations during Maturation in an Identified Honeybee Interneuron Responsive to Waggle Dance Vibration Signals
Source: eNeuro. 2019 Sep 5;6(5):ENEURO.0454-18.2019. doi: 10.1523/ENEURO.0454-18.2019 (PMC6731536; doi:10.1523/ENEURO.0454-18.2019)
Supplement: Extended Data 1 — This ZIP file contains all the code used to generate the results of this publication. The code is organized into two folders: (1) GJEphys-master, which contains code for analyzing and plotting electrophysiology data and (2) GJMorph-master, which contains code for analyzing morphology data. Download Extended Data 1, ZIP file. [file sup_enu-eN-NWR-0454-18-s02.zip › GJEphys-master/scripts/usedInPubs/rawDataImporter.py]

'''
Description: This script is used to import raw Data in SMR format into NIX. The files to be imported could be specified
in two exclusive ways:
1. using the first comment block below. All files of experiments of the interneuron categories specified in the list
'categories' will be imported
2. using the second comment block below. All files of experiments with IDs specifed in the list 'expNames' will be
imported.
See the documentation of 'importAll' function of 'GJEphys.rawDataImport' for more about the import process.

Usage: python <path to parent directory>/rawDataImporter.py
'''

from GJEphys.rawDataImport import importAll
from GJEphys.folderDefs import NIXPath, importResultsFile
from GJEphys.folderDefs import excel, excelSheet, spike2Path

# **********************************************************************************************************************

# from GJEphys.KKHAXLParsing import getExpIDsByCategory
#
# categories = [
#                 # 'DL-Int-1',
#                 # 'DL-Int-2',
#                 'JO neuron',
#                 # 'MB neurons',
#                 # 'BilateralN',
#                 # 'DescendingN',
#                 # 'AscendingN',
#                 # 'Bilateral Descending N',
#                 # 'JO terminal local neuron'
#             ]
#
# expIDsByCat = getExpIDsByCategory(excel, excelSheet, categories, spike2Path)
# expNames = []
# for cat, catExpNames in expIDsByCat.iteritems():
#     expNames += catExpNames

# **********************************************************************************************************************

expNames = [
            "130214-1Rh",
            # "130430-1Al",
            # "130607-2Al",
            # "140917-1Al",
            # "130415-2Rh",
            # "130605-1LY",
            # "130705-1LY"

            # "130517-1Al",
            # "130318-3LY",
            # "130704-1LY",
            # "130425-3Al"
            ]

# **********************************************************************************************************************

importResultsDF = importAll(smrPath=spike2Path,
          nixPath=NIXPath,
          excelFile=excel,
          excelSheet=excelSheet,
          expNames=expNames,
          askShouldReplace=False,
          forceUnits=True)

# **********************************************************************************************************************


importResultsDF.to_excel(importResultsFile)
