# Supplementary material for: Adaptations during Maturation in an Identified Honeybee Interneuron Responsive to Waggle Dance Vibration Signals
Source: eNeuro. 2019 Sep 5;6(5):ENEURO.0454-18.2019. doi: 10.1523/ENEURO.0454-18.2019 (PMC6731536; doi:10.1523/ENEURO.0454-18.2019)
Supplement: Extended Data 1 — This ZIP file contains all the code used to generate the results of this publication. The code is organized into two folders: (1) GJEphys-master, which contains code for analyzing and plotting electrophysiology data and (2) GJMorph-master, which contains code for analyzing morphology data. Download Extended Data 1, ZIP file. [file sup_enu-eN-NWR-0454-18-s02.zip › GJEphys-master/scripts/useful/FREstimation_withAdaptiveKDE.ipynb]

# %% [markdown]
Here is code used to explore the use of https://github.com/cooperlab/AdaptiveKDE

# %% [code]
from GJEphys.ssvkernel import ssvkernel
import pandas as pd
import matplotlib.pyplot as plt
from GJEphys.matplotlibRCParams import mplPars
import seaborn as sns
import os
from GJEphys.pdColumnNameMapCont import mdFN
import numpy as np
import warnings
warnings.filterwarnings(action='once')

# %% [code]
dataFile = os.path.expanduser("~/DataAndResults/ephys/Results/ContStimPSTH/data_15Nrns.xlsx")

# %% [code]
expID = "130313-4Rh"
trialName = "Trial17"

# %% [code]
dataDF = pd.read_excel(dataFile)

# %% [code]
trialCrit = np.logical_and(dataDF[mdFN["expID"]] == expID, dataDF[mdFN["trialName"]] == trialName)
trialData = dataDF.loc[trialCrit, :]

expCrit = dataDF[mdFN["expID"]] == expID
expData = dataDF.loc[expCrit, :]

# print(trialSpikeTimes)

# %% [code]
binWidth = 0.001
tEdges = np.arange(-1, 2, binWidth)
tEst = tEdges[1:] - 0.5 * binWidth

# tEst

# %% [code]
spikeData = expData
spikeTimes = spikeData["Spike Time (s)"]


nTrials = spikeData[mdFN["trialName"]].unique().size
nSpikes = spikeData.shape[0]

trialExp = spikeData.loc[(mdFN["expID"], mdFN["trialName"]), :].apply(lambda x: "{}{}".format(x[mdFN["expID"]],
                                                                                               x[mdFN["laborState"]]),
                                                                       axis=0)

# %% [code]
res = ssvkernel(x=spikeTimes.values, tin=tEst, WinFunc="Gauss")

#res

# %% [code]
fr = res[0] * nSpikes / nTrials
optW = res[2]
confInt95 = res[5][0]

# %% [code]
sns.set(rc=mplPars, style="darkgrid")
fig, (ax1, ax2) = plt.subplots(figsize=(21, 16.8), nrows=2, sharex=True)
histBinWidth = 0.02
histBins = np.arange(-1, 2, histBinWidth)
ax1.hist(spikeTimes.values, histBins, histtype="stepfilled",
         weights=np.ones_like(spikeTimes.values) / histBinWidth / nTrials)
ax1.stem(spikeTimes.values, -5*np.ones_like(spikeTimes.values), "-r", markerfmt='None')
ax1.fill_between(tEst, fr - 0.5 * confInt95, fr + 0.5 * confInt95, facecolors='r', interpolate=True,
                 alpha=0.5)
ax1.plot(tEst, fr, 'r-')
ax1.set_xlim(-0.5, 1.5)
ax1.set_ylabel("Estimated Firing\nRate(spikes/s)")

ax2.plot(tEst, optW, 'b-')
ax2.set_ylabel("optimal window width (s)")
ax2.set_xlabel("time (s)")


# %% [code]
