# Supplementary material for: Adaptations during Maturation in an Identified Honeybee Interneuron Responsive to Waggle Dance Vibration Signals
Source: eNeuro. 2019 Sep 5;6(5):ENEURO.0454-18.2019. doi: 10.1523/ENEURO.0454-18.2019 (PMC6731536; doi:10.1523/ENEURO.0454-18.2019)
Supplement: Extended Data 1 — This ZIP file contains all the code used to generate the results of this publication. The code is organized into two folders: (1) GJEphys-master, which contains code for analyzing and plotting electrophysiology data and (2) GJMorph-master, which contains code for analyzing morphology data. Download Extended Data 1, ZIP file. [file sup_enu-eN-NWR-0454-18-s02.zip › GJEphys-master/scripts/useful/FREstimation_withAdaptiveKDE.py]

# coding: utf-8

# Here is code used to explore the use of https://github.com/cooperlab/AdaptiveKDE

# In[28]:


from GJEphys.ssvkernel import ssvkernel
import pandas as pd
import matplotlib.pyplot as plt
from GJEphys.matplotlibRCParams import mplPars
import seaborn as sns
import os
from GJEphys.pdColumnNameMapCont import mdFN
import numpy as np


# In[22]:


dataFile = os.path.expanduser("~/DataAndResults/ephys/Results/ContStimPSTH/data_15Nrns.xlsx")


# In[36]:


expID = "130313-4Rh"
trialName = "Trial5"


# In[24]:


dataDF = pd.read_excel(dataFile)


# In[37]:


trialCrit = np.logical_and(dataDF[mdFN["expID"]] == expID, dataDF[mdFN["trialName"]] == trialName)
trialData = dataDF.loc[trialCrit, :]
trialSpikeTimes = trialData["Spike Time (s)"]
# print(trialSpikeTimes)


# In[44]:


tEst = np.arange(-0.5, 1.5, 0.02)


# In[43]:


res = ssvkernel(x=trialSpikeTimes.values, tin=tEst)
