# Supplementary material for: Adaptations during Maturation in an Identified Honeybee Interneuron Responsive to Waggle Dance Vibration Signals
Source: eNeuro. 2019 Sep 5;6(5):ENEURO.0454-18.2019. doi: 10.1523/ENEURO.0454-18.2019 (PMC6731536; doi:10.1523/ENEURO.0454-18.2019)
Supplement: Extended Data 1 — This ZIP file contains all the code used to generate the results of this publication. The code is organized into two folders: (1) GJEphys-master, which contains code for analyzing and plotting electrophysiology data and (2) GJMorph-master, which contains code for analyzing morphology data. Download Extended Data 1, ZIP file. [file sup_enu-eN-NWR-0454-18-s02.zip › GJEphys-master/scripts/useful/pulseStimStats.py]

'''
Description: The script generates a table summarizing the number of trials and number of experiments for every neuron
category and for every combination of (Pulse Interval, Pulse Duration) of the stimulus applied.
This script uses NIX files in the directory "NIXPath" in GJEphy.folderDefs. The original smr files should be imported
using "rawDataImporter.py" and the resulting files processed using "rawDataProcessor.py" before running this script
to generate a table of summary statistics. This script checks whether the NIX file of an input <Experiment ID> has been
successfully processed by looking at the excel file at the path indicated by GJEphys.folderDefs.processedResultsFile.

Usage: python <path to parent directory>/pulseStimStats.py
'''

from GJEphys.KKHAXLParsing import parseMetaDataFile, getExpIDsByCategory
from GJEphys.rawDataAnalyse import RawDataAnalyser
import pylatex
import pandas as pd
from GJEphys.folderDefs import excel, excelSheet, NIXPath, spike2Path, pulseStimsSummaryStatsFile, \
    processedResultsFile, pulseStimsDetailedStatsFile

processedResultsDF = pd.read_excel(processedResultsFile, index_col=0, header=0)

categories = [
                'DL-Int-1',
                'DL-Int-2',
                'JO neuron',
                'MB neurons',
                'BilateralN',
                'DescendingN',
                'AscendingN',
                'Bilateral Descending N',
                'JO terminal local neuron'
            ]

mdDF = parseMetaDataFile(excel, excelSheet, spike2Path)
expNames = map(str, mdDF.index)

expIDsByCat = getExpIDsByCategory(excel, excelSheet, categories, spike2Path)
columns = ['Category', 'Exp ID', '(duration, interval) (ms)', 'number of Trials']
rawDF = pd.DataFrame()

for cat, catExps in expIDsByCat.iteritems():
    for expName in catExps:
        if expName in processedResultsDF.index and processedResultsDF.loc[expName, 'Result']:
            print("Doing {} of category {}".format(expName, cat))
            rda = RawDataAnalyser(expName=expName, dirpath=NIXPath)
            expPulseStatsDF = rda.getPulseStats()
            expPulseStatsDF['Experiment ID'] = expName
            expPulseStatsDF['Category'] = cat
            rawDF = rawDF.append(expPulseStatsDF)


rawDF['(Pulse Interval, Pulse Duration) (ms)'] = [(x, y) for x, y in
                                                             zip(rawDF['Pulse Interval (ms)'],
                                                                 rawDF['Pulse Duration (ms)'])]
del rawDF['Pulse Duration (ms)']
del rawDF['Pulse Interval (ms)']
catFreqGrouped = rawDF.groupby(['(Pulse Interval, Pulse Duration) (ms)', 'Category'])
statsDF = pd.DataFrame()
statsDF['(number of Exps., number of Trials)'] = \
    catFreqGrouped['Experiment ID'].agg(lambda x: (len(x.unique()), len(x)))
statsDFUnstacked = statsDF.unstack()
statsDFTexTable = statsDFUnstacked.to_latex()

detailedStatsDF = rawDF.set_index(keys=["Category", "Experiment ID", "Trial Label"])
detailedStatsDF.to_excel(pulseStimsDetailedStatsFile)

outDoc = pylatex.Document(pulseStimsSummaryStatsFile, documentclass='standalone', page_numbers=False, indent=False)
outDoc.packages.append(pylatex.Package('booktabs'))
outDoc.append(pylatex.utils.NoEscape(statsDFTexTable))
outDoc.generate_tex()
