# Supplementary material for: Adaptations during Maturation in an Identified Honeybee Interneuron Responsive to Waggle Dance Vibration Signals
Source: eNeuro. 2019 Sep 5;6(5):ENEURO.0454-18.2019. doi: 10.1523/ENEURO.0454-18.2019 (PMC6731536; doi:10.1523/ENEURO.0454-18.2019)
Supplement: Extended Data 1 — This ZIP file contains all the code used to generate the results of this publication. The code is organized into two folders: (1) GJEphys-master, which contains code for analyzing and plotting electrophysiology data and (2) GJMorph-master, which contains code for analyzing morphology data. Download Extended Data 1, ZIP file. [file sup_enu-eN-NWR-0454-18-s02.zip › Reg-MaxS-1.1/TestFiles/HSN-fluoro01.CNGRandTranslate0.swc]

#  SWC to SWC conversion from L-Measure. Sridevi Polavaram: spolavar@gmu.edu
#  Original fileName:/cng_repository/Soumya/LM_Automated_Testing_Enviornment/Test_Lm3.7.2_11022011_SG_Linux_NMOConv8/TestResults/LoadTest/test_52/HSN-fluoro01.CNG.swc
# 
#  Original file HSN-fluoro01.swc edited using StdSwc version 1.31 on 5/31/11.
#  Irregularities and fixes documented in HSN-fluoro01.swc.std.  See StdSwc1.31.doc for more information.
# 
#  HSN neuron (lobula place tangential cells, LPTC) from Calliphora vicina
#  identification by response properties, in vivo Alexa injection, 2-photon-microscopy imaging, x63 objective, multiple image tiles
#  reconstructed and processed with Matlab and the TREES toolbox http://www.treestoolbox.org
#  scaling 1:1:1 um
#   Max Planck Institute of Neurobiology, Martinsried, Germany
#   Systems and Computational Neuroscience, Alexander Borst
#   published in "The morphological identity of insect dendrites" Cuntz H, Forstner F, Haag J, Borst A. PMID 19112481
#  SCALE 1.0 1.0 1.0 
# 
1 1 39.412 64.223 14.170 6.912 -1
2 1 39.412 57.311 14.170 6.912 1
3 1 39.412 71.135 14.170 6.912 1
4 3 30.402 49.533 17.640 2.100 1
5 3 22.142 38.223 17.220 6.420 4
6 3 15.312 31.783 15.600 8.640 5
7 3 8.802 25.163 14.120 13.312 6
8 3 7.102 17.123 14.720 15.974 7
9 3 8.842 9.593 16.560 14.930 8
10 3 13.142 4.663 18.980 8.294 9
11 3 37.742 73.223 16.260 6.912 1
12 3 34.272 88.503 11.600 6.221 11
13 3 32.512 106.503 8.430 7.560 12
14 3 31.712 120.223 10.190 6.300 13
15 3 29.922 143.813 4.960 8.294 14
16 3 36.452 161.623 7.030 8.280 15
17 3 40.762 170.813 9.650 9.331 16
18 3 27.352 182.693 10.430 1.800 17
19 3 26.852 184.253 9.310 1.500 18
20 3 22.402 180.813 10.300 0.900 19
21 3 19.002 178.373 9.380 1.200 20
22 3 20.562 191.623 10.080 1.500 19
23 3 16.372 195.973 12.340 1.500 22
24 3 22.432 198.373 9.660 0.900 23
25 3 25.922 197.813 9.010 0.750 24
26 3 27.922 198.843 9.620 0.750 25
27 3 13.732 197.723 14.970 1.500 23
28 3 11.752 195.223 11.980 0.720 27
29 3 8.782 192.913 8.890 0.600 28
30 3 13.992 199.943 11.780 1.500 27
31 3 4.552 211.873 6.860 1.500 30
32 3 1.502 214.413 9.390 2.100 31
33 3 -6.068 214.003 7.180 1.500 32
34 3 -10.678 212.343 5.660 1.500 33
35 3 -12.668 211.343 5.050 1.440 34
36 3 -23.428 212.003 7.040 0.675 35
37 3 -29.498 212.783 9.440 0.750 36
38 3 -33.038 213.253 12.110 1.080 37
39 3 -21.638 202.973 7.990 1.500 35
40 3 -25.458 200.223 10.900 0.900 39
41 3 -28.468 195.943 14.030 1.200 40
42 3 0.062 218.943 5.850 2.100 32
43 3 -2.638 223.163 2.200 1.500 42
44 3 -12.238 231.813 3.610 1.800 43
45 3 -7.418 243.413 6.070 1.080 44
46 3 -15.648 233.163 6.210 1.800 44
47 3 -20.078 235.723 8.610 1.500 46
48 3 -24.198 238.063 11.050 1.500 47
49 3 -30.128 244.563 12.970 1.800 48
50 3 -25.478 254.313 15.580 1.440 49
51 3 -39.588 250.663 14.610 1.200 49
52 3 -44.678 250.843 17.160 1.690 51
53 3 -51.308 247.813 19.830 1.012 52
54 3 -53.428 246.873 20.650 0.768 53
55 3 -54.908 245.973 20.220 1.440 54
56 3 -53.998 256.223 18.870 1.125 52
57 3 -62.308 258.473 20.930 0.750 56
58 3 -66.188 259.063 23.550 0.720 57
59 3 -64.838 262.753 22.460 0.750 58
60 3 -65.878 259.093 22.620 0.720 58
61 3 -75.218 261.723 18.530 0.600 60
62 3 -70.018 256.163 21.490 0.600 60
63 3 -33.168 237.943 13.270 1.800 48
64 3 -37.148 237.723 15.950 1.843 63
65 3 -40.358 237.973 18.660 1.728 64
66 3 -49.058 236.473 21.020 1.500 65
67 3 -51.048 235.503 23.950 1.800 66
68 3 -52.838 234.873 26.860 1.500 67
69 3 -53.818 234.093 26.820 1.500 68
70 3 -55.858 231.663 26.410 1.800 69
71 3 -56.938 229.973 26.260 1.500 70
72 3 -57.588 228.973 26.160 1.680 71
73 3 -59.068 228.033 25.740 1.500 72
74 3 -61.288 226.663 25.100 1.800 73
75 3 -62.548 226.093 24.700 0.750 74
76 3 44.662 181.033 12.140 9.331 17
77 3 59.092 175.973 12.170 1.080 76
78 3 65.052 171.533 13.000 1.440 77
79 3 67.892 162.973 13.250 1.500 78
80 3 70.332 159.253 10.770 1.500 79
81 3 74.842 159.973 12.060 1.500 80
82 3 75.972 159.663 12.540 1.500 81
83 3 77.532 160.033 13.080 1.500 82
84 3 78.872 160.093 13.590 1.200 83
85 3 80.522 159.913 14.260 1.500 84
86 3 82.442 158.093 15.280 1.500 85
87 3 70.522 157.003 14.010 1.500 80
88 3 71.382 155.373 13.610 1.200 87
89 3 64.812 153.443 13.550 1.500 88
90 3 60.892 144.003 13.510 1.344 89
91 3 59.282 155.813 11.050 1.500 89
92 3 72.162 153.873 14.150 1.200 88
93 3 75.172 150.313 15.850 1.200 92
94 3 76.552 148.373 16.690 1.500 93
95 3 75.122 145.473 16.590 1.500 94
96 3 72.682 143.783 15.910 1.500 95
97 3 70.692 142.753 15.310 1.800 96
98 3 69.162 140.413 15.090 1.500 97
99 3 67.862 138.413 14.900 1.200 98
100 3 66.862 136.163 14.850 1.800 99
101 3 66.172 133.753 14.970 1.500 100
102 3 63.122 132.473 14.000 1.440 101
103 3 45.652 183.253 12.370 9.331 76
104 3 51.672 190.913 9.230 9.331 103
105 3 45.532 206.843 6.490 6.480 104
106 3 33.702 209.373 8.220 0.759 105
107 3 41.382 214.413 8.480 6.480 105
108 3 51.192 215.533 7.310 0.720 107
109 3 39.582 221.563 8.410 6.480 107
110 3 49.802 222.313 6.240 1.200 109
111 3 37.412 225.413 10.900 5.700 109
112 3 28.822 224.973 7.130 1.536 111
113 3 38.662 227.063 7.850 5.700 111
114 3 37.192 234.843 5.420 5.760 113
115 3 38.602 240.193 2.060 5.400 114
116 3 46.662 243.253 3.420 1.200 115
117 3 50.352 245.533 4.490 0.750 116
118 3 55.192 244.813 4.300 0.720 117
119 3 49.962 249.693 3.690 1.008 117
120 3 52.912 251.533 4.540 0.720 119
121 3 38.812 241.913 -1.090 5.400 115
122 3 24.132 243.283 -4.160 1.350 121
123 3 17.522 243.973 -1.800 1.920 122
124 3 36.742 245.693 0.310 5.400 121
125 3 34.342 253.563 -0.750 6.120 124
126 3 39.402 263.943 1.840 1.125 125
127 3 41.552 265.343 2.350 0.750 126
128 3 44.712 264.123 3.760 0.750 127
129 3 48.102 263.223 5.210 0.750 128
130 3 30.832 257.533 1.610 6.120 125
131 3 18.992 261.373 3.220 3.960 130
132 3 6.222 270.783 4.270 3.650 131
133 3 -0.738 278.503 5.990 4.080 132
134 3 -13.858 278.443 7.830 1.215 133
135 3 -22.788 279.753 9.930 1.382 134
136 3 -30.248 280.563 12.200 1.500 135
137 3 -12.448 292.003 5.580 4.080 133
138 3 -14.968 294.693 8.140 3.600 137
139 3 -26.538 288.623 10.640 0.450 138
140 3 -20.298 304.193 9.860 3.600 138
141 3 -33.188 304.413 11.690 1.440 140
142 3 -22.718 306.283 12.480 3.600 140
143 3 -19.008 311.373 15.400 1.200 142
144 3 -25.828 310.813 14.830 3.600 142
145 3 -32.438 311.533 17.190 2.700 144
146 3 -37.238 313.313 19.620 1.800 145
147 3 -39.608 314.563 22.310 1.500 146
148 3 -42.818 315.913 24.930 1.800 147
149 3 -44.728 316.783 26.110 1.500 148
150 3 -47.298 317.593 24.990 1.500 149
151 3 -49.338 318.533 24.060 1.500 150
152 3 -50.868 319.623 23.310 1.382 151
153 3 -56.218 319.313 26.400 1.500 151
154 3 -58.868 322.443 28.910 1.080 153
155 3 -61.698 323.443 27.210 0.750 154
156 3 -59.168 319.503 29.140 1.500 153
157 3 -64.818 320.033 28.710 1.200 156
158 3 -69.028 321.063 26.930 1.800 157
159 3 -76.068 317.723 24.750 0.750 158
160 3 -74.938 324.663 23.060 1.536 158
161 3 -68.068 315.063 28.240 0.900 157
162 3 -69.158 313.373 28.080 0.750 161
163 3 -69.848 310.943 28.190 0.768 162
164 3 -27.448 312.783 17.540 3.600 144
165 3 -32.198 322.443 19.280 3.600 164
166 3 -27.678 327.123 22.310 1.080 165
167 3 -34.528 329.973 21.440 3.600 165
168 3 -35.728 331.123 24.250 3.456 167
169 3 -28.718 333.253 25.380 0.750 168
170 3 -36.728 332.623 27.060 3.456 168
171 3 -32.678 340.253 29.790 1.382 170
172 3 -34.408 346.313 27.660 1.500 171
173 3 -36.598 352.503 28.020 1.500 172
174 3 -36.288 355.693 27.640 1.344 173
175 3 -36.888 359.503 26.810 1.200 174
176 3 -36.458 360.193 26.870 1.800 175
177 3 -38.068 361.783 26.010 0.768 176
178 3 -31.328 342.223 29.480 1.500 171
179 3 -28.608 339.593 28.770 0.720 178
180 3 -29.278 344.693 29.880 1.500 178
181 3 -22.348 344.443 30.420 0.720 180
182 3 -27.698 349.163 27.630 1.500 180
183 3 -27.358 353.753 27.050 1.500 182
184 3 -25.568 354.473 27.620 1.344 183
185 3 -23.708 354.623 28.320 0.750 184
186 3 -36.188 333.623 24.000 3.456 170
187 3 -39.868 337.223 24.810 3.600 186
188 3 -47.598 338.313 27.030 0.900 187
189 3 -58.108 342.093 28.770 0.750 188
190 3 -59.678 342.193 27.240 1.200 189
191 3 -61.428 345.623 28.190 1.500 190
192 3 -62.208 347.163 27.660 1.200 191
193 3 -63.948 347.913 26.870 1.659 192
194 3 -61.028 342.193 26.720 1.200 190
195 3 -64.198 340.033 25.840 1.168 194
196 3 -68.128 336.723 27.000 0.750 195
197 3 -66.908 342.693 26.540 1.200 194
198 3 -75.048 343.783 25.410 1.200 197
199 3 -45.448 344.313 23.720 3.600 187
200 3 -50.988 352.093 25.560 3.000 199
201 3 -48.758 359.093 28.190 1.500 200
202 3 -49.198 365.313 30.630 1.800 201
203 3 -50.348 369.503 28.750 1.680 202
204 3 -52.868 375.123 26.900 1.536 203
205 3 -57.048 390.503 22.160 1.920 204
206 3 -58.758 392.163 18.850 1.800 205
207 3 -59.268 394.843 15.550 1.680 206
208 3 -58.918 397.443 12.330 1.500 207
209 3 -57.398 400.693 10.360 1.500 208
210 3 -56.608 402.593 10.370 1.500 209
211 3 -58.608 404.973 9.230 1.200 210
212 3 -61.658 403.693 8.260 1.500 211
213 3 -64.698 402.413 7.290 1.215 212
214 3 -51.668 353.123 28.440 3.000 200
215 3 -59.298 354.373 27.650 0.675 214
216 3 -51.128 354.193 25.370 3.000 214
217 3 -58.548 362.313 24.540 2.592 216
218 3 -69.098 365.193 26.360 1.475 217
219 3 -76.368 366.443 28.620 1.500 218
220 3 -81.778 366.843 30.060 1.500 219
221 3 -79.368 364.413 29.200 1.352 219
222 3 -81.298 362.123 30.980 1.440 221
223 3 -59.088 363.343 21.380 2.592 217
224 3 -64.478 368.413 23.480 2.880 223
225 3 -72.788 371.373 25.490 2.100 224
226 3 -75.698 372.503 28.150 1.500 225
227 3 -77.928 374.093 28.250 1.500 226
228 3 -80.678 376.003 26.900 1.500 227
229 3 -81.888 376.843 26.300 1.536 228
230 3 -84.068 376.913 25.450 1.327 229
231 3 -91.938 373.593 28.050 1.440 230
232 3 -90.288 380.253 27.620 1.344 230
233 3 -98.458 382.003 29.750 1.500 232
234 3 -101.648 383.693 32.340 1.659 233
235 3 -108.688 388.563 34.300 1.613 234
236 3 -112.268 391.003 36.790 1.500 235
237 3 -118.628 393.913 38.980 1.500 236
238 3 -122.518 394.503 41.600 1.200 237
239 3 -121.608 399.283 44.290 1.500 238
240 3 -67.478 370.593 26.040 2.880 224
241 3 -73.378 377.623 25.110 2.592 240
242 3 -80.458 387.973 26.600 2.322 241
243 3 -80.728 390.913 26.720 2.074 242
244 3 -88.718 391.563 28.960 0.675 243
245 3 -92.468 391.663 31.640 0.750 244
246 3 -95.478 392.253 34.340 1.125 245
247 3 -98.648 393.943 36.930 0.600 246
248 3 -102.948 396.003 39.380 0.750 247
249 3 -104.628 399.663 41.940 0.600 248
250 3 -108.928 397.373 41.740 0.750 248
251 3 -84.298 398.193 28.790 2.074 243
252 3 -76.228 405.253 25.890 0.768 251
253 3 -73.948 405.663 23.040 0.720 252
254 3 -83.378 408.313 24.980 1.800 251
255 3 -81.948 408.843 22.030 1.800 254
256 3 -74.418 410.973 19.510 0.750 255
257 3 -80.188 414.033 18.730 1.500 255
258 3 -76.348 414.723 16.000 1.800 257
259 3 -75.108 415.223 13.040 1.500 258
260 3 -74.488 416.163 9.990 1.800 259
261 3 -75.348 417.693 6.760 2.100 260
262 3 -77.838 417.473 3.530 1.500 261
263 3 -80.298 418.373 0.200 1.500 262
264 3 -82.778 417.873 -3.010 1.500 263
265 3 -85.558 417.913 -3.140 1.500 264
266 3 -88.638 419.313 -6.570 1.200 265
267 3 -91.458 421.753 -8.180 1.440 266
268 3 -85.878 409.193 21.650 1.800 254
269 3 -84.968 409.373 18.700 1.475 268
270 3 -86.128 407.723 15.720 1.296 269
271 3 -86.738 406.093 12.780 1.500 270
272 3 -87.228 405.413 9.770 1.200 271
273 3 -89.328 405.413 8.170 1.500 272
274 3 -91.848 404.253 7.390 1.500 273
275 3 -88.328 410.193 12.280 1.500 270
276 3 -92.498 415.003 8.460 1.500 275
277 3 -92.958 409.723 8.870 1.500 275
278 3 -95.328 410.343 5.580 1.500 277
279 3 -97.418 409.343 2.450 1.536 278
280 3 -104.548 408.313 4.920 1.500 279
281 3 -114.548 410.223 4.230 1.200 280
282 3 -117.628 410.913 2.930 1.536 281
283 3 30.812 268.033 3.720 3.960 130
284 3 27.862 283.193 5.160 4.666 283
285 3 30.842 284.373 8.350 0.672 284
286 3 29.852 284.533 11.270 0.759 285
287 3 30.692 285.313 14.310 0.750 286
288 3 29.492 288.813 16.920 0.300 287
289 3 31.282 282.943 17.590 0.750 287
290 3 26.072 284.813 7.880 4.666 284
291 3 24.602 291.123 10.220 4.800 290
292 3 17.212 294.813 12.260 1.215 291
293 3 12.152 297.783 14.560 1.500 292
294 3 8.342 299.873 17.060 1.500 293
295 3 4.172 302.663 19.460 1.800 294
296 3 -0.098 308.843 21.550 1.800 295
297 3 -6.058 319.943 23.070 2.100 296
298 3 -10.888 329.473 24.830 1.800 297
299 3 -11.518 337.473 27.110 1.500 298
300 3 -11.878 343.623 29.570 1.500 299
301 3 -11.008 346.943 32.380 1.536 300
302 3 23.262 303.163 12.080 4.800 291
303 3 27.062 301.723 15.580 0.600 302
304 3 28.262 301.413 18.740 0.675 303
305 3 29.562 300.593 21.940 0.691 304
306 3 34.002 297.503 25.630 0.675 305
307 3 21.892 308.943 14.480 4.800 302
308 3 21.422 312.093 17.190 6.300 307
309 3 26.222 312.873 20.570 1.200 308
310 3 20.812 316.003 19.810 6.300 308
311 3 26.282 326.033 22.460 2.074 310
312 3 30.412 329.163 25.590 1.800 311
313 3 33.492 329.163 28.890 1.500 312
314 3 34.912 329.223 32.040 1.613 313
315 3 36.442 328.593 31.680 1.536 314
316 3 39.302 327.593 32.940 1.440 315
317 3 31.072 330.593 28.550 1.800 312
318 3 32.432 332.663 31.520 1.800 317
319 3 34.162 335.313 31.920 1.500 318
320 3 34.422 337.093 31.750 1.500 319
321 3 35.212 338.973 31.760 1.800 320
322 3 36.072 340.313 31.890 1.500 321
323 3 38.852 343.223 32.500 1.500 322
324 3 40.772 344.813 32.990 1.500 323
325 3 41.772 347.033 33.030 1.500 324
326 3 42.242 349.123 32.890 1.037 325
327 3 42.512 350.843 32.720 0.720 326
328 3 42.772 352.623 32.550 1.200 327
329 3 42.292 353.943 32.160 1.500 328
330 3 20.082 319.253 22.490 6.300 310
331 3 9.412 320.973 24.390 1.344 330
332 3 16.852 321.783 24.990 6.300 330
333 3 19.542 325.003 23.570 6.300 332
334 3 9.022 326.033 25.550 0.675 333
335 3 2.752 328.163 27.820 0.750 334
336 3 15.972 331.223 25.740 6.300 333
337 3 16.822 337.943 28.250 6.900 336
338 3 8.792 348.003 26.680 3.600 337
339 3 1.612 345.753 29.250 0.720 338
340 3 -0.478 345.373 32.120 0.750 339
341 3 -2.528 342.943 31.790 0.750 340
342 3 -1.768 335.783 29.450 0.720 341
343 3 0.382 333.753 27.830 0.750 342
344 3 6.182 349.623 29.330 3.600 338
345 3 6.082 350.663 27.390 3.600 344
346 3 5.092 357.693 29.720 1.352 345
347 3 2.752 359.283 32.390 1.500 346
348 3 8.332 359.623 33.370 0.720 347
349 3 3.192 360.563 33.400 1.500 347
350 3 2.802 364.753 32.610 1.200 349
351 3 2.322 366.033 32.220 1.500 350
352 3 2.062 367.693 31.870 1.800 351
353 3 -0.758 369.193 34.500 1.500 352
354 3 3.392 369.693 31.810 1.200 353
355 3 5.842 369.413 33.050 0.720 354
356 3 0.942 369.473 31.610 1.500 353
357 3 -0.588 372.473 30.100 1.500 356
358 3 -1.678 374.163 29.410 1.500 357
359 3 0.982 376.223 30.120 1.500 358
360 3 1.712 376.693 30.330 1.800 359
361 3 3.802 377.163 31.060 1.500 360
362 3 -3.058 376.123 28.580 1.200 358
363 3 -4.518 379.343 29.690 1.440 362
364 3 -2.908 381.163 30.030 1.500 363
365 3 -2.858 382.593 29.820 0.750 364
366 3 2.662 353.623 29.860 3.600 345
367 3 -2.418 353.313 32.440 0.911 366
368 3 -3.798 351.843 32.070 1.200 367
369 3 -3.248 350.033 32.570 0.720 368
370 3 -0.728 357.913 27.980 3.600 366
371 3 -7.018 356.783 30.530 0.506 370
372 3 -8.208 356.663 31.790 0.720 371
373 3 -9.698 355.753 31.360 0.720 372
374 3 -11.298 353.943 31.020 0.672 373
375 3 -5.308 361.443 30.280 3.600 370
376 3 -10.338 367.223 32.350 3.000 375
377 3 -16.448 367.063 28.780 1.152 376
378 3 -21.518 368.123 27.050 1.125 377
379 3 -12.268 369.503 30.400 3.000 376
380 3 -12.828 371.343 29.900 2.520 379
381 3 -15.858 370.723 26.650 0.675 380
382 3 -22.078 374.563 22.730 0.720 381
383 3 -13.888 373.813 31.270 2.520 380
384 3 -18.948 375.223 33.710 1.536 383
385 3 -21.318 377.373 34.350 1.500 384
386 3 -21.668 379.563 33.880 1.500 385
387 3 -23.578 381.413 32.860 1.416 386
388 3 -27.598 382.033 33.380 0.720 387
389 3 -30.848 383.813 31.850 0.750 388
390 3 -36.568 386.623 31.380 0.750 389
391 3 -43.708 389.943 30.290 0.750 390
392 3 -24.368 382.913 32.320 1.500 387
393 3 -25.138 384.413 31.790 1.200 392
394 3 -26.448 385.813 31.070 1.200 393
395 3 -28.498 386.753 30.140 1.200 394
396 3 -31.628 389.413 28.520 1.500 395
397 3 -33.458 390.693 27.620 1.500 396
398 3 -34.748 392.093 26.900 1.800 397
399 3 -35.968 392.973 26.300 1.200 398
400 3 -42.058 393.783 23.830 1.200 399
401 3 -16.318 382.283 29.020 2.520 383
402 3 -21.808 392.223 27.520 2.520 401
403 3 -21.228 392.873 24.500 2.520 402
404 3 -20.038 394.873 27.460 1.382 403
405 3 -16.338 402.003 28.110 0.720 404
406 3 -11.448 396.693 31.100 1.125 404
407 3 -22.498 396.313 21.060 2.520 403
408 3 -28.428 398.313 18.630 0.540 407
409 3 -34.108 401.753 20.830 0.720 408
410 3 -39.678 404.723 23.090 0.562 409
411 3 -42.948 401.193 23.100 0.750 409
412 3 -47.278 400.913 25.750 0.750 411
413 3 -48.338 401.123 24.590 0.750 412
414 3 -26.908 400.693 18.850 2.520 407
415 3 -26.728 402.093 15.720 2.100 414
416 3 -24.678 408.843 18.340 0.900 415
417 3 -26.908 404.123 12.500 2.100 415
418 3 -35.878 405.913 10.260 0.600 417
419 3 -42.658 407.663 12.510 0.720 418
420 3 -45.748 408.753 15.160 0.720 419
421 3 -58.208 410.123 16.930 0.720 420
422 3 -46.318 407.223 15.240 0.750 419
423 3 -49.768 407.373 17.940 0.600 422
424 3 -54.668 405.533 20.670 0.768 423
425 3 -30.438 407.443 12.110 2.100 417
426 3 -30.268 408.873 8.980 2.100 425
427 3 -28.628 411.533 11.920 0.400 426
428 3 -33.828 411.723 10.130 2.100 426
429 3 -42.098 414.093 12.200 0.900 428
430 3 -49.208 416.063 14.410 0.672 429
431 3 -57.358 414.413 16.830 0.720 430
432 3 -36.678 418.063 12.350 2.074 428
433 3 -37.718 421.753 8.910 0.720 432
434 3 -41.628 421.003 5.600 1.200 433
435 3 -33.748 419.443 9.470 1.500 432
436 3 -33.458 423.563 12.160 1.500 435
437 3 -32.498 419.253 12.630 0.746 435
438 3 -31.458 419.503 13.090 1.200 437
439 3 -29.808 419.313 13.750 1.200 438
440 3 -28.018 419.973 14.330 1.200 439
441 3 18.732 347.253 30.640 4.800 337
442 3 25.652 347.443 33.260 1.382 441
443 3 20.492 349.843 33.600 4.800 441
444 3 17.962 354.813 35.970 5.040 443
445 3 24.782 355.093 39.590 1.080 444
446 3 29.032 353.193 37.110 1.500 445
447 3 30.752 350.913 34.440 1.800 446
448 3 21.402 360.693 33.900 5.040 444
449 3 27.182 360.033 36.220 1.800 448
450 3 31.152 357.943 35.910 0.750 449
451 3 30.542 365.163 34.550 1.800 449
452 3 34.862 367.723 33.650 1.500 451
453 3 38.322 371.063 30.650 1.800 452
454 3 36.982 364.033 32.210 0.750 451
455 3 37.832 363.443 33.290 0.600 454
456 3 40.262 361.753 34.490 0.750 455
457 3 20.082 364.783 34.920 4.320 448
458 3 13.982 364.943 34.710 0.600 457
459 3 17.182 371.473 37.100 4.320 457
460 3 12.042 375.063 33.300 0.750 459
461 3 18.792 372.503 34.130 4.320 459
462 3 23.192 375.413 31.250 1.500 461
463 3 23.742 376.533 32.340 1.500 462
464 3 25.352 378.283 32.680 1.500 463
465 3 26.322 379.093 32.920 1.200 464
466 3 16.332 379.623 36.320 3.960 461
467 3 11.212 380.253 32.770 0.691 466
468 3 9.542 381.913 32.530 0.750 467
469 3 7.322 383.973 31.360 0.600 468
470 3 6.022 385.313 30.640 0.720 469
471 3 2.362 387.873 28.840 0.720 470
472 3 0.242 389.343 27.790 0.768 471
473 3 -2.708 390.913 26.410 0.675 472
474 3 -7.148 391.593 24.600 0.750 473
475 3 16.572 385.753 32.780 3.960 466
476 3 23.082 392.503 29.760 1.344 475
477 3 25.442 394.753 30.150 1.210 476
478 3 26.442 397.003 30.190 1.440 477
479 3 27.312 398.313 30.320 1.728 478
480 3 28.612 400.313 30.510 1.680 479
481 3 31.792 402.503 31.390 1.500 480
482 3 15.892 386.873 32.030 3.960 475
483 3 15.982 387.533 28.960 2.400 482
484 3 16.642 394.843 28.920 1.800 483
485 3 20.722 401.193 25.720 2.100 484
486 3 24.992 404.223 24.180 1.800 485
487 3 23.722 409.693 20.560 0.672 486
488 3 19.802 410.473 19.040 0.600 487
489 3 28.012 408.163 22.560 1.800 486
490 3 29.322 410.163 22.750 2.100 489
491 3 29.662 411.373 22.690 2.100 490
492 3 30.532 412.693 22.820 1.800 491
493 3 32.322 413.443 23.400 1.800 492
494 3 34.012 414.663 23.860 1.800 493
495 3 33.012 418.033 20.450 0.750 494
496 3 31.922 422.623 16.940 0.720 495
497 3 38.732 416.913 21.060 1.200 494
498 3 41.052 418.663 19.450 0.750 497
499 3 11.422 392.913 29.370 2.400 483
500 3 8.872 402.723 25.270 2.160 499
501 3 13.712 403.873 24.220 0.720 500
502 3 8.262 408.973 21.650 2.100 500
503 3 8.552 413.533 18.260 2.100 502
504 3 10.752 415.623 16.930 1.800 503
505 3 14.572 416.063 16.170 1.800 504
506 3 17.642 421.443 14.350 1.500 505
507 3 4.872 416.563 14.640 1.500 503
508 3 0.362 414.623 13.090 0.600 507
509 3 4.022 418.093 11.410 1.500 507
510 3 0.072 418.913 10.150 0.750 509
511 3 3.332 420.503 11.150 0.768 509
512 3 4.802 421.443 11.580 1.125 511
513 3 5.762 422.253 11.820 0.750 512
514 3 7.692 396.033 27.450 1.800 499
515 3 -0.168 396.253 28.730 0.600 514
516 3 5.562 397.533 26.400 1.800 514
517 3 1.212 401.033 24.180 2.100 516
518 3 -0.968 401.663 20.910 1.800 517
519 3 0.232 406.283 20.820 0.720 518
520 3 -3.608 402.473 22.110 1.800 518
521 3 -7.478 399.843 25.010 0.450 520
522 3 -6.218 405.253 20.670 1.800 520
523 3 -13.938 405.843 22.940 0.750 522
524 3 -6.448 407.443 17.450 1.800 522
525 3 -4.068 410.533 20.410 0.400 524
526 3 -8.778 408.973 20.110 1.800 524
527 3 -10.348 409.223 16.940 0.750 526
528 3 -14.668 408.253 19.640 0.300 527
529 3 -15.988 411.123 19.270 0.750 527
530 3 -19.698 414.473 20.540 0.750 529
531 3 -20.608 415.123 20.100 0.750 530
532 3 -21.828 415.973 19.500 1.200 531
533 3 -23.338 417.063 18.750 1.200 532
534 3 -24.258 417.663 18.310 0.720 533
535 3 -26.298 418.593 17.370 0.900 534
536 3 -9.518 412.413 18.300 1.500 526
537 3 -8.498 413.723 15.250 1.500 536
538 3 -14.518 414.873 15.980 0.672 537
539 3 -18.168 417.443 14.180 0.720 538
540 3 -18.998 420.943 13.320 0.720 539
541 3 -10.478 416.473 17.860 1.500 537
542 3 -12.548 419.843 14.350 1.500 541
543 3 -12.388 423.313 11.040 1.500 542
544 3 -9.628 424.503 8.170 1.382 543
545 3 -5.788 423.813 5.550 1.200 544
546 3 -4.348 423.623 5.550 1.200 545
547 3 -1.028 423.973 4.610 1.500 546
548 3 0.882 425.533 5.100 1.500 547
549 3 -6.998 425.723 2.250 1.500 545
550 3 -8.718 426.413 1.270 1.125 549
551 3 -9.848 426.693 0.790 0.720 550
552 3 -10.888 426.443 0.430 0.691 551
553 3 57.432 196.533 8.340 10.451 104
554 3 70.162 187.313 7.270 1.296 553
555 3 76.622 187.873 8.400 1.500 554
556 3 70.732 184.973 8.760 1.500 554
557 3 74.562 181.343 10.790 1.500 556
558 3 77.302 179.413 12.140 1.800 557
559 3 79.122 178.163 13.040 1.500 558
560 3 84.132 179.723 12.560 1.680 559
561 3 85.872 179.003 13.350 1.440 560
562 3 81.912 174.283 14.710 1.500 559
563 3 83.592 172.163 15.700 1.500 562
564 3 85.512 170.343 16.720 1.382 563
565 3 88.552 168.223 18.220 1.382 564
566 3 93.822 170.283 15.490 1.200 565
567 3 92.362 173.693 12.040 0.300 566
568 3 96.442 170.813 12.660 1.500 566
569 3 98.052 171.163 12.750 1.500 568
570 3 99.702 170.943 13.420 1.500 569
571 3 103.262 169.003 15.090 1.500 570
572 3 96.902 161.563 16.530 1.440 565
573 3 93.922 159.473 13.420 0.750 572
574 3 93.052 156.693 13.080 0.750 573
575 3 90.442 159.473 11.640 0.768 573
576 3 102.492 157.593 14.360 1.215 572
577 3 104.152 157.413 15.070 1.200 576
578 3 107.102 155.813 16.450 1.500 577
579 3 108.702 154.223 17.320 1.500 578
580 3 108.102 151.253 17.550 1.800 579
581 3 103.152 151.783 15.560 1.012 580
582 3 108.102 147.873 18.080 1.728 580
583 3 67.002 207.343 11.290 10.451 553
584 3 82.202 202.973 10.030 1.500 583
585 3 81.692 194.343 11.510 0.750 584
586 3 83.492 202.503 8.770 1.500 584
587 3 90.012 209.093 5.770 0.720 586
588 3 85.992 201.723 6.040 1.500 586
589 3 93.382 198.003 8.950 1.680 588
590 3 93.962 198.343 11.990 1.800 589
591 3 93.492 194.003 9.300 1.597 590
592 3 89.562 191.443 8.500 0.750 591
593 3 97.952 198.223 10.670 1.800 590
594 3 98.942 206.533 11.920 0.562 593
595 3 102.772 196.783 12.740 1.800 593
596 3 106.172 195.473 10.140 2.100 595
597 3 103.172 193.313 11.280 1.382 596
598 3 99.132 189.813 10.260 1.344 597
599 3 103.482 189.723 11.950 0.750 597
600 3 102.482 187.473 11.910 1.500 599
601 3 102.132 186.253 11.970 1.200 600
602 3 101.872 184.533 12.150 1.200 601
603 3 105.822 195.123 13.160 2.100 596
604 3 107.912 195.163 14.970 1.800 603
605 3 109.732 188.503 12.690 1.200 604
606 3 110.022 186.843 12.750 1.200 605
607 3 109.842 184.503 13.040 1.500 606
608 3 109.802 183.063 13.250 1.500 607
609 3 109.852 181.123 13.570 1.200 608
610 3 109.052 179.223 13.560 1.500 609
611 3 111.512 194.563 16.450 2.100 604
612 3 109.552 201.783 14.580 0.675 611
613 3 115.212 193.443 18.040 1.800 611
614 3 117.762 192.693 19.140 2.400 613
615 3 121.512 186.093 17.040 1.500 614
616 3 123.232 181.973 18.590 1.500 615
617 3 123.282 180.033 18.910 1.800 616
618 3 124.802 178.943 19.650 1.200 617
619 3 126.932 177.473 20.700 1.500 618
620 3 133.732 172.913 21.850 1.800 619
621 3 135.892 172.873 22.700 1.500 620
622 3 140.192 171.343 24.590 1.500 621
623 3 143.452 169.593 26.120 1.500 622
624 3 146.802 167.223 27.770 1.800 623
625 3 150.892 161.943 30.170 1.500 624
626 3 121.482 173.663 16.270 1.500 617
627 3 117.722 171.443 15.940 1.500 626
628 3 115.472 167.913 13.020 1.800 627
629 3 115.642 164.843 14.010 1.500 628
630 3 117.042 162.913 14.840 2.100 629
631 3 119.002 159.093 16.180 1.800 630
632 3 120.172 156.843 16.990 1.500 631
633 3 121.042 154.783 17.650 1.500 632
634 3 121.212 150.283 18.410 1.080 633
635 3 123.172 153.283 18.700 1.500 633
636 3 123.952 151.783 19.220 1.500 635
637 3 123.632 194.913 21.060 1.800 614
638 3 125.192 195.283 21.600 1.800 637
639 3 127.672 195.003 22.600 2.400 638
640 3 130.272 195.193 19.790 1.500 639
641 3 133.672 191.973 23.400 0.720 640
642 3 138.252 188.813 25.460 0.750 641
643 3 142.682 188.163 27.270 0.600 642
644 3 146.472 186.473 28.980 0.720 643
645 3 151.352 183.753 29.110 0.720 644
646 3 129.842 196.873 22.630 1.500 640
647 3 132.542 196.503 19.880 1.800 646
648 3 132.832 201.533 19.230 0.675 647
649 3 131.402 205.443 18.080 0.600 648
650 3 130.532 207.503 17.430 0.750 649
651 3 128.712 208.813 16.530 0.750 650
652 3 131.992 197.313 22.790 1.800 647
653 3 134.502 198.003 24.750 1.500 652
654 3 136.502 199.033 25.360 2.100 653
655 3 141.482 199.193 25.090 1.500 654
656 3 143.862 199.443 25.960 1.500 655
657 3 146.042 199.413 26.810 1.500 656
658 3 149.252 199.593 28.010 1.200 657
659 3 151.812 198.813 29.120 1.500 658
660 3 155.552 199.093 30.510 1.800 659
661 3 158.032 198.843 31.510 1.200 660
662 3 159.762 198.093 32.290 1.500 661
663 3 76.732 221.033 7.970 8.640 583
664 3 67.452 226.193 5.410 1.200 663
665 3 62.992 229.593 5.340 0.750 664
666 3 61.132 232.813 4.110 0.720 665
667 3 56.922 233.813 2.340 0.750 666
668 3 75.792 222.593 10.770 8.640 663
669 3 77.962 223.593 7.860 8.640 668
670 3 89.332 217.623 6.390 0.750 669
671 3 91.802 217.343 7.500 1.125 670
672 3 79.912 234.283 10.130 8.640 669
673 3 81.912 236.373 7.110 9.504 672
674 3 93.792 231.313 8.250 1.440 673
675 3 103.412 224.313 10.870 1.500 674
676 3 105.122 219.443 10.130 1.500 675
677 3 107.422 216.873 11.410 1.500 676
678 3 108.732 215.473 12.130 1.500 677
679 3 110.732 213.093 13.270 1.500 678
680 3 110.982 211.503 13.620 1.500 679
681 3 106.872 225.533 9.850 1.440 675
682 3 111.552 223.253 12.010 0.750 681
683 3 117.012 222.063 12.120 0.750 682
684 3 120.652 222.873 13.400 1.080 683
685 3 122.612 222.533 14.210 0.675 684
686 3 125.092 222.253 15.200 0.750 685
687 3 127.522 220.563 16.400 0.691 686
688 3 81.662 245.223 9.340 9.504 673
689 3 94.772 243.033 8.970 2.400 688
690 3 99.232 243.503 6.310 3.000 689
691 3 101.582 238.503 9.980 1.215 690
692 3 101.832 236.873 10.480 1.500 691
693 3 103.622 234.163 11.580 1.500 692
694 3 102.302 245.753 9.420 3.000 690
695 3 104.352 244.843 10.210 2.700 694
696 3 107.962 240.873 12.220 0.750 695
697 3 109.412 237.593 11.110 1.500 696
698 3 112.892 236.163 12.670 0.750 697
699 3 110.582 235.373 11.920 1.440 697
700 3 111.362 233.843 12.450 1.440 699
701 3 112.492 233.563 12.940 1.440 700
702 3 107.092 246.343 11.030 2.400 695
703 3 109.572 249.443 11.500 2.400 702
704 3 112.102 250.593 12.290 3.000 703
705 3 111.582 255.623 8.790 0.750 704
706 3 119.642 250.413 9.970 2.400 704
707 3 122.662 245.533 7.650 1.500 706
708 3 123.842 242.753 9.370 1.500 707
709 3 124.282 240.033 9.960 1.200 708
710 3 124.622 237.873 10.430 1.382 709
711 3 124.442 253.033 7.160 2.100 706
712 3 127.952 260.813 9.820 1.500 711
713 3 128.882 262.163 12.810 1.800 712
714 3 130.892 263.193 13.240 1.800 713
715 3 132.162 263.753 13.630 1.500 714
716 3 136.242 265.283 14.970 1.800 715
717 3 138.282 267.753 15.370 1.728 716
718 3 131.802 252.533 10.890 1.800 711
719 3 133.722 251.663 14.160 2.400 718
720 3 136.792 246.373 13.790 2.100 719
721 3 137.972 244.093 14.600 1.800 720
722 3 139.582 242.503 15.460 1.500 721
723 3 140.052 241.193 15.850 1.500 722
724 3 140.622 239.313 16.360 1.500 723
725 3 136.092 237.623 13.070 0.750 724
726 3 140.882 237.693 16.710 1.500 724
727 3 140.922 235.723 17.030 1.500 726
728 3 141.272 233.533 17.510 1.125 727
729 3 142.142 231.473 18.170 1.680 728
730 3 143.532 229.533 18.990 1.500 729
731 3 144.842 228.123 19.710 1.440 730
732 3 152.022 222.843 21.130 1.500 731
733 3 136.712 250.373 17.570 2.400 719
734 3 142.552 251.193 19.580 1.800 733
735 3 148.022 252.003 23.030 2.100 734
736 3 155.552 249.373 24.850 2.100 735
737 3 157.342 243.973 24.220 1.440 736
738 3 158.552 243.123 24.820 1.728 737
739 3 160.472 241.313 25.840 1.728 738
740 3 160.512 239.343 26.160 1.500 739
741 3 161.302 237.843 26.700 1.500 740
742 3 163.032 233.693 28.000 1.920 741
743 3 163.732 232.753 28.420 1.500 742
744 3 164.822 231.003 29.110 1.728 743
745 3 167.902 226.943 30.940 1.200 744
746 3 159.402 253.313 27.890 2.160 736
747 3 162.312 253.723 28.950 1.800 746
748 3 163.862 254.843 32.010 1.728 747
749 3 167.032 252.163 33.170 1.152 748
750 3 168.642 250.533 34.040 1.200 749
751 3 170.472 249.253 34.940 0.691 750
752 3 171.692 248.413 35.540 1.125 751
753 3 173.072 246.503 36.370 1.500 752
754 3 173.332 244.843 36.730 1.500 753
755 3 173.602 243.223 37.090 1.344 754
756 3 174.072 241.913 37.470 1.200 755
757 3 175.152 240.223 38.160 1.500 756
758 3 176.162 239.033 38.730 1.500 757
759 3 176.852 238.003 39.150 1.500 758
760 3 177.772 237.413 39.600 1.200 759
761 3 179.122 237.413 40.110 1.800 760
762 3 165.962 254.593 30.220 1.728 748
763 3 173.762 254.723 33.940 1.440 762
764 3 175.332 256.093 35.750 1.200 763
765 3 177.332 257.093 36.360 1.440 764
766 3 179.902 259.693 36.940 1.680 765
767 3 182.212 260.503 37.700 1.920 766
768 3 172.242 262.123 33.160 2.074 762
769 3 174.552 264.413 34.160 1.500 768
770 3 176.212 267.623 34.290 1.800 769
771 3 177.422 270.193 34.360 1.800 770
772 3 179.032 271.973 34.700 1.500 771
773 3 181.642 272.593 35.610 1.500 772
774 3 184.242 273.193 36.520 1.680 773
775 3 186.422 273.123 37.370 1.500 774
776 3 189.162 271.223 38.710 1.680 775
777 3 191.902 269.343 40.070 1.440 776
778 3 193.502 267.693 40.930 2.100 777
779 3 195.112 266.093 41.800 1.500 778
780 3 197.642 263.843 43.120 1.500 779
781 3 199.092 264.193 46.240 1.536 780
782 3 200.252 264.783 49.330 1.536 781
783 3 198.352 269.533 48.740 0.675 781
784 3 197.352 271.473 51.510 0.750 783
785 3 199.252 273.593 54.520 0.750 784
786 3 200.182 274.943 57.510 0.750 785
787 3 201.112 276.313 60.500 0.750 786
788 3 202.032 277.593 60.000 0.720 787
789 3 204.642 278.223 60.910 0.750 788
790 3 83.982 247.063 6.370 7.200 688
791 3 74.012 247.873 4.570 0.900 790
792 3 70.672 250.223 2.920 1.200 791
793 3 68.972 252.343 1.930 1.500 792
794 3 67.972 253.533 1.360 1.200 793
795 3 66.052 255.343 0.340 1.500 794
796 3 87.372 254.033 3.050 7.200 790
797 3 73.322 259.033 2.560 0.750 796
798 3 84.902 256.973 5.590 7.200 796
799 3 88.562 261.373 4.810 8.640 798
800 3 101.392 258.003 3.250 1.800 799
801 3 91.272 262.223 1.960 8.640 799
802 3 98.032 271.783 1.420 4.200 801
803 3 98.552 279.693 3.810 1.800 802
804 3 99.922 281.723 6.780 1.800 803
805 3 101.712 287.813 9.430 1.800 804
806 3 102.922 288.913 9.300 2.100 805
807 3 104.802 289.063 10.000 0.900 806
808 3 107.882 291.783 10.760 2.400 807
809 3 108.222 293.003 10.710 2.100 808
810 3 109.232 295.223 10.750 1.800 809
811 3 110.442 297.783 10.820 2.100 810
812 3 110.792 298.973 10.760 2.400 811
813 3 112.352 302.753 10.780 1.500 812
814 3 109.562 305.943 11.370 0.768 813
815 3 108.342 306.783 10.770 1.200 814
816 3 107.562 308.283 10.230 0.768 815
817 3 107.082 309.623 9.840 0.750 816
818 3 113.442 304.443 10.930 1.500 813
819 3 115.662 305.783 11.570 1.800 818
820 3 116.962 307.783 11.770 1.500 819
821 3 119.232 310.593 12.200 1.800 820
822 3 119.702 312.693 12.060 1.500 821
823 3 120.872 313.813 12.330 1.800 822
824 3 117.922 318.813 10.420 1.680 823
825 3 118.262 320.033 10.370 1.728 824
826 3 118.522 321.783 10.190 0.750 825
827 3 118.352 322.873 9.960 1.800 826
828 3 115.712 324.223 8.730 0.691 827
829 3 122.652 314.503 12.910 1.800 823
830 3 123.922 315.093 13.300 1.500 829
831 3 126.742 312.623 14.770 1.500 830
832 3 129.092 311.503 15.850 1.500 831
833 3 131.832 309.593 17.210 1.382 832
834 3 125.442 317.443 13.530 1.500 830
835 3 127.132 318.693 13.980 1.440 834
836 3 129.092 318.283 14.800 0.750 835
837 3 130.312 317.443 15.390 0.900 836
838 3 131.522 316.593 16.000 0.720 837
839 3 133.662 315.123 17.050 0.750 838
840 3 135.262 313.503 17.920 0.672 839
841 3 136.352 311.783 18.600 0.750 840
842 3 136.312 310.343 18.810 0.600 841
843 3 105.772 273.693 4.980 3.240 802
844 3 108.902 274.003 2.220 3.456 843
845 3 110.572 265.873 2.830 0.600 844
846 3 112.782 275.003 -0.540 3.456 844
847 3 119.582 270.003 3.530 0.768 846
848 3 113.602 277.843 2.310 3.456 846
849 3 117.102 280.313 5.440 3.900 848
850 3 127.482 276.223 9.760 1.200 849
851 3 119.112 281.873 8.510 3.900 849
852 3 126.372 287.503 9.880 3.629 851
853 3 136.102 292.623 13.340 3.888 852
854 3 142.852 297.623 16.540 3.456 853
855 3 147.102 300.783 19.670 3.300 854
856 3 146.532 306.343 22.160 1.500 855
857 3 146.522 308.373 25.000 1.500 856
858 3 146.812 311.563 24.810 1.500 857
859 3 147.062 313.343 24.640 1.500 858
860 3 147.852 315.223 24.650 1.500 859
861 3 147.992 316.063 24.560 1.500 860
862 3 148.332 317.283 24.510 1.800 861
863 3 145.642 320.623 22.950 0.750 862
864 3 144.632 321.813 22.380 1.200 863
865 3 143.122 322.873 21.640 0.750 864
866 3 150.082 322.193 27.260 1.500 862
867 3 151.102 322.943 26.860 1.500 866
868 3 150.922 324.033 26.620 0.750 867
869 3 150.452 325.343 26.230 1.200 868
870 3 148.622 326.623 25.340 0.750 869
871 3 146.982 326.753 24.670 0.750 870
872 3 143.282 327.873 23.080 1.080 871
873 3 147.592 301.503 22.680 3.300 855
874 3 152.442 302.503 26.050 2.700 873
875 3 155.712 298.003 26.020 1.536 874
876 3 156.922 297.163 26.610 1.500 875
877 3 158.442 296.123 27.360 1.200 876
878 3 159.922 293.623 28.320 1.500 877
879 3 160.912 292.443 28.880 1.500 878
880 3 161.792 290.373 29.540 1.500 879
881 3 163.572 287.663 30.650 1.200 880
882 3 165.442 287.843 31.340 1.440 881
883 3 166.572 287.533 31.820 1.440 882
884 3 156.562 308.873 26.820 2.100 874
885 3 161.642 309.223 28.720 2.880 884
886 3 166.212 307.283 32.330 1.500 885
887 3 169.712 305.313 34.600 1.500 886
888 3 172.282 304.503 35.710 1.800 887
889 3 174.102 303.253 36.610 1.680 888
890 3 177.542 294.783 40.680 1.215 889
891 3 177.872 290.693 42.170 1.500 890
892 3 178.132 289.033 42.530 1.800 891
893 3 179.612 286.563 43.480 1.500 892
894 3 177.072 305.813 39.680 1.500 889
895 3 179.702 306.413 40.430 1.500 894
896 3 182.172 306.163 41.420 1.500 895
897 3 183.822 306.003 42.090 1.800 896
898 3 186.082 305.373 43.050 1.500 897
899 3 189.562 303.943 44.610 1.843 898
900 3 192.302 302.003 45.960 1.500 899
901 3 193.302 300.813 46.530 1.012 900
902 3 190.642 294.693 48.630 1.200 901
903 3 190.542 291.873 49.030 0.900 902
904 3 163.252 311.003 29.060 2.100 885
905 3 161.692 313.253 25.700 3.000 904
906 3 161.832 315.593 25.640 1.200 905
907 3 162.832 317.813 25.670 1.500 906
908 3 163.322 319.913 25.530 1.500 907
909 3 165.552 320.723 22.640 1.800 908
910 3 160.962 324.443 24.930 1.200 909
911 3 160.282 325.473 27.800 1.200 910
912 3 159.202 327.223 27.150 1.500 911
913 3 156.242 328.753 25.760 1.200 912
914 3 164.862 322.223 25.470 1.800 909
915 3 166.142 324.253 25.950 1.800 914
916 3 167.442 326.283 26.130 1.800 915
917 3 167.922 328.373 25.990 2.100 916
918 3 168.402 330.473 25.850 2.100 917
919 3 169.612 333.033 25.920 1.500 918
920 3 165.692 333.093 26.560 0.750 919
921 3 163.782 334.913 25.540 0.750 920
922 3 162.422 331.503 25.560 0.750 920
923 3 171.132 335.343 26.140 1.500 919
924 3 171.272 336.223 26.060 1.500 923
925 3 171.222 338.223 25.730 1.500 924
926 3 170.662 340.033 25.230 1.500 925
927 3 165.732 314.123 29.530 2.100 904
928 3 170.362 315.063 32.890 1.800 927
929 3 172.932 315.693 34.220 2.400 928
930 3 174.772 315.123 32.850 1.200 929
931 3 175.352 315.503 35.890 1.200 930
932 3 180.582 315.223 37.230 1.500 931
933 3 182.672 315.723 37.960 1.800 932
934 3 187.282 317.343 39.480 1.500 933
935 3 190.282 317.223 40.650 1.500 934
936 3 193.802 317.223 42.010 1.659 935
937 3 196.322 318.373 42.800 1.440 936
938 3 177.532 322.443 35.490 1.800 930
939 3 179.012 322.813 32.570 1.800 938
940 3 179.132 330.843 34.910 1.800 939
941 3 181.392 333.093 31.890 1.800 940
942 3 180.922 336.783 29.680 1.728 941
943 3 182.312 341.663 29.460 1.440 942
944 3 183.962 334.693 31.180 1.500 941
945 3 186.422 337.033 29.590 1.500 944
946 3 187.492 338.723 29.740 1.200 945
947 3 188.372 340.033 29.870 1.440 946
948 3 192.082 343.033 28.670 1.843 947
949 3 193.162 344.693 28.830 1.500 948
950 3 194.422 345.253 29.220 1.920 949
951 3 192.692 349.413 27.910 0.750 950
952 3 196.252 344.003 30.120 1.440 950
953 3 198.172 342.193 31.140 1.008 952
954 3 183.182 322.563 32.760 2.400 939
955 3 186.092 322.973 33.820 1.500 954
956 3 188.092 324.003 34.420 1.500 955
957 3 189.872 324.693 35.000 1.500 956
958 3 191.132 325.283 35.400 1.500 957
959 3 194.062 326.473 38.580 1.215 958
960 3 196.892 327.373 39.450 1.215 959
961 3 199.192 328.223 40.210 1.500 960
962 3 200.762 328.563 40.760 1.500 961
963 3 193.692 330.593 37.720 1.500 959
964 3 194.552 331.943 37.850 1.500 963
965 3 195.122 333.473 37.820 1.800 964
966 3 196.682 333.843 38.360 1.200 965
967 3 197.562 335.163 38.490 1.440 966
968 3 90.272 266.253 -1.500 6.840 801
969 3 80.722 266.693 0.620 1.012 968
970 3 72.762 269.063 -3.340 1.500 969
971 3 69.912 266.693 -4.270 1.500 970
972 3 68.522 265.223 -4.570 1.800 971
973 3 66.442 264.753 -5.300 1.800 972
974 3 87.422 273.843 -2.980 6.840 968
975 3 87.202 276.873 -3.540 6.480 974
976 3 76.652 279.723 -1.720 1.690 975
977 3 70.062 281.223 -2.140 1.500 976
978 3 66.652 277.973 -5.190 1.800 977
979 3 64.772 277.843 -5.810 1.500 978
980 3 62.602 277.873 -6.660 1.500 979
981 3 61.382 278.753 -7.260 1.500 980
982 3 68.152 283.033 -3.160 1.800 977
983 3 67.142 284.193 -3.730 1.680 982
984 3 63.232 287.723 -3.620 1.500 983
985 3 63.262 289.123 -3.820 1.500 984
986 3 62.012 291.973 -4.740 1.680 985
987 3 60.832 294.223 -5.550 1.500 986
988 3 59.922 294.913 -6.000 0.675 987
989 3 59.012 295.533 -6.450 0.720 988
990 3 86.682 283.593 -4.780 6.480 975
991 3 87.012 290.913 -3.620 6.840 990
992 3 77.642 298.313 -2.090 1.200 991
993 3 76.412 299.163 -2.490 1.500 992
994 3 74.892 300.193 -3.230 1.200 993
995 3 73.982 300.813 -3.690 1.080 994
996 3 71.502 301.093 -4.680 1.500 995
997 3 69.762 301.813 -5.460 0.720 996
998 3 66.892 302.843 -6.730 0.750 997
999 3 64.762 304.343 -7.780 0.750 998
1000 3 86.152 293.503 -0.900 6.840 991
1001 3 86.662 304.413 1.220 5.875 1000
1002 3 89.782 312.943 2.680 6.450 1001
1003 3 90.202 331.033 4.170 4.355 1002
1004 3 83.602 345.313 5.360 3.600 1003
1005 3 90.262 349.253 8.640 0.768 1004
1006 3 81.892 346.413 8.130 3.600 1004
1007 3 81.592 352.163 8.590 3.456 1006
1008 3 74.172 354.373 10.740 1.012 1007
1009 3 71.312 355.813 13.380 1.440 1008
1010 3 68.242 358.373 15.900 0.900 1009
1011 3 64.692 362.283 18.270 0.750 1010
1012 3 62.622 365.563 20.810 1.440 1011
1013 3 60.052 370.223 23.200 1.536 1012
1014 3 78.842 357.913 10.860 3.456 1007
1015 3 81.452 361.313 13.820 0.600 1014
1016 3 73.112 368.163 12.470 2.700 1014
1017 3 69.572 376.873 14.420 3.226 1016
1018 3 68.432 379.563 17.110 2.400 1017
1019 3 58.782 390.193 18.340 1.536 1018
1020 3 56.702 393.473 20.870 1.800 1019
1021 3 54.582 397.193 23.380 1.500 1020
1022 3 54.372 400.343 26.120 1.920 1021
1023 3 56.672 405.093 28.930 1.920 1022
1024 3 68.622 384.193 19.740 1.500 1018
1025 3 70.452 390.843 22.350 1.800 1024
1026 3 71.072 392.413 25.290 2.400 1025
1027 3 73.952 394.873 28.370 2.100 1026
1028 3 74.692 401.623 28.540 1.440 1027
1029 3 75.142 402.343 28.600 1.800 1028
1030 3 75.952 405.623 28.400 1.500 1029
1031 3 76.082 406.533 28.310 1.200 1030
1032 3 77.262 411.033 28.060 1.500 1031
1033 3 74.912 395.193 29.630 1.690 1027
1034 3 76.392 396.093 30.050 1.200 1033
1035 3 78.912 397.253 30.840 1.680 1034
1036 3 81.352 398.943 31.510 1.106 1035
1037 3 82.212 400.313 31.640 1.382 1036
1038 3 83.092 401.623 31.770 1.458 1037
1039 3 84.482 403.093 32.070 1.200 1038
1040 3 99.422 326.873 5.370 6.048 1002
1041 3 102.302 330.033 8.380 5.100 1040
1042 3 106.602 344.223 6.440 2.700 1041
1043 3 105.782 351.783 2.690 1.800 1042
1044 3 106.002 358.943 1.760 2.100 1043
1045 3 105.302 363.283 0.810 1.500 1044
1046 3 104.402 367.343 -0.170 1.680 1045
1047 3 101.912 371.003 -1.690 1.800 1046
1048 3 107.862 344.783 6.830 3.000 1042
1049 3 111.672 347.973 7.810 2.400 1048
1050 3 113.552 351.533 7.980 2.640 1049
1051 3 114.542 353.753 8.020 2.400 1050
1052 3 116.982 358.843 8.160 2.640 1051
1053 3 118.202 361.413 8.230 1.800 1052
1054 3 118.672 363.503 8.090 2.100 1053
1055 3 118.722 364.913 7.880 2.640 1054
1056 3 119.062 366.123 7.830 2.400 1055
1057 3 119.332 367.913 7.650 2.100 1056
1058 3 121.032 368.623 4.720 2.400 1057
1059 3 125.752 368.223 5.750 1.500 1058
1060 3 127.102 368.253 6.260 1.728 1059
1061 3 129.182 368.723 6.980 1.500 1060
1062 3 129.922 369.193 7.200 1.800 1061
1063 3 132.842 369.593 8.260 1.800 1062
1064 3 136.052 369.783 9.470 1.440 1063
1065 3 139.742 372.063 10.530 1.536 1064
1066 3 140.922 373.193 10.810 1.536 1065
1067 3 120.122 369.783 7.560 2.400 1058
1068 3 120.372 371.563 7.490 2.304 1067
1069 3 120.332 373.533 7.170 2.400 1068
1070 3 120.592 375.313 6.990 2.160 1069
1071 3 120.292 378.913 6.310 1.500 1070
1072 3 123.752 381.563 3.370 1.500 1071
1073 3 128.842 382.093 0.770 1.500 1072
1074 3 131.342 381.693 -2.000 1.094 1073
1075 3 133.282 381.753 -2.130 1.152 1074
1076 3 137.112 381.563 -0.620 1.200 1075
1077 3 140.282 380.283 0.800 1.200 1076
1078 3 141.852 380.693 1.340 0.720 1077
1079 3 144.322 380.413 2.340 0.750 1078
1080 3 146.192 380.563 3.030 0.750 1079
1081 3 124.012 384.503 0.120 1.680 1072
1082 3 122.912 385.593 -1.300 2.100 1081
1083 3 122.012 386.753 -4.500 1.597 1082
1084 3 120.872 389.443 -1.820 0.768 1083
1085 3 119.072 391.093 0.900 0.720 1084
1086 3 117.132 395.313 3.380 0.768 1085
1087 3 118.032 389.003 -3.700 1.597 1083
1088 3 114.802 392.623 -1.280 1.680 1087
1089 3 112.692 394.503 1.390 1.690 1088
1090 3 109.822 395.943 4.020 1.500 1089
1091 3 108.732 398.443 6.730 0.400 1090
1092 3 109.252 400.593 9.620 0.691 1091
1093 3 106.592 398.003 6.580 1.500 1090
1094 3 103.812 400.033 9.170 1.500 1093
1095 3 102.232 403.623 10.680 1.800 1094
1096 3 130.052 384.563 -3.580 1.500 1082
1097 3 129.372 387.313 -3.410 1.200 1096
1098 3 128.202 388.503 -0.600 1.500 1097
1099 3 128.092 390.003 2.290 1.200 1098
1100 3 127.142 391.533 5.090 0.600 1099
1101 3 126.192 393.093 7.890 0.750 1100
1102 3 130.902 384.913 -3.530 1.500 1096
1103 3 132.462 385.283 -2.990 1.500 1102
1104 3 134.552 385.783 -2.260 1.800 1103
1105 3 137.502 385.093 -4.960 1.475 1104
1106 3 137.132 387.693 -4.810 0.506 1105
1107 3 135.962 388.873 -2.000 0.750 1106
1108 3 135.552 390.533 0.840 0.768 1107
1109 3 134.602 392.093 3.650 0.768 1108
1110 3 137.002 386.003 -2.060 1.475 1105
1111 3 138.072 385.753 -0.900 1.597 1110
1112 3 139.412 385.783 -0.390 1.500 1111
1113 3 140.552 385.473 0.090 1.215 1112
1114 3 141.502 386.253 0.340 1.500 1113
1115 3 142.242 386.723 0.550 1.440 1114
1116 3 112.242 335.943 9.900 3.024 1041
1117 3 118.502 337.373 12.080 3.000 1116
1118 3 119.982 338.313 12.510 2.880 1117
1119 3 123.422 336.123 12.010 0.900 1118
1120 3 129.202 335.473 14.330 1.500 1119
1121 3 133.462 335.943 15.900 1.800 1120
1122 3 138.832 336.123 13.350 1.728 1121
1123 3 138.292 333.503 16.550 0.750 1122
1124 3 137.772 330.973 18.330 0.720 1123
1125 3 139.122 336.813 16.340 1.728 1122
1126 3 143.002 337.063 19.690 1.500 1125
1127 3 147.332 335.503 21.290 1.500 1126
1128 3 149.732 335.753 22.170 0.911 1127
1129 3 150.902 336.913 22.450 1.593 1128
1130 3 122.692 339.063 11.270 2.880 1118
1131 3 126.942 342.873 12.310 2.419 1130
1132 3 129.082 344.813 12.830 2.700 1131
1133 3 137.312 346.563 13.560 1.500 1132
1134 3 140.222 346.943 14.620 1.500 1133
1135 3 143.222 346.813 15.790 1.500 1134
1136 3 147.742 345.623 17.720 1.500 1135
1137 3 153.232 345.093 15.240 1.800 1136
1138 3 158.482 340.753 19.110 1.536 1137
1139 3 157.422 345.593 18.600 1.800 1137
1140 3 162.502 346.943 21.960 2.100 1139
1141 3 163.952 347.443 23.660 1.800 1140
1142 3 167.842 349.283 22.700 1.800 1141
1143 3 173.142 349.973 24.630 1.800 1142
1144 3 179.042 348.473 22.280 1.500 1143
1145 3 178.702 346.253 20.860 1.344 1144
1146 3 178.362 345.033 20.920 0.750 1145
1147 3 138.092 349.623 10.340 2.100 1133
1148 3 141.082 351.623 9.890 1.800 1147
1149 3 137.792 355.913 12.240 1.139 1148
1150 3 136.922 358.033 15.000 1.200 1149
1151 3 136.372 359.443 15.530 1.440 1150
1152 3 137.962 363.623 12.280 1.500 1151
1153 3 139.992 366.033 9.230 1.597 1152
1154 3 142.042 366.033 8.020 1.440 1153
1155 3 142.442 353.873 12.840 1.800 1148
1156 3 147.362 353.873 14.130 1.440 1155
1157 3 150.842 355.783 15.160 1.440 1156
1158 3 155.962 357.503 12.460 1.800 1157
1159 3 158.042 358.003 13.260 1.800 1158
1160 3 159.992 357.593 14.070 1.500 1159
1161 3 162.872 356.593 15.340 1.800 1160
1162 3 163.522 357.563 15.430 2.100 1161
1163 3 147.762 359.343 9.830 1.800 1155
1164 3 148.782 360.063 9.370 2.400 1163
1165 3 150.792 361.123 9.980 1.500 1164
1166 3 151.832 361.373 10.350 2.400 1165
1167 3 152.922 363.033 10.510 1.440 1166
1168 3 151.362 369.913 6.740 0.750 1167
1169 3 153.872 363.813 10.750 1.800 1167
1170 3 156.732 364.193 7.950 1.344 1169
1171 3 156.122 366.563 6.860 1.475 1170
1172 3 159.392 368.873 5.600 0.768 1171
1173 3 159.242 370.223 8.490 0.768 1172
1174 3 158.992 370.783 2.370 0.720 1172
1175 3 158.542 371.593 2.680 0.750 1174
1176 3 156.842 373.753 1.690 0.600 1175
1177 3 156.242 374.193 1.390 0.750 1176
1178 3 150.982 374.913 -0.750 0.750 1177
1179 3 158.032 364.753 7.880 1.500 1170
1180 3 160.032 365.753 8.490 1.200 1179
1181 3 161.082 366.003 8.850 1.800 1180
1182 3 163.032 365.593 9.660 1.200 1181
1183 3 163.952 364.973 10.110 1.500 1182
1184 3 165.912 364.593 10.920 1.500 1183
1185 3 170.132 364.283 10.440 1.728 1184
1186 3 171.942 361.003 7.860 1.200 1185
1187 3 173.112 360.723 7.810 0.750 1186
1188 3 174.542 360.193 8.440 0.675 1187
1189 3 176.502 359.783 9.260 0.768 1188
1190 3 178.982 359.533 10.250 0.750 1189
1191 3 172.332 363.663 7.660 1.728 1185
1192 3 173.112 364.063 7.290 1.500 1191
1193 3 173.902 365.943 7.290 1.800 1192
1194 3 173.942 367.373 7.090 1.800 1193
1195 3 172.722 368.223 6.490 1.500 1194
1196 3 170.422 370.813 5.200 1.500 1195
1197 3 39.392 53.313 18.140 8.640 1
1198 3 41.442 30.693 17.260 8.280 1197
1199 3 38.982 10.223 15.790 8.280 1198
1200 3 43.802 -9.707 14.930 7.200 1199
1201 3 46.082 -26.297 19.590 7.500 1200
1202 3 50.592 -43.087 24.480 9.704 1201
1203 3 57.462 -72.177 30.650 7.500 1202
1204 3 60.082 -93.457 34.180 7.500 1203
1205 3 64.102 -108.837 38.910 9.000 1204
1206 3 75.572 -136.797 43.210 8.294 1205
1207 3 80.512 -157.767 48.500 8.640 1206
1208 3 90.242 -176.147 49.690 7.800 1207
1209 3 93.472 -183.677 49.130 7.800 1208
1210 3 100.382 -186.177 53.000 1.555 1209
1211 3 105.532 -183.117 56.220 1.200 1210
1212 3 110.482 -183.737 59.750 1.500 1211
1213 3 114.922 -179.677 62.820 1.500 1212
1214 3 108.242 -189.367 57.010 1.555 1210
1215 3 112.482 -189.047 60.390 2.100 1214
1216 3 118.812 -189.737 64.050 1.680 1215
1217 3 95.172 -193.337 53.140 7.800 1209
1218 3 93.922 -194.957 56.190 6.120 1217
1219 3 99.462 -204.017 58.090 6.120 1218
1220 3 107.812 -200.297 61.550 2.074 1219
1221 3 114.372 -200.177 65.150 2.160 1220
1222 3 121.732 -202.047 69.010 1.728 1221
1223 3 128.082 -200.767 72.500 2.100 1222
1224 3 134.692 -201.957 76.230 2.100 1223
1225 3 140.292 -205.367 80.050 1.500 1224
1226 3 146.212 -204.117 83.510 1.440 1225
1227 3 123.532 -196.617 68.700 2.400 1221
1228 3 131.442 -192.367 72.080 1.728 1227
1229 3 138.712 -192.547 75.780 1.800 1228
1230 3 147.952 -194.617 79.820 2.016 1229
1231 3 150.982 -199.797 83.570 1.800 1230
1232 3 150.512 -204.397 80.900 1.500 1231
1233 3 153.932 -196.267 86.550 1.728 1231
1234 3 159.002 -194.897 89.920 1.728 1233
1235 3 157.832 -184.297 91.920 1.350 1234
1236 3 102.722 -212.767 62.160 6.739 1219
1237 3 104.382 -215.297 59.510 6.739 1236
1238 3 118.332 -213.547 63.650 0.720 1237
1239 3 119.672 -214.087 66.840 1.500 1238
1240 3 121.182 -213.897 69.990 1.500 1239
1241 3 103.352 -221.487 62.980 6.048 1237
1242 3 115.382 -227.867 67.650 1.728 1241
1243 3 123.812 -241.987 72.660 1.500 1242
1244 3 128.332 -245.797 76.430 1.800 1243
1245 3 130.442 -248.207 79.850 1.800 1244
1246 3 132.382 -250.047 80.630 1.800 1245
1247 3 134.732 -254.617 82.250 1.500 1246
1248 3 140.372 -259.737 86.220 1.800 1247
1249 3 146.712 -262.427 90.060 2.100 1248
1250 3 106.262 -229.767 60.940 7.200 1241
1251 3 109.362 -241.547 60.820 7.200 1250
1252 3 120.432 -244.087 65.070 1.200 1251
1253 3 122.582 -246.177 68.470 1.382 1252
1254 3 108.302 -244.297 63.980 5.760 1251
1255 3 109.422 -259.647 66.440 4.680 1254
1256 3 110.472 -262.897 63.790 4.680 1255
1257 3 120.202 -260.267 67.470 1.012 1256
1258 3 114.402 -271.047 61.830 4.778 1256
1259 3 117.222 -283.677 64.880 3.600 1258
1260 3 119.502 -287.017 64.110 3.600 1259
1261 3 126.692 -289.837 68.030 1.080 1260
1262 3 131.662 -292.767 71.760 1.500 1261
1263 3 134.692 -294.897 73.350 1.500 1262
1264 3 122.562 -294.487 66.740 3.300 1260
1265 3 121.012 -303.897 64.400 5.100 1264
1266 3 120.762 -306.837 67.660 5.100 1265
1267 3 132.912 -311.207 72.160 2.100 1266
1268 3 123.322 -317.897 65.820 4.800 1266
1269 3 123.812 -331.457 64.020 4.200 1268
1270 3 125.782 -344.767 64.680 4.500 1269
1271 3 124.452 -354.297 63.490 3.900 1270
1272 3 124.272 -363.397 64.840 3.300 1271
1273 3 123.162 -376.017 64.200 2.700 1272
1274 3 125.822 -383.487 64.220 2.400 1273
1275 3 133.182 -393.267 66.410 2.304 1274
1276 3 133.992 -395.017 66.990 2.205 1275
1277 3 137.262 -401.957 69.330 1.800 1276
1278 3 140.182 -411.767 71.980 1.500 1277
1279 3 143.082 -421.547 74.620 1.800 1278
1280 3 143.672 -429.517 73.920 1.800 1279
1281 3 142.282 -441.177 75.200 0.800 1280
1282 3 122.332 -388.297 67.350 1.500 1274
1283 3 122.262 -395.017 68.990 1.800 1282
1284 3 121.262 -400.647 69.480 1.800 1283
1285 3 120.842 -404.737 69.940 1.800 1284
1286 3 121.012 -409.237 70.710 1.500 1285
1287 3 122.142 -416.367 72.250 1.500 1286
1288 3 124.452 -422.337 74.060 1.500 1287
1289 3 124.222 -426.047 74.560 1.440 1288
1290 3 126.532 -430.617 72.140 1.800 1289
