# Supplementary material for: Adaptations during Maturation in an Identified Honeybee Interneuron Responsive to Waggle Dance Vibration Signals
Source: eNeuro. 2019 Sep 5;6(5):ENEURO.0454-18.2019. doi: 10.1523/ENEURO.0454-18.2019 (PMC6731536; doi:10.1523/ENEURO.0454-18.2019)
Supplement: Extended Data 1 — This ZIP file contains all the code used to generate the results of this publication. The code is organized into two folders: (1) GJEphys-master, which contains code for analyzing and plotting electrophysiology data and (2) GJMorph-master, which contains code for analyzing morphology data. Download Extended Data 1, ZIP file. [file sup_enu-eN-NWR-0454-18-s02.zip › Reg-MaxS-1.1/TestFiles/HSN-fluoro01.CNGRandTrans4.swc]

#  SWC to SWC conversion from L-Measure. Sridevi Polavaram: spolavar@gmu.edu
#  Original fileName:/cng_repository/Soumya/LM_Automated_Testing_Enviornment/Test_Lm3.7.2_11022011_SG_Linux_NMOConv8/TestResults/LoadTest/test_52/HSN-fluoro01.CNG.swc
# 
#  Original file HSN-fluoro01.swc edited using StdSwc version 1.31 on 5/31/11.
#  Irregularities and fixes documented in HSN-fluoro01.swc.std.  See StdSwc1.31.doc for more information.
# 
#  HSN neuron (lobula place tangential cells, LPTC) from Calliphora vicina
#  identification by response properties, in vivo Alexa injection, 2-photon-microscopy imaging, x63 objective, multiple image tiles
#  reconstructed and processed with Matlab and the TREES toolbox http://www.treestoolbox.org
#  scaling 1:1:1 um
#   Max Planck Institute of Neurobiology, Martinsried, Germany
#   Systems and Computational Neuroscience, Alexander Borst
#   published in "The morphological identity of insect dendrites" Cuntz H, Forstner F, Haag J, Borst A. PMID 19112481
#  SCALE 1.0 1.0 1.0 
# 
1 1 -8.875 53.010 -36.006 6.912 -1
2 1 -8.708 46.335 -36.986 6.912 1
3 1 -9.041 59.684 -35.026 6.912 1
4 3 -25.438 37.671 -33.112 2.100 1
5 3 -40.812 26.382 -34.876 6.420 4
6 3 -53.644 20.104 -37.590 8.640 5
7 3 -65.860 13.642 -40.161 13.312 6
8 3 -68.860 5.671 -40.434 15.974 7
9 3 -65.316 -1.859 -39.171 14.930 8
10 3 -56.967 -6.851 -36.900 8.294 9
11 3 -12.172 61.210 -31.911 6.912 1
12 3 -19.284 76.670 -35.691 6.221 11
13 3 -23.170 94.565 -37.213 7.560 12
14 3 -24.947 107.434 -32.922 6.300 13
15 3 -29.102 131.119 -36.352 8.294 14
16 3 -17.095 148.275 -31.421 8.280 15
17 3 -9.060 156.881 -26.887 9.331 16
18 3 -34.693 167.478 -23.546 1.800 17
19 3 -35.720 169.172 -24.770 1.500 18
20 3 -44.020 165.419 -23.749 0.900 19
21 3 -50.430 163.055 -25.140 1.200 20
22 3 -47.771 175.801 -22.418 1.500 19
23 3 -55.718 179.342 -18.639 1.500 22
24 3 -44.411 182.501 -22.100 0.900 23
25 3 -37.818 182.274 -23.197 0.750 24
26 3 -34.034 183.260 -22.345 0.750 25
27 3 -60.655 180.385 -14.818 1.500 23
28 3 -64.456 178.437 -18.999 0.720 27
29 3 -70.139 176.637 -23.238 0.600 28
30 3 -60.339 183.154 -18.698 1.500 27
31 3 -78.678 195.106 -23.012 1.500 30
32 3 -84.414 196.909 -19.190 2.100 31
33 3 -98.814 196.527 -21.788 1.500 32
34 3 -107.555 194.965 -23.799 1.500 33
35 3 -111.320 194.009 -24.646 1.440 34
36 3 -131.622 193.682 -21.435 0.675 35
37 3 -143.035 193.647 -17.890 0.750 36
38 3 -149.643 193.398 -14.155 1.080 37
39 3 -127.981 184.877 -21.554 1.500 35
40 3 -135.032 181.457 -17.947 0.900 39
41 3 -140.505 176.561 -14.307 1.200 40
42 3 -87.383 201.884 -23.122 2.100 32
43 3 -92.734 206.512 -27.182 1.500 42
44 3 -111.055 214.075 -23.653 1.800 43
45 3 -102.119 225.067 -19.011 1.080 44
46 3 -117.441 214.696 -19.891 1.800 44
47 3 -125.794 216.469 -16.172 1.500 46
48 3 -133.553 218.038 -12.446 1.500 47
49 3 -144.858 223.626 -8.726 1.800 48
50 3 -136.194 232.794 -4.141 1.440 49
51 3 -162.844 228.691 -5.263 1.200 49
52 3 -172.382 228.100 -1.653 1.690 51
53 3 -184.753 224.304 1.732 1.012 52
54 3 -188.711 223.124 2.774 0.768 53
55 3 -191.507 222.257 2.153 1.440 54
56 3 -190.083 232.464 1.793 1.125 52
57 3 -205.784 233.792 5.206 0.750 56
58 3 -213.040 233.650 8.908 0.720 57
59 3 -210.616 237.495 7.938 0.750 58
60 3 -212.490 233.874 7.679 0.720 58
61 3 -230.384 236.691 3.130 0.600 60
62 3 -220.297 231.036 5.977 0.600 60
63 3 -150.440 217.011 -9.127 1.800 48
64 3 -157.863 216.070 -5.456 1.843 63
65 3 -163.840 215.619 -1.715 1.728 64
66 3 -180.177 213.247 1.578 1.500 65
67 3 -183.807 211.641 5.377 1.800 66
68 3 -187.068 210.379 9.188 1.500 67
69 3 -188.905 209.580 9.072 1.500 68
70 3 -192.723 207.201 8.286 1.800 69
71 3 -194.732 205.540 7.901 1.500 70
72 3 -195.941 204.558 7.659 1.680 71
73 3 -198.735 203.650 7.045 1.500 72
74 3 -202.928 202.330 6.116 1.800 73
75 3 -205.314 201.788 5.570 0.750 74
76 3 -1.831 166.485 -22.357 9.331 17
77 3 25.598 162.374 -23.718 1.080 76
78 3 37.015 158.250 -23.541 1.440 77
79 3 42.605 150.090 -24.560 1.500 78
80 3 47.217 147.104 -28.455 1.500 79
81 3 55.784 147.797 -26.875 1.500 80
82 3 57.948 147.467 -26.343 1.500 81
83 3 60.912 147.805 -25.656 1.500 82
84 3 63.465 147.838 -25.042 1.200 83
85 3 66.618 147.625 -24.267 1.500 84
86 3 70.334 145.776 -23.278 1.500 85
87 3 47.755 144.321 -24.535 1.500 80
88 3 49.406 142.870 -25.331 1.200 87
89 3 37.018 140.662 -25.372 1.500 88
90 3 29.826 131.342 -26.578 1.344 89
91 3 26.401 143.131 -28.053 1.500 89
92 3 50.939 141.361 -24.872 1.200 88
93 3 56.786 137.760 -23.290 1.200 92
94 3 59.476 135.801 -22.529 1.500 93
95 3 56.836 132.942 -23.003 1.500 94
96 3 52.234 131.308 -24.019 1.500 95
97 3 48.470 130.320 -24.858 1.800 96
98 3 45.622 128.020 -25.406 1.500 97
99 3 43.203 126.055 -25.877 1.200 98
100 3 41.363 123.837 -26.214 1.800 99
101 3 40.120 121.450 -26.366 1.500 100
102 3 34.342 120.234 -27.675 1.440 101
103 3 -0.003 168.638 -21.788 9.331 76
104 3 11.085 176.963 -25.104 9.331 103
105 3 -1.023 192.538 -26.148 6.480 104
106 3 -23.404 194.010 -22.962 0.759 105
107 3 -8.982 199.243 -22.269 6.480 105
108 3 9.510 201.080 -24.109 0.720 107
109 3 -12.563 206.063 -21.263 6.480 107
110 3 6.675 207.757 -24.485 1.200 109
111 3 -16.667 209.187 -17.349 5.700 109
112 3 -33.056 209.019 -21.949 1.536 111
113 3 -14.458 211.432 -21.174 5.700 111
114 3 -17.520 219.331 -23.188 5.760 113
115 3 -15.110 225.217 -26.902 5.400 114
116 3 0.121 228.348 -25.066 1.200 115
117 3 7.090 230.545 -23.514 0.750 116
118 3 16.259 230.148 -24.094 0.720 117
119 3 6.221 234.694 -23.955 1.008 117
120 3 11.791 236.468 -22.719 0.720 119
121 3 -14.874 227.493 -30.799 5.400 115
122 3 -42.804 228.609 -33.936 1.350 121
123 3 -55.239 228.466 -30.431 1.920 122
124 3 -18.829 230.763 -28.329 5.400 121
125 3 -23.600 238.436 -28.490 6.120 124
126 3 -14.176 248.238 -23.861 1.125 125
127 3 -10.122 249.609 -23.096 0.750 126
128 3 -4.059 248.332 -21.569 0.750 127
129 3 2.433 247.368 -19.956 0.750 128
130 3 -30.248 241.628 -24.666 6.120 125
131 3 -52.684 244.387 -21.451 3.960 130
132 3 -77.036 252.581 -18.136 3.650 131
133 3 -90.327 259.330 -14.457 4.080 132
134 3 -115.082 258.209 -11.433 1.215 133
135 3 -131.932 258.589 -8.071 1.382 134
136 3 -145.982 258.532 -4.627 1.500 135
137 3 -112.827 271.811 -12.527 4.080 133
138 3 -117.562 273.782 -8.670 3.600 137
139 3 -139.215 266.815 -5.705 0.450 138
140 3 -127.812 282.338 -4.816 3.600 138
141 3 -152.139 281.502 -1.775 1.440 140
142 3 -132.341 283.724 -0.969 3.600 140
143 3 -125.332 288.281 3.406 1.200 142
144 3 -138.246 287.480 2.901 3.600 142
145 3 -150.681 287.365 6.411 2.700 144
146 3 -159.714 288.359 10.077 1.800 145
147 3 -164.126 288.922 13.893 1.500 146
148 3 -170.133 289.550 17.672 1.800 147
149 3 -173.723 290.061 19.433 1.500 148
150 3 -178.649 290.918 18.201 1.500 149
151 3 -182.567 291.894 17.211 1.500 150
152 3 -185.518 293.007 16.454 1.382 151
153 3 -195.516 291.826 20.715 1.500 151
154 3 -200.510 294.225 24.576 1.080 153
155 3 -205.954 295.363 22.622 0.750 154
156 3 -200.998 291.325 24.475 1.500 153
157 3 -211.719 291.614 24.253 1.200 156
158 3 -219.779 292.721 22.264 1.800 157
159 3 -233.104 289.532 19.265 0.750 158
160 3 -231.197 296.619 17.979 1.536 158
161 3 -217.767 286.728 23.086 0.900 157
162 3 -219.795 285.068 22.688 0.750 161
163 3 -221.038 282.663 22.521 0.768 162
164 3 -141.255 288.775 6.811 3.600 144
165 3 -150.410 297.513 10.687 3.600 164
166 3 -141.853 301.697 15.110 1.080 165
167 3 -154.918 304.245 14.697 3.600 165
168 3 -157.109 304.752 18.601 3.456 167
169 3 -143.851 306.972 20.054 0.750 168
170 3 -158.930 305.609 22.546 3.456 168
171 3 -151.345 312.673 27.016 1.382 170
172 3 -154.846 318.840 25.164 1.500 171
173 3 -159.126 324.630 26.617 1.500 172
174 3 -158.631 327.800 26.556 1.344 173
175 3 -159.890 331.605 26.036 1.200 174
176 3 -159.090 332.284 26.192 1.800 175
177 3 -162.208 333.897 25.366 0.768 176
178 3 -148.850 314.708 26.825 1.500 171
179 3 -143.666 312.452 25.392 0.720 178
180 3 -145.015 317.128 27.603 1.500 178
181 3 -131.874 317.158 27.948 0.720 180
182 3 -142.218 321.961 25.211 1.500 180
183 3 -141.708 326.523 25.085 1.500 182
184 3 -138.316 327.206 25.850 1.344 183
185 3 -134.773 327.317 26.701 0.750 184
186 3 -158.049 307.190 18.650 3.456 170
187 3 -165.068 310.312 20.396 3.600 186
188 3 -179.638 310.521 23.827 0.900 187
189 3 -199.551 313.268 27.142 0.750 188
190 3 -202.582 313.573 25.224 1.200 189
191 3 -205.940 316.609 27.039 1.500 190
192 3 -207.474 318.155 26.599 1.200 191
193 3 -210.815 318.936 25.752 1.659 192
194 3 -205.157 313.600 24.606 1.200 190
195 3 -211.137 311.511 23.296 1.168 194
196 3 -218.450 307.879 24.533 0.750 195
197 3 -216.303 313.798 24.719 1.200 194
198 3 -231.776 314.627 23.777 1.200 197
199 3 -175.840 317.065 20.236 3.600 187
200 3 -186.441 323.926 24.013 3.000 199
201 3 -182.289 330.303 28.349 1.500 200
202 3 -183.178 335.818 32.451 1.800 201
203 3 -185.527 340.162 30.634 1.680 202
204 3 -190.502 345.807 29.124 1.536 203
205 3 -198.964 361.341 25.287 1.920 204
206 3 -202.366 363.485 21.262 1.800 205
207 3 -203.522 366.678 17.339 1.680 206
208 3 -203.046 369.824 13.469 1.500 207
209 3 -200.323 373.423 11.274 1.500 208
210 3 -198.873 375.298 11.520 1.500 209
211 3 -202.759 377.707 10.457 1.200 210
212 3 -208.537 376.491 9.147 1.500 211
213 3 -214.296 375.276 7.838 1.215 212
214 3 -187.642 324.332 27.968 3.000 200
215 3 -202.141 325.277 27.470 0.675 214
216 3 -186.764 325.982 24.069 3.000 214
217 3 -201.032 333.581 24.482 2.592 216
218 3 -220.996 335.442 27.776 1.475 217
219 3 -234.697 335.823 31.261 1.500 218
220 3 -244.889 335.640 33.461 1.500 219
221 3 -240.303 333.589 31.875 1.352 219
222 3 -243.832 330.932 33.976 1.440 221
223 3 -202.200 335.152 20.510 2.592 217
224 3 -212.441 339.354 24.237 2.880 223
225 3 -228.161 341.377 27.686 2.100 224
226 3 -233.593 341.801 31.472 1.500 225
227 3 -237.847 343.197 31.934 1.500 226
228 3 -243.149 345.151 30.564 1.500 227
229 3 -245.482 346.012 29.954 1.536 228
230 3 -249.641 346.124 28.952 1.327 229
231 3 -264.355 341.994 32.263 1.440 230
232 3 -261.409 348.597 32.565 1.344 230
233 3 -276.830 349.437 35.993 1.500 232
234 3 -282.808 350.400 39.779 1.659 233
235 3 -296.173 354.346 43.373 1.613 234
236 3 -302.911 356.031 47.153 1.500 235
237 3 -314.933 358.078 50.738 1.500 236
238 3 -322.208 357.935 54.442 1.200 237
239 3 -320.498 362.085 58.603 1.500 238
240 3 -218.073 340.806 28.045 2.880 224
241 3 -229.442 347.454 28.101 2.592 240
242 3 -243.033 356.780 31.857 2.322 241
243 3 -243.610 359.581 32.444 2.074 242
244 3 -258.659 359.347 35.851 0.675 243
245 3 -265.656 358.727 39.557 0.750 244
246 3 -271.262 358.617 43.324 1.125 245
247 3 -277.203 359.581 47.110 0.600 246
248 3 -285.296 360.868 50.818 0.750 247
249 3 -288.465 363.822 54.773 0.600 248
250 3 -296.555 361.416 54.389 0.750 248
251 3 -250.462 366.022 36.359 2.074 243
252 3 -235.471 373.832 33.176 0.768 251
253 3 -231.276 374.897 29.389 0.720 252
254 3 -249.110 376.574 32.754 1.800 251
255 3 -246.530 377.728 28.894 1.800 254
256 3 -232.428 380.676 25.535 0.750 255
257 3 -243.450 383.468 25.219 1.500 255
258 3 -236.305 384.865 21.555 1.800 257
259 3 -234.084 385.982 17.686 1.500 258
260 3 -233.050 387.507 13.791 1.800 259
261 3 -234.837 389.557 9.813 2.100 260
262 3 -239.668 389.828 5.664 1.500 261
263 3 -244.472 391.202 1.541 1.500 262
264 3 -249.276 391.200 -2.622 1.500 263
265 3 -254.542 391.113 -2.655 1.500 264
266 3 -260.536 392.955 -6.809 1.200 265
267 3 -265.992 395.467 -8.441 1.440 266
268 3 -253.990 377.926 28.631 1.800 254
269 3 -252.385 378.714 24.745 1.475 268
270 3 -254.654 377.629 20.658 1.296 269
271 3 -255.882 376.585 16.601 1.500 270
272 3 -256.908 376.478 12.581 1.200 271
273 3 -260.943 376.671 10.582 1.500 272
274 3 -265.713 375.564 9.514 1.500 273
275 3 -259.008 380.554 16.602 1.500 270
276 3 -267.161 385.705 12.471 1.500 275
277 3 -267.889 380.503 12.282 1.500 275
278 3 -272.514 381.603 8.168 1.500 277
279 3 -276.565 381.124 4.021 1.536 278
280 3 -289.938 379.270 7.451 1.500 279
281 3 -308.934 380.705 7.290 1.200 280
282 3 -314.829 381.454 5.829 1.536 281
283 3 -30.458 251.362 -20.410 3.960 130
284 3 -36.351 265.567 -16.233 4.666 283
285 3 -30.618 266.257 -12.024 0.672 284
286 3 -32.383 265.798 -8.125 0.759 285
287 3 -30.696 266.015 -4.068 0.750 286
288 3 -32.952 268.830 -0.093 0.300 287
289 3 -29.397 263.130 -0.131 0.750 287
290 3 -39.673 266.513 -12.352 4.666 284
291 3 -42.517 272.079 -8.320 4.800 290
292 3 -56.512 274.851 -4.772 1.215 291
293 3 -66.071 277.005 -1.096 1.500 292
294 3 -73.236 278.338 2.659 1.500 293
295 3 -81.102 280.347 6.399 1.800 294
296 3 -89.251 285.683 10.217 1.800 295
297 3 -100.739 295.789 14.066 2.100 296
298 3 -110.041 304.393 17.953 1.800 297
299 3 -111.339 311.648 22.107 1.500 298
300 3 -112.074 317.096 26.222 1.500 299
301 3 -110.400 319.811 30.336 1.536 300
302 3 -45.272 283.277 -4.111 4.800 291
303 3 -37.912 281.422 0.095 0.600 302
304 3 -35.513 280.582 4.138 0.675 303
305 3 -32.911 279.248 8.157 0.691 304
306 3 -24.293 275.797 12.347 0.675 305
307 3 -47.912 288.325 -0.079 4.800 302
308 3 -48.773 290.822 3.943 6.300 307
309 3 -39.579 291.188 8.259 1.200 308
310 3 -49.922 294.063 7.962 6.300 308
311 3 -39.711 303.538 12.600 2.074 310
312 3 -31.851 306.184 16.953 1.800 311
313 3 -25.896 305.719 21.134 1.500 312
314 3 -23.090 305.250 25.206 1.613 313
315 3 -20.194 304.794 24.573 1.536 314
316 3 -14.709 303.742 25.948 1.440 315
317 3 -30.523 307.034 21.006 1.800 312
318 3 -27.886 308.538 25.129 1.800 317
319 3 -24.661 311.114 25.948 1.500 318
320 3 -24.218 312.879 25.965 1.500 319
321 3 -22.768 314.736 26.207 1.800 320
322 3 -21.168 316.051 26.527 1.500 321
323 3 -15.954 318.895 27.608 1.500 322
324 3 -12.340 320.441 28.385 1.500 323
325 3 -10.500 322.631 28.705 1.500 324
326 3 -9.666 324.702 28.795 1.037 325
327 3 -9.203 326.410 28.804 0.720 326
328 3 -8.761 328.175 28.821 1.200 327
329 3 -9.716 329.499 28.519 1.500 328
330 3 -51.279 296.649 11.971 6.300 310
331 3 -71.439 297.368 15.211 1.344 330
332 3 -57.356 298.438 15.761 6.300 330
333 3 -52.398 301.965 14.228 6.300 332
334 3 -72.254 302.011 17.468 0.675 333
335 3 -84.084 303.294 21.043 0.750 334
336 3 -59.220 307.363 18.124 6.300 333
337 3 -57.678 313.418 22.328 6.900 336
338 3 -73.175 322.998 22.075 3.600 337
339 3 -86.610 319.945 25.466 0.720 338
340 3 -90.446 318.915 29.274 0.750 339
341 3 -94.279 316.520 28.594 0.750 340
342 3 -92.758 310.095 24.475 0.720 341
343 3 -88.703 308.562 21.961 0.750 342
344 3 -78.052 323.914 25.903 3.600 338
345 3 -78.341 325.284 23.512 3.600 344
346 3 -80.294 331.573 27.610 1.352 345
347 3 -84.659 332.471 31.448 1.500 346
348 3 -74.070 332.913 32.517 0.720 347
349 3 -83.818 333.537 32.933 1.500 347
350 3 -84.687 337.714 32.509 1.200 349
351 3 -85.641 338.998 32.202 1.500 350
352 3 -86.187 340.654 31.991 1.800 351
353 3 -91.459 341.446 35.785 1.500 352
354 3 -83.720 342.669 32.132 1.200 353
355 3 -79.030 342.294 33.603 0.720 354
356 3 -88.359 342.362 31.955 1.500 353
357 3 -91.384 345.466 30.472 1.500 356
358 3 -93.514 347.171 29.859 1.500 357
359 3 -88.503 349.168 30.956 1.500 358
360 3 -87.125 349.622 31.264 1.800 359
361 3 -83.153 350.049 32.189 1.500 360
362 3 -96.204 349.148 29.114 1.200 358
363 3 -99.002 351.966 31.095 1.440 362
364 3 -95.987 353.745 31.722 1.500 363
365 3 -95.934 355.169 31.647 0.750 364
366 3 -84.789 327.485 27.332 3.600 345
367 3 -94.296 326.416 30.911 0.911 366
368 3 -96.886 324.993 30.283 1.200 367
369 3 -95.783 323.179 30.656 0.720 368
370 3 -91.380 331.804 25.635 3.600 366
371 3 -103.158 329.884 29.116 0.506 370
372 3 -105.358 329.462 30.808 0.720 371
373 3 -108.172 328.585 30.185 0.720 372
374 3 -111.170 326.815 29.559 0.672 373
375 3 -100.044 334.524 29.368 3.600 370
376 3 -109.622 339.437 33.140 3.000 375
377 3 -121.317 339.636 28.725 1.152 376
378 3 -131.003 340.716 26.846 1.125 377
379 3 -113.404 341.908 30.997 3.000 376
380 3 -114.527 343.750 30.629 2.520 379
381 3 -120.370 343.610 26.423 0.675 380
382 3 -132.383 347.732 22.121 0.720 381
383 3 -116.540 345.816 32.826 2.520 380
384 3 -126.056 346.436 36.464 1.536 383
385 3 -130.568 348.261 37.720 1.500 384
386 3 -131.301 350.447 37.431 1.500 385
387 3 -134.999 352.326 36.446 1.416 386
388 3 -142.601 352.607 37.406 0.720 387
389 3 -148.853 354.443 35.806 0.750 388
390 3 -159.762 356.937 35.858 0.750 389
391 3 -173.395 359.965 35.237 0.750 390
392 3 -136.551 353.835 35.988 1.500 387
393 3 -138.064 355.343 35.542 1.200 392
394 3 -140.604 356.762 34.858 1.200 393
395 3 -144.542 357.737 33.869 1.200 394
396 3 -150.591 360.447 32.270 1.500 395
397 3 -154.119 361.756 31.358 1.500 396
398 3 -156.622 363.176 30.673 1.800 397
399 3 -158.974 364.075 30.069 1.200 398
400 3 -170.613 365.000 27.233 1.200 399
401 3 -121.428 354.294 31.191 2.520 383
402 3 -132.114 363.883 30.893 2.520 401
403 3 -131.148 365.121 26.997 2.520 402
404 3 -128.831 366.550 31.106 1.382 403
405 3 -121.976 373.511 32.794 0.720 404
406 3 -112.480 368.075 35.731 1.125 404
407 3 -133.765 369.033 23.034 2.520 403
408 3 -145.128 371.109 20.412 0.540 407
409 3 -155.875 373.702 24.053 0.720 408
410 3 -166.401 375.835 27.701 0.562 409
411 3 -172.503 372.248 27.368 0.750 409
412 3 -180.589 371.235 31.008 0.750 411
413 3 -182.644 371.603 29.567 0.750 412
414 3 -142.301 373.447 20.966 2.520 407
415 3 -142.114 375.409 17.051 2.100 414
416 3 -138.297 381.536 21.347 0.900 415
417 3 -142.626 377.976 13.125 2.100 415
418 3 -159.729 379.648 10.866 0.600 417
419 3 -172.515 380.540 14.385 0.720 418
420 3 -178.288 380.917 18.160 0.720 419
421 3 -201.831 381.227 21.265 0.720 420
422 3 -179.326 379.394 18.075 0.750 419
423 3 -185.755 378.835 21.800 0.600 422
424 3 -194.879 376.269 25.351 0.768 423
425 3 -149.401 381.066 13.251 2.100 417
426 3 -149.234 383.055 9.341 2.100 425
427 3 -146.082 385.150 13.496 0.400 426
428 3 -155.995 385.394 11.422 2.100 426
429 3 -171.622 386.839 14.863 0.900 428
430 3 -185.040 387.933 18.377 0.672 429
431 3 -200.330 385.435 21.702 0.720 430
432 3 -161.456 390.937 15.366 2.074 428
433 3 -163.644 395.103 11.428 0.720 432
434 3 -171.152 394.801 7.166 1.200 433
435 3 -156.055 392.980 11.647 1.500 432
436 3 -155.502 396.459 15.745 1.500 435
437 3 -153.564 392.259 15.705 0.746 435
438 3 -151.584 392.469 16.294 1.200 437
439 3 -148.432 392.248 17.055 1.200 438
440 3 -145.039 392.871 17.824 1.200 439
441 3 -54.196 322.054 26.692 4.800 337
442 3 -41.006 322.110 29.827 1.382 441
443 3 -50.815 324.083 30.857 4.800 441
444 3 -55.631 328.292 34.789 5.040 443
445 3 -42.594 328.238 39.253 1.080 444
446 3 -34.601 327.108 35.531 1.500 445
447 3 -31.393 325.511 31.625 1.800 446
448 3 -49.343 334.553 32.746 5.040 444
449 3 -38.300 333.784 35.421 1.800 448
450 3 -30.749 332.040 34.530 0.750 449
451 3 -32.129 339.240 33.799 1.800 449
452 3 -24.051 342.118 32.778 1.500 451
453 3 -17.698 346.106 29.154 1.800 452
454 3 -20.005 338.946 30.266 0.750 451
455 3 -18.341 338.215 31.559 0.600 454
456 3 -13.656 336.485 32.778 0.750 455
457 3 -51.900 338.236 34.725 4.320 448
458 3 -63.455 338.100 34.761 0.600 457
459 3 -57.466 344.122 38.669 4.320 457
460 3 -67.424 348.038 34.439 0.750 459
461 3 -54.557 345.772 34.845 4.320 459
462 3 -46.411 349.372 31.273 1.500 461
463 3 -45.356 350.275 32.835 1.500 462
464 3 -42.338 351.987 33.453 1.500 463
465 3 -40.513 352.776 33.836 1.200 464
466 3 -59.300 352.095 38.842 3.960 461
467 3 -69.140 353.106 34.519 0.691 466
468 3 -72.349 354.665 34.518 0.750 467
469 3 -76.645 356.758 33.381 0.600 468
470 3 -79.165 358.120 32.688 0.720 469
471 3 -86.221 360.739 30.864 0.720 470
472 3 -90.308 362.244 29.796 0.768 471
473 3 -95.981 363.865 28.348 0.675 472
474 3 -104.469 364.628 26.281 0.750 473
475 3 -59.129 358.706 35.058 3.960 466
476 3 -47.088 366.155 31.747 1.344 475
477 3 -42.662 368.381 32.466 1.210 476
478 3 -40.822 370.601 32.790 1.440 477
479 3 -39.202 371.888 33.105 1.728 478
480 3 -36.783 373.853 33.576 1.680 479
481 3 -30.784 375.972 34.890 1.500 480
482 3 -60.472 359.894 34.265 3.960 475
483 3 -60.435 361.125 30.329 2.400 482
484 3 -59.363 368.227 31.282 1.800 483
485 3 -51.918 375.193 27.793 2.100 484
486 3 -43.970 378.645 26.001 1.800 485
487 3 -46.643 384.552 22.089 0.672 486
488 3 -54.138 385.385 20.392 0.600 487
489 3 -38.412 382.924 24.292 1.800 486
490 3 -35.974 384.890 24.763 2.100 489
491 3 -35.362 386.088 24.840 2.100 490
492 3 -33.742 387.385 25.156 1.800 491
493 3 -30.351 388.095 25.938 1.800 492
494 3 -27.164 389.277 26.635 1.800 493
495 3 -29.268 393.130 22.688 0.750 494
496 3 -31.576 398.176 18.788 0.720 495
497 3 -18.394 392.242 23.059 1.200 494
498 3 -14.107 394.366 21.086 0.750 497
499 3 -69.178 365.995 31.845 2.400 483
500 3 -74.396 376.115 27.980 2.160 499
501 3 -65.305 377.689 26.537 0.720 500
502 3 -75.840 382.811 24.148 2.100 500
503 3 -75.530 387.880 20.335 2.100 502
504 3 -71.468 390.272 18.783 1.800 503
505 3 -64.279 391.049 17.669 1.800 504
506 3 -58.669 396.759 15.899 1.500 505
507 3 -82.706 391.300 16.192 1.500 503
508 3 -91.253 389.479 14.098 0.600 507
509 3 -84.474 393.350 12.213 1.500 507
510 3 -92.017 394.169 10.864 0.750 509
511 3 -85.848 395.690 12.247 0.768 509
512 3 -83.073 396.595 12.874 1.125 511
513 3 -81.266 397.383 13.259 0.750 512
514 3 -76.385 369.173 29.946 1.800 499
515 3 -91.215 368.715 32.027 0.600 514
516 3 -80.492 370.708 28.882 1.800 514
517 3 -88.892 374.277 26.673 2.100 516
518 3 -93.158 375.394 22.578 1.800 517
519 3 -91.002 379.938 23.058 0.720 518
520 3 -98.127 375.803 24.391 1.800 518
521 3 -105.276 372.499 28.004 0.450 520
522 3 -103.188 378.622 23.020 1.800 520
523 3 -117.725 378.339 26.445 0.750 522
524 3 -103.800 381.342 19.119 1.800 522
525 3 -99.257 383.888 23.326 0.400 524
526 3 -108.144 382.184 22.934 1.800 524
527 3 -111.242 382.947 18.887 0.750 526
528 3 -119.290 381.259 22.494 0.300 527
529 3 -121.872 384.030 22.478 0.750 527
530 3 -128.924 386.821 24.794 0.750 529
531 3 -130.679 387.484 24.352 0.750 530
532 3 -133.031 388.354 23.744 1.200 531
533 3 -135.943 389.468 22.986 1.200 532
534 3 -137.715 390.082 22.538 0.720 533
535 3 -141.634 391.050 21.533 0.900 534
536 3 -109.696 385.812 21.083 1.500 526
537 3 -107.914 387.717 17.221 1.500 536
538 3 -119.306 388.361 18.626 0.672 537
539 3 -126.344 390.990 16.803 0.720 538
540 3 -128.032 394.490 16.211 0.720 539
541 3 -111.628 389.765 21.127 1.500 537
542 3 -115.760 393.580 17.100 1.500 541
543 3 -115.668 397.573 13.244 1.500 542
544 3 -110.583 399.422 9.519 1.382 543
545 3 -103.400 399.465 5.804 1.200 544
546 3 -100.671 399.360 5.709 1.200 545
547 3 -94.433 400.057 4.369 1.500 546
548 3 -90.837 401.573 5.142 1.500 547
549 3 -105.862 401.876 1.805 1.500 545
550 3 -109.171 402.637 0.699 1.125 549
551 3 -111.335 402.938 0.162 0.720 550
552 3 -113.310 402.709 -0.296 0.691 551
553 3 21.815 182.872 -25.747 10.451 104
554 3 46.086 174.863 -29.059 1.296 553
555 3 58.340 175.537 -27.803 1.500 554
556 3 47.278 172.349 -27.464 1.500 554
557 3 54.690 168.662 -25.498 1.500 556
558 3 59.974 166.688 -24.130 1.800 557
559 3 63.482 165.407 -23.214 1.500 558
560 3 72.907 167.276 -23.859 1.680 559
561 3 76.247 166.524 -23.007 1.440 560
562 3 68.919 161.491 -21.706 1.500 559
563 3 72.187 159.345 -20.787 1.500 562
564 3 75.903 157.496 -19.799 1.382 563
565 3 81.765 155.326 -18.276 1.382 564
566 3 91.583 158.124 -21.813 1.200 565
567 3 88.606 161.999 -25.785 0.300 566
568 3 96.420 159.320 -25.573 1.500 566
569 3 99.462 159.727 -25.481 1.500 568
570 3 102.615 159.476 -24.712 1.500 569
571 3 109.462 157.475 -22.965 1.500 570
572 3 97.661 149.671 -21.831 1.440 565
573 3 91.954 148.087 -26.065 0.750 572
574 3 90.361 145.420 -26.863 0.750 573
575 3 85.300 148.239 -28.234 0.768 573
576 3 108.252 146.555 -25.504 1.215 572
577 3 111.425 146.335 -24.677 1.200 576
578 3 117.099 144.685 -23.234 1.500 577
579 3 120.198 143.070 -22.394 1.500 578
580 3 119.143 140.125 -22.485 1.800 579
581 3 109.687 140.750 -24.785 1.012 580
582 3 119.245 136.760 -22.269 1.728 580
583 3 39.777 193.264 -20.799 10.451 553
584 3 68.598 190.109 -23.789 1.500 583
585 3 67.897 181.464 -23.048 0.750 584
586 3 71.002 189.966 -25.569 1.500 584
587 3 83.067 197.258 -28.877 0.720 586
588 3 75.647 189.871 -29.378 1.500 586
589 3 89.833 186.122 -26.439 1.680 588
590 3 91.038 185.899 -22.431 1.800 589
591 3 90.150 182.198 -26.552 1.597 590
592 3 82.745 179.666 -27.778 0.750 591
593 3 98.541 186.252 -24.368 1.800 590
594 3 100.262 194.091 -21.598 0.562 593
595 3 107.776 184.726 -22.086 1.800 593
596 3 114.142 184.143 -25.842 2.100 595
597 3 108.561 181.676 -24.511 1.382 596
598 3 100.961 178.273 -26.154 1.344 597
599 3 109.259 178.098 -24.156 0.750 597
600 3 107.420 175.879 -24.480 1.500 599
601 3 106.789 174.670 -24.558 1.200 600
602 3 106.345 172.960 -24.553 1.200 601
603 3 113.604 183.208 -21.915 2.100 596
604 3 117.627 183.013 -19.634 1.800 603
605 3 121.144 177.116 -23.654 1.200 604
606 3 121.735 175.518 -23.825 1.200 605
607 3 121.462 173.193 -23.768 1.500 606
608 3 121.429 171.760 -23.694 1.500 607
609 3 121.583 169.828 -23.552 1.200 608
610 3 120.114 167.951 -23.797 1.500 609
611 3 124.510 182.345 -17.949 2.100 604
612 3 120.556 189.569 -19.285 0.675 611
613 3 131.600 181.159 -16.198 1.800 611
614 3 136.485 180.362 -14.982 2.400 613
615 3 143.660 174.594 -18.849 1.500 614
616 3 147.074 170.411 -17.482 1.500 615
617 3 147.227 168.479 -17.339 1.800 616
618 3 150.158 167.367 -16.595 1.200 617
619 3 154.264 165.862 -15.528 1.500 618
620 3 167.286 161.606 -14.988 1.800 619
621 3 171.407 161.522 -13.981 1.500 620
622 3 179.653 159.915 -11.923 1.500 621
623 3 185.923 158.109 -10.319 1.500 622
624 3 192.383 155.685 -8.650 1.800 623
625 3 200.341 150.348 -6.444 1.500 624
626 3 143.874 162.736 -21.619 1.500 617
627 3 136.799 160.452 -22.189 1.500 626
628 3 132.515 157.481 -26.412 1.800 627
629 3 132.948 154.335 -25.557 1.500 628
630 3 135.676 152.388 -24.808 2.100 629
631 3 139.528 148.549 -23.685 1.800 630
632 3 141.827 146.284 -22.998 1.500 631
633 3 143.549 144.216 -22.465 1.500 632
634 3 144.008 139.734 -22.115 1.080 633
635 3 147.656 142.681 -21.402 1.500 633
636 3 149.188 141.176 -20.969 1.500 635
637 3 147.613 182.456 -12.427 1.800 614
638 3 150.577 182.794 -11.740 1.800 637
639 3 155.315 182.467 -10.586 2.400 638
640 3 160.123 183.329 -14.367 1.500 639
641 3 166.773 179.712 -10.250 0.720 640
642 3 175.595 176.514 -8.214 0.750 641
643 3 184.063 175.780 -6.142 0.600 642
644 3 191.341 174.025 -4.318 0.720 643
645 3 200.646 171.638 -4.764 0.720 644
646 3 159.378 184.384 -10.384 1.500 640
647 3 164.391 184.700 -14.171 1.800 646
648 3 164.793 189.697 -14.324 0.675 647
649 3 161.949 193.616 -15.210 0.600 648
650 3 160.228 195.683 -15.729 0.750 649
651 3 156.718 197.022 -16.637 0.750 650
652 3 163.442 184.895 -10.214 1.800 647
653 3 168.250 185.322 -7.665 1.500 652
654 3 172.033 186.308 -6.813 2.100 653
655 3 181.443 186.784 -7.380 1.500 654
656 3 185.974 186.987 -6.316 1.500 655
657 3 190.132 186.914 -5.309 1.500 656
658 3 196.248 187.031 -3.862 1.200 657
659 3 201.154 186.204 -2.638 1.500 658
660 3 208.278 186.411 -0.952 1.800 659
661 3 213.015 186.112 0.206 1.200 660
662 3 216.337 185.332 1.041 1.500 661
663 3 57.733 207.648 -23.671 8.640 583
664 3 39.950 212.618 -25.858 1.200 663
665 3 31.425 215.674 -25.257 0.750 664
666 3 27.781 218.918 -26.325 0.720 665
667 3 19.722 219.995 -28.306 0.750 666
668 3 56.024 208.567 -19.734 8.640 663
669 3 59.995 210.207 -23.511 8.640 668
670 3 81.598 205.339 -26.823 0.750 669
671 3 86.321 204.990 -25.524 1.125 670
672 3 63.514 220.201 -19.111 8.640 669
673 3 67.133 222.906 -22.870 9.504 672
674 3 89.779 218.445 -22.654 1.440 673
675 3 108.252 211.704 -20.665 1.500 674
676 3 111.577 207.236 -22.407 1.500 675
677 3 116.041 204.633 -21.202 1.500 676
678 3 118.581 203.214 -20.518 1.500 677
679 3 122.466 200.806 -19.455 1.500 678
680 3 122.991 199.217 -19.233 1.500 679
681 3 114.731 213.265 -21.994 1.440 675
682 3 123.725 210.903 -19.706 0.750 681
683 3 134.090 210.028 -19.988 0.750 682
684 3 141.008 210.762 -18.367 1.080 683
685 3 144.756 210.385 -17.446 0.675 684
686 3 149.493 210.059 -16.305 0.750 685
687 3 154.178 208.329 -15.086 0.691 686
688 3 66.532 231.012 -18.679 9.504 673
689 3 91.379 229.678 -20.095 2.400 688
690 3 99.706 230.883 -23.727 3.000 689
691 3 104.414 225.479 -19.734 1.215 690
692 3 104.945 223.822 -19.322 1.500 691
693 3 108.440 221.092 -18.348 1.500 692
694 3 105.580 232.626 -19.475 3.000 690
695 3 109.511 231.707 -18.665 2.700 694
696 3 116.515 227.684 -16.763 0.750 695
697 3 119.296 224.807 -18.752 1.500 696
698 3 125.975 223.316 -17.074 0.750 697
699 3 121.594 222.572 -18.060 1.440 697
700 3 123.127 221.035 -17.619 1.440 699
701 3 125.291 220.732 -17.069 1.440 700
702 3 114.692 233.147 -17.507 2.400 695
703 3 119.328 236.185 -16.568 2.400 702
704 3 124.118 237.281 -15.489 3.000 703
705 3 122.879 242.781 -19.341 0.750 704
706 3 138.302 237.960 -18.913 2.400 704
707 3 144.046 233.855 -22.790 1.500 706
708 3 146.411 230.905 -20.984 1.500 707
709 3 147.332 228.189 -20.617 1.200 708
710 3 148.045 226.032 -20.323 1.382 709
711 3 147.214 241.288 -22.453 2.100 706
712 3 153.771 248.482 -18.028 1.500 711
713 3 155.613 249.263 -13.960 1.800 712
714 3 159.408 250.284 -13.345 1.800 713
715 3 161.813 250.819 -12.815 1.500 714
716 3 169.548 252.261 -11.034 1.800 715
717 3 173.364 254.680 -10.255 1.728 716
718 3 161.297 240.489 -17.981 1.800 711
719 3 165.076 239.127 -13.907 2.400 718
720 3 170.999 234.255 -15.288 2.100 719
721 3 173.318 231.962 -14.605 1.800 720
722 3 176.436 230.349 -13.778 1.500 721
723 3 177.371 229.035 -13.475 1.500 722
724 3 178.515 227.153 -13.100 1.500 723
725 3 169.857 225.906 -17.439 0.750 724
726 3 179.059 225.535 -12.883 1.500 724
727 3 179.195 223.574 -12.744 1.500 726
728 3 179.928 221.386 -12.442 1.125 727
729 3 181.649 219.317 -11.909 1.680 728
730 3 184.358 217.362 -11.175 1.500 729
731 3 186.898 215.933 -10.493 1.440 730
732 3 200.667 210.951 -9.719 1.500 731
733 3 170.896 237.390 -9.760 2.400 719
734 3 182.004 238.113 -7.284 1.800 733
735 3 192.468 238.530 -2.904 2.100 734
736 3 206.850 236.050 -1.247 2.100 735
737 3 210.343 231.053 -2.923 1.440 736
738 3 212.676 230.182 -2.314 1.728 737
739 3 216.392 228.343 -1.324 1.728 738
740 3 216.528 226.382 -1.185 1.500 739
741 3 218.079 224.872 -0.727 1.500 740
742 3 221.503 220.709 0.307 1.920 741
743 3 222.866 219.759 0.692 1.500 742
744 3 224.997 217.996 1.297 1.728 743
745 3 230.994 213.892 2.976 1.200 744
746 3 214.157 239.481 3.116 2.160 736
747 3 219.694 239.831 4.427 1.800 746
748 3 222.717 240.411 8.525 1.728 747
749 3 228.825 237.772 9.516 1.152 748
750 3 231.944 236.118 10.350 1.200 749
751 3 235.472 234.809 11.262 0.691 750
752 3 237.824 233.949 11.872 1.125 751
753 3 240.513 232.020 12.624 1.500 752
754 3 241.059 230.362 12.849 1.500 753
755 3 241.623 228.744 13.078 1.344 754
756 3 242.558 227.431 13.369 1.200 755
757 3 244.669 225.726 13.983 1.500 756
758 3 246.631 224.522 14.514 1.500 757
759 3 247.978 223.484 14.886 1.500 758
760 3 249.750 222.878 15.349 1.200 759
761 3 252.324 222.853 15.954 1.800 760
762 3 226.629 240.626 6.043 1.728 748
763 3 241.528 240.461 10.570 1.440 762
764 3 244.535 241.522 13.064 1.200 763
765 3 248.319 242.480 13.911 1.440 764
766 3 253.142 245.018 14.919 1.680 765
767 3 257.523 245.780 15.921 1.920 766
768 3 238.444 247.674 10.669 2.074 762
769 3 242.798 249.819 12.195 1.500 768
770 3 245.867 252.984 12.742 1.800 769
771 3 248.098 255.518 13.141 1.800 770
772 3 251.114 257.259 13.763 1.500 771
773 3 256.073 257.825 14.921 1.500 772
774 3 261.014 258.371 16.076 1.680 773
775 3 265.173 258.258 17.078 1.500 774
776 3 270.455 256.315 18.436 1.680 775
777 3 275.737 254.387 19.823 1.440 776
778 3 278.838 252.716 20.642 2.100 777
779 3 281.956 251.091 21.479 1.500 778
780 3 286.849 248.803 22.772 1.500 779
781 3 289.703 248.622 26.844 1.536 780
782 3 292.003 248.662 30.925 1.536 781
783 3 288.270 253.260 30.914 0.675 781
784 3 286.437 254.548 34.869 0.750 783
785 3 290.096 256.122 39.027 0.750 784
786 3 291.938 256.903 43.095 0.750 785
787 3 293.779 257.704 47.166 0.750 786
788 3 295.470 259.085 46.648 0.720 787
789 3 300.429 259.661 47.807 0.750 788
790 3 70.764 233.483 -22.422 7.200 688
791 3 51.809 234.071 -24.196 0.900 790
792 3 45.369 236.475 -25.869 1.200 791
793 3 42.063 238.620 -26.786 1.500 792
794 3 40.120 239.824 -27.318 1.200 793
795 3 36.404 241.663 -28.308 1.500 794
796 3 76.884 241.034 -25.948 7.200 790
797 3 50.158 245.195 -25.217 0.750 796
798 3 72.236 243.253 -22.084 7.200 796
799 3 79.027 247.849 -22.656 8.640 798
800 3 103.327 245.588 -25.786 1.800 799
801 3 84.025 249.363 -26.401 8.640 799
802 3 96.567 259.064 -26.073 4.200 801
803 3 97.451 266.273 -21.843 1.800 802
804 3 100.109 267.739 -17.725 1.800 803
805 3 103.451 273.209 -13.471 1.800 804
806 3 105.709 274.362 -13.543 2.100 805
807 3 109.290 274.474 -12.693 0.900 806
808 3 115.082 277.122 -11.456 2.400 807
809 3 115.694 278.328 -11.365 2.100 808
810 3 117.553 280.519 -11.046 1.800 809
811 3 119.784 283.043 -10.648 2.100 810
812 3 120.415 284.223 -10.575 2.400 811
813 3 123.277 287.954 -10.086 1.500 812
814 3 117.943 290.771 -8.729 0.768 813
815 3 115.591 291.631 -9.339 1.200 814
816 3 114.058 293.140 -9.797 0.768 815
817 3 113.103 294.483 -10.096 0.750 816
818 3 125.305 289.616 -9.702 1.500 813
819 3 129.498 290.908 -8.777 1.800 818
820 3 131.917 292.871 -8.293 1.500 819
821 3 136.162 295.626 -7.438 1.800 820
822 3 136.995 297.706 -7.346 1.500 821
823 3 139.192 298.799 -6.889 1.800 822
824 3 133.417 303.834 -8.545 1.680 823
825 3 134.029 305.040 -8.454 1.728 824
826 3 134.472 306.778 -8.454 0.750 825
827 3 134.115 307.866 -8.593 1.800 826
828 3 129.039 309.262 -9.890 0.691 827
829 3 142.566 299.451 -6.115 1.800 823
830 3 144.970 300.014 -5.580 1.500 829
831 3 150.422 297.500 -4.136 1.500 830
832 3 154.938 296.339 -2.989 1.500 831
833 3 160.221 294.383 -1.606 1.382 832
834 3 147.799 302.322 -5.017 1.500 830
835 3 150.984 303.534 -4.330 1.440 834
836 3 154.734 303.088 -3.405 0.750 835
837 3 157.086 302.229 -2.808 0.900 836
838 3 159.419 301.357 -2.186 0.720 837
839 3 163.544 299.852 -1.119 0.750 838
840 3 166.644 298.208 -0.283 0.672 839
841 3 168.775 296.476 0.313 0.750 840
842 3 168.742 295.043 0.386 0.600 841
843 3 111.303 260.646 -21.500 3.240 802
844 3 117.113 261.643 -25.224 3.456 843
845 3 120.493 253.766 -25.655 0.600 844
846 3 124.326 263.348 -28.885 3.456 844
847 3 137.470 258.108 -24.578 0.768 846
848 3 125.918 265.589 -24.784 3.456 846
849 3 132.602 267.564 -20.495 3.900 848
850 3 152.508 263.349 -15.900 1.200 849
851 3 136.485 268.591 -16.343 3.900 849
852 3 150.140 274.159 -14.091 3.629 851
853 3 168.562 278.967 -9.289 3.888 852
854 3 181.337 283.548 -4.703 3.456 853
855 3 189.423 286.230 -0.352 3.300 854
856 3 188.306 291.092 3.729 1.500 855
857 3 188.347 292.508 7.741 1.500 856
858 3 188.811 295.640 7.930 1.500 857
859 3 189.235 297.405 7.948 1.500 858
860 3 190.685 299.262 8.190 1.500 859
861 3 190.926 300.098 8.185 1.500 860
862 3 191.538 301.304 8.276 1.800 861
863 3 186.308 304.682 6.831 0.750 862
864 3 184.346 305.886 6.300 1.200 863
865 3 181.435 306.970 5.551 0.750 864
866 3 194.837 305.613 12.495 1.500 862
867 3 196.734 306.469 12.029 1.500 866
868 3 196.358 307.558 11.877 0.750 867
869 3 195.422 308.873 11.574 1.200 868
870 3 191.894 310.180 10.675 0.750 869
871 3 188.762 310.345 9.892 0.750 870
872 3 181.672 311.531 8.141 1.080 871
873 3 190.448 286.376 3.674 3.300 855
874 3 199.731 286.959 8.006 2.700 873
875 3 206.026 282.796 7.174 1.536 874
876 3 208.358 281.937 7.771 1.500 875
877 3 211.289 280.871 8.535 1.200 876
878 3 214.186 278.353 9.370 1.500 877
879 3 216.109 277.160 9.890 1.500 878
880 3 217.850 275.082 10.421 1.500 879
881 3 221.326 272.349 11.408 1.200 880
882 3 224.887 272.492 12.250 1.440 881
883 3 227.051 272.162 12.782 1.440 882
884 3 207.403 293.186 9.724 2.100 874
885 3 217.080 293.435 12.025 2.880 884
886 3 225.913 291.117 16.267 1.500 885
887 3 232.671 288.970 18.799 1.500 886
888 3 237.596 288.114 20.018 1.800 887
889 3 241.105 286.833 20.935 1.680 888
890 3 247.974 278.060 24.909 1.215 889
891 3 248.754 273.843 26.267 1.500 890
892 3 249.300 272.185 26.492 1.800 891
893 3 252.196 269.698 27.317 1.500 892
894 3 246.781 288.878 25.183 1.500 889
895 3 251.772 289.456 26.128 1.500 894
896 3 256.490 289.159 27.273 1.500 895
897 3 259.642 288.965 28.051 1.800 896
898 3 263.970 288.295 29.114 1.500 897
899 3 270.650 286.804 30.792 1.843 898
900 3 275.933 284.820 32.158 1.500 899
901 3 277.876 283.616 32.689 1.012 900
902 3 273.070 277.160 34.701 1.200 901
903 3 272.964 274.355 34.831 0.900 902
904 3 220.097 295.176 12.647 2.100 885
905 3 216.963 297.908 8.633 3.000 904
906 3 217.169 300.186 8.880 1.200 905
907 3 219.009 302.379 9.187 1.500 906
908 3 219.880 304.460 9.278 1.500 907
909 3 223.970 305.916 5.497 1.800 908
910 3 215.282 308.822 9.245 1.200 909
911 3 214.080 309.230 13.186 1.200 910
912 3 211.970 310.986 12.633 1.500 911
913 3 206.278 312.569 11.167 1.200 912
914 3 222.736 306.785 9.454 1.800 909
915 3 225.128 308.723 10.310 1.800 914
916 3 227.546 310.719 10.773 1.800 915
917 3 228.399 312.791 10.863 2.100 916
918 3 229.251 314.871 10.954 2.100 917
919 3 231.482 317.396 11.351 1.500 918
920 3 224.087 317.119 12.385 0.750 919
921 3 220.390 318.968 11.395 0.750 920
922 3 217.899 315.598 11.002 0.750 920
923 3 234.311 319.666 11.896 1.500 919
924 3 234.552 320.539 11.909 1.500 923
925 3 234.396 322.531 11.762 1.500 924
926 3 233.274 324.344 11.389 1.500 925
927 3 224.733 298.233 13.588 2.100 904
928 3 233.601 298.748 17.908 1.800 927
929 3 238.500 299.240 19.620 2.400 928
930 3 241.943 299.052 17.656 1.200 929
931 3 243.147 298.868 21.669 1.200 930
932 3 253.102 298.624 23.139 1.500 931
933 3 257.073 299.080 24.068 1.800 932
934 3 265.816 300.603 26.073 1.500 933
935 3 271.541 300.426 27.448 1.500 934
936 3 278.254 300.356 29.065 1.659 935
937 3 283.025 301.452 30.145 1.440 936
938 3 247.090 305.765 22.025 1.800 930
939 3 249.770 306.761 18.178 1.800 938
940 3 249.893 314.074 22.379 1.800 939
941 3 254.000 316.948 18.631 1.800 940
942 3 252.938 320.909 16.279 1.728 941
943 3 255.442 325.739 16.616 1.440 942
944 3 258.798 318.768 17.806 1.500 941
945 3 263.336 321.466 15.936 1.500 944
946 3 265.326 323.127 16.322 1.200 945
947 3 266.964 324.415 16.636 1.440 946
948 3 273.867 327.742 15.313 1.843 947
949 3 275.877 329.373 15.707 1.500 948
950 3 278.262 329.908 16.238 1.920 949
951 3 274.838 334.082 15.192 0.750 950
952 3 281.790 328.627 17.154 1.440 950
953 3 285.506 326.788 18.144 1.008 952
954 3 257.675 306.709 18.195 2.400 939
955 3 263.212 307.060 19.505 1.500 954
956 3 266.995 308.048 20.343 1.500 955
957 3 270.369 308.700 21.118 1.500 956
958 3 272.754 309.261 21.666 1.500 957
959 3 278.392 309.960 25.866 1.215 958
960 3 283.759 310.815 27.001 1.215 959
961 3 288.120 311.615 28.009 1.500 960
962 3 291.103 311.923 28.704 1.500 961
963 3 277.559 314.083 25.340 1.500 959
964 3 279.159 315.408 25.661 1.500 963
965 3 280.200 316.922 25.812 1.800 964
966 3 283.164 317.261 26.499 1.200 965
967 3 284.802 318.558 26.815 1.440 966
968 3 81.904 253.863 -30.319 6.840 801
969 3 63.902 253.365 -27.025 1.012 968
970 3 48.631 255.981 -31.506 1.500 969
971 3 43.259 253.716 -32.926 1.500 970
972 3 40.653 252.279 -33.462 1.800 971
973 3 36.700 251.852 -34.388 1.800 972
974 3 76.271 261.322 -31.049 6.840 968
975 3 75.760 264.343 -31.344 6.480 974
976 3 55.797 266.175 -28.054 1.690 975
977 3 43.274 267.348 -28.081 1.500 976
978 3 36.783 264.609 -32.380 1.800 977
979 3 33.205 264.500 -33.122 1.500 978
980 3 29.065 264.574 -34.130 1.500 979
981 3 26.713 265.473 -34.734 1.500 980
982 3 39.577 269.187 -29.071 1.800 977
983 3 37.616 270.362 -29.607 1.680 982
984 3 30.136 273.538 -28.777 1.500 983
985 3 30.152 274.930 -28.842 1.500 984
986 3 27.683 277.791 -29.585 1.680 985
987 3 25.364 280.055 -30.273 1.500 986
988 3 23.609 280.758 -30.722 0.675 987
989 3 21.854 281.394 -31.181 0.720 988
990 3 74.567 271.042 -31.992 6.480 975
991 3 75.059 277.906 -29.449 6.840 990
992 3 57.208 284.252 -25.951 1.200 991
993 3 54.845 285.083 -26.297 1.500 992
994 3 51.916 286.137 -27.049 1.200 993
995 3 50.161 286.775 -27.521 1.080 994
996 3 45.423 287.100 -28.663 1.500 995
997 3 42.084 287.851 -29.501 0.720 996
998 3 36.579 288.933 -30.885 0.750 997
999 3 32.472 290.468 -31.948 0.750 998
1000 3 73.474 279.840 -25.475 6.840 991
1001 3 74.257 289.997 -21.172 5.875 1000
1002 3 80.011 298.124 -18.196 6.450 1001
1003 3 80.427 315.330 -13.698 4.355 1002
1004 3 67.640 328.535 -9.801 3.600 1003
1005 3 80.273 332.072 -5.256 0.768 1004
1006 3 64.483 328.974 -5.932 3.600 1004
1007 3 63.795 334.423 -4.499 3.456 1006
1008 3 49.782 335.743 -1.016 1.012 1007
1009 3 44.437 336.473 2.786 1.440 1008
1010 3 38.662 338.296 6.598 0.900 1009
1011 3 31.940 341.426 10.428 0.750 1010
1012 3 28.041 343.995 14.322 1.440 1011
1013 3 23.157 347.898 18.238 1.536 1012
1014 3 58.539 339.392 -0.577 3.456 1007
1015 3 63.509 342.249 3.663 0.600 1014
1016 3 47.510 348.671 3.258 2.700 1014
1017 3 40.676 356.517 7.217 3.226 1016
1018 3 38.557 358.538 11.180 2.400 1017
1019 3 20.087 368.045 14.756 1.536 1018
1020 3 16.169 370.615 18.637 1.800 1019
1021 3 12.163 373.612 22.556 1.500 1020
1022 3 11.795 376.118 26.605 1.920 1021
1023 3 16.140 380.291 30.855 1.920 1022
1024 3 38.906 362.516 15.276 1.500 1018
1025 3 42.308 368.537 19.555 1.800 1024
1026 3 43.556 369.523 23.603 2.400 1025
1027 3 49.065 371.465 27.854 2.100 1026
1028 3 50.309 377.991 28.999 1.440 1027
1029 3 51.146 378.699 29.159 1.800 1028
1030 3 52.592 381.948 29.323 1.500 1029
1031 3 52.812 382.851 29.328 1.200 1030
1032 3 54.927 387.309 29.582 1.500 1031
1033 3 50.922 371.584 29.507 1.690 1027
1034 3 53.717 372.453 30.115 1.200 1033
1035 3 58.488 373.559 31.196 1.680 1034
1036 3 63.090 375.194 32.199 1.106 1035
1037 3 64.690 376.539 32.523 1.382 1036
1038 3 66.328 377.827 32.838 1.458 1037
1039 3 68.935 379.264 33.374 1.200 1038
1040 3 98.021 311.583 -13.150 6.048 1002
1041 3 103.510 314.214 -8.891 5.100 1040
1042 3 111.231 328.521 -9.627 2.700 1041
1043 3 109.354 336.496 -13.434 1.800 1042
1044 3 109.562 343.600 -13.648 2.100 1043
1045 3 108.096 347.935 -14.246 1.500 1044
1046 3 106.258 351.995 -14.913 1.680 1045
1047 3 101.400 355.686 -16.269 1.800 1046
1048 3 113.617 329.055 -9.095 3.000 1042
1049 3 120.787 332.155 -7.538 2.400 1048
1050 3 124.265 335.662 -6.900 2.640 1049
1051 3 126.087 337.851 -6.579 2.400 1050
1052 3 130.587 342.872 -5.790 2.640 1051
1053 3 132.836 345.407 -5.391 1.800 1052
1054 3 133.670 347.477 -5.301 2.100 1053
1055 3 133.723 348.882 -5.378 2.640 1054
1056 3 134.335 350.078 -5.289 2.400 1055
1057 3 134.796 351.856 -5.284 2.100 1056
1058 3 137.884 353.195 -9.106 2.400 1057
1059 3 146.865 352.867 -8.035 1.500 1058
1060 3 149.438 352.871 -7.426 1.728 1059
1061 3 153.390 353.300 -6.513 1.500 1060
1062 3 154.788 353.751 -6.193 1.800 1061
1063 3 160.344 354.093 -4.884 1.800 1062
1064 3 166.460 354.218 -3.423 1.440 1063
1065 3 173.429 356.417 -1.884 1.536 1064
1066 3 175.645 357.518 -1.412 1.536 1065
1067 3 136.242 353.722 -5.174 2.400 1058
1068 3 136.670 355.467 -5.025 2.304 1067
1069 3 136.535 357.429 -5.164 2.400 1068
1070 3 136.977 359.196 -5.160 2.160 1069
1071 3 136.296 362.787 -5.527 1.500 1070
1072 3 142.668 366.097 -9.170 1.500 1071
1073 3 152.187 367.382 -12.745 1.500 1072
1074 3 156.822 367.662 -16.552 1.094 1073
1075 3 160.487 367.850 -16.806 1.152 1074
1076 3 167.797 367.584 -15.034 1.200 1075
1077 3 173.880 366.248 -13.503 1.200 1076
1078 3 176.862 366.625 -12.811 0.720 1077
1079 3 181.581 366.297 -11.656 0.750 1078
1080 3 185.143 366.411 -10.819 0.750 1079
1081 3 142.964 369.572 -13.027 1.680 1072
1082 3 140.802 370.837 -14.683 2.100 1081
1083 3 138.949 372.522 -18.672 1.597 1082
1084 3 136.829 374.544 -14.722 0.768 1083
1085 3 133.487 375.519 -10.837 0.720 1084
1086 3 129.809 379.014 -6.895 0.768 1085
1087 3 131.394 374.326 -17.116 1.597 1083
1088 3 125.287 377.183 -13.276 1.680 1087
1089 3 121.351 378.373 -9.409 1.690 1088
1090 3 115.986 379.104 -5.620 1.500 1089
1091 3 113.967 380.940 -1.661 0.400 1090
1092 3 115.009 382.491 2.409 0.691 1091
1093 3 109.922 380.428 -1.819 1.500 1090
1094 3 104.711 381.742 1.997 1.500 1093
1095 3 101.693 384.834 4.561 1.800 1094
1096 3 154.251 370.666 -18.156 1.500 1082
1097 3 152.905 373.252 -17.511 1.200 1096
1098 3 150.769 373.800 -13.602 1.500 1097
1099 3 150.636 374.689 -9.595 1.200 1098
1100 3 148.908 375.579 -5.662 0.600 1099
1101 3 147.180 376.497 -1.724 0.750 1100
1102 3 155.853 371.040 -18.081 1.500 1096
1103 3 158.817 371.379 -17.394 1.500 1102
1104 3 162.788 371.835 -16.465 1.800 1103
1105 3 168.284 371.845 -20.243 1.475 1104
1106 3 167.526 374.308 -19.660 0.506 1105
1107 3 165.391 374.845 -15.753 0.750 1106
1108 3 164.684 375.882 -11.774 0.768 1107
1109 3 162.956 376.799 -7.823 0.768 1108
1110 3 167.426 372.142 -16.288 1.475 1105
1111 3 169.502 371.736 -14.852 1.597 1110
1112 3 172.056 371.740 -14.243 1.500 1111
1113 3 174.239 371.410 -13.711 1.215 1112
1114 3 176.028 372.167 -13.318 1.500 1113
1115 3 177.425 372.621 -13.011 1.440 1114
1116 3 122.235 320.168 -6.530 3.024 1041
1117 3 134.130 321.470 -3.765 3.000 1116
1118 3 136.925 322.376 -3.138 2.880 1117
1119 3 143.468 320.543 -4.266 0.900 1118
1120 3 154.510 319.784 -1.590 1.500 1119
1121 3 162.620 320.168 0.334 1.800 1120
1122 3 172.680 321.121 -3.238 1.728 1121
1123 3 171.844 317.948 0.612 0.750 1122
1124 3 170.989 315.136 2.612 0.720 1123
1125 3 173.327 321.230 0.767 1.728 1122
1126 3 180.791 321.040 5.012 1.500 1125
1127 3 189.084 319.461 6.684 1.500 1126
1128 3 193.653 319.664 7.760 0.911 1127
1129 3 195.850 320.794 8.236 1.593 1128
1130 3 141.988 323.484 -4.785 2.880 1118
1131 3 149.978 327.194 -3.083 2.419 1130
1132 3 154.001 329.084 -2.227 2.700 1131
1133 3 169.561 331.080 -1.411 1.500 1132
1134 3 175.099 331.401 -0.105 1.500 1133
1135 3 180.824 331.214 1.269 1.500 1134
1136 3 189.479 329.940 3.418 1.500 1135
1137 3 199.786 330.201 -0.169 1.800 1136
1138 3 209.974 325.552 4.042 1.536 1137
1139 3 207.832 330.267 4.110 1.800 1137
1140 3 217.541 331.202 8.467 2.100 1139
1141 3 220.338 331.438 10.698 1.800 1140
1142 3 227.618 333.609 9.516 1.800 1141
1143 3 237.704 334.193 11.894 1.800 1142
1144 3 248.815 333.514 8.321 1.500 1143
1145 3 248.171 331.623 6.160 1.344 1144
1146 3 247.559 330.415 6.082 0.750 1145
1147 3 170.840 334.694 -5.236 2.100 1133
1148 3 176.432 336.873 -5.684 1.800 1147
1149 3 170.193 340.388 -1.839 1.139 1148
1150 3 168.601 341.859 2.122 1.200 1149
1151 3 167.547 343.090 3.043 1.440 1150
1152 3 170.331 347.835 -0.702 1.500 1151
1153 3 173.997 350.856 -4.455 1.597 1152
1154 3 177.830 351.199 -6.139 1.440 1153
1155 3 179.065 338.555 -1.561 1.800 1148
1156 3 188.424 338.574 -0.102 1.440 1155
1157 3 195.003 340.410 1.355 1.440 1156
1158 3 204.547 342.865 -2.184 1.800 1157
1159 3 208.502 343.307 -1.163 1.800 1158
1160 3 212.233 342.862 -0.251 1.500 1159
1161 3 217.755 341.809 1.137 1.800 1160
1162 3 218.965 342.763 1.361 2.100 1161
1163 3 188.885 344.702 -4.984 1.800 1155
1164 3 190.780 345.540 -5.534 2.400 1163
1165 3 194.582 346.556 -4.679 1.500 1164
1166 3 196.558 346.783 -4.207 2.400 1165
1167 3 198.587 348.414 -3.814 1.440 1166
1168 3 195.325 355.696 -7.708 0.750 1167
1169 3 200.375 349.173 -3.433 1.800 1167
1170 3 205.670 350.231 -7.186 1.344 1169
1171 3 204.417 352.695 -8.251 1.475 1170
1172 3 210.501 355.345 -9.730 0.768 1171
1173 3 210.296 356.087 -5.742 0.768 1172
1174 3 209.575 357.786 -13.676 0.720 1172
1175 3 208.716 358.485 -13.133 0.750 1174
1176 3 205.409 360.668 -14.045 0.600 1175
1177 3 204.251 361.118 -14.348 0.750 1176
1178 3 194.199 361.938 -16.803 0.750 1177
1179 3 208.114 350.856 -7.260 1.500 1170
1180 3 211.898 351.813 -6.413 1.200 1179
1181 3 213.893 352.042 -5.955 1.800 1180
1182 3 217.624 351.597 -5.043 1.200 1181
1183 3 219.397 350.961 -4.585 1.500 1182
1184 3 223.146 350.545 -3.669 1.500 1183
1185 3 231.121 350.567 -4.542 1.728 1184
1186 3 234.526 347.991 -8.476 1.200 1185
1187 3 236.745 347.794 -8.636 0.750 1186
1188 3 239.488 347.239 -7.953 0.675 1187
1189 3 243.238 346.792 -7.029 0.768 1188
1190 3 247.975 346.495 -5.883 0.750 1189
1191 3 235.193 350.619 -8.379 1.728 1185
1192 3 236.645 351.119 -8.845 1.500 1191
1193 3 238.094 352.977 -8.616 1.800 1192
1194 3 238.128 354.399 -8.677 1.800 1193
1195 3 235.776 355.268 -9.286 1.500 1194
1196 3 231.312 357.892 -10.501 1.500 1195
1197 3 -8.498 41.712 -32.346 8.640 1
1198 3 -4.107 20.148 -36.804 8.280 1197
1199 3 -8.325 0.529 -41.517 8.280 1198
1200 3 1.243 -18.292 -45.698 7.200 1199
1201 3 6.135 -35.081 -42.047 7.500 1200
1202 3 15.261 -51.988 -38.228 9.704 1201
1203 3 29.198 -80.890 -34.586 7.500 1202
1204 3 34.804 -101.974 -33.098 7.500 1203
1205 3 42.962 -117.514 -29.266 9.000 1204
1206 3 65.506 -144.718 -28.133 8.294 1205
1207 3 75.561 -165.714 -24.403 8.640 1206
1208 3 94.462 -183.164 -25.908 7.800 1207
1209 3 100.734 -190.154 -27.862 7.800 1208
1210 3 114.019 -192.935 -23.469 1.555 1209
1211 3 123.814 -190.318 -19.056 1.200 1210
1212 3 133.331 -191.325 -14.749 1.500 1211
1213 3 141.752 -187.752 -10.358 1.500 1212
1214 3 129.123 -196.358 -19.034 1.555 1210
1215 3 137.268 -196.467 -14.757 2.100 1214
1216 3 149.403 -197.491 -10.355 1.680 1215
1217 3 104.337 -200.158 -24.054 7.800 1209
1218 3 102.128 -202.375 -20.225 6.120 1217
1219 3 112.902 -211.188 -19.280 6.120 1218
1220 3 128.746 -207.806 -14.610 2.074 1219
1221 3 141.294 -208.024 -10.183 2.160 1220
1222 3 155.415 -210.171 -5.734 1.728 1221
1223 3 167.534 -209.260 -1.277 2.100 1222
1224 3 180.213 -210.765 3.133 2.100 1223
1225 3 191.039 -214.487 7.394 1.500 1224
1226 3 202.344 -213.622 11.828 1.440 1225
1227 3 158.678 -204.771 -5.456 2.400 1221
1228 3 173.673 -200.885 -0.796 1.728 1227
1229 3 187.577 -201.374 3.687 1.800 1228
1230 3 205.266 -203.647 8.254 2.016 1229
1231 3 211.268 -209.203 12.294 1.800 1230
1232 3 210.387 -213.160 8.163 1.500 1231
1233 3 216.880 -206.205 16.563 1.728 1231
1234 3 226.570 -205.253 20.936 1.728 1233
1235 3 224.177 -195.464 25.117 1.350 1234
1236 3 119.438 -220.240 -15.337 6.739 1219
1237 3 122.538 -222.086 -19.250 6.739 1236
1238 3 149.053 -220.434 -14.232 0.720 1237
1239 3 151.723 -221.494 -10.189 1.500 1238
1240 3 154.697 -221.832 -6.103 1.500 1239
1241 3 120.871 -228.784 -15.528 6.048 1237
1242 3 143.968 -235.188 -10.878 1.728 1241
1243 3 160.452 -249.327 -6.708 1.500 1242
1244 3 169.242 -253.484 -2.519 1.800 1243
1245 3 173.423 -256.352 1.525 1.800 1244
1246 3 177.169 -258.173 2.195 1.800 1245
1247 3 181.788 -262.769 3.560 1.500 1246
1248 3 192.736 -268.169 7.773 1.800 1247
1249 3 204.945 -271.159 12.128 2.100 1248
1250 3 126.499 -236.232 -19.515 7.200 1241
1251 3 132.645 -247.417 -21.488 7.200 1250
1252 3 153.817 -250.084 -16.799 1.200 1251
1253 3 158.066 -252.637 -12.739 1.382 1252
1254 3 130.826 -250.735 -17.684 5.760 1251
1255 3 133.409 -265.969 -16.688 4.680 1254
1256 3 135.373 -268.543 -20.673 4.680 1255
1257 3 153.863 -266.181 -15.935 1.012 1256
1258 3 142.931 -275.825 -24.584 4.778 1256
1259 3 148.689 -288.453 -22.509 3.600 1258
1260 3 153.054 -291.408 -24.100 3.600 1259
1261 3 166.878 -294.493 -19.699 1.080 1260
1262 3 176.496 -297.767 -15.458 1.500 1261
1263 3 182.342 -299.965 -13.819 1.500 1262
1264 3 159.125 -298.960 -21.855 3.300 1260
1265 3 156.329 -307.682 -26.184 5.100 1264
1266 3 156.052 -311.159 -22.314 5.100 1265
1267 3 179.321 -315.584 -17.607 2.100 1266
1268 3 161.092 -321.349 -26.416 4.800 1266
1269 3 162.277 -334.072 -30.721 4.200 1268
1270 3 166.351 -346.945 -31.836 4.500 1269
1271 3 164.018 -355.992 -34.685 3.900 1270
1272 3 163.948 -365.049 -34.196 3.300 1271
1273 3 162.128 -377.173 -36.772 2.700 1272
1274 3 167.342 -384.247 -37.930 2.400 1273
1275 3 181.589 -393.712 -36.793 2.304 1274
1276 3 183.186 -395.469 -36.319 2.205 1275
1277 3 189.631 -402.442 -34.389 1.800 1276
1278 3 195.494 -412.265 -32.443 1.500 1277
1279 3 201.318 -422.058 -30.504 1.800 1278
1280 3 202.600 -429.589 -32.580 1.800 1279
1281 3 200.299 -441.169 -32.489 0.800 1280
1282 3 160.973 -389.680 -34.343 1.500 1274
1283 3 161.065 -396.487 -33.141 1.800 1282
1284 3 159.327 -402.072 -33.250 1.800 1283
1285 3 158.649 -406.133 -33.206 1.800 1284
1286 3 159.108 -410.617 -32.843 1.500 1285
1287 3 161.477 -417.736 -31.887 1.500 1286
1288 3 166.062 -423.723 -30.470 1.500 1287
1289 3 165.735 -427.413 -30.329 1.440 1288
1290 3 170.124 -431.238 -34.259 1.800 1289
