# Supplementary material for: Adaptations during Maturation in an Identified Honeybee Interneuron Responsive to Waggle Dance Vibration Signals
Source: eNeuro. 2019 Sep 5;6(5):ENEURO.0454-18.2019. doi: 10.1523/ENEURO.0454-18.2019 (PMC6731536; doi:10.1523/ENEURO.0454-18.2019)
Supplement: Extended Data 1 — This ZIP file contains all the code used to generate the results of this publication. The code is organized into two folders: (1) GJEphys-master, which contains code for analyzing and plotting electrophysiology data and (2) GJMorph-master, which contains code for analyzing morphology data. Download Extended Data 1, ZIP file. [file sup_enu-eN-NWR-0454-18-s02.zip › Reg-MaxS-1.1/TestFiles/HSN-fluoro01.CNGRandTrans3.swc]

#  SWC to SWC conversion from L-Measure. Sridevi Polavaram: spolavar@gmu.edu
#  Original fileName:/cng_repository/Soumya/LM_Automated_Testing_Enviornment/Test_Lm3.7.2_11022011_SG_Linux_NMOConv8/TestResults/LoadTest/test_52/HSN-fluoro01.CNG.swc
# 
#  Original file HSN-fluoro01.swc edited using StdSwc version 1.31 on 5/31/11.
#  Irregularities and fixes documented in HSN-fluoro01.swc.std.  See StdSwc1.31.doc for more information.
# 
#  HSN neuron (lobula place tangential cells, LPTC) from Calliphora vicina
#  identification by response properties, in vivo Alexa injection, 2-photon-microscopy imaging, x63 objective, multiple image tiles
#  reconstructed and processed with Matlab and the TREES toolbox http://www.treestoolbox.org
#  scaling 1:1:1 um
#   Max Planck Institute of Neurobiology, Martinsried, Germany
#   Systems and Computational Neuroscience, Alexander Borst
#   published in "The morphological identity of insect dendrites" Cuntz H, Forstner F, Haag J, Borst A. PMID 19112481
#  SCALE 1.0 1.0 1.0 
# 
1 1 99.886 136.106 88.620 6.912 -1
2 1 102.006 131.621 90.987 6.912 1
3 1 97.767 140.592 86.254 6.912 1
4 3 94.602 125.536 100.452 2.100 1
5 3 88.449 115.759 108.319 6.420 4
6 3 82.240 109.038 113.036 8.640 5
7 3 76.481 102.347 117.736 13.312 6
8 3 77.090 96.911 121.738 15.974 7
9 3 81.739 93.261 124.564 14.930 8
10 3 88.654 92.240 125.542 8.294 9
11 3 95.572 142.352 87.700 6.912 1
12 3 86.041 149.393 81.358 6.221 11
13 3 77.919 159.283 74.130 7.560 12
14 3 73.104 168.694 70.941 6.300 13
15 3 62.864 181.353 60.533 8.294 14
16 3 65.320 195.556 52.359 8.280 15
17 3 67.953 203.783 48.621 9.331 16
18 3 48.955 208.139 51.950 1.800 17
19 3 47.697 208.552 50.977 1.500 18
20 3 43.788 205.509 55.064 0.900 19
21 3 40.442 202.613 57.079 1.200 20
22 3 38.307 211.929 52.174 1.500 19
23 3 32.537 214.537 54.251 1.500 22
24 3 38.323 216.648 48.639 0.900 23
25 3 42.411 216.973 46.627 0.750 24
26 3 44.516 218.442 45.624 0.750 25
27 3 29.422 216.035 56.648 1.500 23
28 3 27.364 212.635 56.664 0.720 27
29 3 24.085 209.046 57.063 0.600 28
30 3 28.469 216.229 53.770 1.500 27
31 3 13.020 219.352 51.489 1.500 30
32 3 9.170 221.209 53.765 2.100 31
33 3 0.152 217.956 56.432 1.500 32
34 3 -4.939 214.987 58.430 1.500 33
35 3 -7.042 213.541 59.419 1.440 34
36 3 -19.321 211.842 65.976 0.675 35
37 3 -26.144 211.675 70.330 0.750 36
38 3 -29.899 212.113 73.655 1.080 37
39 3 -14.313 206.864 68.736 1.500 35
40 3 -17.362 205.234 73.457 0.900 39
41 3 -18.966 202.925 78.420 1.200 40
42 3 5.482 222.293 50.754 2.100 32
43 3 0.413 222.784 48.430 1.500 42
44 3 -13.080 226.348 51.293 1.800 43
45 3 -10.625 236.213 46.369 1.080 44
46 3 -16.967 227.363 54.206 1.800 44
47 3 -22.441 228.802 57.106 1.500 46
48 3 -27.481 230.199 59.946 1.500 47
49 3 -35.982 233.585 61.971 1.800 48
50 3 -33.130 242.265 57.861 1.440 49
51 3 -48.490 235.628 65.778 1.200 49
52 3 -53.969 235.402 69.926 1.690 51
53 3 -60.223 232.722 76.042 1.012 52
54 3 -62.237 231.869 77.966 0.768 53
55 3 -63.748 230.702 78.769 1.440 54
56 3 -66.082 237.046 73.952 1.125 52
57 3 -76.005 237.079 78.745 0.750 56
58 3 -80.199 237.480 82.173 0.720 57
59 3 -79.966 239.795 79.536 0.750 58
60 3 -80.017 237.201 81.424 0.720 58
61 3 -92.351 234.658 82.793 0.600 60
62 3 -84.106 233.698 83.858 0.600 60
63 3 -37.412 228.579 65.991 1.800 48
64 3 -41.462 228.452 69.785 1.843 63
65 3 -44.762 228.854 73.039 1.728 64
66 3 -53.932 226.470 79.505 1.500 65
67 3 -55.408 226.506 82.685 1.800 66
68 3 -56.761 226.808 85.634 1.500 67
69 3 -57.662 226.017 86.381 1.500 68
70 3 -59.348 223.711 88.009 1.800 69
71 3 -60.104 222.256 89.051 1.500 70
72 3 -60.567 221.388 89.666 1.680 71
73 3 -62.064 220.199 90.489 1.500 72
74 3 -64.324 218.437 91.704 1.800 73
75 3 -65.678 217.556 92.300 0.750 74
76 3 69.774 212.513 44.662 9.331 17
77 3 88.005 213.197 38.976 1.080 76
78 3 96.403 212.292 37.941 1.440 77
79 3 102.354 207.618 39.564 1.500 78
80 3 105.869 204.849 38.037 1.500 79
81 3 111.092 207.085 36.269 1.500 80
82 3 112.579 207.392 36.091 1.500 81
83 3 114.365 208.282 35.496 1.500 82
84 3 115.987 208.899 35.103 1.200 83
85 3 118.069 209.512 34.731 1.500 84
86 3 121.029 209.278 34.999 1.500 85
87 3 107.360 204.779 40.725 1.500 80
88 3 108.782 203.791 40.591 1.200 87
89 3 101.771 200.713 44.600 1.500 88
90 3 100.128 193.496 49.827 1.344 89
91 3 94.205 199.703 45.083 1.500 89
92 3 110.240 203.255 41.038 1.200 88
93 3 115.115 202.472 41.764 1.200 92
94 3 117.456 201.938 42.239 1.500 93
95 3 116.674 199.623 43.907 1.500 94
96 3 114.251 197.576 45.320 1.500 95
97 3 112.159 196.114 46.325 1.800 96
98 3 111.069 194.086 47.777 1.500 97
99 3 110.146 192.353 49.014 1.200 98
100 3 109.671 190.598 50.268 1.800 99
101 3 109.635 188.894 51.524 1.500 100
102 3 106.328 186.827 52.930 1.440 101
103 3 70.278 214.320 43.535 9.331 76
104 3 74.322 219.644 35.856 9.331 103
105 3 61.851 227.168 31.862 6.480 104
106 3 47.715 226.281 38.169 0.759 105
107 3 55.092 231.765 32.647 6.480 105
108 3 65.874 234.697 26.480 0.720 107
109 3 50.807 235.883 31.084 6.480 107
110 3 61.997 238.274 24.210 1.200 109
111 3 47.566 238.815 32.433 5.700 109
112 3 37.097 234.618 34.665 1.536 111
113 3 47.957 238.968 29.326 5.700 111
114 3 43.436 242.611 25.909 5.760 113
115 3 42.822 245.082 21.260 5.400 114
116 3 51.442 249.838 16.905 1.200 115
117 3 55.199 252.771 14.888 0.750 116
118 3 60.979 253.552 12.522 0.720 117
119 3 53.329 255.034 13.167 1.008 117
120 3 56.327 257.388 11.546 0.720 119
121 3 41.972 244.954 18.603 5.400 115
122 3 24.037 240.552 23.789 1.350 121
123 3 16.611 240.162 28.428 1.920 122
124 3 38.672 247.418 19.247 5.400 121
125 3 33.296 251.430 17.130 6.120 124
126 3 36.425 260.623 12.580 1.125 125
127 3 38.572 262.332 11.310 0.750 126
128 3 42.851 262.988 10.976 0.750 127
129 3 47.304 263.932 10.440 0.750 128
130 3 28.446 254.019 19.048 6.120 125
131 3 13.876 253.931 24.837 3.960 130
132 3 -3.578 256.971 28.849 3.650 131
133 3 -13.679 260.784 30.863 4.080 132
134 3 -28.492 257.908 38.790 1.215 133
135 3 -38.836 257.178 44.250 1.382 134
136 3 -47.297 256.597 49.229 1.500 135
137 3 -31.424 266.166 32.021 4.080 133
138 3 -34.701 268.278 33.992 3.600 137
139 3 -45.761 262.200 43.588 0.450 138
140 3 -43.464 273.693 34.556 3.600 138
141 3 -58.099 271.058 42.262 1.440 140
142 3 -46.431 275.468 36.718 3.600 140
143 3 -43.181 280.994 34.880 1.200 142
144 3 -50.992 278.526 38.232 3.600 142
145 3 -58.428 278.156 42.860 2.700 144
146 3 -64.084 278.999 46.236 1.800 145
147 3 -66.723 280.271 48.703 1.500 146
148 3 -70.376 281.350 51.525 1.800 147
149 3 -72.639 281.878 52.946 1.500 148
150 3 -76.058 281.237 53.296 1.500 149
151 3 -78.870 280.904 53.447 1.500 150
152 3 -81.107 280.882 53.396 1.382 151
153 3 -86.640 280.490 58.181 1.500 151
154 3 -90.211 282.832 60.037 1.080 153
155 3 -94.093 282.003 60.096 0.750 154
156 3 -89.615 280.937 61.341 1.500 153
157 3 -96.384 279.554 63.804 1.200 156
158 3 -101.884 278.334 64.514 1.800 157
159 3 -109.387 273.336 67.929 0.750 158
160 3 -110.512 277.452 63.919 1.536 158
161 3 -98.700 275.244 66.888 0.900 157
162 3 -99.470 273.783 67.929 0.750 161
163 3 -99.503 272.062 69.185 0.768 162
164 3 -52.982 280.479 40.078 3.600 144
165 3 -61.120 286.165 40.302 3.600 164
166 3 -56.788 291.692 38.255 1.080 165
167 3 -65.734 291.305 40.268 3.600 165
168 3 -66.969 292.883 42.241 3.456 167
169 3 -59.319 296.654 38.602 0.750 168
170 3 -68.080 294.743 43.991 3.456 168
171 3 -65.249 301.932 40.990 1.382 170
172 3 -69.489 304.511 38.482 1.500 171
173 3 -73.853 308.077 37.716 1.500 172
174 3 -74.541 310.075 36.227 1.344 173
175 3 -76.552 312.040 34.716 1.200 174
176 3 -76.255 312.631 34.295 1.800 175
177 3 -78.758 312.866 34.046 0.768 176
178 3 -64.349 303.453 39.427 1.500 171
179 3 -60.527 302.198 38.484 0.720 178
180 3 -62.666 305.783 37.774 1.500 178
181 3 -54.484 307.743 34.624 0.720 180
182 3 -62.614 308.187 34.030 1.500 180
183 3 -63.733 311.020 31.922 1.500 182
184 3 -61.783 312.213 31.108 1.344 183
185 3 -59.554 313.109 30.534 0.750 184
186 3 -68.312 294.276 41.467 3.456 170
187 3 -73.523 295.938 42.635 3.600 186
188 3 -82.391 295.444 47.626 0.900 187
189 3 -95.383 295.735 52.831 0.750 188
190 3 -97.503 294.737 52.654 1.200 189
191 3 -100.406 296.876 52.973 1.500 190
192 3 -101.875 297.443 52.518 1.200 191
193 3 -104.257 297.126 52.666 1.659 192
194 3 -99.156 294.153 53.026 1.200 190
195 3 -102.315 291.518 54.852 1.168 194
196 3 -105.633 288.772 58.732 0.750 195
197 3 -106.136 292.791 55.773 1.200 194
198 3 -116.080 290.800 58.892 1.200 197
199 3 -82.341 298.560 42.405 3.600 187
200 3 -90.798 302.850 43.741 3.000 199
201 3 -89.895 309.090 41.832 1.500 200
202 3 -91.872 314.014 41.447 1.800 201
203 3 -94.824 315.642 39.436 1.680 202
204 3 -99.791 317.834 37.659 1.536 203
205 3 -110.188 324.712 31.599 1.920 204
206 3 -113.267 323.953 29.853 1.800 205
207 3 -115.270 324.190 27.145 1.680 206
208 3 -116.241 324.643 24.071 1.500 207
209 3 -115.834 326.355 20.950 1.500 208
210 3 -115.502 327.809 19.898 1.500 209
211 3 -118.748 328.335 19.405 1.200 210
212 3 -122.054 326.267 20.811 1.500 211
213 3 -125.349 324.203 22.213 1.215 212
214 3 -91.382 304.522 45.531 3.000 200
215 3 -100.724 302.915 48.544 0.675 214
216 3 -91.637 304.096 42.976 3.000 214
217 3 -102.850 306.989 43.504 2.592 216
218 3 -115.598 306.718 49.087 1.475 217
219 3 -123.977 306.470 53.812 1.500 218
220 3 -130.093 305.841 57.359 1.500 219
221 3 -126.717 304.570 56.414 1.352 219
222 3 -127.926 303.290 59.300 1.440 221
223 3 -104.357 306.204 41.464 2.592 217
224 3 -111.764 308.885 43.812 2.880 223
225 3 -121.913 309.358 48.332 2.100 224
226 3 -125.145 310.392 51.100 1.500 225
227 3 -128.192 310.854 51.767 1.500 226
228 3 -132.197 310.782 51.690 1.500 227
229 3 -133.961 310.748 51.653 1.536 228
230 3 -136.654 309.845 52.223 1.327 229
231 3 -144.264 306.607 59.033 1.440 230
232 3 -144.476 311.204 55.635 1.344 230
233 3 -154.072 310.980 60.572 1.500 232
234 3 -157.811 312.272 63.249 1.659 233
235 3 -167.088 314.312 66.429 1.613 234
236 3 -171.526 315.943 68.988 1.500 235
237 3 -179.375 316.992 72.632 1.500 236
238 3 -183.580 317.391 76.064 1.200 237
239 3 -183.512 321.854 75.633 1.500 238
240 3 -115.439 310.534 46.205 2.880 224
241 3 -124.580 313.095 46.260 2.592 240
242 3 -135.667 318.487 47.292 2.322 241
243 3 -136.859 320.370 46.499 2.074 242
244 3 -145.889 319.527 51.788 0.675 243
245 3 -149.772 319.671 55.354 0.750 244
246 3 -152.947 320.344 58.383 1.125 245
247 3 -156.663 321.642 61.049 0.600 246
248 3 -161.824 322.812 64.084 0.750 247
249 3 -164.428 325.784 65.290 0.600 248
250 3 -168.731 323.037 68.165 0.750 248
251 3 -142.845 324.971 47.135 2.074 243
252 3 -136.205 330.567 38.755 0.768 251
253 3 -134.207 330.281 35.666 0.720 252
254 3 -145.569 330.218 40.826 1.800 251
255 3 -144.608 329.735 38.072 1.800 254
256 3 -137.012 332.141 31.894 0.750 255
257 3 -144.758 332.223 33.335 1.500 255
258 3 -141.022 332.595 29.421 1.800 257
259 3 -140.274 332.037 26.769 1.500 258
260 3 -140.393 331.558 24.231 1.800 259
261 3 -142.436 330.981 22.140 2.100 260
262 3 -145.825 328.822 21.489 1.500 261
263 3 -149.542 327.356 20.377 1.500 262
264 3 -152.830 325.026 19.829 1.500 263
265 3 -156.079 324.236 21.167 1.500 264
266 3 -160.683 322.884 20.141 1.200 265
267 3 -164.979 323.029 19.758 1.440 266
268 3 -149.325 328.728 39.741 1.800 254
269 3 -148.858 327.876 37.375 1.475 268
270 3 -150.228 325.256 36.684 1.296 269
271 3 -150.960 322.817 35.727 1.500 270
272 3 -151.858 320.998 34.339 1.200 271
273 3 -154.572 319.762 34.426 1.500 272
274 3 -157.269 317.996 35.637 1.500 273
275 3 -154.145 324.836 34.832 1.500 270
276 3 -161.124 325.236 32.957 1.500 275
277 3 -159.963 321.853 35.257 1.500 275
278 3 -163.482 320.247 34.219 1.500 277
279 3 -166.153 317.732 33.691 1.536 278
280 3 -173.633 316.130 39.255 1.500 279
281 3 -185.898 314.343 43.325 1.200 280
282 3 -189.902 313.410 43.868 1.536 281
283 3 25.582 261.699 16.776 3.960 130
284 3 17.784 271.324 14.002 4.666 283
285 3 21.438 274.224 14.047 0.672 284
286 3 20.769 275.262 16.319 0.759 285
287 3 22.046 277.254 17.511 0.750 286
288 3 20.055 280.275 18.555 0.300 287
289 3 24.043 277.233 20.059 0.750 287
290 3 15.707 273.008 16.062 4.666 284
291 3 12.493 277.666 16.116 4.800 290
292 3 3.188 278.878 19.930 1.215 291
293 3 -3.157 280.368 22.952 1.500 292
294 3 -7.752 281.713 25.755 1.500 293
295 3 -12.995 283.372 28.442 1.800 294
296 3 -19.449 287.075 29.827 1.800 295
297 3 -29.467 293.273 30.044 2.100 296
298 3 -37.654 298.861 30.366 1.800 297
299 3 -40.426 304.821 29.370 1.500 298
300 3 -42.286 309.730 28.981 1.500 299
301 3 -41.794 313.283 29.144 1.536 300
302 3 7.587 285.881 13.841 4.800 291
303 3 13.048 287.433 14.554 0.600 302
304 3 15.097 288.866 16.007 0.675 303
305 3 17.425 290.012 17.609 0.691 304
306 3 24.165 290.748 18.675 0.675 305
307 3 4.662 290.248 14.062 4.800 302
308 3 3.640 293.282 14.912 6.300 307
309 3 9.554 296.500 14.274 1.200 308
310 3 2.206 296.735 15.517 6.300 308
311 3 5.928 305.838 10.913 2.074 310
312 3 10.302 310.294 9.661 1.800 311
313 3 14.454 312.501 10.127 1.500 312
314 3 16.642 314.230 11.334 1.613 313
315 3 18.539 314.092 10.537 1.536 314
316 3 22.376 314.747 10.190 1.440 315
317 3 11.158 312.625 10.673 1.800 312
318 3 12.628 315.568 11.111 1.800 317
319 3 13.886 317.927 9.561 1.500 318
320 3 13.611 319.083 8.712 1.500 319
321 3 13.949 320.524 7.667 1.800 320
322 3 14.555 321.683 6.846 1.500 321
323 3 16.985 324.585 4.797 1.500 322
324 3 18.804 326.346 3.568 1.500 323
325 3 19.286 328.077 2.318 1.500 324
326 3 19.163 329.505 1.273 1.037 325
327 3 18.917 330.625 0.439 0.720 326
328 3 18.642 331.781 -0.410 1.200 327
329 3 17.612 332.345 -0.857 1.500 328
330 3 0.847 299.751 16.448 6.300 310
331 3 -11.669 298.727 22.540 1.344 330
332 3 -3.212 301.540 18.802 6.300 330
333 3 -1.346 303.780 15.430 6.300 332
334 3 -13.463 302.383 21.731 0.675 333
335 3 -20.954 302.984 25.645 0.750 334
336 3 -6.989 307.734 16.491 6.300 333
337 3 -7.616 313.365 15.314 6.900 336
338 3 -20.262 317.044 15.031 3.600 337
339 3 -27.408 314.677 21.100 0.720 338
340 3 -29.191 315.043 24.093 0.750 339
341 3 -30.875 312.768 25.776 0.750 340
342 3 -28.221 307.363 26.380 0.720 341
343 3 -25.405 305.966 24.959 0.750 342
344 3 -23.299 318.475 17.470 3.600 338
345 3 -24.082 318.321 15.959 3.600 344
346 3 -26.963 323.574 15.512 1.352 345
347 3 -29.675 325.067 17.834 1.500 346
348 3 -23.156 327.222 15.452 0.720 347
349 3 -29.378 326.436 17.798 1.500 347
350 3 -31.255 328.722 16.073 1.200 349
351 3 -32.272 329.260 15.639 1.500 350
352 3 -33.145 330.121 14.987 1.800 351
353 3 -36.391 331.408 17.563 1.500 352
354 3 -32.232 331.759 13.580 1.200 353
355 3 -29.092 332.761 13.185 0.720 354
356 3 -35.031 330.862 14.793 1.500 353
357 3 -37.990 331.766 13.615 1.500 356
358 3 -39.892 332.279 13.169 1.500 357
359 3 -37.322 334.638 11.535 1.500 358
360 3 -36.585 335.230 11.128 1.800 359
361 3 -34.183 336.409 10.345 1.500 360
362 3 -42.237 332.830 12.693 1.200 358
363 3 -44.712 334.978 13.034 1.440 362
364 3 -43.348 336.741 11.792 1.500 363
365 3 -43.767 337.596 11.146 0.750 364
366 3 -28.498 320.325 18.244 3.600 345
367 3 -33.810 319.797 22.574 0.911 366
368 3 -35.021 318.312 23.558 1.200 367
369 3 -33.740 317.494 24.205 0.720 368
370 3 -34.068 321.403 17.353 3.600 366
371 3 -40.533 319.999 22.568 0.506 370
372 3 -41.645 320.115 24.006 0.720 371
373 3 -43.165 318.939 24.818 0.720 372
374 3 -44.520 317.185 26.051 0.672 373
375 3 -40.030 323.388 19.936 3.600 370
376 3 -47.244 326.616 21.837 3.000 375
377 3 -54.896 323.363 22.820 1.152 376
378 3 -61.390 321.946 23.993 1.125 377
379 3 -50.523 326.761 20.838 3.000 376
380 3 -51.824 327.595 20.186 2.520 379
381 3 -55.719 325.020 19.937 0.675 380
382 3 -64.787 324.188 19.389 0.720 381
383 3 -53.560 329.473 20.739 2.520 380
384 3 -59.402 330.009 24.382 1.536 383
385 3 -62.685 331.019 25.265 1.500 384
386 3 -63.845 332.150 24.403 1.500 385
387 3 -66.803 332.406 24.120 1.416 386
388 3 -71.545 331.921 26.303 0.720 387
389 3 -76.121 331.554 26.416 0.750 388
390 3 -83.677 331.615 28.110 0.750 389
391 3 -93.141 331.363 29.974 0.750 390
392 3 -68.272 332.940 23.677 1.500 387
393 3 -69.717 333.483 23.231 1.200 392
394 3 -71.790 333.736 22.979 1.200 393
395 3 -74.614 333.400 23.135 1.200 394
396 3 -79.337 333.599 22.829 1.500 395
397 3 -82.006 333.556 22.774 1.500 396
398 3 -84.055 333.814 22.512 1.800 397
399 3 -85.842 333.803 22.466 1.200 398
400 3 -93.571 331.639 23.790 1.200 399
401 3 -59.369 333.375 17.691 2.520 383
402 3 -69.030 337.701 16.184 2.520 401
403 3 -69.101 337.035 13.784 2.520 402
404 3 -67.808 339.881 14.328 1.382 403
405 3 -65.602 345.791 10.384 0.720 404
406 3 -57.786 344.920 11.542 1.125 404
407 3 -72.241 337.498 11.121 2.520 403
408 3 -80.143 336.167 11.980 0.540 407
409 3 -87.367 337.751 15.098 0.720 408
410 3 -94.308 339.085 18.358 0.562 409
411 3 -97.003 335.902 21.258 0.750 409
412 3 -101.445 335.628 25.234 0.750 411
413 3 -102.943 334.995 24.987 0.750 412
414 3 -79.077 338.219 10.519 2.520 407
415 3 -79.860 337.884 7.999 2.100 414
416 3 -79.090 343.909 6.262 0.900 415
417 3 -81.268 337.822 5.394 2.100 415
418 3 -92.585 335.600 8.010 0.600 417
419 3 -100.552 335.807 12.305 0.720 418
420 3 -103.982 336.762 15.173 0.720 419
421 3 -118.483 334.967 22.226 0.720 420
422 3 -104.157 335.646 16.040 0.750 419
423 3 -107.705 335.912 19.447 0.600 422
424 3 -112.313 334.503 24.300 0.768 423
425 3 -86.436 338.848 5.834 2.100 417
426 3 -87.239 338.530 3.309 2.100 425
427 3 -85.632 341.920 3.383 0.400 426
428 3 -92.021 339.879 4.884 2.100 426
429 3 -101.932 340.005 9.622 0.900 428
430 3 -110.356 340.248 13.987 0.672 429
431 3 -118.834 337.942 20.257 0.720 430
432 3 -96.859 344.129 5.563 2.074 428
433 3 -99.810 344.818 2.696 0.720 432
434 3 -104.693 341.893 2.908 1.200 433
435 3 -94.414 344.638 1.789 1.500 432
436 3 -94.859 348.503 1.903 1.500 435
437 3 -92.344 346.163 3.176 0.746 435
438 3 -91.136 346.800 2.840 1.200 437
439 3 -89.053 347.402 2.466 1.200 438
440 3 -87.082 348.560 1.678 1.200 439
441 3 -7.835 320.918 12.629 4.800 337
442 3 0.574 324.020 10.628 1.382 441
443 3 -6.064 324.303 12.677 4.800 441
444 3 -10.086 327.814 13.754 5.040 443
445 3 -1.641 331.360 12.395 1.080 444
446 3 3.408 330.268 9.313 1.500 445
447 3 5.615 328.157 7.546 1.800 446
448 3 -8.285 331.718 8.680 5.040 444
449 3 -0.987 333.832 7.371 1.800 448
450 3 4.186 333.436 5.847 0.750 449
451 3 1.023 337.393 2.844 1.800 449
452 3 5.069 339.866 -0.819 1.500 451
453 3 7.504 341.743 -5.612 1.800 452
454 3 8.391 337.458 -1.544 0.750 451
455 3 9.748 337.754 -1.108 0.600 454
456 3 13.290 337.819 -1.035 0.750 455
457 3 -10.881 334.432 8.595 4.320 448
458 3 -18.017 332.777 11.553 0.600 457
459 3 -15.893 338.879 9.155 4.320 457
460 3 -23.615 338.230 8.211 0.750 459
461 3 -14.881 338.762 6.125 4.320 459
462 3 -11.206 340.667 1.069 1.500 461
463 3 -10.718 341.995 1.081 1.500 462
464 3 -9.333 343.712 -0.137 1.500 463
465 3 -8.417 344.603 -0.765 1.200 464
466 3 -19.514 343.613 6.318 3.960 461
467 3 -26.261 341.152 6.532 0.691 466
468 3 -28.742 341.672 6.675 0.750 467
469 3 -32.149 341.918 6.386 0.600 468
470 3 -34.192 342.134 6.149 0.720 469
471 3 -39.529 342.048 6.039 0.720 470
472 3 -42.618 341.988 5.975 0.768 471
473 3 -46.756 341.628 6.099 0.675 472
474 3 -52.420 340.105 7.028 0.750 473
475 3 -21.751 346.195 1.893 3.960 466
476 3 -16.840 351.112 -5.652 1.344 475
477 3 -14.733 353.380 -7.396 1.210 476
478 3 -14.260 355.131 -8.656 1.440 477
479 3 -13.633 356.274 -9.472 1.728 478
480 3 -12.710 358.006 -10.709 1.680 479
481 3 -9.549 360.663 -12.550 1.500 480
482 3 -23.015 346.425 1.393 3.960 475
483 3 -23.665 345.610 -0.789 2.400 482
484 3 -25.150 350.519 -3.657 1.800 483
485 3 -22.957 354.436 -9.924 2.100 484
486 3 -19.228 356.937 -14.120 1.800 485
487 3 -23.023 358.644 -17.590 0.672 486
488 3 -28.064 357.448 -16.783 0.600 487
489 3 -17.237 359.653 -18.033 1.800 486
490 3 -16.302 361.388 -19.275 2.100 489
491 3 -16.291 362.242 -19.902 2.100 490
492 3 -15.667 363.391 -20.721 1.800 491
493 3 -13.725 364.608 -21.539 1.800 492
494 3 -12.063 366.053 -22.542 1.800 493
495 3 -14.864 366.557 -25.302 0.750 494
496 3 -18.161 367.788 -28.495 0.720 495
497 3 -7.801 367.650 -27.487 1.200 494
498 3 -5.946 368.757 -30.283 0.750 497
499 3 -30.510 348.021 -0.026 2.400 483
500 3 -37.200 351.995 -4.621 2.160 499
501 3 -32.148 353.635 -8.162 0.720 500
502 3 -40.471 354.389 -8.699 2.100 500
503 3 -42.143 356.028 -12.518 2.100 502
504 3 -40.480 357.438 -15.195 1.800 503
505 3 -36.337 358.457 -17.787 1.800 504
506 3 -34.766 362.038 -22.343 1.500 505
507 3 -47.974 355.490 -13.911 1.500 503
508 3 -52.869 352.355 -11.887 0.600 507
509 3 -50.005 354.916 -16.007 1.500 507
510 3 -55.047 353.845 -15.036 0.750 509
511 3 -51.588 356.184 -16.638 0.768 509
512 3 -50.101 357.374 -17.450 1.125 511
513 3 -49.197 358.262 -18.072 0.750 512
514 3 -36.121 348.231 -0.366 1.800 499
515 3 -45.042 346.748 4.405 0.600 514
516 3 -39.231 348.187 -0.435 1.800 514
517 3 -45.730 348.349 -0.773 2.100 516
518 3 -49.029 346.810 -1.900 1.800 517
519 3 -49.075 350.100 -4.156 0.720 518
520 3 -52.113 347.107 -0.070 1.800 518
521 3 -55.258 345.537 4.629 0.450 520
522 3 -56.239 347.601 -0.572 1.800 520
523 3 -64.934 346.806 4.616 0.750 522
524 3 -57.755 347.630 -3.207 1.800 522
525 3 -55.421 351.510 -3.650 0.400 524
526 3 -60.439 349.082 -0.875 1.800 524
527 3 -62.899 347.505 -2.124 0.750 526
528 3 -67.109 346.807 2.114 0.300 527
529 3 -69.581 348.155 1.582 0.750 527
530 3 -74.667 349.836 3.137 0.750 529
531 3 -75.997 349.827 3.110 0.750 530
532 3 -77.775 349.796 3.074 1.200 531
533 3 -79.989 349.780 3.013 1.200 532
534 3 -81.315 349.735 3.007 0.720 533
535 3 -84.126 349.392 3.156 0.900 534
536 3 -62.674 350.365 -2.798 1.500 526
537 3 -62.444 350.235 -5.669 1.500 536
538 3 -69.622 349.632 -2.506 0.672 537
539 3 -74.951 349.556 -2.625 0.720 538
540 3 -77.138 351.245 -3.931 0.720 539
541 3 -65.107 352.554 -3.967 1.500 537
542 3 -69.162 352.724 -6.237 1.500 541
543 3 -70.635 353.653 -9.567 1.500 542
544 3 -68.326 353.997 -13.182 1.382 543
545 3 -64.147 353.519 -16.555 1.200 544
546 3 -62.425 353.791 -17.232 1.200 545
547 3 -58.864 354.540 -19.648 1.500 546
548 3 -57.048 356.278 -20.861 1.500 547
549 3 -66.723 353.064 -18.639 1.500 545
550 3 -69.099 352.636 -18.598 1.125 549
551 3 -70.576 352.310 -18.410 0.720 550
552 3 -71.766 351.714 -18.013 0.691 551
553 3 79.096 224.503 30.410 10.451 104
554 3 96.441 221.567 26.341 1.296 553
555 3 103.937 224.167 23.523 1.500 554
556 3 98.085 220.820 27.775 1.500 554
557 3 103.988 220.352 28.307 1.500 556
558 3 107.988 220.408 28.395 1.800 557
559 3 110.636 220.468 28.445 1.500 558
560 3 115.861 222.655 25.031 1.680 559
561 3 118.235 222.991 24.872 1.440 560
562 3 115.350 219.404 29.375 1.500 559
563 3 118.119 218.898 29.851 1.500 562
564 3 121.079 218.664 30.119 1.382 563
565 3 125.511 218.741 30.211 1.382 564
566 3 130.479 220.395 25.092 1.200 565
567 3 127.127 220.783 22.530 0.300 566
568 3 132.836 220.288 21.799 1.500 566
569 3 134.606 220.994 20.906 1.500 568
570 3 136.700 221.580 20.548 1.500 569
571 3 141.708 221.987 20.416 1.500 570
572 3 136.899 216.010 27.137 1.440 565
573 3 133.538 212.552 27.453 0.750 572
574 3 133.324 210.369 28.642 0.750 573
575 3 129.197 210.863 28.139 0.768 573
576 3 144.186 214.069 24.265 1.215 572
577 3 146.287 214.701 23.913 1.200 576
578 3 150.434 215.041 23.799 1.500 577
579 3 152.927 214.807 24.060 1.500 578
580 3 153.185 212.810 25.529 1.800 579
581 3 146.946 210.975 26.661 1.012 580
582 3 154.317 210.835 27.016 1.728 580
583 3 87.370 235.360 23.613 10.451 553
584 3 106.048 236.170 16.492 1.500 583
585 3 108.371 231.040 20.630 0.750 584
586 3 107.457 235.698 15.204 1.500 584
587 3 112.432 240.523 7.721 0.720 586
588 3 110.095 234.749 12.484 1.500 586
589 3 120.298 235.563 11.760 1.680 588
590 3 121.409 237.198 13.236 1.800 589
591 3 121.714 233.141 13.290 1.597 590
592 3 117.814 230.072 15.694 0.750 591
593 3 125.820 237.668 10.399 1.800 590
594 3 124.640 243.849 7.822 0.562 593
595 3 132.203 238.910 9.696 1.800 593
596 3 136.067 237.918 6.775 2.100 595
597 3 133.467 236.165 9.770 1.382 596
598 3 129.688 232.365 12.415 1.344 597
599 3 135.046 234.197 11.256 0.750 597
600 3 134.573 232.446 12.517 1.500 599
601 3 134.554 231.583 13.152 1.200 600
602 3 134.813 230.470 13.987 1.200 601
603 3 136.312 238.842 8.954 2.100 596
604 3 139.039 240.189 8.989 1.800 603
605 3 142.775 235.424 8.913 1.200 604
606 3 143.630 234.451 9.369 1.200 605
607 3 144.192 233.002 10.443 1.500 606
608 3 144.625 232.144 11.088 1.500 607
609 3 145.335 231.031 11.925 1.200 608
610 3 144.991 229.574 12.982 1.500 609
611 3 143.649 241.397 8.260 2.100 604
612 3 138.835 244.773 5.635 0.675 611
613 3 148.554 242.341 7.726 1.800 611
614 3 151.928 243.008 7.353 2.400 613
615 3 157.908 238.885 6.374 1.500 614
616 3 161.437 237.323 7.862 1.500 615
617 3 162.147 236.210 8.700 1.800 616
618 3 164.370 236.225 8.750 1.200 617
619 3 167.471 236.288 8.809 1.500 618
620 3 176.934 235.668 7.581 1.800 619
621 3 179.594 236.585 7.010 1.500 620
622 3 185.372 237.551 6.494 1.500 621
623 3 189.950 237.941 6.365 1.500 622
624 3 194.844 238.003 6.476 1.800 623
625 3 201.620 236.688 7.669 1.500 624
626 3 161.546 230.492 10.165 1.500 617
627 3 157.823 227.885 12.658 1.500 626
628 3 155.781 223.771 13.209 1.800 627
629 3 157.096 222.234 14.789 1.500 628
630 3 159.455 221.708 15.244 2.100 629
631 3 163.131 220.320 16.376 1.800 630
632 3 165.319 219.515 17.047 1.500 631
633 3 167.074 218.689 17.714 1.500 632
634 3 168.787 216.129 19.640 1.080 633
635 3 170.184 218.733 17.783 1.500 633
636 3 171.639 218.188 18.219 1.500 635
637 3 158.375 246.850 4.763 1.800 614
638 3 160.161 247.741 4.168 1.800 637
639 3 163.292 248.652 3.608 2.400 638
640 3 165.734 248.328 0.455 1.500 639
641 3 171.298 248.661 2.051 0.720 640
642 3 177.930 248.716 2.054 0.750 641
643 3 183.573 250.256 1.120 0.600 642
644 3 188.778 250.905 0.809 0.720 643
645 3 195.274 250.531 -0.694 0.720 644
646 3 165.232 250.473 1.868 1.500 640
647 3 167.972 249.837 -1.108 1.800 646
648 3 166.648 252.913 -3.384 0.675 647
649 3 163.590 254.583 -4.701 0.600 648
650 3 161.837 255.413 -5.362 0.750 649
651 3 159.170 255.393 -5.432 0.750 650
652 3 167.610 251.414 0.709 1.800 647
653 3 170.651 253.359 0.399 1.500 652
654 3 172.756 254.828 -0.605 2.100 653
655 3 178.413 256.185 -3.394 1.500 654
656 3 181.243 257.359 -4.165 1.500 655
657 3 183.924 258.288 -4.750 1.500 656
658 3 187.793 259.780 -5.719 1.200 657
659 3 191.190 260.434 -6.080 1.500 658
660 3 195.676 262.215 -7.239 1.800 659
661 3 198.798 263.146 -7.809 1.200 660
662 3 201.167 263.456 -7.959 1.500 661
663 3 93.820 245.540 11.846 8.640 583
664 3 81.055 245.288 13.269 1.200 663
665 3 74.846 246.243 14.360 0.750 664
666 3 71.488 247.314 13.451 0.720 665
667 3 65.999 246.078 14.177 0.750 666
668 3 92.758 247.451 13.539 8.640 663
669 3 94.437 247.493 10.267 8.640 668
670 3 109.142 246.128 5.537 0.750 669
671 3 112.282 247.082 5.051 1.125 670
672 3 93.820 255.902 7.015 8.640 669
673 3 94.948 256.560 3.390 9.504 672
674 3 110.433 257.003 -0.291 1.440 673
675 3 124.166 256.179 -1.222 1.500 674
676 3 127.502 253.182 -0.896 1.500 675
677 3 131.178 252.673 -0.405 1.500 676
678 3 133.250 252.421 -0.153 1.500 677
679 3 136.496 251.895 0.340 1.500 678
680 3 137.335 251.077 0.973 1.500 679
681 3 127.607 257.498 -4.057 1.440 675
682 3 134.102 258.193 -4.345 0.750 681
683 3 140.796 258.963 -6.683 0.750 682
684 3 144.984 261.015 -8.040 1.080 683
685 3 147.498 261.666 -8.429 0.675 684
686 3 150.627 262.573 -8.996 0.750 685
687 3 154.169 262.638 -8.923 0.691 686
688 3 92.346 263.155 1.876 9.504 673
689 3 108.101 265.175 -4.360 2.400 688
690 3 112.633 265.604 -8.475 3.000 689
691 3 117.540 264.519 -5.691 1.215 690
692 3 118.419 263.736 -4.950 1.500 691
693 3 121.516 262.922 -4.261 1.500 692
694 3 116.049 269.190 -8.892 3.000 690
695 3 118.839 269.488 -9.146 2.700 694
696 3 124.588 268.731 -8.396 0.750 695
697 3 127.070 266.541 -8.711 1.500 696
698 3 131.810 267.211 -9.044 0.750 697
699 3 129.249 265.756 -8.050 1.440 697
700 3 130.714 265.196 -7.599 1.440 699
701 3 132.194 265.526 -7.780 1.440 700
702 3 121.692 271.551 -10.561 2.400 695
703 3 123.692 274.436 -12.608 2.400 702
704 3 126.405 276.202 -13.814 3.000 703
705 3 123.633 277.879 -17.445 0.750 704
706 3 134.757 277.194 -19.081 2.400 704
707 3 139.326 273.897 -20.410 1.500 706
708 3 141.851 273.127 -18.997 1.500 707
709 3 143.299 271.726 -17.925 1.200 708
710 3 144.439 270.611 -17.069 1.382 709
711 3 138.996 279.050 -24.200 2.100 706
712 3 141.144 286.159 -27.018 1.500 711
713 3 142.341 288.525 -26.099 1.800 712
714 3 144.425 289.922 -27.220 1.800 713
715 3 145.791 290.795 -27.823 1.500 714
716 3 150.277 293.460 -29.616 1.800 715
717 3 151.949 295.787 -31.264 1.728 716
718 3 148.324 282.283 -25.501 1.800 711
719 3 151.396 283.595 -24.159 2.400 718
720 3 156.499 280.851 -24.160 2.100 719
721 3 158.707 280.029 -23.483 1.800 720
722 3 161.210 279.794 -23.234 1.500 721
723 3 162.224 279.234 -22.785 1.500 722
724 3 163.551 278.380 -22.118 1.500 723
725 3 158.244 274.683 -21.251 0.750 724
726 3 164.411 277.545 -21.479 1.500 724
727 3 165.119 276.410 -20.626 1.500 726
728 3 166.281 275.283 -19.758 1.125 727
729 3 168.036 274.457 -19.091 1.680 728
730 3 170.385 273.917 -18.633 1.500 729
731 3 172.460 273.659 -18.377 1.440 730
732 3 182.631 272.787 -19.386 1.500 731
733 3 155.859 284.986 -23.136 2.400 719
734 3 162.717 287.949 -25.176 1.800 733
735 3 169.409 291.399 -26.126 2.100 734
736 3 179.243 292.508 -27.974 2.100 735
737 3 182.854 289.234 -27.439 1.440 736
738 3 184.621 289.262 -27.399 1.728 737
739 3 187.578 289.035 -27.134 1.728 738
740 3 188.285 287.899 -26.281 1.500 739
741 3 189.755 287.365 -25.839 1.500 740
742 3 193.260 285.683 -24.501 1.920 741
743 3 194.433 285.439 -24.278 1.500 742
744 3 196.353 284.887 -23.812 1.728 743
745 3 201.485 283.852 -22.870 1.200 744
746 3 183.030 297.376 -29.415 2.160 736
747 3 186.457 298.877 -30.396 1.800 746
748 3 188.454 301.293 -29.674 1.728 747
749 3 193.147 300.901 -29.669 1.152 748
750 3 195.664 300.644 -29.399 1.200 749
751 3 198.332 300.687 -29.344 0.691 750
752 3 200.107 300.724 -29.312 1.125 751
753 3 202.437 300.205 -28.853 1.500 752
754 3 203.311 299.348 -28.195 1.500 753
755 3 204.184 298.519 -27.555 1.344 754
756 3 205.197 297.955 -27.112 1.200 755
757 3 207.087 297.439 -26.661 1.500 756
758 3 208.721 297.179 -26.420 1.500 757
759 3 209.910 296.874 -26.161 1.500 758
760 3 211.235 296.929 -26.153 1.200 759
761 3 212.886 297.509 -26.532 1.800 760
762 3 190.636 300.967 -31.785 1.728 748
763 3 200.278 304.725 -33.534 1.440 762
764 3 201.997 306.792 -33.686 1.200 763
765 3 204.111 308.242 -34.680 1.440 764
766 3 206.387 310.873 -36.534 1.680 765
767 3 208.945 312.346 -37.529 1.920 766
768 3 196.112 308.789 -35.770 2.074 762
769 3 198.259 311.321 -37.122 1.500 768
770 3 199.216 313.913 -38.996 1.800 769
771 3 199.839 315.942 -40.455 1.800 770
772 3 201.215 317.679 -41.683 1.500 771
773 3 204.204 319.172 -42.674 1.500 772
774 3 207.188 320.650 -43.653 1.680 773
775 3 209.881 321.553 -44.224 1.500 774
776 3 213.871 321.625 -44.152 1.680 775
777 3 217.857 321.717 -44.074 1.440 776
778 3 220.367 321.440 -43.799 2.100 777
779 3 222.874 321.203 -43.539 1.500 778
780 3 226.724 320.981 -43.252 1.500 779
781 3 228.853 322.894 -42.178 1.536 780
782 3 230.567 324.871 -41.055 1.536 781
783 3 226.809 327.189 -42.069 0.675 781
784 3 225.556 329.318 -40.495 0.750 783
785 3 227.642 332.458 -40.327 0.750 784
786 3 228.839 334.824 -39.408 0.750 785
787 3 230.030 337.203 -38.496 0.750 786
788 3 230.611 338.079 -39.719 0.720 787
789 3 233.597 339.579 -40.714 0.750 788
790 3 93.930 263.759 -1.797 7.200 688
791 3 81.837 260.808 1.944 0.900 790
792 3 76.961 260.736 1.834 1.200 791
793 3 74.169 261.237 1.368 1.500 792
794 3 72.546 261.500 1.122 1.200 793
795 3 69.589 261.727 0.857 1.500 794
796 3 95.114 267.840 -7.996 7.200 790
797 3 77.257 267.032 -2.772 0.750 796
798 3 91.814 270.120 -6.149 7.200 796
799 3 94.555 273.657 -10.027 8.640 798
800 3 110.134 274.342 -16.456 1.800 799
801 3 96.914 273.774 -13.488 8.640 799
802 3 101.698 281.608 -20.580 4.200 801
803 3 100.302 287.871 -22.069 1.800 802
804 3 101.796 290.791 -21.622 1.800 803
805 3 102.473 296.328 -22.981 1.800 804
806 3 103.511 297.320 -24.062 2.100 805
807 3 105.763 298.222 -24.647 0.900 806
808 3 108.624 301.145 -26.692 2.400 807
809 3 108.634 302.009 -27.316 2.100 808
810 3 109.128 303.743 -28.572 1.800 809
811 3 109.754 305.765 -30.029 2.100 810
812 3 109.783 306.609 -30.654 2.400 811
813 3 110.430 309.498 -32.739 1.500 812
814 3 106.334 311.047 -32.026 0.768 813
815 3 104.559 311.010 -32.059 1.200 814
816 3 103.100 311.546 -32.506 0.768 815
817 3 102.065 312.123 -32.960 0.750 816
818 3 111.198 310.955 -33.786 1.500 813
819 3 113.468 312.697 -34.991 1.800 818
820 3 114.393 314.434 -36.221 1.500 819
821 3 116.231 317.058 -38.085 1.800 820
822 3 116.105 318.492 -39.134 1.500 821
823 3 117.163 319.651 -39.952 1.800 822
824 3 111.878 321.298 -41.332 1.680 823
825 3 111.888 322.162 -41.956 1.728 824
826 3 111.619 323.295 -42.801 0.750 825
827 3 111.047 323.861 -43.230 1.800 826
828 3 107.362 323.505 -43.097 0.691 827
829 3 119.112 320.826 -40.745 1.800 823
830 3 120.469 321.718 -41.359 1.500 829
831 3 124.749 321.495 -41.052 1.500 830
832 3 128.001 321.858 -41.207 1.500 831
833 3 131.997 321.932 -41.119 1.382 832
834 3 121.546 323.755 -42.803 1.500 830
835 3 123.196 325.215 -43.822 1.440 834
836 3 125.734 325.825 -44.182 0.750 835
837 3 127.507 325.858 -44.156 0.900 836
838 3 129.276 325.890 -44.109 0.720 837
839 3 132.388 325.956 -44.055 0.750 838
840 3 134.890 325.703 -43.784 0.672 839
841 3 136.799 325.166 -43.334 0.750 840
842 3 137.232 324.307 -42.689 0.600 841
843 3 110.695 286.439 -23.008 3.240 802
844 3 113.722 286.359 -26.444 3.456 843
845 3 118.254 281.792 -24.142 0.600 844
846 3 117.403 286.931 -30.503 3.456 844
847 3 127.525 287.231 -29.764 0.768 846
848 3 117.992 290.176 -30.125 3.456 846
849 3 121.841 294.031 -30.827 3.900 848
850 3 135.865 296.006 -32.088 1.200 849
851 3 124.236 296.862 -30.487 3.900 849
852 3 131.145 303.072 -35.303 3.629 851
853 3 141.440 310.491 -39.918 3.888 852
854 3 148.282 316.907 -43.117 3.456 853
855 3 152.786 321.416 -44.442 3.300 854
856 3 150.869 325.896 -44.503 1.500 855
857 3 150.745 328.384 -43.426 1.500 856
858 3 150.068 330.455 -44.785 1.500 857
859 3 149.781 331.609 -45.629 1.500 858
860 3 150.119 333.049 -46.674 1.500 859
861 3 150.007 333.596 -47.090 1.500 860
862 3 150.017 334.460 -47.714 1.800 861
863 3 145.604 335.246 -48.441 0.750 862
864 3 143.970 335.506 -48.683 1.200 863
865 3 141.767 335.474 -48.728 0.750 864
866 3 151.027 339.262 -48.585 1.500 862
867 3 151.904 339.863 -49.617 1.500 866
868 3 151.319 340.422 -50.046 0.750 867
869 3 150.304 340.982 -50.495 1.200 868
870 3 147.637 340.944 -50.544 0.750 869
871 3 145.582 340.302 -50.160 0.750 870
872 3 140.678 339.358 -49.626 1.080 871
873 3 153.672 323.261 -43.068 3.300 855
874 3 159.575 326.631 -43.814 2.700 873
875 3 164.728 324.594 -43.977 1.536 874
876 3 166.489 324.624 -43.946 1.500 875
877 3 168.699 324.676 -43.906 1.200 876
878 3 171.348 323.856 -43.216 1.500 877
879 3 172.955 323.593 -42.974 1.500 878
880 3 174.725 322.763 -42.308 1.500 879
881 3 177.812 321.951 -41.607 1.200 880
882 3 180.042 322.865 -42.203 1.440 881
883 3 181.529 323.172 -42.381 1.440 882
884 3 162.521 332.212 -47.639 2.100 874
885 3 168.625 334.616 -49.194 2.880 884
886 3 175.149 336.101 -48.639 1.500 885
887 3 180.205 336.719 -48.356 1.500 886
888 3 183.622 337.356 -48.713 1.800 887
889 3 186.270 337.416 -48.663 1.680 888
890 3 193.573 334.543 -45.004 1.215 889
891 3 195.475 332.595 -42.847 1.500 890
892 3 196.349 331.737 -42.188 1.800 891
893 3 198.988 330.932 -41.514 1.500 892
894 3 189.468 341.159 -49.160 1.500 889
895 3 192.458 342.579 -50.254 1.500 894
896 3 195.567 343.503 -50.825 1.500 895
897 3 197.643 344.128 -51.204 1.800 896
898 3 200.620 344.735 -51.556 1.500 897
899 3 205.360 345.405 -51.889 1.843 898
900 3 209.363 345.455 -51.797 1.500 899
901 3 210.986 345.192 -51.550 1.012 900
902 3 210.165 341.359 -46.778 1.200 901
903 3 210.986 339.666 -45.512 0.900 902
904 3 170.000 336.353 -50.422 2.100 885
905 3 166.905 335.998 -52.479 3.000 904
906 3 166.338 337.530 -53.389 1.200 905
907 3 166.819 339.257 -54.646 1.500 906
908 3 166.716 340.697 -55.704 1.500 907
909 3 168.526 340.640 -58.929 1.800 908
910 3 162.492 342.742 -56.412 1.200 909
911 3 161.906 344.409 -54.629 1.200 910
912 3 160.004 344.980 -55.076 1.500 911
913 3 155.865 344.588 -54.939 1.200 912
914 3 167.776 342.593 -57.326 1.800 909
915 3 168.719 344.460 -58.382 1.800 914
916 3 169.631 346.208 -59.635 1.800 915
917 3 169.520 347.638 -60.685 2.100 916
918 3 169.406 349.074 -61.739 2.100 917
919 3 170.032 351.096 -63.195 1.500 918
920 3 165.598 350.325 -60.797 0.750 919
921 3 162.650 350.561 -61.071 0.750 920
922 3 162.128 347.984 -59.190 0.750 920
923 3 171.119 353.103 -64.632 1.500 919
924 3 170.997 353.679 -65.055 1.500 923
925 3 170.267 354.827 -65.920 1.500 924
926 3 168.975 355.642 -66.562 1.500 925
927 3 171.994 339.252 -52.476 2.100 904
928 3 177.659 342.519 -53.093 1.800 927
929 3 180.675 344.181 -53.806 2.400 928
930 3 182.730 343.750 -55.411 1.200 929
931 3 183.829 345.411 -53.949 1.200 930
932 3 190.199 347.216 -55.714 1.500 931
933 3 192.592 348.415 -56.509 1.800 932
934 3 197.695 351.358 -58.493 1.500 933
935 3 201.409 352.585 -59.270 1.500 934
936 3 205.721 354.112 -60.238 1.659 935
937 3 208.422 355.875 -61.439 1.440 936
938 3 184.149 350.347 -57.697 1.800 930
939 3 185.221 349.787 -60.403 1.800 938
940 3 183.318 355.998 -61.758 1.800 939
941 3 184.698 356.830 -65.572 1.800 940
942 3 182.626 358.183 -67.968 1.728 941
943 3 182.697 361.640 -70.492 1.440 942
944 3 187.049 358.279 -67.886 1.500 941
945 3 188.889 359.816 -70.944 1.500 944
946 3 189.634 361.268 -71.981 1.200 945
947 3 190.273 362.413 -72.802 1.440 946
948 3 193.425 364.881 -76.487 1.843 947
949 3 194.193 366.320 -77.513 1.500 948
950 3 195.547 367.190 -78.111 1.920 949
951 3 192.037 368.875 -79.459 0.750 950
952 3 198.207 367.252 -78.066 1.440 950
953 3 201.163 367.025 -77.802 1.008 952
954 3 190.151 350.846 -62.348 2.400 939
955 3 193.578 352.348 -63.329 1.500 954
956 3 195.681 353.812 -64.339 1.500 955
957 3 197.631 354.987 -65.131 1.500 956
958 3 198.978 355.881 -65.734 1.500 957
959 3 202.569 358.770 -65.673 1.215 958
960 3 205.720 360.489 -66.898 1.215 959
961 3 208.253 361.985 -67.902 1.500 960
962 3 210.062 362.863 -68.485 1.500 961
963 3 200.724 360.987 -67.428 1.500 959
964 3 201.327 362.152 -68.252 1.500 963
965 3 201.512 363.289 -69.088 1.800 964
966 3 203.298 364.180 -69.683 1.200 965
967 3 203.933 365.331 -70.508 1.440 966
968 3 93.902 274.686 -16.505 6.840 801
969 3 83.112 273.230 -10.415 1.012 968
970 3 72.476 270.950 -9.588 1.500 969
971 3 69.742 268.247 -7.886 1.500 970
972 3 68.533 266.788 -6.853 1.800 971
973 3 66.142 265.612 -6.075 1.800 972
974 3 88.016 278.220 -18.555 6.840 968
975 3 86.732 279.894 -19.827 6.480 974
976 3 73.993 279.604 -14.234 1.690 975
977 3 65.843 278.597 -11.613 1.500 976
978 3 62.351 274.294 -10.640 1.800 977
979 3 60.107 273.438 -10.013 1.500 978
980 3 57.438 272.512 -9.433 1.500 979
981 3 55.651 272.501 -9.479 1.500 980
982 3 62.898 278.827 -11.883 1.800 977
983 3 61.272 279.068 -12.114 1.680 982
984 3 55.692 280.332 -11.239 1.500 983
985 3 55.261 281.167 -11.858 1.500 984
986 3 52.778 282.293 -12.762 1.680 985
987 3 50.579 283.096 -13.428 1.500 986
988 3 49.235 283.108 -13.475 0.675 987
989 3 47.912 283.075 -13.499 0.720 988
990 3 83.848 283.601 -22.632 6.480 975
991 3 82.193 288.921 -24.586 6.840 990
992 3 69.371 291.787 -21.339 1.200 991
993 3 67.617 291.836 -21.245 1.500 992
994 3 65.412 291.782 -21.274 1.200 993
995 3 64.088 291.745 -21.304 1.080 994
996 3 60.958 290.838 -20.738 1.500 995
997 3 58.587 290.506 -20.573 0.720 996
998 3 54.727 289.863 -20.236 0.750 997
999 3 51.617 289.819 -20.305 0.750 998
1000 3 80.893 291.489 -23.337 6.840 991
1001 3 78.518 299.585 -26.016 5.875 1000
1002 3 79.770 306.579 -29.636 6.450 1001
1003 3 74.976 319.049 -35.118 4.355 1002
1004 3 63.185 326.999 -35.866 3.600 1003
1005 3 70.262 332.736 -38.606 0.768 1004
1006 3 61.369 328.388 -33.638 3.600 1004
1007 3 59.342 332.227 -35.165 3.456 1006
1008 3 50.475 332.516 -30.760 1.012 1007
1009 3 47.203 333.757 -28.137 1.440 1008
1010 3 43.323 335.617 -25.863 0.900 1009
1011 3 38.447 338.160 -23.898 0.750 1010
1012 3 35.505 340.771 -22.374 1.440 1011
1013 3 31.535 344.078 -21.158 1.536 1012
1014 3 54.808 336.143 -34.304 3.456 1007
1015 3 57.313 340.287 -34.972 0.600 1014
1016 3 45.333 341.889 -33.859 2.700 1014
1017 3 38.922 347.376 -33.803 3.226 1016
1018 3 37.262 349.921 -32.463 2.400 1017
1019 3 23.072 354.682 -30.364 1.536 1018
1020 3 20.117 357.285 -28.841 1.800 1019
1021 3 16.977 360.155 -27.460 1.500 1020
1022 3 16.261 363.274 -26.726 1.920 1021
1023 3 17.967 368.147 -27.789 1.920 1022
1024 3 36.534 354.064 -32.510 1.500 1018
1025 3 37.079 359.959 -34.106 1.800 1024
1026 3 37.841 362.362 -33.133 2.400 1025
1027 3 40.968 366.020 -33.544 2.100 1026
1028 3 39.784 370.673 -36.130 1.440 1027
1029 3 40.094 371.289 -36.571 1.800 1028
1030 3 39.988 373.557 -38.236 1.500 1029
1031 3 39.844 374.146 -38.670 1.200 1030
1032 3 39.782 377.286 -40.975 1.500 1031
1033 3 42.205 367.011 -33.364 1.690 1027
1034 3 43.715 368.174 -34.174 1.200 1033
1035 3 46.413 369.944 -35.378 1.680 1034
1036 3 48.835 371.986 -36.797 1.106 1035
1037 3 49.432 373.165 -37.628 1.382 1036
1038 3 50.071 374.310 -38.449 1.458 1037
1039 3 51.280 375.769 -39.482 1.200 1038
1040 3 87.122 319.372 -37.699 6.048 1002
1041 3 90.021 323.455 -38.393 5.100 1040
1042 3 90.291 333.042 -46.673 2.700 1041
1043 3 86.353 336.174 -51.172 1.800 1042
1044 3 84.244 340.497 -54.315 2.100 1043
1045 3 81.934 342.729 -56.031 1.500 1044
1046 3 79.474 344.713 -57.567 1.680 1045
1047 3 75.201 345.778 -58.483 1.800 1046
1048 3 91.645 333.912 -47.272 3.000 1042
1049 3 95.246 337.431 -49.718 2.400 1048
1050 3 96.358 340.327 -51.800 2.640 1049
1051 3 96.828 342.055 -53.045 2.400 1050
1052 3 98.112 346.085 -55.958 2.640 1051
1053 3 98.747 348.116 -57.423 1.800 1052
1054 3 98.624 349.544 -58.468 2.100 1053
1055 3 98.211 350.386 -59.107 2.640 1054
1056 3 98.224 351.244 -59.727 2.400 1055
1057 3 97.955 352.405 -60.591 2.100 1056
1058 3 99.176 352.121 -63.533 2.400 1057
1059 3 104.938 353.581 -65.188 1.500 1058
1060 3 106.580 354.181 -65.577 1.728 1059
1061 3 108.969 355.354 -66.362 1.500 1060
1062 3 109.720 355.952 -66.767 1.800 1061
1063 3 113.162 357.450 -67.749 1.800 1062
1064 3 117.030 358.953 -68.716 1.440 1063
1065 3 120.785 361.882 -70.738 1.536 1064
1066 3 121.853 363.054 -71.559 1.536 1065
1067 3 98.279 353.798 -61.695 2.400 1058
1068 3 98.009 354.993 -62.476 2.304 1067
1069 3 97.302 356.128 -63.329 2.400 1068
1070 3 97.024 357.280 -64.185 2.160 1069
1071 3 95.451 359.253 -65.686 1.500 1070
1072 3 98.109 360.707 -70.205 1.500 1071
1073 3 103.362 361.372 -74.627 1.500 1072
1074 3 105.877 360.654 -77.502 1.094 1073
1075 3 108.077 361.171 -78.603 1.152 1074
1076 3 112.832 362.721 -79.573 1.200 1075
1077 3 117.142 363.346 -79.884 1.200 1076
1078 3 118.928 364.265 -80.498 0.720 1077
1079 3 122.047 365.174 -81.053 0.750 1078
1080 3 124.286 366.069 -81.639 0.750 1079
1081 3 96.925 361.344 -73.368 1.680 1072
1082 3 95.065 361.163 -74.057 2.100 1081
1083 3 93.095 360.348 -75.982 1.597 1082
1084 3 91.434 362.888 -74.648 0.768 1083
1085 3 89.336 364.589 -72.593 0.720 1084
1086 3 86.245 367.820 -71.495 0.768 1085
1087 3 87.949 361.048 -74.203 1.597 1083
1088 3 83.541 363.511 -72.272 1.680 1087
1089 3 81.006 365.255 -70.167 1.690 1088
1090 3 77.720 366.489 -67.545 1.500 1089
1091 3 76.180 368.932 -66.153 0.400 1090
1092 3 76.641 371.664 -65.359 0.691 1091
1093 3 73.815 367.998 -64.993 1.500 1090
1094 3 70.445 369.623 -62.644 1.500 1093
1095 3 67.790 372.144 -62.119 1.800 1094
1096 3 103.222 361.510 -78.803 1.500 1082
1097 3 101.624 363.179 -79.288 1.200 1096
1098 3 100.411 364.791 -77.344 1.500 1097
1099 3 100.343 366.928 -76.003 1.200 1098
1100 3 99.279 368.817 -74.295 0.600 1099
1101 3 98.205 370.725 -72.598 0.750 1100
1102 3 104.106 361.991 -79.330 1.500 1096
1103 3 105.892 362.882 -79.924 1.500 1102
1104 3 108.285 364.081 -80.718 1.800 1103
1105 3 111.421 363.326 -83.682 1.475 1104
1106 3 110.223 364.974 -84.288 0.506 1105
1107 3 109.014 366.580 -82.341 0.750 1106
1108 3 108.541 368.718 -80.931 0.768 1107
1109 3 107.469 370.630 -79.227 0.768 1108
1110 3 111.085 364.978 -81.932 1.475 1105
1111 3 112.606 365.588 -81.676 1.597 1110
1112 3 114.237 366.185 -82.059 1.500 1111
1113 3 115.736 366.495 -82.242 1.215 1112
1114 3 116.639 367.365 -82.843 1.500 1113
1115 3 117.388 367.959 -83.255 1.440 1114
1116 3 99.968 330.643 -44.593 3.024 1041
1117 3 107.155 334.187 -46.952 3.000 1116
1118 3 108.654 335.381 -47.769 2.880 1117
1119 3 113.211 334.696 -49.103 0.900 1118
1120 3 120.506 336.817 -50.416 1.500 1119
1121 3 125.567 338.938 -51.795 1.800 1120
1122 3 131.259 339.473 -56.211 1.728 1121
1123 3 132.013 338.947 -53.045 0.750 1122
1124 3 132.507 337.897 -50.803 0.720 1123
1125 3 131.920 341.235 -54.736 1.728 1122
1126 3 136.928 343.845 -54.737 1.500 1125
1127 3 142.697 344.680 -55.439 1.500 1126
1128 3 145.552 345.864 -56.214 0.911 1127
1129 3 146.598 347.053 -57.040 1.593 1128
1130 3 111.333 336.098 -50.194 2.880 1118
1131 3 115.263 340.165 -53.041 2.419 1130
1132 3 117.235 342.226 -54.485 2.700 1131
1133 3 126.340 345.919 -58.871 1.500 1132
1134 3 129.776 347.401 -59.841 1.500 1133
1135 3 133.493 348.622 -60.615 1.500 1134
1136 3 139.427 349.886 -61.336 1.500 1135
1137 3 145.489 350.022 -65.527 1.800 1136
1138 3 153.581 350.243 -64.339 1.536 1137
1139 3 150.780 352.883 -65.767 1.800 1137
1140 3 156.840 356.539 -66.757 2.100 1139
1141 3 158.667 357.963 -66.617 1.800 1140
1142 3 162.426 359.827 -69.849 1.800 1141
1143 3 168.685 362.525 -71.616 1.800 1142
1144 3 175.541 362.198 -75.605 1.500 1143
1145 3 175.574 360.077 -75.553 1.344 1144
1146 3 175.566 359.217 -74.923 0.750 1145
1147 3 125.725 346.788 -62.324 2.100 1133
1148 3 128.486 348.720 -64.830 1.800 1147
1149 3 123.790 351.573 -63.141 1.139 1148
1150 3 122.630 353.850 -61.701 1.200 1149
1151 3 121.658 354.833 -61.571 1.440 1150
1152 3 121.630 356.640 -65.843 1.500 1151
1153 3 122.690 357.500 -69.612 1.597 1152
1154 3 124.841 357.562 -71.421 1.440 1153
1155 3 129.897 351.771 -64.465 1.800 1148
1156 3 135.814 353.653 -66.198 1.440 1155
1157 3 139.435 356.271 -68.005 1.440 1156
1158 3 144.339 357.676 -72.912 1.800 1157
1159 3 146.733 358.901 -73.657 1.800 1158
1160 3 149.258 359.504 -74.018 1.500 1159
1161 3 153.120 360.169 -74.370 1.800 1160
1162 3 153.590 361.014 -74.981 2.100 1161
1163 3 133.827 355.536 -70.952 1.800 1155
1164 3 134.703 356.093 -72.011 2.400 1163
1165 3 136.810 357.584 -73.030 1.500 1164
1166 3 138.001 358.184 -73.421 2.400 1165
1167 3 138.781 359.626 -74.452 1.440 1166
1168 3 134.192 362.106 -78.349 0.750 1167
1169 3 139.682 360.492 -75.059 1.800 1167
1170 3 142.368 360.366 -78.405 1.344 1169
1171 3 140.741 361.287 -79.580 1.475 1170
1172 3 143.585 363.162 -82.840 0.768 1171
1173 3 143.517 365.190 -81.427 0.768 1172
1174 3 141.958 362.958 -85.298 0.720 1172
1175 3 141.245 363.488 -85.150 0.750 1174
1176 3 138.441 364.015 -85.629 0.600 1175
1177 3 137.559 364.012 -85.657 0.750 1176
1178 3 130.875 362.154 -84.525 0.750 1177
1179 3 143.686 361.057 -79.310 1.500 1170
1180 3 145.800 362.506 -80.304 1.200 1179
1181 3 147.002 363.105 -80.707 1.800 1180
1182 3 149.526 363.708 -81.067 1.200 1181
1183 3 150.860 363.743 -81.049 1.500 1182
1184 3 153.387 364.368 -81.425 1.500 1183
1185 3 158.272 365.126 -83.792 1.728 1184
1186 3 160.907 362.428 -85.207 1.200 1185
1187 3 162.336 362.546 -85.746 0.750 1186
1188 3 164.264 362.854 -85.909 0.675 1187
1189 3 166.801 363.464 -86.269 0.768 1188
1190 3 169.922 364.390 -86.845 0.750 1189
1191 3 160.506 364.178 -86.443 1.728 1185
1192 3 161.218 364.499 -87.213 1.500 1191
1193 3 161.555 365.935 -88.263 1.800 1192
1194 3 161.126 366.792 -88.898 1.800 1193
1195 3 159.348 366.761 -88.934 1.500 1194
1196 3 155.665 367.279 -89.437 1.500 1195
1197 3 103.921 130.660 94.836 8.640 1
1198 3 113.067 116.179 100.976 8.280 1197
1199 3 116.237 101.613 108.337 8.280 1198
1200 3 127.763 89.645 112.141 7.200 1199
1201 3 136.321 81.428 119.545 7.500 1200
1202 3 147.559 73.788 126.011 9.704 1201
1203 3 165.524 59.341 136.268 7.500 1202
1204 3 175.710 47.707 144.399 7.500 1203
1205 3 185.920 40.781 150.536 9.000 1204
1206 3 208.519 27.556 156.872 8.294 1205
1207 3 221.607 17.486 164.797 8.640 1206
1208 3 238.700 8.716 166.815 7.800 1207
1209 3 244.641 4.484 167.380 7.800 1208
1210 3 254.087 6.354 167.083 1.555 1209
1211 3 259.678 11.081 165.384 1.200 1210
1212 3 266.222 13.493 165.242 1.500 1211
1213 3 270.659 18.613 163.474 1.500 1212
1214 3 264.868 8.094 166.619 1.555 1210
1215 3 270.276 10.860 166.427 2.100 1214
1216 3 278.459 13.659 165.679 1.680 1215
1217 3 250.287 0.337 172.306 7.800 1209
1218 3 249.887 0.203 175.402 6.120 1217
1219 3 259.407 -3.374 176.831 6.120 1218
1220 3 268.537 2.758 173.407 2.074 1219
1221 3 276.727 6.121 172.225 2.160 1220
1222 3 286.498 8.519 171.474 1.728 1221
1223 3 294.070 12.532 169.935 2.100 1222
1224 3 302.743 15.112 169.256 2.100 1223
1225 3 310.945 16.011 169.914 1.500 1224
1226 3 318.024 19.874 168.588 1.440 1225
1227 3 286.858 12.408 168.494 2.400 1221
1228 3 295.302 18.730 165.066 1.728 1227
1229 3 304.422 22.135 163.683 1.800 1228
1230 3 316.460 24.992 162.143 2.016 1229
1231 3 322.222 24.010 164.688 1.800 1230
1232 3 322.611 19.793 164.844 1.500 1231
1233 3 325.084 28.340 163.814 1.728 1231
1234 3 331.128 32.011 162.828 1.728 1233
1235 3 326.884 39.395 161.047 1.350 1234
1236 3 266.588 -6.478 180.679 6.739 1219
1237 3 268.806 -8.759 179.041 6.739 1236
1238 3 285.133 -2.090 173.828 0.720 1237
1239 3 287.420 -0.755 175.307 1.500 1238
1240 3 289.672 1.083 176.424 1.500 1239
1241 3 270.137 -11.625 183.850 6.048 1237
1242 3 286.833 -10.540 182.740 1.728 1241
1243 3 301.803 -15.323 186.346 1.500 1242
1244 3 308.871 -15.000 187.667 1.800 1243
1245 3 312.662 -14.573 189.532 1.800 1244
1246 3 315.608 -14.913 189.648 1.800 1245
1247 3 320.016 -16.566 191.009 1.500 1246
1248 3 328.816 -16.703 192.325 1.800 1247
1249 3 337.656 -15.125 192.368 2.100 1248
1250 3 275.672 -17.044 183.916 7.200 1241
1251 3 282.845 -23.888 186.276 7.200 1250
1252 3 297.179 -20.747 184.085 1.200 1251
1253 3 300.914 -20.110 185.808 1.382 1252
1254 3 283.030 -24.659 189.730 5.760 1251
1255 3 289.473 -33.297 195.938 4.680 1254
1256 3 291.207 -36.213 194.861 4.680 1255
1257 3 302.305 -30.319 191.236 1.012 1256
1258 3 297.895 -41.234 194.407 4.778 1256
1259 3 305.574 -47.398 199.175 3.600 1258
1260 3 309.094 -49.259 198.664 3.600 1259
1261 3 318.971 -47.499 198.363 1.080 1260
1262 3 326.282 -46.498 199.126 1.500 1261
1263 3 330.722 -46.393 199.283 1.500 1262
1264 3 315.393 -52.182 201.281 3.300 1260
1265 3 316.067 -59.680 203.845 5.100 1264
1266 3 317.265 -60.310 207.009 5.100 1265
1267 3 333.453 -57.957 205.043 2.100 1266
1268 3 323.284 -67.546 208.331 4.800 1266
1269 3 327.685 -76.955 211.601 4.200 1268
1270 3 334.161 -84.780 215.553 4.500 1269
1271 3 335.332 -91.821 218.761 3.900 1270
1272 3 338.157 -97.218 222.809 3.300 1271
1273 3 340.628 -105.977 227.303 2.700 1272
1274 3 345.996 -110.087 228.502 2.400 1273
1275 3 357.893 -113.512 229.420 2.304 1274
1276 3 359.470 -114.186 229.963 2.205 1275
1277 3 365.796 -116.827 232.109 1.800 1276
1278 3 372.654 -121.299 235.612 1.500 1277
1279 3 379.478 -125.761 239.108 1.800 1278
1280 3 382.478 -131.060 241.097 1.800 1279
1281 3 384.676 -138.479 246.601 0.800 1280
1282 3 344.000 -112.873 233.895 1.500 1274
1283 3 346.274 -116.575 237.252 1.800 1282
1284 3 346.932 -120.301 240.000 1.800 1283
1285 3 347.784 -122.880 241.902 1.800 1284
1286 3 349.498 -125.436 243.834 1.500 1285
1287 3 353.266 -129.117 246.651 1.500 1286
1288 3 358.091 -131.611 248.631 1.500 1287
1289 3 359.053 -133.875 250.330 1.440 1288
1290 3 362.689 -137.207 249.199 1.800 1289
