# Supplementary material for: Adaptations during Maturation in an Identified Honeybee Interneuron Responsive to Waggle Dance Vibration Signals
Source: eNeuro. 2019 Sep 5;6(5):ENEURO.0454-18.2019. doi: 10.1523/ENEURO.0454-18.2019 (PMC6731536; doi:10.1523/ENEURO.0454-18.2019)
Supplement: Extended Data 1 — This ZIP file contains all the code used to generate the results of this publication. The code is organized into two folders: (1) GJEphys-master, which contains code for analyzing and plotting electrophysiology data and (2) GJMorph-master, which contains code for analyzing morphology data. Download Extended Data 1, ZIP file. [file sup_enu-eN-NWR-0454-18-s02.zip › Reg-MaxS-1.1/TestFiles/HSN-fluoro01.CNGRandTrans2.swc]

#  SWC to SWC conversion from L-Measure. Sridevi Polavaram: spolavar@gmu.edu
#  Original fileName:/cng_repository/Soumya/LM_Automated_Testing_Enviornment/Test_Lm3.7.2_11022011_SG_Linux_NMOConv8/TestResults/LoadTest/test_52/HSN-fluoro01.CNG.swc
# 
#  Original file HSN-fluoro01.swc edited using StdSwc version 1.31 on 5/31/11.
#  Irregularities and fixes documented in HSN-fluoro01.swc.std.  See StdSwc1.31.doc for more information.
# 
#  HSN neuron (lobula place tangential cells, LPTC) from Calliphora vicina
#  identification by response properties, in vivo Alexa injection, 2-photon-microscopy imaging, x63 objective, multiple image tiles
#  reconstructed and processed with Matlab and the TREES toolbox http://www.treestoolbox.org
#  scaling 1:1:1 um
#   Max Planck Institute of Neurobiology, Martinsried, Germany
#   Systems and Computational Neuroscience, Alexander Borst
#   published in "The morphological identity of insect dendrites" Cuntz H, Forstner F, Haag J, Borst A. PMID 19112481
#  SCALE 1.0 1.0 1.0 
# 
1 1 102.939 37.332 40.460 6.912 -1
2 1 105.505 30.614 42.017 6.912 1
3 1 100.373 44.050 38.903 6.912 1
4 3 94.632 18.225 45.613 2.100 1
5 3 88.457 2.281 43.895 6.420 4
6 3 83.062 -8.258 39.713 8.640 5
7 3 78.059 -18.762 35.941 13.312 6
8 3 78.482 -27.495 38.010 15.974 7
9 3 82.372 -33.515 43.503 14.930 8
10 3 88.233 -35.409 50.476 8.294 9
11 3 96.147 45.395 41.167 6.912 1
12 3 88.907 57.513 28.516 6.221 11
13 3 81.932 73.503 18.456 7.560 12
14 3 74.713 86.621 17.930 6.300 13
15 3 66.906 107.727 3.190 8.294 14
16 3 67.413 129.205 5.425 8.280 15
17 3 67.920 141.070 9.552 9.331 16
18 3 45.757 144.791 2.366 1.800 17
19 3 45.232 145.848 -0.054 1.500 18
20 3 40.163 140.014 0.435 0.900 19
21 3 37.264 135.495 -2.008 1.200 20
22 3 33.918 149.399 -3.161 1.500 19
23 3 25.501 151.475 -2.214 1.500 22
24 3 34.081 157.005 -4.568 0.900 23
25 3 39.187 158.433 -4.007 0.750 24
26 3 41.000 160.707 -2.366 0.750 25
27 3 19.815 151.996 0.600 1.500 23
28 3 20.055 147.958 -4.639 0.720 27
29 3 19.012 143.505 -10.513 0.600 28
30 3 21.311 153.843 -5.064 1.500 27
31 3 7.790 159.132 -19.972 1.500 30
32 3 1.345 160.164 -17.679 2.100 31
33 3 -6.874 154.961 -24.515 1.500 32
34 3 -11.247 150.397 -28.649 1.500 33
35 3 -13.058 148.158 -30.293 1.440 34
36 3 -28.396 142.719 -31.803 0.675 35
37 3 -37.995 140.233 -30.634 0.750 36
38 3 -44.389 138.983 -27.854 1.080 37
39 3 -23.330 135.141 -27.423 1.500 35
40 3 -29.039 130.630 -23.642 0.900 39
41 3 -33.274 125.144 -18.802 1.200 40
42 3 0.013 163.198 -25.177 2.100 32
43 3 -2.758 165.170 -33.333 1.500 42
44 3 -19.208 168.098 -37.101 1.800 43
45 3 -18.839 182.585 -33.561 1.080 44
46 3 -25.718 167.770 -34.579 1.800 44
47 3 -33.866 167.985 -33.102 1.500 46
48 3 -41.558 168.176 -31.375 1.500 47
49 3 -52.802 171.262 -32.228 1.800 48
50 3 -52.059 183.871 -28.097 1.440 49
51 3 -68.268 171.829 -34.980 1.200 49
52 3 -76.476 169.361 -33.004 1.690 51
53 3 -85.549 162.880 -30.772 1.012 52
54 3 -88.440 160.831 -30.120 0.768 53
55 3 -89.744 159.017 -31.269 1.440 54
56 3 -91.537 169.321 -35.418 1.125 52
57 3 -104.355 166.888 -36.111 0.750 56
58 3 -111.200 165.546 -33.588 0.720 57
59 3 -110.154 169.773 -35.638 0.750 58
60 3 -110.233 165.623 -34.999 0.720 58
61 3 -120.690 162.054 -46.395 0.600 60
62 3 -113.773 160.160 -37.998 0.600 60
63 3 -54.445 163.072 -31.554 1.800 48
64 3 -61.156 160.892 -28.793 1.843 63
65 3 -67.069 159.629 -25.755 1.728 64
66 3 -79.183 153.364 -25.275 1.500 65
67 3 -83.209 151.670 -21.071 1.800 66
68 3 -87.091 150.421 -16.890 1.500 67
69 3 -88.039 149.077 -17.204 1.500 68
70 3 -89.508 145.448 -18.217 1.800 69
71 3 -90.178 143.144 -18.551 1.500 70
72 3 -90.581 141.773 -18.772 1.680 71
73 3 -91.876 139.922 -19.895 1.500 72
74 3 -93.828 137.183 -21.605 1.800 73
75 3 -94.989 135.824 -22.683 0.750 74
76 3 67.597 153.675 13.054 9.331 17
77 3 88.036 157.305 20.484 1.080 76
78 3 96.842 156.639 25.434 1.440 77
79 3 103.521 150.037 29.004 1.500 78
80 3 109.587 147.505 26.795 1.500 79
81 3 114.324 151.063 30.717 1.500 80
82 3 115.595 151.500 32.070 1.500 81
83 3 117.130 152.862 33.554 1.500 82
84 3 118.516 153.788 34.964 1.200 83
85 3 120.290 154.688 36.826 1.500 84
86 3 122.803 154.204 39.753 1.500 85
87 3 108.650 145.903 32.744 1.500 80
88 3 110.612 144.769 32.821 1.200 87
89 3 102.906 138.995 30.316 1.500 88
90 3 101.389 127.493 30.682 1.344 89
91 3 96.463 137.660 23.255 1.500 89
92 3 111.837 143.852 34.390 1.200 88
93 3 115.976 142.421 39.305 1.200 92
94 3 117.950 141.475 41.729 1.500 93
95 3 117.248 137.796 41.598 1.500 94
96 3 115.157 134.609 39.799 1.500 95
97 3 113.350 132.343 38.178 1.800 96
98 3 112.386 129.130 37.680 1.500 97
99 3 111.573 126.389 37.254 1.200 98
100 3 111.152 123.603 37.246 1.800 99
101 3 111.083 120.870 37.689 1.500 100
102 3 108.235 117.679 35.054 1.440 101
103 3 67.904 156.452 13.362 9.331 76
104 3 74.766 167.004 9.046 9.331 103
105 3 62.652 178.452 -1.730 6.480 104
106 3 45.404 174.159 -4.554 0.759 105
107 3 53.260 183.642 -1.939 6.480 105
108 3 66.203 190.369 0.116 0.720 107
109 3 48.331 189.516 -4.444 6.480 107
110 3 62.562 195.980 -3.783 1.200 109
111 3 42.558 192.336 -2.131 5.700 109
112 3 34.008 186.273 -11.982 1.536 111
113 3 45.453 194.235 -7.007 5.700 111
114 3 42.185 200.572 -13.415 5.760 113
115 3 44.106 206.118 -19.569 5.400 114
116 3 52.501 214.062 -14.523 1.200 115
117 3 55.740 218.618 -11.671 0.750 116
118 3 62.357 220.756 -9.731 0.720 117
119 3 54.191 222.314 -14.101 1.008 117
120 3 56.777 225.973 -11.834 0.720 119
121 3 45.699 207.455 -25.076 5.400 115
122 3 28.200 199.648 -36.810 1.350 121
123 3 17.964 196.749 -35.920 1.920 122
124 3 40.758 210.107 -24.507 5.400 121
125 3 35.406 216.181 -29.071 6.120 124
126 3 36.456 229.642 -24.938 1.125 125
127 3 38.387 232.350 -23.480 0.750 126
128 3 42.031 233.241 -19.506 0.750 127
129 3 45.827 234.584 -15.439 0.750 128
130 3 27.944 218.305 -27.580 6.120 125
131 3 10.272 215.262 -30.902 3.960 130
132 3 -10.318 217.000 -36.807 3.650 131
133 3 -23.216 220.633 -38.711 4.080 132
134 3 -41.232 213.075 -41.327 1.215 133
135 3 -54.523 209.367 -42.011 1.382 134
136 3 -65.842 206.068 -41.664 1.500 135
137 3 -43.050 226.761 -47.495 4.080 133
138 3 -48.887 228.256 -44.956 3.600 137
139 3 -63.086 215.871 -44.456 0.450 138
140 3 -60.347 234.584 -46.556 3.600 138
141 3 -78.164 227.433 -49.153 1.440 140
142 3 -65.870 235.565 -43.740 3.600 140
143 3 -64.800 243.134 -38.453 1.200 142
144 3 -73.019 238.468 -42.218 3.600 142
145 3 -83.266 235.598 -41.335 2.700 144
146 3 -91.619 234.841 -39.793 1.800 145
147 3 -96.810 235.044 -36.650 1.500 146
148 3 -103.075 234.837 -34.008 1.800 147
149 3 -106.591 234.724 -33.078 1.500 148
150 3 -109.504 233.827 -36.225 1.500 149
151 3 -111.901 233.397 -38.857 1.500 150
152 3 -113.808 233.441 -41.005 1.382 151
153 3 -122.505 230.422 -38.137 1.500 151
154 3 -128.642 232.261 -35.837 1.080 153
155 3 -131.599 231.310 -40.098 0.750 154
156 3 -128.080 229.260 -34.924 1.500 153
157 3 -135.284 226.367 -38.197 1.200 156
158 3 -139.979 224.616 -43.194 1.800 157
159 3 -146.446 216.884 -49.092 0.750 158
160 3 -146.516 224.052 -52.962 1.536 158
161 3 -137.330 219.544 -39.260 0.900 157
162 3 -138.007 217.233 -39.616 0.750 161
163 3 -138.062 214.478 -39.185 0.768 162
164 3 -77.523 239.819 -38.880 3.600 144
165 3 -88.308 246.649 -40.233 3.600 164
166 3 -86.112 254.315 -34.321 1.080 165
167 3 -95.448 252.902 -39.364 3.600 165
168 3 -99.169 253.719 -35.494 3.456 167
169 3 -91.638 260.104 -31.074 0.750 168
170 3 -102.763 254.994 -31.617 3.456 168
171 3 -102.080 265.205 -27.069 1.382 170
172 3 -105.232 269.761 -32.705 1.500 171
173 3 -110.574 274.533 -34.452 1.500 172
174 3 -111.122 277.761 -35.665 1.344 173
175 3 -112.793 280.988 -38.156 1.200 174
176 3 -112.532 281.922 -38.026 1.800 175
177 3 -114.660 282.389 -40.503 0.768 176
178 3 -100.881 267.874 -27.442 1.500 171
179 3 -95.960 266.825 -26.847 0.720 178
180 3 -99.407 271.547 -26.450 1.500 178
181 3 -90.728 275.485 -22.504 0.720 180
182 3 -97.632 276.499 -30.496 1.500 180
183 3 -98.537 281.077 -32.342 1.500 182
184 3 -96.854 282.920 -30.788 1.344 183
185 3 -94.951 284.269 -28.859 0.750 184
186 3 -100.534 255.840 -36.670 3.456 170
187 3 -107.113 257.278 -37.732 3.600 186
188 3 -118.852 254.084 -37.649 0.900 187
189 3 -134.871 251.789 -40.167 0.750 188
190 3 -135.977 250.734 -43.399 1.200 189
191 3 -140.095 253.170 -43.357 1.500 190
192 3 -141.341 254.128 -44.918 1.200 191
193 3 -143.369 253.711 -47.146 1.659 192
194 3 -137.392 249.859 -44.843 1.200 190
195 3 -140.124 245.754 -47.183 1.168 194
196 3 -144.677 240.380 -46.218 0.750 195
197 3 -145.036 246.837 -47.796 1.200 194
198 3 -155.218 242.913 -53.431 1.200 197
199 3 -116.251 260.707 -43.546 3.600 187
200 3 -127.418 265.256 -44.651 3.000 199
201 3 -128.783 273.763 -40.913 1.500 200
202 3 -133.177 279.903 -38.469 1.800 201
203 3 -135.043 283.021 -43.020 1.680 202
204 3 -139.223 286.722 -48.436 1.536 203
205 3 -147.364 298.505 -61.549 1.920 204
206 3 -148.122 298.623 -68.138 1.800 205
207 3 -147.719 300.445 -74.420 1.680 206
208 3 -146.229 302.711 -80.181 1.500 207
209 3 -144.252 306.482 -83.514 1.500 208
210 3 -143.947 308.798 -83.584 1.500 209
211 3 -146.696 309.761 -86.871 1.200 210
212 3 -149.544 306.570 -89.506 1.500 211
213 3 -152.379 303.385 -92.136 1.215 212
214 3 -130.469 266.274 -40.413 3.000 200
215 3 -140.265 262.857 -45.301 0.675 214
216 3 -128.260 267.187 -45.499 3.000 214
217 3 -140.311 270.565 -51.910 2.592 216
218 3 -156.097 267.383 -54.110 1.475 217
219 3 -167.329 264.623 -53.797 1.500 218
220 3 -175.339 262.018 -53.845 1.500 219
221 3 -170.799 260.958 -53.678 1.352 219
222 3 -173.542 257.849 -51.052 1.440 221
223 3 -139.422 270.786 -57.602 2.592 217
224 3 -149.551 272.828 -57.602 2.880 223
225 3 -162.601 271.078 -58.537 2.100 224
226 3 -168.423 270.841 -55.650 1.500 225
227 3 -171.947 271.080 -56.808 1.500 226
228 3 -175.356 271.112 -60.660 1.500 227
229 3 -176.853 271.124 -62.365 1.536 228
230 3 -179.157 269.778 -64.729 1.327 229
231 3 -189.676 262.270 -63.084 1.440 230
232 3 -189.756 269.658 -64.582 1.344 230
233 3 -202.251 266.832 -64.986 1.500 232
234 3 -208.598 266.963 -62.462 1.659 233
235 3 -220.690 267.813 -63.362 1.613 234
236 3 -227.756 268.428 -61.341 1.500 235
237 3 -238.388 267.810 -61.125 1.500 236
238 3 -245.247 266.462 -58.606 1.200 237
239 3 -247.524 272.038 -54.840 1.500 238
240 3 -155.817 273.544 -55.156 2.880 224
241 3 -165.444 276.748 -60.829 2.592 240
242 3 -179.330 282.832 -63.758 2.322 241
243 3 -180.844 285.547 -64.339 2.074 242
244 3 -192.767 281.775 -64.235 0.675 243
245 3 -199.301 280.042 -61.446 0.750 244
246 3 -205.077 279.227 -58.415 1.125 245
247 3 -211.398 279.370 -55.882 0.600 246
248 3 -219.224 279.183 -54.154 0.750 247
249 3 -224.340 282.118 -51.470 0.600 248
250 3 -228.901 277.318 -53.145 0.750 248
251 3 -189.432 290.811 -64.099 2.074 243
252 3 -179.857 302.028 -66.997 0.768 251
253 3 -175.300 303.361 -70.817 0.720 252
254 3 -189.633 300.636 -72.283 1.800 251
255 3 -186.152 301.568 -76.664 1.800 254
256 3 -175.679 307.730 -78.056 0.750 255
257 3 -183.759 307.174 -82.530 1.500 255
258 3 -177.371 309.720 -85.541 1.800 257
259 3 -174.118 310.509 -90.013 1.500 258
260 3 -171.770 311.346 -95.002 1.800 259
261 3 -171.434 311.853 -101.061 2.100 260
262 3 -172.548 309.695 -107.431 1.500 261
263 3 -173.977 308.628 -114.205 1.500 262
264 3 -174.986 306.206 -120.475 1.500 263
265 3 -178.499 304.580 -121.901 1.500 264
266 3 -180.850 303.618 -129.221 1.200 265
267 3 -184.384 304.085 -133.654 1.440 266
268 3 -191.106 299.526 -79.070 1.800 254
269 3 -188.164 299.810 -83.597 1.475 268
270 3 -187.190 297.086 -88.656 1.296 269
271 3 -185.541 294.712 -93.415 1.500 270
272 3 -184.045 293.323 -98.453 1.200 271
273 3 -185.753 291.846 -102.007 1.500 272
274 3 -188.082 289.113 -104.126 1.500 273
275 3 -188.799 297.683 -95.854 1.500 270
276 3 -193.576 299.333 -105.059 1.500 275
277 3 -192.463 293.988 -103.390 1.500 275
278 3 -193.697 292.708 -109.997 1.500 277
279 3 -194.068 290.043 -115.852 1.536 278
280 3 -204.403 285.180 -114.618 1.500 279
281 3 -217.559 281.016 -120.514 1.200 280
282 3 -220.971 279.673 -124.151 1.536 281
283 3 22.707 228.806 -26.464 3.960 130
284 3 12.384 242.003 -28.773 4.666 283
285 3 13.797 245.379 -22.474 0.672 284
286 3 10.645 245.374 -18.109 0.759 285
287 3 9.545 247.072 -12.893 0.750 286
288 3 5.076 250.143 -9.883 0.300 287
289 3 9.143 245.596 -6.678 0.750 287
290 3 7.785 242.914 -25.413 4.666 284
291 3 2.093 248.517 -23.600 4.800 290
292 3 -10.062 248.026 -24.253 1.215 291
293 3 -19.112 248.251 -23.306 1.500 292
294 3 -26.349 248.391 -21.289 1.500 293
295 3 -34.248 248.983 -19.751 1.800 294
296 3 -43.341 252.766 -19.533 1.800 295
297 3 -56.082 260.247 -22.097 2.100 296
298 3 -66.935 266.907 -23.422 1.800 297
299 3 -72.135 274.641 -21.725 1.500 298
300 3 -76.413 280.764 -19.198 1.500 299
301 3 -78.275 284.915 -14.922 1.536 300
302 3 -5.260 259.697 -23.816 4.800 291
303 3 -2.012 261.057 -16.059 0.600 302
304 3 -2.319 261.926 -10.243 0.675 303
305 3 -2.332 262.365 -4.204 0.691 304
306 3 2.235 262.528 4.516 0.675 305
307 3 -10.664 264.853 -21.741 4.800 302
308 3 -14.126 268.031 -18.171 6.300 307
309 3 -10.339 272.123 -10.681 1.200 308
310 3 -17.994 271.852 -14.982 6.300 308
311 3 -16.324 285.225 -10.494 2.074 310
312 3 -14.117 291.168 -4.236 1.800 311
313 3 -12.205 293.472 2.554 1.500 312
314 3 -12.360 294.830 8.365 1.613 313
315 3 -9.932 295.071 8.573 1.536 314
316 3 -6.663 295.976 12.119 1.440 315
317 3 -15.640 293.380 0.623 1.800 312
318 3 -16.506 296.629 5.658 1.800 317
319 3 -15.512 300.288 6.470 1.500 318
320 3 -15.732 302.147 5.900 1.500 319
321 3 -15.419 304.443 5.835 1.800 320
322 3 -14.890 306.274 6.120 1.500 321
323 3 -12.771 310.837 7.676 1.500 322
324 3 -11.194 313.590 8.958 1.500 323
325 3 -10.755 316.346 8.956 1.500 324
326 3 -10.839 318.635 8.457 1.037 325
327 3 -11.024 320.442 7.905 0.720 326
328 3 -11.244 322.301 7.335 1.200 327
329 3 -12.110 323.243 6.185 1.500 328
330 3 -21.808 274.969 -11.597 6.300 310
331 3 -37.368 270.600 -13.456 1.344 330
332 3 -28.463 275.879 -9.429 6.300 330
333 3 -25.311 280.395 -11.340 6.300 332
334 3 -40.471 275.456 -12.846 0.675 333
335 3 -50.747 274.145 -12.283 0.750 334
336 3 -33.567 284.643 -10.696 6.300 333
337 3 -36.530 292.043 -7.691 6.900 336
338 3 -49.626 296.837 -16.027 3.600 337
339 3 -59.636 290.774 -14.374 0.720 338
340 3 -63.972 289.585 -10.445 0.750 339
341 3 -65.504 285.962 -11.329 0.750 340
342 3 -60.411 279.112 -13.258 0.720 341
343 3 -55.880 278.176 -14.550 0.750 342
344 3 -55.238 297.253 -13.137 3.600 338
345 3 -54.545 297.922 -16.623 3.600 344
346 3 -59.880 304.508 -14.781 1.352 345
347 3 -65.145 305.056 -11.735 1.500 346
348 3 -58.697 308.833 -7.778 0.720 347
349 3 -65.683 306.708 -10.163 1.500 347
350 3 -67.249 310.435 -12.582 1.200 349
351 3 -68.099 311.338 -13.723 1.500 350
352 3 -68.832 312.746 -14.789 1.800 351
353 3 -74.657 312.917 -11.996 1.500 352
354 3 -67.825 315.469 -14.763 1.200 353
355 3 -65.339 316.828 -11.590 0.720 354
356 3 -70.773 313.775 -16.104 1.500 353
357 3 -72.917 315.565 -19.939 1.500 356
358 3 -74.519 316.462 -21.933 1.500 357
359 3 -72.300 320.142 -20.072 1.500 358
360 3 -71.666 321.062 -19.515 1.800 359
361 3 -69.604 322.862 -17.510 1.500 360
362 3 -76.506 317.429 -24.344 1.200 358
363 3 -80.273 319.856 -23.865 1.440 362
364 3 -79.087 322.627 -23.016 1.500 363
365 3 -79.423 324.016 -23.664 0.750 364
366 3 -61.585 299.134 -14.684 3.600 345
367 3 -69.617 296.200 -12.543 0.911 366
368 3 -70.618 293.901 -13.421 1.200 367
369 3 -69.549 292.540 -11.948 0.720 368
370 3 -66.372 301.022 -20.226 3.600 366
371 3 -75.639 296.571 -18.473 0.506 370
372 3 -77.911 295.934 -16.877 0.720 371
373 3 -79.224 294.104 -18.027 0.720 372
374 3 -80.400 291.348 -18.874 0.672 373
375 3 -75.012 302.076 -19.197 3.600 370
376 3 -84.922 305.018 -19.251 3.000 375
377 3 -90.508 300.725 -27.762 1.152 376
378 3 -96.352 298.501 -33.054 1.125 377
379 3 -87.040 305.807 -23.824 3.000 376
380 3 -88.133 307.191 -25.308 2.520 379
381 3 -89.781 304.321 -31.854 0.675 380
382 3 -96.775 303.799 -41.893 0.720 381
383 3 -91.268 309.163 -24.057 2.520 380
384 3 -99.825 307.893 -22.527 1.536 383
385 3 -104.073 308.673 -22.977 1.500 384
386 3 -105.044 310.526 -24.400 1.500 385
387 3 -107.555 311.045 -27.330 1.416 386
388 3 -113.285 309.343 -28.347 0.720 387
389 3 -117.178 308.926 -32.685 0.750 388
390 3 -125.294 308.202 -36.569 0.750 389
391 3 -135.041 307.043 -42.207 0.750 390
392 3 -108.793 311.956 -28.902 1.500 387
393 3 -110.012 312.881 -30.450 1.200 392
394 3 -111.770 313.361 -32.523 1.200 393
395 3 -114.179 312.926 -35.159 1.200 394
396 3 -118.189 313.422 -39.792 1.500 395
397 3 -120.460 313.451 -42.360 1.500 396
398 3 -122.192 313.943 -44.424 1.800 397
399 3 -123.716 313.989 -46.142 1.200 398
400 3 -130.321 310.811 -53.044 1.200 399
401 3 -96.140 315.629 -30.738 2.520 383
402 3 -105.965 321.821 -37.832 2.520 401
403 3 -103.580 322.356 -42.723 2.520 402
404 3 -104.633 325.436 -37.763 1.382 403
405 3 -102.921 334.651 -36.695 0.720 404
406 3 -96.514 332.821 -28.438 1.125 404
407 3 -104.351 324.447 -49.738 2.520 403
408 3 -111.216 322.526 -56.772 0.540 407
409 3 -121.176 322.827 -56.364 0.720 408
410 3 -130.857 322.745 -55.704 0.562 409
411 3 -133.763 317.379 -56.306 0.750 409
412 3 -140.884 314.930 -53.732 0.750 411
413 3 -141.605 314.337 -56.156 0.750 412
414 3 -110.280 325.771 -56.287 2.520 407
415 3 -108.619 326.782 -61.702 2.100 414
416 3 -110.116 334.938 -58.002 0.900 415
417 3 -107.600 328.180 -67.563 2.100 415
418 3 -118.420 324.282 -75.550 0.600 417
419 3 -129.200 322.297 -75.155 0.720 418
420 3 -135.232 321.913 -72.353 0.720 419
421 3 -152.886 316.125 -75.122 0.720 420
422 3 -135.448 320.100 -72.122 0.750 419
423 3 -141.627 318.596 -69.182 0.600 422
424 3 -148.952 314.305 -66.371 0.768 423
425 3 -113.135 329.260 -70.482 2.100 417
426 3 -111.499 330.294 -75.908 2.100 425
427 3 -112.205 334.279 -70.936 0.400 426
428 3 -117.856 331.124 -76.188 2.100 426
429 3 -130.673 328.833 -76.874 0.900 428
430 3 -141.934 326.860 -76.737 0.672 429
431 3 -153.322 320.783 -75.886 0.720 430
432 3 -125.261 335.922 -75.177 2.074 428
433 3 -125.829 338.392 -82.148 0.720 432
434 3 -128.525 334.866 -89.144 1.200 433
435 3 -120.208 338.578 -78.984 1.500 432
436 3 -123.039 343.146 -75.338 1.500 435
437 3 -120.496 339.594 -73.174 0.746 435
438 3 -119.536 340.520 -72.020 1.200 437
439 3 -117.751 341.408 -70.172 1.200 438
440 3 -116.053 343.194 -68.587 1.200 439
441 3 -39.015 302.570 -5.009 4.800 337
442 3 -31.806 307.234 2.274 1.382 441
443 3 -39.553 306.561 0.064 4.800 441
444 3 -46.131 310.239 1.771 5.040 443
445 3 -39.707 315.076 10.644 1.080 444
446 3 -31.986 315.384 8.808 1.500 445
447 3 -27.263 313.798 5.649 1.800 446
448 3 -42.596 317.689 -1.491 5.040 444
449 3 -36.353 320.807 4.995 1.800 448
450 3 -30.272 321.081 6.670 0.750 449
451 3 -32.892 327.539 2.530 1.800 449
452 3 -27.720 332.454 2.332 1.500 451
453 3 -22.637 337.312 -1.886 1.800 452
454 3 -22.724 329.913 1.699 0.750 451
455 3 -22.082 330.000 3.985 0.600 454
456 3 -19.073 329.971 7.402 0.750 455
457 3 -46.449 321.031 -1.296 4.320 448
458 3 -54.232 317.544 -4.317 0.600 457
459 3 -54.023 326.134 -0.451 4.320 457
460 3 -59.609 326.026 -9.768 0.750 459
461 3 -50.484 327.655 -4.900 4.320 459
462 3 -44.106 332.669 -8.416 1.500 461
463 3 -44.493 334.242 -6.628 1.500 462
464 3 -43.281 336.946 -5.764 1.500 463
465 3 -42.482 338.342 -5.130 1.200 464
466 3 -57.658 333.438 -3.945 3.960 461
467 3 -62.274 330.502 -12.173 0.691 466
468 3 -64.891 331.092 -13.666 0.750 467
469 3 -67.786 331.609 -17.026 0.600 468
470 3 -69.509 332.037 -19.081 0.720 469
471 3 -74.052 332.096 -24.217 0.720 470
472 3 -76.674 332.116 -27.202 0.768 471
473 3 -80.196 331.695 -31.114 0.675 472
474 3 -85.038 329.463 -36.181 0.750 473
475 3 -57.421 339.022 -11.078 3.960 466
476 3 -49.665 348.997 -14.779 1.344 475
477 3 -47.705 352.638 -13.620 1.210 476
478 3 -47.277 355.423 -13.629 1.440 477
479 3 -46.724 357.230 -13.333 1.728 478
480 3 -45.911 359.971 -12.907 1.680 479
481 3 -43.178 364.111 -10.570 1.500 480
482 3 -58.246 339.599 -12.865 3.960 475
483 3 -56.464 339.847 -18.053 2.400 482
484 3 -58.303 347.336 -19.480 1.800 483
485 3 -53.415 355.457 -24.440 2.100 484
486 3 -48.084 360.706 -25.823 1.800 485
487 3 -49.496 364.743 -33.593 0.672 486
488 3 -53.887 362.959 -37.978 0.600 487
489 3 -44.649 366.088 -28.085 1.800 486
490 3 -43.823 368.835 -27.655 2.100 489
491 3 -43.798 370.203 -27.880 2.100 490
492 3 -43.248 372.020 -27.586 1.800 491
493 3 -41.583 373.893 -26.021 1.800 492
494 3 -40.146 376.147 -24.805 1.800 493
495 3 -40.562 378.333 -31.637 0.750 494
496 3 -41.485 381.638 -38.948 0.720 495
497 3 -33.161 380.720 -27.902 1.200 494
498 3 -29.822 383.560 -29.956 0.750 497
499 3 -64.588 342.435 -20.559 2.400 483
500 3 -68.961 349.863 -30.653 2.160 499
501 3 -62.502 353.693 -30.556 0.720 500
502 3 -69.813 355.049 -38.313 2.100 500
503 3 -69.022 359.159 -44.822 2.100 502
504 3 -66.138 362.299 -46.542 1.800 503
505 3 -60.909 364.878 -46.246 1.800 504
506 3 -57.821 371.659 -49.141 1.500 505
507 3 -72.632 359.398 -53.084 1.500 503
508 3 -76.754 354.616 -57.161 0.600 507
509 3 -72.284 359.911 -59.139 1.500 507
510 3 -76.890 358.186 -63.116 0.750 509
511 3 -73.905 361.807 -60.410 0.768 509
512 3 -72.629 363.654 -59.275 1.125 511
513 3 -71.843 365.044 -58.645 0.750 512
514 3 -69.353 342.980 -26.050 1.800 499
515 3 -80.352 338.726 -27.381 0.600 514
516 3 -71.999 343.024 -29.046 1.800 514
517 3 -77.517 343.527 -35.388 2.100 516
518 3 -78.523 342.372 -41.881 1.800 517
519 3 -78.637 347.559 -42.552 0.720 518
520 3 -82.969 341.771 -41.220 1.800 518
521 3 -88.781 337.346 -37.504 0.450 520
522 3 -86.466 342.718 -45.357 1.800 520
523 3 -98.038 339.051 -45.074 0.750 522
524 3 -85.570 344.241 -51.276 1.800 522
525 3 -85.496 349.085 -46.047 0.400 524
526 3 -90.794 344.736 -48.228 1.800 524
527 3 -90.935 343.588 -54.207 0.750 526
528 3 -97.818 340.481 -51.391 0.300 527
529 3 -100.353 342.435 -53.220 0.750 527
530 3 -107.164 343.679 -53.478 0.750 529
531 3 -108.303 343.708 -54.746 0.750 530
532 3 -109.816 343.724 -56.458 1.200 531
533 3 -111.698 343.780 -58.597 1.200 532
534 3 -112.831 343.755 -59.858 0.720 533
535 3 -115.218 343.314 -62.504 0.900 534
536 3 -91.898 347.378 -52.317 1.500 526
537 3 -89.172 348.811 -57.216 1.500 536
538 3 -97.804 346.470 -58.871 0.672 537
539 3 -102.338 346.545 -64.006 0.720 538
540 3 -104.170 349.330 -66.576 0.720 539
541 3 -94.367 350.691 -54.375 1.500 537
542 3 -96.098 352.230 -61.835 1.500 541
543 3 -95.120 355.215 -68.023 1.500 542
544 3 -90.222 357.588 -71.845 1.382 543
545 3 -83.390 358.809 -74.362 1.200 544
546 3 -81.466 359.477 -73.697 1.200 545
547 3 -76.736 361.646 -73.895 1.500 546
548 3 -75.161 364.364 -72.610 1.500 547
549 3 -83.603 359.468 -80.774 1.500 545
550 3 -85.464 358.978 -83.294 1.125 549
551 3 -86.724 358.511 -84.640 0.720 550
552 3 -87.746 357.600 -85.629 0.691 551
553 3 80.650 175.747 8.798 10.451 104
554 3 101.130 174.167 14.611 1.296 553
555 3 108.536 178.700 19.147 1.500 554
556 3 101.805 172.447 17.849 1.500 554
557 3 106.820 171.482 23.681 1.500 556
558 3 110.224 171.425 27.533 1.800 557
559 3 112.472 171.419 30.091 1.500 558
560 3 118.642 175.831 31.112 1.680 559
561 3 120.658 176.277 33.333 1.440 560
562 3 116.465 169.543 34.934 1.500 559
563 3 118.799 168.621 37.775 1.500 562
564 3 121.311 168.138 40.703 1.382 563
565 3 125.079 168.096 44.976 1.382 564
566 3 132.799 172.820 42.275 1.200 565
567 3 131.801 174.768 35.169 0.300 566
568 3 137.737 174.474 38.608 1.500 566
569 3 139.624 175.781 39.374 1.500 568
570 3 141.413 176.641 41.245 1.500 569
571 3 145.678 177.107 45.984 1.500 570
572 3 139.355 166.320 47.292 1.440 565
573 3 138.230 162.071 41.330 0.750 572
574 3 138.353 158.805 41.018 0.750 573
575 3 134.857 159.752 36.881 0.768 573
576 3 149.377 165.455 47.014 1.215 572
577 3 151.139 166.366 48.947 1.200 576
578 3 154.672 166.759 52.866 1.500 577
579 3 156.781 166.288 55.355 1.500 578
580 3 156.968 163.079 56.145 1.800 579
581 3 151.637 160.374 50.594 1.012 580
582 3 157.893 159.871 57.783 1.728 580
583 3 87.123 192.349 15.381 10.451 553
584 3 109.100 196.917 20.854 1.500 583
585 3 110.726 188.443 25.026 0.750 584
586 3 111.720 197.041 19.433 1.500 584
587 3 119.536 206.869 15.806 0.720 586
588 3 116.928 197.365 16.175 1.500 586
589 3 126.013 198.549 25.022 1.680 588
590 3 124.741 199.665 30.224 1.800 589
591 3 127.421 194.777 26.549 1.597 590
592 3 123.810 189.846 24.104 0.750 591
593 3 130.744 201.719 29.793 1.800 590
594 3 128.156 210.564 30.417 0.562 593
595 3 136.196 203.475 35.626 1.800 593
596 3 142.679 203.836 33.091 2.100 595
597 3 138.909 200.126 34.166 1.382 596
598 3 135.641 194.184 31.520 1.344 597
599 3 140.223 196.918 36.217 0.750 597
600 3 139.796 194.133 36.225 1.500 599
601 3 139.761 192.749 36.448 1.200 600
602 3 139.953 190.950 37.021 1.200 601
603 3 140.478 203.728 38.013 2.100 596
604 3 142.028 205.268 41.902 1.800 603
605 3 148.263 199.540 40.418 1.200 604
606 3 149.215 198.108 41.017 1.200 605
607 3 149.672 195.769 41.946 1.500 606
608 3 150.024 194.376 42.601 1.500 607
609 3 150.609 192.567 43.589 1.200 608
610 3 150.291 190.245 43.654 1.500 609
611 3 145.964 207.032 46.042 2.100 604
612 3 141.924 212.616 40.475 0.675 611
613 3 150.154 208.366 50.524 1.800 611
614 3 153.031 209.307 53.615 2.400 613
615 3 161.617 204.806 53.250 1.500 614
616 3 164.397 202.046 57.486 1.500 615
617 3 164.982 200.237 58.474 1.800 616
618 3 166.883 200.185 60.601 1.200 617
619 3 169.518 200.170 63.590 1.500 618
620 3 179.250 199.932 69.460 1.800 619
621 3 181.517 201.296 71.809 1.500 620
622 3 186.445 202.630 77.139 1.500 621
623 3 190.340 203.082 81.474 1.500 622
624 3 194.506 203.002 86.186 1.800 623
625 3 200.238 200.642 93.114 1.500 624
626 3 166.673 192.595 54.764 1.500 617
627 3 162.861 188.163 53.093 1.500 626
628 3 163.092 182.975 48.085 1.800 627
629 3 163.835 180.236 50.488 1.500 628
630 3 165.837 179.310 52.901 2.100 629
631 3 168.945 176.953 56.826 1.800 630
632 3 170.782 175.577 59.179 1.500 631
633 3 172.256 174.186 61.111 1.500 632
634 3 173.673 170.024 63.455 1.080 633
635 3 174.902 174.142 64.106 1.500 633
636 3 176.140 173.222 65.642 1.500 635
637 3 158.570 215.219 58.829 1.800 614
638 3 160.105 216.581 60.314 1.800 637
639 3 162.780 217.923 63.103 2.400 638
640 3 167.806 219.238 59.537 1.500 639
641 3 171.132 218.647 67.704 0.720 640
642 3 176.920 218.587 73.803 0.750 641
643 3 181.738 220.842 78.859 0.600 642
644 3 186.181 221.693 83.707 0.720 643
645 3 193.393 221.957 86.646 0.720 644
646 3 164.861 221.030 63.670 1.500 640
647 3 170.186 221.868 60.372 1.800 646
648 3 169.097 226.834 58.289 0.675 647
649 3 166.520 229.620 54.888 0.600 648
650 3 165.040 231.012 52.972 0.750 649
651 3 162.770 231.077 50.401 0.750 650
652 3 167.366 222.754 64.765 1.800 647
653 3 169.122 225.196 68.937 1.500 652
654 3 170.935 227.470 70.579 2.100 653
655 3 177.455 230.534 72.249 1.500 654
656 3 179.885 232.313 74.661 1.500 655
657 3 182.174 233.699 77.017 1.500 656
658 3 185.494 235.949 80.349 1.200 657
659 3 188.388 236.868 83.468 1.500 658
660 3 192.235 239.557 87.321 1.800 659
661 3 194.898 240.928 90.104 1.200 660
662 3 196.919 241.337 92.311 1.500 661
663 3 96.635 210.932 11.012 8.640 583
664 3 84.364 210.080 1.602 1.200 663
665 3 77.403 210.733 -1.208 0.750 664
666 3 74.578 212.582 -4.773 0.720 665
667 3 69.888 210.804 -9.746 0.750 666
668 3 93.102 212.299 14.885 8.640 663
669 3 97.337 214.132 10.785 8.640 668
670 3 115.108 214.847 14.615 0.750 669
671 3 117.701 216.199 17.583 1.125 670
672 3 94.466 226.007 12.975 8.640 669
673 3 98.145 228.782 8.373 9.504 672
674 3 114.610 231.064 16.536 1.440 673
675 3 127.964 230.338 26.607 1.500 674
676 3 132.434 226.509 27.219 1.500 675
677 3 135.553 225.560 30.910 1.500 676
678 3 137.311 225.080 32.983 1.500 677
679 3 140.060 224.117 36.270 1.500 678
680 3 140.755 222.770 37.315 1.500 679
681 3 132.601 233.424 26.141 1.440 675
682 3 138.129 234.293 32.251 0.750 681
683 3 145.532 236.385 35.062 0.750 682
684 3 149.121 239.514 38.571 1.080 683
685 3 151.267 240.462 40.835 0.675 684
686 3 153.948 241.802 43.608 0.750 685
687 3 156.957 241.773 47.024 0.691 686
688 3 93.149 237.561 9.960 9.504 673
689 3 111.072 243.140 15.510 2.400 688
690 3 118.296 245.850 12.933 3.000 689
691 3 120.894 242.917 21.146 1.215 690
692 3 121.510 241.553 22.449 1.500 691
693 3 124.136 240.139 25.653 1.500 692
694 3 119.478 250.308 18.898 3.000 690
695 3 121.963 250.752 21.296 2.700 694
696 3 126.834 249.324 27.076 0.750 695
697 3 130.610 246.833 26.606 1.500 696
698 3 134.650 247.730 31.013 0.750 697
699 3 132.436 245.486 28.952 1.440 697
700 3 133.679 244.538 30.511 1.440 699
701 3 134.932 245.006 31.873 1.440 700
702 3 124.424 253.952 23.499 2.400 695
703 3 126.174 258.501 24.651 2.400 702
704 3 128.512 261.232 26.792 3.000 703
705 3 128.154 265.303 19.645 0.750 704
706 3 139.732 265.183 26.256 2.400 704
707 3 146.876 261.890 24.824 1.500 706
708 3 148.357 260.138 28.805 1.500 707
709 3 149.566 257.840 30.584 1.200 708
710 3 150.513 256.011 31.995 1.382 709
711 3 146.688 270.162 23.093 2.100 706
712 3 146.664 280.189 27.258 1.500 711
713 3 145.499 282.488 32.301 1.800 712
714 3 147.437 284.741 33.650 1.800 713
715 3 148.621 286.094 34.718 1.500 714
716 3 152.472 290.192 38.354 1.800 715
717 3 153.933 293.859 39.341 1.728 716
718 3 154.029 274.577 32.558 1.800 711
719 3 154.788 275.345 38.993 2.400 718
720 3 160.935 271.967 40.900 2.100 719
721 3 162.797 270.568 43.264 1.800 720
722 3 164.925 270.101 45.741 1.500 721
723 3 165.774 269.163 46.885 1.500 722
724 3 166.888 267.747 48.398 1.500 723
725 3 163.731 262.943 41.378 0.750 724
726 3 167.606 266.378 49.455 1.500 724
727 3 168.190 264.533 50.445 1.500 726
728 3 169.155 262.682 51.884 1.125 727
729 3 170.629 261.291 53.816 1.680 728
730 3 172.628 260.348 56.210 1.500 729
731 3 174.390 259.858 58.285 1.440 730
732 3 184.711 259.184 64.929 1.500 731
733 3 156.994 276.358 46.217 2.400 719
734 3 162.958 280.905 51.882 1.800 733
735 3 167.553 285.434 59.772 2.100 734
736 3 177.091 287.601 66.631 2.100 735
737 3 181.793 283.320 67.579 1.440 736
738 3 183.293 283.298 69.286 1.728 737
739 3 185.802 282.824 72.212 1.728 738
740 3 186.386 280.980 73.202 1.500 739
741 3 187.624 280.068 74.775 1.500 740
742 3 190.583 277.249 78.608 1.920 741
743 3 191.572 276.811 79.817 1.500 742
744 3 193.195 275.856 81.824 1.728 743
745 3 197.529 274.000 87.098 1.200 744
746 3 178.694 294.152 72.436 2.160 736
747 3 181.628 296.428 75.355 1.800 746
748 3 181.303 298.880 80.835 1.728 747
749 3 185.658 298.321 84.728 1.152 748
750 3 187.794 297.817 87.230 1.200 749
751 3 190.066 297.787 89.799 0.691 750
752 3 191.575 297.781 91.508 1.125 751
753 3 193.544 296.862 93.908 1.500 752
754 3 194.271 295.455 94.990 1.500 753
755 3 194.996 294.093 96.067 1.344 754
756 3 195.851 293.153 97.194 1.200 755
757 3 197.439 292.251 99.183 1.500 756
758 3 198.827 291.775 100.831 1.500 757
759 3 199.836 291.244 102.056 1.500 758
760 3 200.960 291.281 103.331 1.200 759
761 3 202.380 292.154 104.758 1.800 760
762 3 185.214 299.620 78.838 1.728 748
763 3 192.893 304.906 88.335 1.440 762
764 3 193.280 307.431 91.699 1.200 763
765 3 195.104 309.676 93.348 1.440 764
766 3 197.086 313.809 94.832 1.680 765
767 3 199.287 316.074 96.906 1.920 766
768 3 188.675 311.085 84.720 2.074 762
769 3 190.176 314.824 86.857 1.500 768
770 3 191.041 318.945 87.067 1.800 769
771 3 191.601 322.170 87.127 1.800 770
772 3 192.802 324.903 87.984 1.500 771
773 3 195.366 327.183 90.478 1.500 772
774 3 197.924 329.438 92.973 1.680 773
775 3 200.228 330.785 95.337 1.500 774
776 3 203.627 330.755 99.167 1.680 775
777 3 207.006 330.748 103.024 1.440 776
778 3 209.144 330.217 105.511 2.100 777
779 3 211.269 329.742 108.006 1.500 778
780 3 214.540 329.246 111.791 1.500 779
781 3 214.335 330.899 117.499 1.536 780
782 3 213.686 332.609 122.979 1.536 781
783 3 209.843 336.015 120.111 0.675 781
784 3 206.111 337.712 123.824 0.750 783
785 3 205.897 341.336 129.146 0.750 784
786 3 204.732 343.634 134.190 0.750 785
787 3 203.560 345.952 139.229 0.750 786
788 3 204.580 347.667 138.511 0.720 787
789 3 207.140 349.958 141.003 0.750 788
790 3 97.302 240.290 5.636 7.200 688
791 3 85.285 234.912 -1.835 0.900 790
792 3 81.139 234.979 -6.538 1.200 791
793 3 78.779 235.888 -9.388 1.500 792
794 3 77.405 236.370 -11.032 1.200 793
795 3 74.896 236.844 -13.957 1.500 794
796 3 101.146 248.588 0.040 7.200 790
797 3 81.504 245.058 -7.973 0.750 796
798 3 95.293 250.353 2.511 7.200 796
799 3 98.857 256.683 1.812 8.640 798
800 3 117.599 260.776 5.539 1.800 799
801 3 103.805 258.698 -1.922 8.640 799
802 3 109.296 271.913 -2.046 4.200 801
803 3 105.541 280.257 0.350 1.800 802
804 3 104.703 283.474 5.398 1.800 803
805 3 103.097 290.839 9.183 1.800 804
806 3 104.328 292.605 9.243 2.100 805
807 3 106.257 293.966 11.180 0.900 806
808 3 108.740 298.544 13.156 2.400 807
809 3 108.756 299.924 12.946 2.100 808
810 3 109.207 302.685 12.948 1.800 809
811 3 109.771 305.900 13.011 2.100 810
812 3 109.817 307.255 12.795 2.400 811
813 3 110.410 311.856 12.651 1.500 812
814 3 105.266 313.390 11.701 0.768 813
815 3 103.757 313.397 9.992 1.200 814
816 3 102.532 314.314 8.424 0.768 815
817 3 101.659 315.276 7.269 0.750 816
818 3 111.093 314.165 12.989 1.500 813
819 3 113.055 316.875 14.706 1.800 818
820 3 113.862 319.618 15.148 1.500 819
821 3 115.474 323.756 16.208 1.800 820
822 3 115.386 326.055 15.706 1.500 821
823 3 116.309 327.875 16.407 1.800 822
824 3 111.843 330.710 10.845 1.680 823
825 3 111.859 332.090 10.635 1.728 824
826 3 111.657 333.918 10.055 0.750 825
827 3 111.176 334.844 9.355 1.800 826
828 3 108.041 334.413 5.875 0.691 827
829 3 117.984 329.684 17.980 1.800 823
830 3 119.157 331.066 19.042 1.500 829
831 3 122.790 330.549 23.249 1.500 830
832 3 125.559 331.009 26.304 1.500 831
833 3 128.950 330.973 30.169 1.382 832
834 3 120.099 334.284 19.550 1.500 830
835 3 121.530 336.565 20.743 1.440 834
836 3 123.696 337.446 23.039 0.750 835
837 3 125.211 337.438 24.732 0.900 836
838 3 126.705 337.417 26.456 0.720 837
839 3 129.352 337.408 29.449 0.750 838
840 3 131.472 336.908 31.945 0.672 839
841 3 133.091 335.981 33.929 0.750 840
842 3 133.443 334.588 34.583 0.600 841
843 3 116.337 278.871 6.759 3.240 802
844 3 121.970 280.623 3.478 3.456 843
845 3 126.759 273.799 7.040 0.600 844
846 3 128.312 283.490 0.365 3.456 844
847 3 136.390 283.250 11.164 0.768 846
848 3 126.540 287.151 4.794 3.456 846
849 3 128.181 292.080 10.928 3.900 848
850 3 140.375 294.880 23.483 1.200 849
851 3 128.279 295.233 16.523 3.900 849
852 3 134.683 305.203 20.660 3.629 851
853 3 143.157 316.444 29.437 3.888 852
854 3 147.999 325.766 36.523 3.456 853
855 3 150.350 331.810 42.826 3.300 854
856 3 146.002 337.239 45.445 1.500 855
857 3 143.468 339.620 49.681 1.500 856
858 3 142.775 342.864 48.773 1.500 857
859 3 142.542 344.718 48.199 1.500 858
860 3 142.855 347.014 48.134 1.500 859
861 3 142.779 347.900 47.856 1.500 860
862 3 142.795 349.280 47.645 1.800 861
863 3 139.063 350.706 43.149 0.750 862
864 3 137.675 351.182 41.502 1.200 863
865 3 135.798 351.210 39.386 0.750 864
866 3 141.514 355.489 51.845 1.500 862
867 3 142.798 356.763 51.455 1.500 866
868 3 142.311 357.681 50.735 0.750 867
869 3 141.462 358.619 49.591 1.200 868
870 3 139.185 358.650 47.039 0.750 869
871 3 137.442 357.708 45.193 0.750 870
872 3 133.252 356.374 40.710 1.080 871
873 3 148.840 333.238 47.854 3.300 855
874 3 152.616 337.573 55.300 2.700 873
875 3 158.515 335.131 57.678 1.536 874
876 3 160.018 335.116 59.367 1.500 875
877 3 161.894 335.115 61.499 1.200 876
878 3 164.130 333.701 64.290 1.500 877
879 3 165.494 333.222 65.910 1.500 878
880 3 166.985 331.827 67.849 1.500 879
881 3 169.592 330.409 71.065 1.200 880
882 3 171.504 331.791 72.974 1.440 881
883 3 172.775 332.229 74.327 1.440 882
884 3 155.076 346.315 56.920 2.100 874
885 3 160.304 349.940 62.181 2.880 884
886 3 164.662 351.286 70.565 1.500 885
887 3 168.486 351.774 76.277 1.500 886
888 3 171.405 352.670 79.407 1.800 887
889 3 173.652 352.664 81.964 1.680 888
890 3 178.692 347.061 92.092 1.215 889
891 3 179.708 343.498 95.621 1.500 890
892 3 180.435 342.091 96.703 1.800 891
893 3 182.666 340.705 99.471 1.500 892
894 3 174.615 357.357 87.750 1.500 889
895 3 177.312 359.607 89.992 1.500 894
896 3 179.968 360.971 92.754 1.500 895
897 3 181.735 361.890 94.612 1.800 896
898 3 184.281 362.755 97.319 1.500 897
899 3 188.322 363.653 101.726 1.843 898
900 3 191.730 363.586 105.581 1.500 899
901 3 193.104 363.105 107.225 1.012 900
902 3 190.644 355.888 110.927 1.200 901
903 3 191.313 353.146 112.181 0.900 902
904 3 161.505 352.672 63.038 2.100 885
905 3 160.753 353.446 56.299 3.000 904
906 3 160.101 355.795 55.733 1.200 905
907 3 160.546 358.549 55.715 1.500 906
908 3 160.485 360.860 55.222 1.500 907
909 3 164.854 362.546 51.224 1.800 908
910 3 156.138 363.778 52.188 1.200 909
911 3 153.093 364.794 56.409 1.200 910
912 3 151.458 365.761 54.473 1.500 911
913 3 147.944 365.293 50.549 1.200 912
914 3 161.647 364.008 55.268 1.800 909
915 3 162.243 366.808 56.158 1.800 914
916 3 163.051 369.577 56.561 1.800 915
917 3 162.980 371.873 56.066 2.100 916
918 3 162.906 374.177 55.569 2.100 917
919 3 163.470 377.392 55.631 1.500 918
920 3 158.002 375.223 54.981 0.750 919
921 3 155.502 375.712 52.058 0.750 920
922 3 155.004 371.596 52.271 0.750 920
923 3 164.432 380.569 56.132 1.500 919
924 3 164.336 381.496 55.862 1.500 923
925 3 163.734 383.362 54.844 1.500 924
926 3 162.652 384.717 53.367 1.500 925
927 3 163.247 357.242 64.185 2.100 904
928 3 166.768 361.386 71.533 1.800 927
929 3 169.015 363.714 74.702 2.400 928
930 3 172.449 364.049 73.360 1.200 929
931 3 171.162 365.205 78.554 1.200 930
932 3 177.166 368.224 83.095 1.500 931
933 3 179.217 370.054 85.093 1.800 932
934 3 183.605 374.579 89.236 1.500 933
935 3 186.784 376.409 92.495 1.500 934
936 3 190.469 378.692 96.267 1.659 935
937 3 192.795 381.416 98.404 1.440 936
938 3 171.642 373.183 77.271 1.800 930
939 3 175.227 373.993 72.998 1.800 938
940 3 170.944 382.209 75.111 1.800 939
941 3 174.899 385.294 70.586 1.800 940
942 3 174.299 388.281 65.896 1.728 941
943 3 174.414 393.815 65.034 1.440 942
944 3 178.056 388.268 70.163 1.500 941
945 3 181.344 391.767 68.069 1.500 944
946 3 182.001 394.065 68.399 1.200 945
947 3 182.567 395.878 68.700 1.440 946
948 3 186.977 400.815 67.643 1.843 947
949 3 187.652 403.092 68.001 1.500 948
950 3 188.823 404.439 69.064 1.920 949
951 3 185.867 407.267 65.212 0.750 950
952 3 191.083 404.438 71.626 1.440 950
953 3 193.592 403.964 74.551 1.008 952
954 3 180.571 376.247 75.172 2.400 939
955 3 183.506 378.522 78.091 1.500 954
956 3 185.325 380.795 79.716 1.500 955
957 3 187.000 382.604 81.290 1.500 956
958 3 188.154 383.982 82.363 1.500 957
959 3 189.505 387.336 88.622 1.215 958
960 3 192.273 390.013 91.082 1.215 959
961 3 194.446 392.312 93.142 1.500 960
962 3 195.999 393.652 94.654 1.500 961
963 3 188.035 390.996 86.111 1.500 959
964 3 188.560 392.836 86.394 1.500 963
965 3 188.744 394.657 86.246 1.800 964
966 3 190.280 396.018 87.731 1.200 965
967 3 190.842 397.841 88.029 1.440 966
968 3 103.175 261.519 -8.985 6.840 801
969 3 89.396 256.601 -9.708 1.012 968
970 3 80.732 253.615 -20.234 1.500 969
971 3 78.522 249.489 -22.470 1.500 970
972 3 77.464 247.193 -23.236 1.800 971
973 3 75.415 245.399 -25.237 1.800 972
974 3 97.609 266.993 -14.376 6.840 968
975 3 96.550 269.726 -16.080 6.480 974
976 3 80.775 266.515 -18.274 1.690 975
977 3 71.995 264.010 -22.156 1.500 976
978 3 70.709 258.388 -27.943 1.800 977
979 3 68.723 257.058 -29.752 1.500 978
980 3 66.447 255.679 -32.103 1.500 979
981 3 64.923 255.724 -33.822 1.500 980
982 3 69.498 264.490 -25.077 1.800 977
983 3 68.122 264.936 -26.718 1.680 982
984 3 61.709 266.068 -29.022 1.500 983
985 3 61.352 267.417 -29.655 1.500 984
986 3 59.257 269.313 -32.360 1.680 985
987 3 57.407 270.683 -34.717 1.500 986
988 3 56.259 270.750 -36.010 0.675 987
989 3 55.137 270.748 -37.287 0.720 988
990 3 94.157 275.769 -19.870 6.480 975
991 3 91.143 283.248 -19.458 6.840 990
992 3 75.378 285.115 -22.646 1.200 991
993 3 73.728 285.155 -24.031 1.500 992
994 3 71.849 285.148 -26.145 1.200 993
995 3 70.734 285.145 -27.439 1.080 994
996 3 68.053 283.805 -30.212 1.500 995
997 3 66.031 283.361 -32.416 0.720 996
998 3 62.744 282.477 -35.990 0.750 997
999 3 60.098 282.521 -38.986 0.750 998
1000 3 87.381 285.652 -15.914 6.840 991
1001 3 82.667 296.866 -14.645 5.875 1000
1002 3 82.609 307.217 -12.803 6.450 1001
1003 3 75.506 325.265 -14.233 4.355 1002
1004 3 60.966 335.409 -18.336 3.600 1003
1005 3 66.037 343.660 -10.918 0.768 1004
1006 3 56.632 335.870 -14.741 3.600 1004
1007 3 53.824 341.347 -15.406 3.456 1006
1008 3 42.112 339.416 -15.556 1.012 1007
1009 3 36.251 339.506 -12.750 1.440 1008
1010 3 29.780 340.544 -10.486 0.900 1009
1011 3 22.282 342.588 -8.982 0.750 1010
1012 3 16.818 344.920 -6.415 1.440 1011
1013 3 10.291 348.276 -4.623 1.536 1012
1014 3 46.736 345.639 -14.136 3.456 1007
1015 3 46.991 350.920 -8.877 0.600 1014
1016 3 34.551 352.443 -16.260 2.700 1014
1017 3 25.545 359.096 -16.528 3.226 1016
1018 3 21.404 361.428 -13.177 2.400 1017
1019 3 4.267 366.225 -17.711 1.536 1018
1020 3 -1.204 368.550 -15.164 1.800 1019
1021 3 -6.877 371.276 -12.767 1.500 1020
1022 3 -10.022 374.612 -9.036 1.920 1021
1023 3 -10.573 381.000 -4.464 1.920 1022
1024 3 18.293 366.423 -9.788 1.500 1018
1025 3 16.555 374.350 -6.178 1.800 1024
1026 3 14.941 376.671 -1.401 2.400 1025
1027 3 15.818 381.216 4.385 2.100 1026
1028 3 14.159 388.240 3.465 1.440 1027
1029 3 14.434 389.215 3.597 1.800 1028
1030 3 14.384 392.853 2.877 1.500 1029
1031 3 14.270 393.801 2.580 1.200 1030
1032 3 14.274 398.837 1.663 1.500 1031
1033 3 16.151 382.279 6.812 1.690 1027
1034 3 17.461 384.091 7.944 1.200 1033
1035 3 19.784 386.826 10.079 1.680 1034
1036 3 21.881 390.011 11.862 1.106 1035
1037 3 22.399 391.870 12.140 1.382 1036
1038 3 22.964 393.683 12.440 1.458 1037
1039 3 24.022 395.979 13.206 1.200 1038
1040 3 88.175 326.855 -7.324 6.048 1002
1041 3 88.836 332.070 -1.811 5.100 1040
1042 3 90.312 348.125 -6.358 2.700 1041
1043 3 88.784 354.441 -14.619 1.800 1042
1044 3 86.988 361.394 -17.675 2.100 1043
1045 3 85.067 365.060 -20.527 1.500 1044
1046 3 83.011 368.330 -23.452 1.680 1045
1047 3 79.392 370.192 -27.867 1.800 1046
1048 3 91.484 349.472 -5.294 3.000 1042
1049 3 94.595 354.971 -2.745 2.400 1048
1050 3 95.588 359.569 -2.453 2.640 1049
1051 3 96.014 362.318 -2.458 2.400 1050
1052 3 97.179 368.730 -2.319 2.640 1051
1053 3 97.752 371.961 -2.254 1.800 1052
1054 3 97.668 374.250 -2.754 2.100 1053
1055 3 97.340 375.619 -3.397 2.640 1054
1056 3 97.360 376.989 -3.605 2.400 1055
1057 3 97.155 378.863 -4.190 2.100 1056
1058 3 100.904 380.132 -8.461 2.400 1057
1059 3 106.489 382.688 -4.626 1.500 1058
1060 3 107.898 383.591 -3.205 1.728 1059
1061 3 109.954 385.384 -1.221 1.500 1060
1062 3 110.595 386.311 -0.643 1.800 1061
1063 3 113.546 388.583 2.283 1.800 1062
1064 3 116.856 390.844 5.630 1.440 1063
1065 3 120.100 395.400 8.465 1.536 1064
1066 3 121.026 397.237 9.184 1.536 1065
1067 3 97.534 381.135 -4.418 2.400 1058
1068 3 97.238 383.003 -4.827 2.304 1067
1069 3 96.655 384.847 -5.817 2.400 1068
1070 3 96.441 386.705 -6.404 2.160 1069
1071 3 95.141 389.927 -8.469 1.500 1070
1072 3 100.442 394.123 -12.433 1.500 1071
1073 3 108.418 397.273 -14.652 1.500 1072
1074 3 113.510 397.961 -18.063 1.094 1073
1075 3 116.066 399.149 -17.452 1.152 1074
1076 3 120.128 401.452 -13.256 1.200 1075
1077 3 123.801 402.291 -9.248 1.200 1076
1078 3 125.334 403.698 -7.768 0.720 1077
1079 3 127.996 405.034 -4.983 0.750 1078
1080 3 129.918 406.387 -3.067 0.750 1079
1081 3 101.709 396.661 -18.359 1.680 1072
1082 3 100.772 396.862 -21.429 2.100 1081
1083 3 101.174 396.991 -27.372 1.597 1082
1084 3 97.040 399.320 -24.038 0.768 1083
1085 3 92.416 400.255 -20.689 0.720 1084
1086 3 86.808 403.569 -18.377 0.768 1085
1087 3 94.717 396.938 -28.277 1.597 1083
1088 3 87.707 398.896 -26.486 1.680 1087
1089 3 82.631 399.863 -23.406 1.690 1088
1090 3 76.764 399.946 -20.621 1.500 1089
1091 3 72.745 402.126 -17.174 0.400 1090
1092 3 70.817 404.944 -12.653 0.691 1091
1093 3 70.246 400.409 -18.248 1.500 1090
1094 3 64.301 401.113 -15.623 1.500 1093
1095 3 59.994 403.887 -14.618 1.800 1094
1096 3 111.767 399.756 -21.880 1.500 1082
1097 3 109.764 402.051 -22.513 1.200 1096
1098 3 106.067 402.924 -18.639 1.500 1097
1099 3 103.569 404.738 -14.244 1.200 1098
1100 3 100.035 406.071 -10.368 0.600 1099
1101 3 96.490 407.432 -6.499 0.750 1100
1102 3 112.700 400.607 -21.509 1.500 1096
1103 3 114.235 401.969 -20.025 1.500 1102
1104 3 116.286 403.799 -18.026 1.800 1103
1105 3 122.021 404.481 -21.061 1.475 1104
1106 3 120.486 406.811 -21.559 0.506 1105
1107 3 116.793 407.674 -17.682 0.750 1106
1108 3 113.880 409.459 -13.536 0.768 1107
1109 3 110.329 410.822 -9.651 0.768 1108
1110 3 119.234 405.492 -16.685 1.475 1105
1111 3 119.983 406.052 -14.248 1.597 1110
1112 3 121.380 406.948 -12.831 1.500 1111
1113 3 122.664 407.392 -11.475 1.215 1112
1114 3 123.442 408.749 -10.826 1.500 1113
1115 3 124.089 409.674 -10.265 1.440 1114
1116 3 98.494 343.920 3.669 3.024 1041
1117 3 104.666 349.334 9.660 3.000 1116
1118 3 105.955 351.187 10.799 2.880 1117
1119 3 111.509 351.022 11.953 0.900 1118
1120 3 117.748 354.150 18.437 1.500 1119
1121 3 122.081 357.358 22.770 1.800 1120
1122 3 130.516 360.341 20.833 1.728 1121
1123 3 128.802 357.941 26.483 0.750 1122
1124 3 127.963 355.433 29.773 0.720 1123
1125 3 128.772 361.619 25.749 1.728 1122
1126 3 131.590 364.647 32.911 1.500 1125
1127 3 136.748 365.927 37.782 1.500 1126
1128 3 139.198 367.719 40.219 0.911 1127
1129 3 140.099 369.580 40.927 1.593 1128
1130 3 109.938 353.339 9.751 2.880 1118
1131 3 113.348 359.710 12.451 2.419 1130
1132 3 115.060 362.938 13.799 2.700 1131
1133 3 124.552 369.618 18.171 1.500 1132
1134 3 127.498 371.865 21.097 1.500 1133
1135 3 130.681 373.685 24.359 1.500 1134
1136 3 135.741 375.486 29.774 1.500 1135
1137 3 144.550 377.860 28.165 1.800 1136
1138 3 150.512 377.314 37.815 1.536 1137
1139 3 147.668 381.316 35.422 1.800 1137
1140 3 151.616 386.125 42.872 2.100 1139
1141 3 152.239 387.717 46.199 1.800 1140
1142 3 157.162 391.669 45.878 1.800 1141
1143 3 162.529 395.758 51.207 1.800 1142
1144 3 172.145 397.451 50.209 1.500 1143
1145 3 173.415 394.886 48.214 1.344 1144
1146 3 173.393 393.507 48.441 0.750 1145
1147 3 126.425 372.585 12.493 2.100 1133
1148 3 129.813 376.234 12.591 1.800 1147
1149 3 122.521 378.798 14.089 1.139 1148
1150 3 118.896 380.745 17.800 1.200 1149
1151 3 117.334 381.867 18.121 1.440 1150
1152 3 119.853 386.398 12.491 1.500 1151
1153 3 123.470 389.498 7.781 1.597 1152
1154 3 126.863 390.535 6.666 1.440 1153
1155 3 128.892 379.655 17.552 1.800 1148
1156 3 134.424 382.756 21.813 1.440 1155
1157 3 137.554 386.823 24.591 1.440 1156
1158 3 145.189 391.133 21.952 1.800 1157
1159 3 147.183 392.967 24.062 1.800 1158
1160 3 149.342 393.841 26.337 1.500 1159
1161 3 152.631 394.759 29.908 1.800 1160
1162 3 153.052 396.100 30.120 2.100 1161
1163 3 135.585 387.683 13.641 1.800 1155
1164 3 136.917 388.920 13.159 2.400 1163
1165 3 138.732 391.229 14.798 1.500 1164
1166 3 139.748 392.142 15.804 2.400 1165
1167 3 140.435 394.424 16.166 1.440 1166
1168 3 138.219 399.638 7.705 0.750 1167
1169 3 141.220 395.779 16.798 1.800 1167
1170 3 146.504 397.434 13.317 1.344 1169
1171 3 145.517 399.217 10.717 1.475 1170
1172 3 149.654 403.215 9.526 0.768 1171
1173 3 147.161 404.859 13.937 0.768 1172
1174 3 150.441 404.364 3.580 0.720 1172
1175 3 149.368 404.930 3.716 0.750 1174
1176 3 146.993 405.879 0.857 0.600 1175
1177 3 146.244 405.907 0.002 0.750 1176
1178 3 140.536 403.181 -5.975 0.750 1177
1179 3 148.013 398.738 13.638 1.500 1170
1180 3 149.838 400.982 15.286 1.200 1179
1181 3 150.873 401.900 16.279 1.800 1180
1182 3 153.031 402.774 18.555 1.200 1181
1183 3 154.166 402.781 19.836 1.500 1182
1184 3 156.326 403.690 22.109 1.500 1183
1185 3 162.174 405.818 23.210 1.728 1184
1186 3 167.328 403.325 20.464 1.200 1185
1187 3 168.969 403.739 20.951 0.750 1186
1188 3 170.615 404.162 22.730 0.675 1187
1189 3 172.781 405.043 25.027 0.768 1188
1190 3 175.450 406.413 27.793 0.750 1189
1191 3 166.967 406.113 19.703 1.728 1185
1192 3 168.053 406.909 19.338 1.500 1191
1193 3 168.372 409.204 19.256 1.800 1192
1194 3 168.018 410.589 18.620 1.800 1193
1195 3 166.505 410.605 16.909 1.500 1194
1196 3 163.385 411.573 13.197 1.500 1195
1197 3 104.493 27.295 49.476 8.640 1
1198 3 116.078 6.395 54.003 8.280 1197
1199 3 121.425 -15.170 55.120 8.280 1198
1200 3 135.565 -31.812 60.272 7.200 1199
1201 3 141.759 -45.908 72.704 7.500 1200
1202 3 150.755 -58.844 86.526 9.704 1201
1203 3 166.560 -82.151 106.256 7.500 1202
1204 3 175.636 -100.768 118.022 7.500 1203
1205 3 183.578 -112.647 131.050 9.000 1204
1206 3 206.049 -132.405 149.422 8.294 1205
1207 3 216.902 -149.091 165.032 8.640 1206
1208 3 235.513 -161.021 175.349 7.800 1207
1209 3 242.816 -166.508 177.516 7.800 1208
1210 3 250.232 -164.283 187.469 1.555 1209
1211 3 253.722 -157.791 194.333 1.200 1210
1212 3 258.129 -154.949 202.452 1.500 1211
1213 3 260.427 -147.927 208.535 1.500 1212
1214 3 259.040 -162.146 198.219 1.555 1210
1215 3 262.277 -158.832 205.571 2.100 1214
1216 3 268.405 -155.222 214.518 1.680 1215
1217 3 246.095 -174.307 187.061 7.800 1209
1218 3 243.188 -176.177 191.930 6.120 1217
1219 3 252.502 -181.426 199.510 6.120 1218
1220 3 259.718 -172.362 208.005 2.074 1219
1221 3 265.879 -167.838 216.770 2.160 1220
1222 3 273.647 -164.735 226.758 1.728 1221
1223 3 279.175 -159.223 234.988 2.100 1222
1224 3 285.806 -155.923 244.284 2.100 1223
1225 3 291.904 -155.365 253.793 1.500 1224
1226 3 296.909 -150.141 261.794 1.440 1225
1227 3 274.142 -158.437 225.800 2.400 1221
1228 3 280.645 -149.131 233.854 1.728 1227
1229 3 287.769 -144.463 243.158 1.800 1228
1230 3 297.919 -140.415 254.303 2.016 1229
1231 3 301.409 -143.110 262.983 1.800 1230
1232 3 304.174 -148.248 259.400 1.500 1231
1233 3 302.042 -137.498 268.392 1.728 1231
1234 3 305.964 -132.674 275.850 1.728 1233
1235 3 299.277 -122.773 276.264 1.350 1234
1236 3 257.414 -187.407 209.623 6.739 1219
1237 3 262.141 -189.269 206.528 6.739 1236
1238 3 276.875 -178.706 219.013 0.720 1237
1239 3 276.815 -177.973 224.991 1.500 1238
1240 3 276.728 -176.435 230.811 1.500 1239
1241 3 260.952 -195.390 213.216 6.048 1237
1242 3 275.903 -193.788 227.580 1.728 1241
1243 3 288.881 -201.791 242.694 1.500 1242
1244 3 293.768 -202.268 251.743 1.800 1243
1245 3 295.251 -202.863 258.855 1.800 1244
1246 3 297.946 -203.389 261.398 1.800 1245
1247 3 301.660 -206.204 266.124 1.500 1246
1248 3 308.352 -207.263 276.283 1.800 1247
1249 3 315.123 -205.564 285.982 2.100 1248
1250 3 269.043 -202.012 212.966 7.200 1241
1251 3 277.483 -211.643 216.762 7.200 1250
1252 3 290.033 -206.938 229.151 1.200 1251
1253 3 291.461 -207.202 236.175 1.382 1252
1254 3 275.172 -214.483 222.150 5.760 1251
1255 3 280.781 -228.381 230.162 4.680 1254
1256 3 284.989 -231.304 226.965 4.680 1255
1257 3 294.250 -222.451 236.667 1.012 1256
1258 3 294.295 -237.184 227.259 4.778 1256
1259 3 300.716 -247.345 236.369 3.600 1258
1260 3 305.371 -249.354 236.834 3.600 1259
1261 3 313.235 -247.266 247.062 1.080 1260
1262 3 318.401 -246.628 256.041 1.500 1261
1263 3 322.103 -246.673 260.461 1.500 1262
1264 3 310.447 -254.419 244.190 3.300 1260
1265 3 313.402 -264.823 241.769 5.100 1264
1266 3 312.142 -267.354 247.716 5.100 1265
1267 3 326.607 -263.752 261.398 2.100 1266
1268 3 320.689 -276.856 248.271 4.800 1266
1269 3 327.475 -290.007 248.561 4.200 1268
1270 3 334.542 -301.681 253.504 4.500 1269
1271 3 337.108 -311.904 253.107 3.900 1270
1272 3 339.415 -320.658 257.313 3.300 1271
1273 3 343.069 -333.675 258.618 2.700 1272
1274 3 349.255 -339.357 261.484 2.400 1273
1275 3 360.999 -344.186 270.492 2.304 1274
1276 3 362.330 -345.323 272.196 2.205 1275
1277 3 367.660 -349.791 279.045 1.800 1276
1278 3 373.412 -357.211 286.901 1.500 1277
1279 3 379.134 -364.615 294.725 1.800 1278
1280 3 383.288 -372.113 295.618 1.800 1279
1281 3 385.030 -384.083 299.761 0.800 1280
1282 3 344.598 -345.642 266.236 1.500 1274
1283 3 345.982 -351.976 270.432 1.800 1282
1284 3 346.480 -357.969 272.079 1.800 1283
1285 3 347.171 -362.126 273.580 1.800 1284
1286 3 348.581 -366.286 275.941 1.500 1285
1287 3 351.725 -372.323 280.583 1.500 1286
1288 3 355.788 -376.494 285.921 1.500 1287
1289 3 356.558 -380.163 287.484 1.440 1288
1290 3 362.736 -383.590 285.510 1.800 1289
