# Supplementary material for: Adaptations during Maturation in an Identified Honeybee Interneuron Responsive to Waggle Dance Vibration Signals
Source: eNeuro. 2019 Sep 5;6(5):ENEURO.0454-18.2019. doi: 10.1523/ENEURO.0454-18.2019 (PMC6731536; doi:10.1523/ENEURO.0454-18.2019)
Supplement: Extended Data 1 — This ZIP file contains all the code used to generate the results of this publication. The code is organized into two folders: (1) GJEphys-master, which contains code for analyzing and plotting electrophysiology data and (2) GJMorph-master, which contains code for analyzing morphology data. Download Extended Data 1, ZIP file. [file sup_enu-eN-NWR-0454-18-s02.zip › Reg-MaxS-1.1/TestFiles/HSN-fluoro01.CNGRandTrans1.swc]

#  SWC to SWC conversion from L-Measure. Sridevi Polavaram: spolavar@gmu.edu
#  Original fileName:/cng_repository/Soumya/LM_Automated_Testing_Enviornment/Test_Lm3.7.2_11022011_SG_Linux_NMOConv8/TestResults/LoadTest/test_52/HSN-fluoro01.CNG.swc
# 
#  Original file HSN-fluoro01.swc edited using StdSwc version 1.31 on 5/31/11.
#  Irregularities and fixes documented in HSN-fluoro01.swc.std.  See StdSwc1.31.doc for more information.
# 
#  HSN neuron (lobula place tangential cells, LPTC) from Calliphora vicina
#  identification by response properties, in vivo Alexa injection, 2-photon-microscopy imaging, x63 objective, multiple image tiles
#  reconstructed and processed with Matlab and the TREES toolbox http://www.treestoolbox.org
#  scaling 1:1:1 um
#   Max Planck Institute of Neurobiology, Martinsried, Germany
#   Systems and Computational Neuroscience, Alexander Borst
#   published in "The morphological identity of insect dendrites" Cuntz H, Forstner F, Haag J, Borst A. PMID 19112481
#  SCALE 1.0 1.0 1.0 
# 
1 1 105.753 -84.178 -157.283 6.912 -1
2 1 108.400 -96.034 -161.940 6.912 1
3 1 103.106 -72.323 -152.626 6.912 1
4 3 99.327 -111.444 -168.761 2.100 1
5 3 93.805 -131.266 -180.907 6.420 4
6 3 88.546 -142.140 -190.075 8.640 5
7 3 83.696 -153.357 -199.083 13.312 6
8 3 84.519 -167.515 -204.845 15.974 7
9 3 88.897 -181.059 -207.469 14.930 8
10 3 95.184 -190.197 -206.554 8.294 9
11 3 99.593 -69.717 -150.276 6.912 1
12 3 91.090 -41.850 -145.712 6.221 11
13 3 83.120 -9.804 -137.180 7.560 12
14 3 76.315 12.951 -126.837 6.300 13
15 3 66.851 55.426 -116.313 8.294 14
16 3 67.244 85.597 -99.252 8.280 15
17 3 68.070 100.596 -88.648 9.331 16
18 3 47.039 119.689 -86.742 1.800 17
19 3 46.209 122.788 -86.900 1.500 18
20 3 41.814 116.162 -90.617 0.900 19
21 3 38.940 112.109 -94.761 1.200 20
22 3 35.522 134.661 -84.449 1.500 19
23 3 28.037 140.895 -81.702 1.500 22
24 3 35.338 146.546 -79.317 0.900 23
25 3 39.991 146.102 -78.489 0.750 24
26 3 41.813 147.763 -76.265 0.750 25
27 3 23.301 142.630 -79.608 1.500 23
28 3 22.855 139.424 -84.845 0.720 27
29 3 21.172 136.514 -90.539 0.600 28
30 3 23.824 147.763 -80.706 1.500 27
31 3 9.468 169.562 -81.632 1.500 30
32 3 3.966 172.663 -79.299 2.100 31
33 3 -4.302 172.320 -85.281 1.500 32
34 3 -8.739 169.764 -90.023 1.500 33
35 3 -10.561 168.155 -92.222 1.440 34
36 3 -24.490 167.698 -95.505 0.675 35
37 3 -32.929 167.617 -95.991 0.750 36
38 3 -38.277 167.074 -95.180 1.080 37
39 3 -19.182 151.949 -99.875 1.500 35
40 3 -23.716 145.766 -101.169 0.900 39
41 3 -26.757 136.926 -102.897 1.200 40
42 3 1.664 181.779 -79.997 2.100 32
43 3 -2.007 190.318 -81.633 1.500 42
44 3 -17.401 203.887 -79.443 1.800 43
45 3 -16.828 223.123 -67.095 1.080 44
46 3 -22.906 204.892 -78.033 1.800 44
47 3 -30.042 207.981 -76.493 1.500 46
48 3 -36.732 210.699 -74.910 1.500 47
49 3 -47.031 220.635 -71.882 1.800 48
50 3 -46.006 236.624 -60.738 1.440 49
51 3 -61.356 229.746 -71.144 1.200 49
52 3 -68.428 228.644 -71.412 1.690 51
53 3 -76.174 221.877 -74.517 1.012 52
54 3 -78.651 219.776 -75.519 0.768 53
55 3 -79.954 218.302 -77.240 1.440 54
56 3 -82.331 236.501 -71.028 1.125 52
57 3 -93.929 238.919 -71.944 0.750 56
58 3 -99.718 238.579 -71.266 0.720 57
59 3 -99.136 245.452 -69.030 0.750 58
60 3 -99.046 239.033 -71.884 0.720 58
61 3 -109.995 244.548 -78.316 0.600 60
62 3 -102.557 234.173 -76.911 0.600 60
63 3 -48.274 208.939 -77.620 1.800 48
64 3 -53.893 207.178 -77.486 1.843 63
65 3 -58.772 206.266 -76.623 1.728 64
66 3 -69.505 202.100 -80.006 1.500 65
67 3 -72.513 199.093 -79.161 1.800 66
68 3 -75.403 196.692 -78.002 1.500 67
69 3 -76.276 195.300 -79.056 1.500 68
70 3 -77.678 191.153 -82.073 1.800 69
71 3 -78.287 188.238 -83.884 1.500 70
72 3 -78.658 186.517 -84.971 1.680 71
73 3 -79.949 184.970 -86.710 1.500 72
74 3 -81.897 182.723 -89.300 1.800 73
75 3 -83.071 181.819 -90.661 0.750 74
76 3 68.048 117.387 -77.668 9.331 17
77 3 87.432 109.733 -73.773 1.080 76
78 3 96.067 102.207 -73.049 1.440 77
79 3 102.698 87.626 -77.170 1.500 78
80 3 107.897 82.437 -80.564 1.500 79
81 3 112.649 83.468 -76.702 1.500 80
82 3 113.976 82.821 -75.931 1.500 81
83 3 115.542 83.346 -74.433 1.500 82
84 3 116.971 83.337 -73.281 1.200 83
85 3 118.814 82.872 -71.998 1.500 84
86 3 121.495 79.471 -71.384 1.500 85
87 3 107.913 77.264 -79.216 1.500 80
88 3 109.711 74.694 -80.222 1.200 87
89 3 102.522 70.936 -84.888 1.500 88
90 3 101.407 54.478 -93.260 1.344 89
91 3 95.754 75.627 -88.216 1.500 89
92 3 111.050 71.956 -80.378 1.200 88
93 3 115.490 65.370 -79.807 1.200 92
94 3 117.624 61.798 -79.700 1.500 93
95 3 117.037 56.762 -82.461 1.500 94
96 3 114.958 53.966 -85.411 1.500 95
97 3 113.144 52.302 -87.621 1.800 96
98 3 112.263 48.268 -90.157 1.500 97
99 3 111.519 44.822 -92.323 1.200 98
100 3 111.187 40.911 -94.386 1.800 99
101 3 111.236 36.679 -96.255 1.500 100
102 3 108.358 34.661 -99.485 1.440 101
103 3 68.319 121.172 -75.477 9.331 76
104 3 73.711 136.029 -69.961 9.331 103
105 3 61.092 164.034 -64.666 6.480 104
106 3 45.238 166.814 -67.451 0.759 105
107 3 52.513 175.904 -59.959 6.480 105
108 3 64.339 179.010 -55.255 0.720 107
109 3 47.620 188.067 -56.110 6.480 107
110 3 60.417 190.978 -52.302 1.200 109
111 3 42.695 193.495 -52.483 5.700 109
112 3 33.722 193.667 -60.333 1.536 111
113 3 44.587 197.664 -53.346 5.700 111
114 3 40.636 211.898 -50.922 5.760 113
115 3 41.408 222.552 -49.476 5.400 114
116 3 49.535 227.824 -42.187 1.200 115
117 3 52.771 231.562 -37.875 0.750 116
118 3 58.965 230.753 -36.081 0.720 117
119 3 50.972 238.997 -35.953 1.008 117
120 3 53.554 242.017 -32.499 0.720 119
121 3 42.048 226.808 -50.902 5.400 115
122 3 24.783 229.359 -60.006 1.350 121
123 3 15.740 229.101 -60.859 1.920 122
124 3 37.632 232.569 -48.203 5.400 121
125 3 32.067 246.330 -45.017 6.120 124
126 3 33.354 263.437 -33.259 1.125 125
127 3 35.250 265.784 -30.795 0.750 126
128 3 39.072 263.341 -28.819 0.750 127
129 3 43.036 261.447 -26.477 0.750 128
130 3 25.517 251.920 -42.097 6.120 125
131 3 9.189 256.995 -44.107 3.960 130
132 3 -10.211 271.787 -43.312 3.650 131
133 3 -22.157 283.823 -40.152 4.080 132
134 3 -38.617 282.023 -45.239 1.215 133
135 3 -50.618 282.767 -47.067 1.382 134
136 3 -60.706 282.690 -48.346 1.500 135
137 3 -41.357 306.304 -37.314 4.080 133
138 3 -46.285 309.689 -34.586 3.600 137
139 3 -58.787 297.421 -42.376 0.450 138
140 3 -56.942 324.895 -29.405 3.600 138
141 3 -73.227 323.596 -34.195 1.440 140
142 3 -61.539 327.233 -26.979 3.600 140
143 3 -59.969 335.034 -19.184 1.200 142
144 3 -67.815 333.817 -23.489 3.600 142
145 3 -76.871 333.610 -24.322 2.700 144
146 3 -84.165 335.322 -23.469 1.800 145
147 3 -88.404 336.194 -21.524 1.500 146
148 3 -93.673 337.205 -19.996 1.800 147
149 3 -96.708 338.077 -19.365 1.500 148
150 3 -99.756 339.740 -21.073 1.500 149
151 3 -102.275 341.587 -22.263 1.500 150
152 3 -104.295 343.653 -22.941 1.382 151
153 3 -111.673 341.471 -23.209 1.500 151
154 3 -116.911 345.621 -20.293 1.080 153
155 3 -120.153 347.829 -22.499 0.750 154
156 3 -116.224 340.463 -22.229 1.500 153
157 3 -123.119 341.141 -25.089 1.200 156
158 3 -128.016 343.334 -28.039 1.800 157
159 3 -134.531 337.992 -35.703 0.750 158
160 3 -135.260 350.669 -31.900 1.536 158
161 3 -124.992 332.575 -30.478 0.900 157
162 3 -125.610 329.664 -32.303 0.750 161
163 3 -125.551 325.401 -34.195 0.768 162
164 3 -71.429 335.969 -20.664 3.600 144
165 3 -81.451 351.484 -15.065 3.600 164
166 3 -78.781 358.595 -7.044 1.080 165
167 3 -87.870 363.347 -9.322 3.600 165
168 3 -90.695 364.083 -6.753 3.456 167
169 3 -83.405 367.777 -0.816 0.750 168
170 3 -93.411 365.433 -3.846 3.456 168
171 3 -92.339 377.693 5.669 1.382 170
172 3 -96.046 388.835 7.060 1.500 171
173 3 -101.185 399.147 10.433 1.500 172
174 3 -101.905 404.797 12.414 1.344 173
175 3 -103.815 411.629 13.970 1.200 174
176 3 -103.579 412.819 14.703 1.800 175
177 3 -105.850 415.782 14.227 0.768 176
178 3 -91.358 381.296 7.413 1.500 171
179 3 -86.824 377.271 6.406 0.720 178
180 3 -89.956 385.516 10.452 1.500 178
181 3 -81.656 385.365 14.241 0.720 180
182 3 -89.010 394.219 12.339 1.500 180
183 3 -90.164 402.353 15.108 1.500 182
184 3 -88.463 403.484 16.983 1.344 183
185 3 -86.503 403.588 18.620 0.750 184
186 3 -92.126 368.440 -5.514 3.456 170
187 3 -98.225 374.018 -4.253 3.600 186
188 3 -108.730 374.423 -5.522 0.900 187
189 3 -123.469 379.437 -6.790 0.750 188
190 3 -124.899 380.123 -8.822 1.200 189
191 3 -128.645 385.491 -6.582 1.500 190
192 3 -130.002 388.293 -6.390 1.200 191
193 3 -132.132 389.778 -7.438 1.659 192
194 3 -126.360 380.239 -9.947 1.200 190
195 3 -129.076 376.666 -13.753 1.168 194
196 3 -132.947 370.231 -16.974 0.750 195
197 3 -133.605 380.747 -12.730 1.200 194
198 3 -143.495 382.494 -17.066 1.200 197
199 3 -107.328 386.224 -3.222 3.600 187
200 3 -117.620 398.417 0.797 3.000 199
201 3 -118.475 409.506 8.885 1.500 200
202 3 -122.199 419.144 14.938 1.800 201
203 3 -124.571 427.018 15.575 1.680 202
204 3 -129.158 437.234 16.510 1.536 203
205 3 -138.531 465.255 20.715 1.920 204
206 3 -140.137 469.335 18.143 1.800 205
207 3 -140.685 475.247 16.873 1.680 206
208 3 -140.189 481.051 16.051 1.500 207
209 3 -138.941 487.541 17.325 1.500 208
210 3 -138.716 490.853 19.012 1.500 209
211 3 -141.669 495.258 18.633 1.200 210
212 3 -144.547 493.241 15.403 1.500 211
213 3 -147.412 491.224 12.179 1.215 212
214 3 -119.793 398.955 3.608 3.000 200
215 3 -129.240 400.874 -0.073 0.675 214
216 3 -118.530 402.086 1.979 3.000 214
217 3 -130.341 415.820 2.998 2.592 216
218 3 -144.810 419.256 1.171 1.475 217
219 3 -154.834 419.951 0.277 1.500 218
220 3 -162.009 419.658 -0.953 1.500 219
221 3 -157.878 416.016 -2.109 1.352 219
222 3 -159.927 411.220 -3.105 1.440 221
223 3 -130.340 418.842 0.721 2.592 217
224 3 -139.499 426.291 3.211 2.880 223
225 3 -151.352 429.947 2.731 2.100 224
226 3 -156.188 430.586 4.296 1.500 225
227 3 -159.527 433.112 4.328 1.500 226
228 3 -163.138 436.743 3.074 1.500 227
229 3 -164.724 438.343 2.518 1.536 228
230 3 -167.106 438.654 0.739 1.327 229
231 3 -176.218 431.329 -3.247 1.440 230
232 3 -176.630 443.047 1.705 1.344 230
233 3 -187.890 444.588 0.582 1.500 232
234 3 -193.256 446.197 2.324 1.659 233
235 3 -204.288 453.241 3.728 1.613 234
236 3 -210.379 456.148 5.693 1.500 235
237 3 -219.914 459.785 6.316 1.500 236
238 3 -225.715 459.444 6.989 1.200 237
239 3 -227.337 466.607 12.967 1.500 238
240 3 -144.812 428.766 5.353 2.880 224
241 3 -154.333 440.780 6.319 2.592 240
242 3 -167.356 457.413 10.994 2.322 241
243 3 -168.848 462.387 12.941 2.074 242
244 3 -179.506 462.010 11.262 0.675 243
245 3 -184.970 460.814 11.727 0.750 244
246 3 -189.733 460.504 12.912 1.125 245
247 3 -195.075 462.114 14.664 0.600 246
248 3 -201.878 464.334 15.976 0.750 247
249 3 -206.161 469.443 19.781 0.600 248
250 3 -210.420 465.287 15.898 0.750 248
251 3 -176.641 473.770 17.813 2.074 243
252 3 -168.620 487.647 24.164 0.768 251
253 3 -165.073 489.682 23.156 0.720 252
254 3 -178.139 492.754 21.841 1.800 251
255 3 -175.634 494.975 20.400 1.800 254
256 3 -166.504 500.202 23.481 0.750 255
257 3 -174.397 505.355 21.966 1.500 255
258 3 -169.110 507.933 22.036 1.800 257
259 3 -166.819 510.092 20.470 1.500 258
260 3 -165.417 512.998 18.811 1.800 259
261 3 -165.971 516.884 16.649 2.100 260
262 3 -167.828 517.650 12.486 1.500 261
263 3 -170.044 520.381 9.007 1.500 262
264 3 -171.787 520.660 4.677 1.500 263
265 3 -175.122 520.581 3.191 1.500 264
266 3 -178.246 524.166 -0.349 1.200 265
267 3 -182.058 528.808 -1.503 1.440 266
268 3 -180.396 495.448 18.329 1.800 254
269 3 -178.385 497.030 16.389 1.475 268
270 3 -178.168 495.337 12.147 1.296 269
271 3 -177.306 493.702 8.230 1.500 270
272 3 -176.640 493.733 4.954 1.200 271
273 3 -178.649 494.237 2.528 1.500 272
274 3 -180.995 492.386 -0.191 1.500 273
275 3 -180.634 500.825 9.763 1.500 270
276 3 -186.253 510.340 7.638 1.500 275
277 3 -184.923 501.082 4.199 1.500 275
278 3 -186.936 503.323 0.611 1.500 277
279 3 -188.043 502.739 -3.791 1.536 278
280 3 -197.094 499.448 -5.972 1.500 279
281 3 -209.694 502.287 -10.318 1.200 280
282 3 -213.253 503.782 -12.518 1.536 281
283 3 20.772 269.064 -33.230 3.960 130
284 3 10.921 294.265 -23.274 4.666 283
285 3 13.015 295.197 -18.251 0.672 284
286 3 10.788 294.204 -16.149 0.759 285
287 3 10.497 294.357 -12.603 0.750 286
288 3 6.839 299.205 -8.621 0.300 287
289 3 11.030 288.991 -11.101 0.750 287
290 3 7.232 295.801 -20.763 4.666 284
291 3 2.261 305.560 -15.254 4.800 290
292 3 -8.768 310.522 -14.753 1.215 291
293 3 -16.790 314.310 -13.340 1.500 292
294 3 -23.029 316.597 -11.718 1.500 293
295 3 -29.938 320.099 -9.892 1.800 294
296 3 -38.164 329.536 -6.097 1.800 295
297 3 -50.129 347.524 -0.327 2.100 296
298 3 -60.205 362.802 5.161 1.800 297
299 3 -64.787 375.544 12.181 1.500 298
300 3 -68.394 385.060 18.244 1.500 299
301 3 -69.545 389.666 23.320 1.536 300
302 3 -4.587 325.353 -6.229 4.800 291
303 3 -0.600 321.723 -2.293 0.600 302
304 3 -0.078 319.983 0.802 0.675 303
305 3 0.747 317.359 3.639 0.691 304
306 3 6.077 310.867 6.949 0.675 305
307 3 -9.254 334.185 -0.976 4.800 302
308 3 -11.928 338.445 3.224 6.300 307
309 3 -7.542 338.743 9.058 1.200 308
310 3 -15.033 344.034 7.788 6.300 308
311 3 -13.135 360.546 19.569 2.074 310
312 3 -10.376 364.930 26.434 1.800 311
313 3 -7.745 363.800 30.807 1.500 312
314 3 -7.095 362.714 34.254 1.613 313
315 3 -4.884 361.891 34.294 1.536 314
316 3 -1.459 359.866 36.139 1.440 315
317 3 -11.107 366.217 30.259 1.800 312
318 3 -11.240 368.649 34.877 1.800 317
319 3 -10.295 373.155 37.876 1.500 318
320 3 -10.606 376.297 39.061 1.500 319
321 3 -10.373 379.574 40.735 1.800 320
322 3 -9.889 381.881 42.183 1.500 321
323 3 -7.843 386.823 46.067 1.500 322
324 3 -6.291 389.487 48.525 1.500 323
325 3 -5.945 393.351 50.559 1.500 324
326 3 -6.130 397.027 52.085 1.037 325
327 3 -6.406 400.066 53.235 0.720 326
328 3 -6.716 403.207 54.420 1.200 327
329 3 -7.673 405.597 54.734 1.500 328
330 3 -18.049 348.458 11.899 6.300 310
331 3 -32.247 349.863 9.298 1.344 330
332 3 -23.755 351.542 14.110 6.300 330
333 3 -21.263 357.840 16.423 6.300 332
334 3 -35.041 358.039 13.502 0.675 333
335 3 -44.195 360.311 13.713 0.750 334
336 3 -28.684 367.363 20.666 6.300 333
337 3 -31.061 377.922 27.767 6.900 336
338 3 -44.107 395.243 29.153 3.600 337
339 3 -52.784 389.814 26.210 0.720 338
340 3 -56.119 387.837 27.352 0.750 339
341 3 -57.559 383.657 24.398 0.750 340
342 3 -53.122 372.389 17.959 0.720 341
343 3 -49.206 369.725 16.292 0.750 342
344 3 -48.764 396.748 31.191 3.600 338
345 3 -48.639 399.320 30.185 3.600 344
346 3 -53.302 410.352 36.412 1.352 345
347 3 -57.628 411.817 38.583 1.500 346
348 3 -51.333 412.401 42.464 0.720 347
349 3 -57.921 413.631 40.530 1.500 347
350 3 -59.735 421.113 42.482 1.200 349
351 3 -60.676 423.434 42.769 1.500 350
352 3 -61.510 426.406 43.457 1.800 351
353 3 -66.369 427.699 45.292 1.500 352
354 3 -60.647 429.957 45.424 1.200 353
355 3 -57.988 429.145 47.531 0.720 354
356 3 -63.461 429.485 43.870 1.500 353
357 3 -65.959 435.139 43.829 1.500 356
358 3 -67.696 438.242 43.829 1.500 357
359 3 -65.503 441.676 47.165 1.500 358
360 3 -64.869 442.449 48.029 1.800 359
361 3 -62.763 443.106 50.024 1.500 360
362 3 -69.841 441.844 43.744 1.200 358
363 3 -73.208 446.808 46.125 1.440 362
364 3 -72.070 449.906 48.454 1.500 363
365 3 -72.488 452.449 49.263 0.750 364
366 3 -54.730 403.139 32.563 3.600 345
367 3 -61.613 401.185 31.996 0.911 366
368 3 -62.596 398.716 29.993 1.200 367
369 3 -61.404 395.446 29.478 0.720 368
370 3 -59.850 411.024 32.138 3.600 366
371 3 -67.872 407.588 30.382 0.506 370
372 3 -69.684 406.781 30.777 0.720 371
373 3 -70.996 405.289 29.045 0.720 372
374 3 -72.125 402.209 26.728 0.672 373
375 3 -67.505 415.807 34.171 3.600 370
376 3 -76.490 424.511 37.296 3.000 375
377 3 -82.636 425.259 31.057 1.152 376
378 3 -88.601 427.421 27.736 1.125 377
379 3 -79.051 429.082 36.193 3.000 376
380 3 -80.267 432.402 36.723 2.520 379
381 3 -82.617 432.452 32.001 0.675 380
382 3 -90.312 440.197 28.102 0.720 381
383 3 -82.950 436.001 39.022 2.520 380
384 3 -90.421 437.057 39.504 1.536 383
385 3 -94.324 440.312 40.304 1.500 384
386 3 -95.430 444.235 41.201 1.500 385
387 3 -98.110 447.689 40.613 1.416 386
388 3 -103.384 448.250 39.447 0.720 387
389 3 -107.489 451.696 37.700 0.750 388
390 3 -115.329 456.297 36.307 0.750 389
391 3 -124.876 461.924 34.011 0.750 390
392 3 -99.461 450.426 40.764 1.500 387
393 3 -100.791 453.161 40.934 1.200 392
394 3 -102.673 455.763 40.601 1.200 393
395 3 -105.205 457.608 39.406 1.200 394
396 3 -109.472 462.609 38.235 1.500 395
397 3 -111.878 465.042 37.406 1.500 396
398 3 -113.735 467.645 37.084 1.800 397
399 3 -115.349 469.313 36.549 1.200 398
400 3 -122.207 471.276 31.913 1.200 399
401 3 -88.387 451.276 41.582 2.520 383
402 3 -98.337 468.545 44.228 2.520 401
403 3 -96.882 470.939 42.379 2.520 402
404 3 -97.190 473.242 46.855 1.382 403
405 3 -95.660 485.472 54.080 0.720 404
406 3 -88.703 475.491 55.523 1.125 404
407 3 -98.594 478.157 41.118 2.520 403
408 3 -105.728 482.156 37.398 0.540 407
409 3 -114.646 486.747 38.730 0.720 408
410 3 -123.272 490.514 39.852 0.562 409
411 3 -125.879 484.220 35.833 0.750 409
412 3 -131.889 482.343 35.723 0.750 411
413 3 -132.867 483.102 34.339 0.750 412
414 3 -104.873 486.257 39.957 2.520 407
415 3 -104.153 489.954 38.317 2.100 414
416 3 -105.127 500.606 46.137 0.900 415
417 3 -104.080 494.741 36.844 2.100 415
418 3 -114.873 498.084 31.612 0.600 417
419 3 -124.492 499.676 31.293 0.720 418
420 3 -129.527 500.238 32.732 0.720 419
421 3 -145.712 500.967 28.881 0.720 420
422 3 -129.657 497.540 31.482 0.750 419
423 3 -134.784 496.443 32.149 0.600 422
424 3 -140.913 491.817 30.769 0.768 423
425 3 -109.492 500.342 36.967 2.100 417
426 3 -108.795 504.089 35.343 2.100 425
427 3 -108.805 507.565 40.473 0.400 426
428 3 -114.575 508.250 36.449 2.100 426
429 3 -126.174 510.872 35.642 0.900 428
430 3 -136.263 512.835 35.271 0.672 429
431 3 -146.293 508.427 32.115 0.720 430
432 3 -121.187 518.010 41.179 2.074 428
433 3 -122.717 525.674 40.203 0.720 432
434 3 -126.061 525.462 34.898 1.200 433
435 3 -117.215 521.768 41.127 1.500 432
436 3 -119.335 527.754 46.347 1.500 435
437 3 -116.679 520.237 44.329 0.746 435
438 3 -115.669 520.553 45.415 1.200 437
439 3 -113.819 520.075 46.683 1.200 438
440 3 -112.099 521.098 48.526 1.200 439
441 3 -33.109 393.050 37.044 4.800 337
442 3 -25.679 392.800 42.901 1.382 441
443 3 -32.953 396.406 42.205 4.800 441
444 3 -38.704 403.778 46.302 5.040 443
445 3 -31.762 403.266 53.023 1.080 444
446 3 -25.070 401.329 51.768 1.500 445
447 3 -21.230 398.635 48.819 1.800 446
448 3 -36.107 414.959 50.231 5.040 444
449 3 -29.632 413.292 54.683 1.800 448
450 3 -23.926 410.120 55.013 0.750 449
451 3 -26.977 423.017 58.408 1.800 449
452 3 -22.433 428.088 61.543 1.500 451
453 3 -18.531 435.294 62.976 1.800 452
454 3 -17.977 422.501 58.897 0.750 451
455 3 -17.081 421.108 59.850 0.600 454
456 3 -13.893 417.892 60.962 0.750 455
457 3 -39.608 421.462 53.192 4.320 448
458 3 -46.979 421.383 50.043 0.600 457
459 3 -46.402 431.835 58.098 4.320 457
460 3 -52.734 439.179 54.678 0.750 459
461 3 -43.863 434.934 57.068 4.320 459
462 3 -38.699 441.421 58.788 1.500 461
463 3 -38.824 442.936 60.751 1.500 462
464 3 -37.659 445.914 63.032 1.500 463
465 3 -36.876 447.275 64.272 1.200 464
466 3 -50.292 446.072 62.494 3.960 461
467 3 -55.549 448.239 57.304 0.691 466
468 3 -58.126 451.064 57.375 0.750 467
469 3 -61.212 454.917 56.644 0.600 468
470 3 -63.059 457.417 56.276 0.720 469
471 3 -67.869 462.282 54.617 0.720 470
472 3 -70.649 465.081 53.641 0.768 471
473 3 -74.361 468.127 52.032 0.675 472
474 3 -79.392 469.715 48.704 0.750 473
475 3 -51.174 458.054 63.722 3.960 466
476 3 -44.882 471.337 68.974 1.344 475
477 3 -43.018 475.206 72.013 1.210 476
478 3 -42.683 479.121 74.068 1.440 477
479 3 -42.175 481.377 75.500 1.728 478
480 3 -41.431 484.824 77.666 1.680 479
481 3 -38.715 488.448 81.497 1.500 480
482 3 -52.177 460.233 63.493 3.960 475
483 3 -51.302 462.629 61.361 2.400 482
484 3 -53.290 475.231 66.584 1.800 483
485 3 -49.724 487.727 70.188 2.100 484
486 3 -45.208 493.862 73.068 1.800 485
487 3 -47.637 504.636 73.020 0.672 486
488 3 -52.174 506.314 70.270 0.600 487
489 3 -42.525 501.501 75.862 1.800 486
490 3 -41.769 504.948 78.032 2.100 489
491 3 -41.802 507.072 78.968 2.100 490
492 3 -41.298 509.346 80.407 1.800 491
493 3 -39.612 510.524 82.311 1.800 492
494 3 -38.187 512.549 84.378 1.800 493
495 3 -39.556 519.654 83.232 0.750 494
496 3 -41.468 528.886 82.776 0.720 495
497 3 -32.410 517.895 85.883 1.200 494
498 3 -29.739 521.723 86.857 0.750 497
499 3 -59.015 471.361 63.035 2.400 483
500 3 -64.496 489.683 64.857 2.160 499
501 3 -58.733 492.434 67.176 0.720 500
502 3 -66.426 501.842 65.668 2.100 500
503 3 -66.697 511.073 65.991 2.100 502
504 3 -64.394 515.361 67.373 1.800 503
505 3 -59.689 516.702 68.947 1.800 504
506 3 -57.432 526.896 72.566 1.500 505
507 3 -71.108 517.488 63.084 1.500 503
508 3 -75.306 514.471 58.178 0.600 507
509 3 -71.650 521.375 60.927 1.500 507
510 3 -76.324 523.013 58.411 0.750 509
511 3 -73.321 525.565 61.981 0.768 509
512 3 -72.046 527.107 63.723 1.125 511
513 3 -71.274 528.467 64.958 0.750 512
514 3 -64.085 477.231 61.616 1.800 499
515 3 -74.103 476.518 58.893 0.600 514
516 3 -66.888 480.081 60.655 1.800 514
517 3 -72.754 486.680 58.923 2.100 516
518 3 -74.547 488.943 55.455 1.800 517
519 3 -74.835 496.991 59.096 0.720 518
520 3 -78.449 489.651 55.694 1.800 518
521 3 -83.086 483.674 54.447 0.450 520
522 3 -82.194 494.822 55.020 1.800 520
523 3 -92.512 494.349 53.462 0.750 522
524 3 -82.242 499.880 53.629 1.800 522
525 3 -81.528 504.139 59.440 0.400 524
526 3 -86.529 501.247 55.757 1.800 524
527 3 -87.472 502.862 52.426 0.750 526
528 3 -93.223 499.781 51.899 0.300 527
529 3 -95.796 504.761 52.851 0.750 527
530 3 -101.988 509.720 54.321 0.750 529
531 3 -103.192 510.949 53.924 0.750 530
532 3 -104.794 512.565 53.369 1.200 531
533 3 -106.790 514.633 52.701 1.200 532
534 3 -107.986 515.777 52.266 0.720 533
535 3 -110.498 517.610 51.060 0.900 534
536 3 -88.141 507.836 56.155 1.500 526
537 3 -86.397 511.406 54.947 1.500 536
538 3 -94.362 512.646 53.309 0.672 537
539 3 -99.164 517.529 51.662 0.720 538
540 3 -101.223 523.825 52.867 0.720 539
541 3 -90.711 514.911 58.031 1.500 537
542 3 -93.341 521.980 56.259 1.500 541
543 3 -93.378 529.299 55.850 1.500 542
544 3 -89.543 532.714 55.593 1.382 543
545 3 -83.764 532.880 54.827 1.200 544
546 3 -81.949 532.658 55.425 1.200 545
547 3 -77.755 533.882 56.533 1.500 546
548 3 -76.204 536.494 58.966 1.500 547
549 3 -84.864 537.421 52.685 1.500 545
550 3 -86.884 538.882 51.445 1.125 549
551 3 -88.199 539.478 50.654 0.720 550
552 3 -89.242 539.121 49.653 0.691 551
553 3 78.822 146.448 -64.029 10.451 104
554 3 98.108 131.987 -64.734 1.296 553
555 3 105.333 132.950 -60.133 1.500 554
556 3 99.199 127.404 -64.750 1.500 554
557 3 104.549 120.622 -63.530 1.500 556
558 3 108.155 116.956 -62.295 1.800 557
559 3 110.536 114.574 -61.450 1.500 558
560 3 116.159 117.807 -58.282 1.680 559
561 3 118.278 116.374 -57.215 1.440 560
562 3 114.843 107.436 -61.231 1.500 559
563 3 117.359 103.515 -60.966 1.500 562
564 3 120.040 100.114 -60.352 1.382 563
565 3 124.032 96.082 -58.966 1.382 564
566 3 130.524 101.112 -57.252 1.200 565
567 3 128.597 108.269 -58.637 0.300 566
568 3 134.430 103.369 -57.990 1.500 566
569 3 136.214 104.048 -56.865 1.500 568
570 3 138.072 103.515 -55.609 1.500 569
571 3 142.567 99.760 -53.694 1.500 570
572 3 137.244 85.951 -60.685 1.440 565
573 3 135.471 83.426 -66.253 0.750 572
574 3 135.596 78.734 -68.855 0.750 573
575 3 131.852 83.904 -69.528 0.768 573
576 3 146.247 80.432 -62.393 1.215 572
577 3 148.088 79.952 -61.071 1.200 576
578 3 151.812 76.855 -59.482 1.500 577
579 3 154.068 73.886 -59.003 1.500 578
580 3 154.403 68.655 -61.110 1.800 579
581 3 148.872 70.023 -64.950 1.012 580
582 3 155.521 62.640 -62.935 1.728 580
583 3 85.281 164.470 -49.399 10.451 553
584 3 105.761 158.584 -45.752 1.500 583
585 3 107.957 143.138 -50.560 0.750 584
586 3 107.919 158.386 -46.494 1.500 584
587 3 114.279 171.387 -41.328 0.720 586
588 3 112.148 158.346 -48.090 1.500 586
589 3 121.547 151.305 -44.383 1.680 588
590 3 121.110 150.685 -41.265 1.800 589
591 3 123.096 144.309 -46.724 1.597 590
592 3 119.587 139.963 -51.115 0.750 591
593 3 126.421 151.307 -40.461 1.800 590
594 3 124.022 165.120 -33.295 0.562 593
595 3 132.116 148.336 -37.232 1.800 593
596 3 137.594 147.398 -38.620 2.100 595
597 3 134.413 143.011 -40.615 1.382 596
598 3 131.205 137.135 -45.882 1.344 597
599 3 135.941 136.601 -42.305 0.750 597
600 3 135.606 132.686 -44.359 1.500 599
601 3 135.630 130.544 -45.307 1.200 600
602 3 135.914 127.501 -46.443 1.200 601
603 3 136.302 145.536 -36.453 2.100 596
604 3 138.215 145.014 -33.826 1.800 603
605 3 143.723 134.655 -39.342 1.200 604
606 3 144.690 131.804 -40.263 1.200 605
607 3 145.272 127.659 -41.683 1.500 606
608 3 145.705 125.100 -42.494 1.500 607
609 3 146.403 121.645 -43.502 1.200 608
610 3 146.166 118.332 -45.194 1.500 609
611 3 142.309 143.637 -31.150 2.100 604
612 3 137.793 156.646 -28.871 0.675 611
613 3 146.686 141.331 -28.680 1.800 611
614 3 149.693 139.778 -26.959 2.400 613
615 3 157.454 129.587 -31.308 1.500 614
616 3 160.598 122.009 -31.892 1.500 615
617 3 161.295 118.554 -32.901 1.800 616
618 3 163.306 116.491 -32.237 1.200 617
619 3 166.097 113.692 -31.256 1.500 618
620 3 175.688 105.889 -29.916 1.800 619
621 3 178.034 105.628 -28.127 1.500 620
622 3 183.195 102.539 -25.374 1.500 621
623 3 187.301 99.145 -23.602 1.500 622
624 3 191.714 94.645 -22.100 1.800 623
625 3 197.887 84.900 -21.544 1.500 624
626 3 162.433 108.580 -40.356 1.500 617
627 3 158.844 104.637 -44.030 1.500 626
628 3 158.442 99.616 -50.037 1.800 627
629 3 159.495 93.957 -51.174 1.500 628
630 3 161.652 90.407 -51.060 2.100 629
631 3 165.042 83.447 -51.500 1.800 630
632 3 167.050 79.341 -51.734 1.500 631
633 3 168.672 75.599 -52.119 1.500 632
634 3 170.349 67.582 -54.416 1.080 633
635 3 171.475 72.750 -51.159 1.500 633
636 3 172.820 70.020 -51.332 1.500 635
637 3 155.307 143.221 -20.863 1.800 614
638 3 156.873 143.747 -19.365 1.800 637
639 3 159.649 143.035 -17.449 2.400 638
640 3 163.654 144.699 -18.409 1.500 639
641 3 167.802 137.942 -15.780 0.720 640
642 3 173.870 132.008 -13.839 0.750 641
643 3 178.877 130.470 -10.497 0.600 642
644 3 183.542 127.144 -8.263 0.720 643
645 3 190.444 122.776 -7.523 0.720 644
646 3 161.548 146.387 -15.069 1.500 640
647 3 165.869 147.073 -16.305 1.800 646
648 3 164.509 155.987 -13.325 0.675 647
649 3 161.663 163.062 -12.394 0.600 648
650 3 160.038 166.799 -12.000 0.750 649
651 3 157.633 169.284 -12.804 0.750 650
652 3 163.928 147.231 -13.551 1.800 647
653 3 166.049 147.792 -10.146 1.500 652
654 3 167.872 149.453 -7.922 2.100 653
655 3 173.925 150.196 -5.533 1.500 654
656 3 176.420 150.439 -3.421 1.500 655
657 3 178.787 150.197 -1.615 1.500 656
658 3 182.203 150.245 1.150 1.200 657
659 3 185.230 148.636 2.864 1.500 658
660 3 189.186 148.816 6.127 1.800 659
661 3 191.950 148.156 8.064 1.200 660
662 3 194.071 146.675 9.097 1.500 661
663 3 92.911 190.011 -38.103 8.640 583
664 3 80.558 199.242 -41.494 1.200 663
665 3 73.884 204.782 -41.513 0.750 664
666 3 70.809 210.675 -41.332 0.720 665
667 3 65.920 212.812 -44.294 0.750 666
668 3 90.248 191.472 -35.134 8.640 663
669 3 93.456 194.535 -35.852 8.640 668
670 3 109.984 185.715 -35.394 0.750 669
671 3 112.711 184.958 -33.389 1.125 670
672 3 90.968 212.082 -25.727 8.640 669
673 3 93.589 217.047 -25.889 9.504 672
674 3 109.520 208.756 -22.332 1.440 673
675 3 122.969 196.368 -19.958 1.500 674
676 3 127.148 188.441 -23.008 1.500 675
677 3 130.490 183.674 -22.486 1.500 676
678 3 132.372 181.072 -22.154 1.500 677
679 3 135.325 176.667 -21.775 1.500 678
680 3 136.120 173.814 -22.421 1.500 679
681 3 127.026 199.127 -18.262 1.440 675
682 3 132.844 194.669 -15.592 0.750 681
683 3 139.868 192.975 -13.546 0.750 682
684 3 143.537 194.102 -10.071 1.080 683
685 3 145.770 193.328 -8.619 0.675 684
686 3 148.549 192.621 -6.711 0.750 685
687 3 151.737 189.405 -5.599 0.691 686
688 3 89.158 231.296 -18.148 9.504 673
689 3 105.979 228.634 -13.326 2.400 688
690 3 112.077 230.850 -13.032 3.000 689
691 3 115.617 220.940 -12.081 1.215 690
692 3 116.378 217.958 -12.626 1.500 691
693 3 119.216 212.987 -12.609 1.500 692
694 3 113.897 233.657 -7.311 3.000 690
695 3 116.464 231.920 -6.215 2.700 694
696 3 121.684 224.547 -5.352 0.750 695
697 3 125.063 219.480 -7.779 1.500 696
698 3 129.303 216.638 -5.654 0.750 697
699 3 127.059 215.424 -7.992 1.440 697
700 3 128.413 212.639 -8.177 1.440 699
701 3 129.725 212.039 -7.377 1.440 700
702 3 118.932 234.354 -3.122 2.400 695
703 3 120.589 239.657 0.619 2.400 702
704 3 122.947 241.488 3.345 3.000 703
705 3 121.553 251.512 3.482 0.750 704
706 3 132.908 242.672 5.045 2.400 704
707 3 139.199 235.469 1.299 1.500 706
708 3 141.121 230.081 1.490 1.500 707
709 3 142.499 225.206 0.384 1.200 708
710 3 143.581 221.333 -0.499 1.382 709
711 3 138.643 248.662 6.832 2.100 706
712 3 139.028 261.169 16.116 1.500 711
713 3 138.644 262.327 20.049 1.800 712
714 3 140.538 264.062 22.124 1.800 713
715 3 141.731 264.954 23.475 1.500 714
716 3 145.636 267.323 27.708 1.800 715
717 3 147.026 271.543 30.743 1.728 716
718 3 146.501 246.806 13.393 1.800 711
719 3 148.072 244.112 16.569 2.400 718
720 3 153.934 235.411 14.237 2.100 719
721 3 155.966 231.254 13.988 1.800 720
722 3 158.237 228.290 14.464 1.500 721
723 3 159.178 225.917 14.151 1.500 722
724 3 160.418 222.525 13.608 1.500 723
725 3 156.677 220.648 7.374 0.750 724
726 3 161.237 219.621 12.946 1.500 724
727 3 161.934 216.114 11.912 1.500 726
728 3 163.036 212.186 11.023 1.125 727
729 3 164.659 208.445 10.638 1.680 728
730 3 166.811 204.882 10.733 1.500 729
731 3 168.697 202.263 11.058 1.440 730
732 3 178.933 193.141 12.336 1.500 731
733 3 151.052 240.718 20.120 2.400 719
734 3 157.136 241.722 25.336 1.800 733
735 3 162.298 242.091 31.587 2.100 734
736 3 171.811 237.376 35.168 2.100 735
737 3 176.253 228.501 31.895 1.440 736
738 3 177.843 226.884 32.445 1.728 737
739 3 180.520 223.500 33.065 1.728 738
740 3 181.217 219.993 32.032 1.500 739
741 3 182.568 217.256 31.881 1.500 740
742 3 185.819 209.729 31.068 1.920 741
743 3 186.886 207.995 31.146 1.500 742
744 3 188.646 204.790 31.106 1.728 743
745 3 193.319 197.298 31.488 1.200 744
746 3 173.951 243.166 42.362 2.160 736
747 3 176.962 243.645 45.011 1.800 746
748 3 177.393 244.424 49.161 1.728 747
749 3 181.870 239.580 49.946 1.152 748
750 3 184.153 236.544 50.403 1.200 749
751 3 186.558 234.111 51.232 0.691 750
752 3 188.157 232.512 51.794 1.125 751
753 3 190.282 228.996 51.912 1.500 752
754 3 191.113 226.020 51.232 1.500 753
755 3 191.940 223.113 50.585 1.344 754
756 3 192.884 220.744 50.264 1.200 755
757 3 194.609 217.640 50.259 1.500 756
758 3 196.097 215.438 50.454 1.500 757
759 3 197.187 213.549 50.467 1.500 758
760 3 198.377 212.419 50.917 1.200 759
761 3 199.841 212.307 52.034 1.800 760
762 3 180.623 244.879 48.523 1.728 748
763 3 188.775 244.140 55.723 1.440 762
764 3 189.549 245.861 58.984 1.200 763
765 3 191.384 247.470 61.187 1.440 764
766 3 193.305 251.877 64.731 1.680 765
767 3 195.537 253.121 67.091 1.920 766
768 3 184.362 257.042 59.276 2.074 762
769 3 185.947 260.727 62.838 1.500 768
770 3 186.683 266.299 65.949 1.800 769
771 3 187.140 270.766 68.351 1.800 770
772 3 188.293 273.795 70.652 1.500 771
773 3 190.911 274.674 73.164 1.500 772
774 3 193.525 275.517 75.657 1.680 773
775 3 195.907 275.206 77.436 1.500 774
776 3 199.504 271.595 78.682 1.680 775
777 3 203.088 268.010 79.959 1.440 776
778 3 205.370 264.943 80.389 2.100 777
779 3 207.642 261.958 80.867 1.500 778
780 3 211.126 257.740 81.754 1.500 779
781 3 211.711 257.167 85.386 1.536 780
782 3 211.863 256.997 89.008 1.536 781
783 3 207.941 265.249 90.746 0.675 781
784 3 205.069 267.370 93.915 0.750 783
785 3 205.557 269.910 98.873 0.750 784
786 3 205.174 271.068 102.805 0.750 785
787 3 204.782 272.260 106.751 0.750 786
788 3 205.571 274.727 107.651 0.720 787
789 3 208.185 275.622 110.169 0.750 788
790 3 92.245 235.835 -18.275 7.200 688
791 3 80.471 237.244 -24.296 0.900 790
792 3 76.078 241.711 -25.806 1.200 791
793 3 73.538 245.630 -26.081 1.500 792
794 3 72.062 247.833 -26.271 1.200 793
795 3 69.385 251.217 -26.891 1.500 794
796 3 94.779 249.394 -14.704 7.200 790
797 3 76.030 257.160 -18.842 0.750 796
798 3 89.822 253.219 -11.800 7.200 796
799 3 92.824 261.348 -7.656 8.640 798
800 3 110.153 257.130 -4.787 1.800 799
801 3 96.722 264.169 -8.150 8.640 799
802 3 101.419 281.274 1.240 4.200 801
803 3 98.226 293.900 8.873 1.800 802
804 3 98.120 296.264 13.468 1.800 803
805 3 97.075 305.753 20.738 1.800 804
806 3 98.160 307.780 21.978 2.100 805
807 3 100.145 307.886 23.625 0.900 806
808 3 102.577 312.461 27.661 2.400 807
809 3 102.538 314.599 28.612 2.100 808
810 3 102.896 318.463 30.651 1.800 809
811 3 103.357 322.912 33.046 2.100 810
812 3 103.344 325.003 33.973 2.400 811
813 3 103.777 331.591 37.324 1.500 812
814 3 98.985 336.620 38.570 0.768 813
815 3 97.386 338.219 38.008 1.200 814
816 3 96.048 340.957 38.164 0.768 815
817 3 95.083 343.380 38.491 0.750 816
818 3 104.399 334.506 39.140 1.500 813
819 3 106.359 336.702 41.710 1.800 818
820 3 107.100 340.144 43.884 1.500 819
821 3 108.627 344.951 47.289 1.800 820
822 3 108.438 348.644 48.822 1.500 821
823 3 109.335 350.539 50.397 1.800 822
824 3 104.485 359.685 50.646 1.680 823
825 3 104.446 361.823 51.597 1.728 824
826 3 104.150 364.917 52.754 0.750 825
827 3 103.604 366.869 53.206 1.800 826
828 3 100.301 369.498 51.733 0.691 827
829 3 111.032 351.613 52.255 1.800 823
830 3 112.213 352.557 53.627 1.500 829
831 3 116.082 347.921 54.640 1.500 830
832 3 118.996 345.726 55.994 1.500 831
833 3 122.591 342.090 57.251 1.382 832
834 3 113.075 356.603 56.173 1.500 830
835 3 114.492 358.684 58.252 1.440 834
836 3 116.748 357.786 59.665 0.750 835
837 3 118.350 356.191 60.218 0.900 836
838 3 119.937 354.570 60.777 0.720 837
839 3 122.740 351.773 61.763 0.750 838
840 3 125.007 348.753 62.222 0.672 839
841 3 126.759 345.603 62.194 0.750 840
842 3 127.192 343.044 61.382 0.600 841
843 3 108.870 283.648 9.471 3.240 802
844 3 113.453 285.536 8.902 3.456 843
845 3 118.384 271.461 4.788 0.600 844
846 3 118.680 288.661 9.175 3.456 844
847 3 127.470 278.907 12.713 0.768 846
848 3 117.639 292.423 13.937 3.456 846
849 3 119.888 295.630 20.040 3.900 848
850 3 132.578 287.592 26.210 1.200 849
851 3 120.704 297.193 24.727 3.900 849
852 3 126.876 306.811 33.353 3.629 851
853 3 135.539 314.875 44.666 3.888 852
854 3 140.728 322.626 54.172 3.456 853
855 3 143.621 327.070 61.119 3.300 854
856 3 139.976 335.546 66.704 1.500 855
857 3 138.244 337.864 70.493 1.500 856
858 3 137.437 343.434 72.626 1.500 857
859 3 137.114 346.575 73.806 1.500 858
860 3 137.346 349.852 75.480 1.500 859
861 3 137.224 351.340 76.039 1.500 860
862 3 137.185 353.478 76.990 1.800 861
863 3 133.169 359.652 76.551 0.750 862
864 3 131.681 361.854 76.357 1.200 863
865 3 129.694 363.866 75.677 0.750 864
866 3 136.509 360.899 83.530 1.500 862
867 3 137.588 362.422 84.208 1.500 866
868 3 137.033 364.377 84.647 0.750 867
869 3 136.092 366.750 84.959 1.200 868
870 3 133.683 369.179 84.138 0.750 869
871 3 131.872 369.558 82.826 0.750 870
872 3 127.495 371.864 80.356 1.080 871
873 3 142.939 327.108 64.422 3.300 855
874 3 147.305 327.791 70.421 2.700 873
875 3 152.994 320.320 69.013 1.536 874
876 3 154.584 318.725 69.561 1.500 875
877 3 156.572 316.743 70.268 1.200 876
878 3 159.001 312.168 70.150 1.500 877
879 3 160.465 309.986 70.333 1.500 878
880 3 162.103 306.229 69.946 1.500 879
881 3 164.926 301.254 69.966 1.200 880
882 3 166.890 301.414 71.620 1.440 881
883 3 168.217 300.767 72.391 1.440 882
884 3 149.595 338.698 77.449 2.100 874
885 3 154.976 338.886 81.870 2.880 884
886 3 160.049 334.408 85.951 1.500 885
887 3 164.285 330.351 88.329 1.500 886
888 3 167.336 328.692 90.027 1.800 887
889 3 169.717 326.311 90.872 1.680 888
890 3 175.772 310.363 90.377 1.215 889
891 3 177.243 302.761 89.060 1.500 890
892 3 178.074 299.785 88.381 1.800 891
893 3 180.495 295.266 88.274 1.500 892
894 3 171.311 329.658 96.717 1.500 889
895 3 174.014 330.569 99.089 1.500 894
896 3 176.770 329.912 101.012 1.500 895
897 3 178.605 329.482 102.308 1.800 896
898 3 181.262 328.171 103.844 1.500 897
899 3 185.501 325.329 105.968 1.843 898
900 3 189.111 321.646 107.197 1.500 899
901 3 190.587 319.443 107.386 1.012 900
902 3 189.016 307.895 103.715 1.200 901
903 3 189.842 302.887 102.106 0.900 902
904 3 156.129 341.916 84.172 2.100 885
905 3 154.495 347.039 82.031 3.000 904
906 3 153.788 351.087 83.627 1.200 905
907 3 154.138 354.955 85.652 1.500 906
908 3 153.973 358.649 87.195 1.500 907
909 3 157.320 361.383 86.397 1.800 908
910 3 149.583 366.495 88.544 1.200 909
911 3 147.413 367.037 91.346 1.200 910
912 3 145.652 370.227 91.425 1.500 911
913 3 141.947 373.208 89.776 1.200 912
914 3 154.971 362.747 89.477 1.800 909
915 3 155.583 366.124 91.900 1.800 914
916 3 156.319 369.626 94.077 1.800 915
917 3 156.146 373.302 95.608 2.100 916
918 3 155.969 376.996 97.145 2.100 917
919 3 156.429 381.446 99.540 1.500 918
920 3 151.452 381.004 98.150 0.750 919
921 3 148.782 384.407 97.542 0.750 920
922 3 148.436 378.452 94.575 0.750 920
923 3 157.310 385.427 102.051 1.500 919
924 3 157.169 386.979 102.647 1.500 923
925 3 156.452 390.541 103.687 1.500 924
926 3 155.248 393.810 104.197 1.500 925
927 3 157.779 347.253 87.926 2.100 904
928 3 161.905 347.822 93.765 1.800 927
929 3 164.331 348.543 96.622 2.400 928
930 3 167.230 348.259 95.996 1.200 929
931 3 166.778 347.707 99.141 1.200 930
932 3 172.767 347.054 102.735 1.500 931
933 3 174.862 347.763 104.750 1.800 932
934 3 179.314 350.251 109.465 1.500 933
935 3 182.601 349.781 111.897 1.500 934
936 3 186.408 349.478 114.834 1.659 935
937 3 188.754 351.308 117.555 1.440 936
938 3 166.890 359.931 104.575 1.800 930
939 3 169.508 361.868 103.076 1.800 938
940 3 165.802 374.692 110.546 1.800 939
941 3 168.676 379.951 110.622 1.800 940
942 3 167.428 387.151 110.984 1.728 941
943 3 167.314 395.712 114.785 1.440 942
944 3 171.408 383.171 112.390 1.500 941
945 3 174.015 388.013 113.850 1.500 944
946 3 174.613 390.927 115.656 1.200 945
947 3 175.133 393.184 117.094 1.440 946
948 3 178.870 399.088 119.961 1.843 947
949 3 179.488 401.947 121.761 1.500 948
950 3 180.669 402.839 123.107 1.920 949
951 3 177.417 410.386 123.918 0.750 950
952 3 183.062 400.458 123.957 1.440 950
953 3 185.740 397.073 124.577 1.008 952
954 3 174.585 361.662 105.174 2.400 939
955 3 177.597 362.140 107.823 1.500 954
956 3 179.423 363.805 110.039 1.500 955
957 3 181.119 364.879 111.897 1.500 956
958 3 182.285 365.818 113.271 1.500 957
959 3 184.319 366.767 118.267 1.215 958
960 3 187.109 368.158 121.044 1.215 959
961 3 189.314 369.470 123.426 1.500 960
962 3 190.900 369.941 124.917 1.500 961
963 3 182.579 374.159 120.122 1.500 959
964 3 183.059 376.484 121.576 1.500 963
965 3 183.173 379.161 122.869 1.800 964
966 3 184.739 379.687 124.367 1.200 965
967 3 185.255 381.961 125.811 1.440 966
968 3 95.118 272.426 -8.895 6.840 801
969 3 82.693 271.626 -11.605 1.012 968
970 3 73.469 276.740 -17.406 1.500 969
971 3 71.238 272.851 -21.235 1.500 970
972 3 70.219 270.352 -23.182 1.800 971
973 3 68.125 269.696 -25.172 1.800 972
974 3 89.254 285.846 -6.483 6.840 968
975 3 88.014 291.257 -5.031 6.480 974
976 3 73.556 294.641 -6.878 1.690 975
977 3 65.149 296.912 -9.550 1.500 976
978 3 63.280 292.341 -16.065 1.800 977
979 3 61.261 292.237 -17.630 1.500 978
980 3 58.906 292.480 -19.431 1.500 979
981 3 57.293 294.148 -19.966 1.500 980
982 3 62.483 300.297 -10.165 1.800 977
983 3 61.006 302.447 -10.380 1.680 982
984 3 54.888 308.175 -9.880 1.500 983
985 3 54.455 310.661 -9.092 1.500 984
986 3 52.156 315.836 -8.589 1.680 985
987 3 50.136 319.942 -8.360 1.500 986
988 3 48.920 321.245 -8.738 0.675 987
989 3 47.731 322.427 -9.164 0.720 988
990 3 85.223 303.254 -1.825 6.480 975
991 3 82.434 315.358 4.265 6.840 990
992 3 67.758 326.750 5.831 1.200 991
993 3 66.077 328.283 5.441 1.500 992
994 3 64.089 330.243 4.736 1.200 993
995 3 62.904 331.430 4.302 1.080 994
996 3 60.125 332.137 2.394 1.500 995
997 3 58.003 333.566 1.335 0.720 996
998 3 54.558 335.647 -0.503 0.750 997
999 3 51.755 338.496 -1.464 0.750 998
1000 3 79.500 318.624 7.899 6.840 991
1001 3 75.235 336.506 17.318 5.875 1000
1002 3 75.259 350.763 25.886 6.450 1001
1003 3 68.346 381.211 39.558 4.355 1002
1004 3 54.498 404.743 46.867 3.600 1003
1005 3 59.958 410.636 55.682 0.768 1004
1006 3 51.089 405.372 49.111 3.600 1004
1007 3 48.372 415.024 53.227 3.456 1006
1008 3 37.836 417.401 52.809 1.012 1007
1009 3 32.949 418.584 54.592 1.440 1008
1010 3 27.418 421.722 56.920 0.900 1009
1011 3 20.840 427.202 59.788 0.750 1010
1012 3 16.237 431.639 63.124 1.440 1011
1013 3 10.551 438.468 67.008 1.536 1012
1014 3 42.090 423.759 57.653 3.456 1007
1015 3 42.964 428.567 63.788 0.600 1014
1016 3 30.699 440.269 63.043 2.700 1014
1017 3 22.434 454.155 68.792 3.226 1016
1018 3 19.133 457.585 72.327 2.400 1017
1019 3 2.980 474.620 75.671 1.536 1018
1020 3 -1.632 479.060 78.993 1.800 1019
1021 3 -6.454 484.260 82.574 1.500 1020
1022 3 -8.823 488.526 86.931 1.920 1021
1023 3 -8.792 495.688 93.691 1.920 1022
1024 3 16.717 464.463 77.788 1.500 1018
1025 3 15.518 474.932 85.421 1.800 1024
1026 3 14.692 476.466 89.303 2.400 1025
1027 3 16.212 479.631 95.044 2.100 1026
1028 3 14.466 491.192 100.110 1.440 1027
1029 3 14.715 492.435 100.873 1.800 1028
1030 3 14.505 498.201 103.321 1.500 1029
1031 3 14.343 499.808 103.923 1.200 1030
1032 3 14.131 507.714 107.336 1.500 1031
1033 3 16.832 479.733 96.820 1.690 1027
1034 3 18.139 481.211 98.532 1.200 1033
1035 3 20.481 483.058 101.259 1.680 1034
1036 3 22.563 485.858 104.201 1.106 1035
1037 3 23.036 488.216 105.669 1.382 1036
1038 3 23.556 490.473 107.106 1.458 1037
1039 3 24.575 492.972 109.054 1.200 1038
1040 3 80.694 374.248 42.431 6.048 1002
1041 3 81.970 378.642 48.584 5.100 1040
1042 3 82.382 404.085 58.657 2.700 1041
1043 3 79.739 418.529 60.133 1.800 1042
1044 3 77.572 431.207 64.274 2.100 1043
1045 3 75.378 438.990 66.034 1.500 1044
1046 3 73.060 446.290 67.478 1.680 1045
1047 3 69.151 453.012 67.390 1.800 1046
1048 3 83.562 404.977 60.003 3.000 1042
1049 3 86.624 410.321 64.911 2.400 1048
1050 3 87.479 416.493 68.403 2.640 1049
1051 3 87.813 420.355 70.432 2.400 1050
1052 3 88.770 429.204 75.212 2.640 1051
1053 3 89.238 433.671 77.619 1.800 1052
1054 3 89.053 437.347 79.144 2.100 1053
1055 3 88.643 439.855 79.940 2.640 1054
1056 3 88.608 441.976 80.884 2.400 1055
1057 3 88.309 445.139 82.073 2.100 1056
1058 3 91.065 447.679 80.906 2.400 1057
1059 3 96.587 446.911 83.897 1.500 1058
1060 3 98.039 446.851 85.034 1.728 1059
1061 3 100.137 447.511 87.015 1.500 1060
1062 3 100.779 448.281 87.893 1.800 1061
1063 3 103.807 448.743 90.540 1.800 1062
1064 3 107.216 448.804 93.321 1.440 1063
1065 3 110.455 452.546 97.624 1.536 1064
1066 3 111.357 454.454 99.220 1.536 1065
1067 3 88.578 448.440 83.654 2.400 1058
1068 3 88.222 451.540 84.920 2.304 1067
1069 3 87.526 455.047 85.954 2.400 1068
1070 3 87.218 458.193 87.130 2.160 1069
1071 3 85.702 464.625 88.824 1.500 1070
1072 3 89.849 470.623 89.843 1.500 1071
1073 3 96.666 472.963 90.547 1.500 1072
1074 3 100.763 473.591 89.173 1.094 1073
1075 3 103.130 473.887 90.081 1.152 1074
1076 3 107.335 473.218 93.174 1.200 1075
1077 3 111.189 470.669 95.124 1.200 1076
1078 3 112.752 471.264 96.653 0.720 1077
1079 3 115.515 470.552 98.565 0.750 1078
1080 3 117.491 470.661 100.198 0.750 1079
1081 3 90.116 477.016 89.179 1.680 1072
1082 3 88.839 479.388 88.146 2.100 1081
1083 3 88.368 482.623 85.740 1.597 1082
1084 3 85.069 486.058 89.266 0.768 1083
1085 3 81.358 487.644 91.793 0.720 1084
1086 3 76.572 493.727 95.776 0.768 1085
1087 3 82.426 485.869 85.932 1.597 1083
1088 3 76.329 490.854 88.808 1.680 1087
1089 3 72.171 492.833 91.291 1.690 1088
1090 3 67.275 494.020 93.060 1.500 1089
1091 3 64.100 497.119 96.509 0.400 1090
1092 3 62.947 499.661 100.689 0.691 1091
1093 3 61.729 496.272 95.005 1.500 1090
1094 3 56.729 498.493 97.183 1.500 1093
1095 3 52.942 503.919 100.094 1.800 1094
1096 3 98.627 479.068 89.106 1.500 1082
1097 3 96.695 483.667 90.761 1.200 1096
1098 3 93.892 484.473 93.373 1.500 1097
1099 3 92.226 485.854 96.796 1.200 1098
1100 3 89.561 487.263 99.740 0.600 1099
1101 3 86.886 488.724 102.703 0.750 1100
1102 3 99.505 479.709 89.813 1.500 1096
1103 3 101.072 480.235 91.311 1.500 1102
1104 3 103.166 480.944 93.325 1.800 1103
1105 3 107.895 481.079 92.042 1.475 1104
1106 3 106.402 485.450 93.736 0.506 1105
1107 3 103.602 486.239 96.341 0.750 1106
1108 3 101.528 487.894 99.678 0.768 1107
1109 3 98.849 489.350 102.650 0.768 1108
1110 3 105.979 481.416 94.880 1.475 1105
1111 3 106.985 480.589 96.242 1.597 1110
1112 3 108.425 480.528 97.374 1.500 1111
1113 3 109.764 479.881 98.150 1.215 1112
1114 3 110.531 481.185 99.369 1.500 1113
1115 3 111.177 481.959 100.238 1.440 1114
1116 3 91.227 388.872 58.878 3.024 1041
1117 3 97.529 390.882 64.862 3.000 1116
1118 3 98.817 392.424 66.609 2.880 1117
1119 3 103.983 389.120 66.441 0.900 1118
1120 3 110.454 387.471 70.901 1.500 1119
1121 3 114.907 387.941 74.707 1.800 1120
1122 3 122.181 389.680 75.359 1.728 1121
1123 3 121.469 383.837 76.055 0.750 1122
1124 3 121.218 378.731 75.608 0.720 1123
1125 3 121.275 389.660 78.524 1.728 1122
1126 3 124.762 388.996 83.511 1.500 1125
1127 3 130.066 385.976 86.011 1.500 1126
1128 3 132.582 386.217 88.142 0.911 1127
1129 3 133.460 388.176 89.753 1.593 1128
1130 3 102.220 394.414 67.422 2.880 1118
1131 3 105.557 400.829 73.021 2.419 1130
1132 3 107.230 404.097 75.852 2.700 1131
1133 3 116.274 407.392 81.806 1.500 1132
1134 3 119.297 407.819 84.435 1.500 1133
1135 3 122.588 407.332 86.860 1.500 1134
1136 3 127.872 404.826 89.987 1.500 1135
1137 3 135.539 405.327 90.281 1.800 1136
1138 3 142.268 396.676 93.311 1.536 1137
1139 3 139.301 405.110 95.601 1.800 1137
1140 3 143.815 406.415 101.943 2.100 1139
1141 3 144.814 406.681 104.464 1.800 1140
1142 3 149.134 410.510 106.846 1.800 1141
1143 3 154.641 411.284 111.632 1.800 1142
1144 3 163.132 410.098 111.591 1.500 1143
1145 3 164.042 406.847 108.711 1.344 1144
1146 3 164.078 404.706 107.768 0.750 1145
1147 3 117.115 414.015 81.511 2.100 1133
1148 3 120.115 417.845 83.982 1.800 1147
1149 3 113.713 424.004 87.220 1.139 1148
1150 3 110.933 426.447 90.567 1.200 1149
1151 3 109.551 428.609 91.692 1.440 1150
1152 3 110.953 437.225 92.535 1.500 1151
1153 3 113.498 442.753 92.577 1.597 1152
1154 3 116.379 443.397 92.578 1.440 1153
1155 3 119.920 420.594 88.704 1.800 1148
1156 3 125.444 420.419 92.287 1.440 1155
1157 3 128.581 423.524 96.209 1.440 1156
1158 3 135.012 427.948 97.645 1.800 1157
1159 3 137.071 428.628 99.714 1.800 1158
1160 3 139.318 427.733 101.113 1.500 1159
1161 3 142.764 425.705 102.977 1.800 1160
1162 3 143.149 427.379 104.035 2.100 1161
1163 3 125.260 431.592 92.502 1.800 1155
1164 3 126.371 433.089 93.108 2.400 1163
1165 3 128.194 434.801 95.357 1.500 1164
1166 3 129.234 435.153 96.367 2.400 1165
1167 3 129.864 438.014 98.171 1.440 1166
1168 3 126.593 451.246 98.800 0.750 1167
1169 3 130.635 439.322 99.381 1.800 1167
1170 3 134.878 441.326 98.688 1.344 1169
1171 3 133.594 445.794 99.046 1.475 1170
1172 3 137.084 450.507 101.176 0.768 1171
1173 3 135.426 451.628 104.478 0.768 1172
1174 3 136.940 455.077 99.502 0.720 1172
1175 3 135.983 456.307 100.086 0.750 1174
1176 3 133.427 460.295 99.838 0.600 1175
1177 3 132.633 461.130 99.575 0.750 1176
1178 3 126.704 462.863 95.579 0.750 1177
1179 3 136.259 442.409 99.662 1.500 1170
1180 3 138.094 444.018 101.865 1.200 1179
1181 3 139.149 444.375 102.871 1.800 1180
1182 3 141.396 443.480 104.270 1.200 1181
1183 3 142.597 442.298 104.701 1.500 1182
1184 3 144.845 441.456 106.125 1.500 1183
1185 3 150.228 441.424 107.635 1.728 1184
1186 3 154.530 436.985 104.135 1.200 1185
1187 3 156.069 436.610 104.493 0.750 1186
1188 3 157.793 435.545 105.396 0.675 1187
1189 3 160.049 434.647 106.809 0.768 1188
1190 3 162.816 433.991 108.737 0.750 1189
1191 3 154.049 441.658 105.953 1.728 1185
1192 3 154.962 442.552 106.300 1.500 1191
1193 3 155.198 445.833 107.965 1.800 1192
1194 3 154.765 448.371 108.777 1.800 1193
1195 3 153.163 449.987 108.222 1.500 1194
1196 3 149.817 454.792 107.705 1.500 1195
1197 3 108.589 -104.519 -161.253 8.640 1
1198 3 120.023 -142.810 -176.210 8.280 1197
1199 3 125.373 -177.495 -192.499 8.280 1198
1200 3 139.121 -210.981 -204.230 7.200 1199
1201 3 146.686 -241.181 -210.277 7.500 1200
1202 3 156.949 -271.658 -215.137 9.704 1201
1203 3 174.352 -323.587 -226.001 7.500 1202
1204 3 184.499 -361.345 -236.001 7.500 1203
1205 3 193.682 -389.373 -240.296 9.000 1204
1206 3 216.838 -438.267 -249.675 8.294 1205
1207 3 229.088 -476.047 -256.793 8.640 1206
1208 3 247.503 -507.360 -263.252 7.800 1207
1209 3 254.479 -519.814 -267.175 7.800 1208
1210 3 262.512 -525.190 -262.068 1.555 1209
1211 3 266.502 -520.890 -254.658 1.200 1210
1212 3 271.556 -523.043 -249.564 1.500 1211
1213 3 274.354 -517.017 -241.966 1.500 1212
1214 3 271.911 -531.739 -256.827 1.555 1210
1215 3 275.797 -532.269 -251.586 2.100 1214
1216 3 282.504 -534.496 -245.731 1.680 1215
1217 3 258.904 -537.903 -269.400 7.800 1209
1218 3 257.001 -542.021 -268.517 6.120 1217
1219 3 266.541 -557.941 -270.204 6.120 1218
1220 3 274.070 -552.377 -260.530 2.074 1219
1221 3 280.766 -553.173 -254.065 2.160 1220
1222 3 289.105 -557.432 -248.316 1.728 1221
1223 3 295.139 -556.210 -241.269 2.100 1222
1224 3 302.353 -559.303 -235.551 2.100 1223
1225 3 309.166 -566.314 -231.760 1.500 1224
1226 3 314.701 -565.161 -224.977 1.440 1225
1227 3 289.306 -547.862 -244.014 2.400 1221
1228 3 296.126 -541.388 -234.273 1.728 1227
1229 3 303.762 -542.689 -227.567 1.800 1228
1230 3 314.392 -547.230 -220.850 2.016 1229
1231 3 318.797 -557.433 -219.609 1.800 1230
1232 3 320.876 -564.263 -225.226 1.500 1231
1233 3 320.026 -552.386 -213.197 1.728 1231
1234 3 324.516 -551.052 -206.838 1.728 1233
1235 3 318.378 -533.774 -198.578 1.350 1234
1236 3 272.485 -574.382 -270.978 6.739 1219
1237 3 276.342 -577.516 -274.109 6.739 1236
1238 3 291.174 -575.207 -262.357 0.720 1237
1239 3 291.943 -577.343 -259.320 1.500 1238
1240 3 292.652 -578.199 -255.740 1.500 1239
1241 3 276.315 -589.629 -275.835 6.048 1237
1242 3 291.761 -601.619 -270.077 1.728 1241
1243 3 305.704 -627.284 -271.058 1.500 1242
1244 3 311.380 -635.038 -268.125 1.800 1243
1245 3 313.721 -640.421 -265.763 1.800 1244
1246 3 316.513 -643.757 -265.358 1.800 1245
1247 3 320.569 -652.090 -265.868 1.500 1246
1248 3 328.035 -662.092 -263.082 1.800 1247
1249 3 335.461 -667.823 -258.416 2.100 1248
1250 3 283.682 -602.786 -281.688 7.200 1241
1251 3 291.983 -622.719 -288.164 7.200 1250
1252 3 304.938 -628.020 -280.661 1.200 1251
1253 3 307.211 -632.843 -278.081 1.382 1252
1254 3 290.705 -628.807 -287.852 5.760 1251
1255 3 297.122 -656.063 -295.528 4.680 1254
1256 3 300.516 -660.476 -299.452 4.680 1255
1257 3 310.059 -656.772 -289.628 1.012 1256
1258 3 309.042 -673.370 -304.634 4.778 1256
1259 3 316.277 -696.079 -309.116 3.600 1258
1260 3 320.570 -701.329 -310.874 3.600 1259
1261 3 329.047 -707.254 -305.799 1.080 1260
1262 3 334.944 -713.450 -302.080 1.500 1261
1263 3 338.898 -717.537 -300.629 1.500 1262
1264 3 326.260 -714.999 -312.117 3.300 1260
1265 3 328.764 -730.292 -321.238 5.100 1264
1266 3 328.506 -736.688 -320.560 5.100 1265
1267 3 343.385 -745.153 -313.532 2.100 1266
1268 3 336.449 -754.721 -328.292 4.800 1266
1269 3 342.831 -777.207 -338.718 4.200 1268
1270 3 350.092 -800.165 -346.128 4.500 1269
1271 3 352.527 -816.119 -354.237 3.900 1270
1272 3 355.346 -832.294 -359.305 3.300 1271
1273 3 359.048 -853.758 -368.915 2.700 1272
1274 3 365.120 -866.387 -372.589 2.400 1273
1275 3 377.042 -883.530 -373.595 2.304 1274
1276 3 378.500 -886.711 -373.870 2.205 1275
1277 3 384.337 -899.338 -374.897 1.800 1276
1278 3 390.746 -917.040 -377.771 1.500 1277
1279 3 397.124 -934.687 -380.642 1.800 1278
1280 3 401.122 -948.028 -386.312 1.800 1279
1281 3 403.480 -968.652 -393.776 0.800 1280
1282 3 361.701 -876.171 -374.916 1.500 1274
1283 3 363.646 -888.374 -378.079 1.800 1282
1284 3 364.429 -898.303 -381.958 1.800 1283
1285 3 365.335 -905.537 -384.532 1.800 1284
1286 3 367.008 -913.559 -386.821 1.500 1285
1287 3 370.594 -926.338 -389.739 1.500 1286
1288 3 375.074 -937.153 -391.050 1.500 1287
1289 3 376.051 -943.738 -393.239 1.440 1288
1290 3 381.398 -950.419 -397.219 1.800 1289
