# Supplementary material for: Adaptations during Maturation in an Identified Honeybee Interneuron Responsive to Waggle Dance Vibration Signals
Source: eNeuro. 2019 Sep 5;6(5):ENEURO.0454-18.2019. doi: 10.1523/ENEURO.0454-18.2019 (PMC6731536; doi:10.1523/ENEURO.0454-18.2019)
Supplement: Extended Data 1 — This ZIP file contains all the code used to generate the results of this publication. The code is organized into two folders: (1) GJEphys-master, which contains code for analyzing and plotting electrophysiology data and (2) GJMorph-master, which contains code for analyzing morphology data. Download Extended Data 1, ZIP file. [file sup_enu-eN-NWR-0454-18-s02.zip › Reg-MaxS-1.1/TestFiles/HSN-fluoro01.CNGRandTrans0.swc]

#  SWC to SWC conversion from L-Measure. Sridevi Polavaram: spolavar@gmu.edu
#  Original fileName:/cng_repository/Soumya/LM_Automated_Testing_Enviornment/Test_Lm3.7.2_11022011_SG_Linux_NMOConv8/TestResults/LoadTest/test_52/HSN-fluoro01.CNG.swc
# 
#  Original file HSN-fluoro01.swc edited using StdSwc version 1.31 on 5/31/11.
#  Irregularities and fixes documented in HSN-fluoro01.swc.std.  See StdSwc1.31.doc for more information.
# 
#  HSN neuron (lobula place tangential cells, LPTC) from Calliphora vicina
#  identification by response properties, in vivo Alexa injection, 2-photon-microscopy imaging, x63 objective, multiple image tiles
#  reconstructed and processed with Matlab and the TREES toolbox http://www.treestoolbox.org
#  scaling 1:1:1 um
#   Max Planck Institute of Neurobiology, Martinsried, Germany
#   Systems and Computational Neuroscience, Alexander Borst
#   published in "The morphological identity of insect dendrites" Cuntz H, Forstner F, Haag J, Borst A. PMID 19112481
#  SCALE 1.0 1.0 1.0 
# 
1 1 219.842 -43.576 -147.863 6.912 -1
2 1 226.254 -54.220 -152.149 6.912 1
3 1 213.431 -32.932 -143.577 6.912 1
4 3 222.679 -74.084 -153.529 2.100 1
5 3 223.421 -96.159 -163.554 6.420 4
6 3 221.385 -109.020 -172.219 8.640 5
7 3 219.888 -122.066 -180.667 13.312 6
8 3 225.312 -135.896 -185.096 15.974 7
9 3 234.281 -147.761 -186.130 14.930 8
10 3 243.841 -154.499 -183.848 8.294 9
11 3 209.436 -32.211 -139.165 6.912 1
12 3 191.346 -7.438 -138.637 6.221 11
13 3 172.695 21.487 -133.395 7.560 12
14 3 158.952 40.878 -122.094 6.300 13
15 3 135.163 79.864 -116.923 8.294 14
16 3 126.280 109.733 -100.521 8.280 15
17 3 122.746 124.602 -89.137 9.331 16
18 3 95.841 134.289 -84.158 1.800 17
19 3 93.848 137.191 -85.248 1.500 18
20 3 91.738 128.515 -86.920 0.900 19
21 3 90.019 123.373 -90.953 1.200 20
22 3 79.545 144.214 -81.105 1.500 19
23 3 70.466 146.784 -75.699 1.500 22
24 3 75.511 156.031 -77.120 0.900 23
25 3 80.182 157.728 -77.612 0.750 24
26 3 81.567 160.080 -75.373 0.750 25
27 3 65.617 146.017 -70.842 1.500 23
28 3 65.714 143.113 -78.064 0.720 27
29 3 64.469 139.978 -85.614 0.600 28
30 3 63.992 151.869 -74.858 1.500 27
31 3 41.962 168.085 -78.510 1.500 30
32 3 35.899 168.360 -73.447 2.100 31
33 3 27.418 164.761 -79.589 1.500 32
34 3 23.568 160.522 -84.502 1.500 33
35 3 22.167 158.223 -86.720 1.440 34
36 3 8.755 151.359 -85.889 0.675 35
37 3 0.760 147.203 -82.979 0.750 36
38 3 -3.968 143.896 -79.096 1.080 37
39 3 19.210 137.850 -89.364 1.500 35
40 3 17.128 129.245 -87.144 0.900 39
41 3 17.415 118.613 -85.272 1.200 40
42 3 30.135 176.998 -77.102 2.100 32
43 3 23.174 184.481 -81.488 1.500 42
44 3 3.745 191.032 -76.374 1.800 43
45 3 -1.415 210.032 -63.629 1.080 44
46 3 -1.642 189.207 -72.030 1.800 44
47 3 -9.350 188.777 -67.561 1.500 46
48 3 -16.488 188.165 -63.074 1.500 47
49 3 -29.605 193.244 -57.400 1.800 48
50 3 -33.255 209.187 -45.592 1.440 49
51 3 -46.512 195.788 -53.435 1.200 49
52 3 -52.798 191.190 -50.368 1.690 51
53 3 -57.932 180.637 -49.513 1.012 52
54 3 -59.599 177.332 -49.280 0.768 53
55 3 -60.497 175.364 -50.986 1.440 54
56 3 -68.875 192.659 -46.690 1.125 52
57 3 -80.869 189.664 -44.073 0.750 56
58 3 -86.107 186.373 -40.296 0.720 57
59 3 -87.891 193.644 -39.500 0.750 58
60 3 -85.732 187.269 -41.784 0.720 58
61 3 -99.050 188.632 -49.753 0.600 60
62 3 -87.863 181.079 -46.686 0.600 60
63 3 -27.070 181.011 -61.835 1.800 48
64 3 -31.678 176.370 -58.486 1.843 63
65 3 -35.813 172.893 -54.579 1.728 64
66 3 -44.801 163.676 -53.882 1.500 65
67 3 -46.370 158.896 -50.016 1.800 66
68 3 -48.018 154.774 -45.919 1.500 67
69 3 -48.451 153.013 -46.743 1.500 68
70 3 -48.593 148.339 -49.519 1.800 69
71 3 -48.296 145.195 -51.123 1.500 70
72 3 -48.133 143.337 -52.095 1.680 71
73 3 -48.994 141.300 -53.808 1.500 72
74 3 -50.322 138.315 -56.371 1.800 73
75 3 -51.267 136.966 -57.759 0.750 74
76 3 117.777 140.904 -77.452 9.331 17
77 3 139.529 141.754 -76.532 1.080 76
78 3 150.661 137.902 -76.208 1.440 77
79 3 161.949 126.246 -80.299 1.500 78
80 3 168.383 123.753 -86.177 1.500 79
81 3 172.995 126.648 -82.269 1.500 80
82 3 174.600 126.507 -81.325 1.500 81
83 3 176.079 127.628 -79.737 1.500 82
84 3 177.588 128.160 -78.454 1.200 83
85 3 179.679 128.396 -76.960 1.500 84
86 3 183.596 126.017 -75.808 1.500 85
87 3 170.566 118.089 -81.969 1.500 80
88 3 173.110 116.381 -83.426 1.200 87
89 3 167.136 109.508 -86.550 1.500 88
90 3 171.259 92.646 -93.560 1.344 89
91 3 158.499 111.622 -90.898 1.500 89
92 3 175.402 114.154 -83.215 1.200 88
93 3 182.195 109.265 -81.674 1.200 92
94 3 185.593 106.507 -81.055 1.500 93
95 3 186.596 101.254 -83.422 1.500 94
96 3 185.306 97.672 -86.312 1.500 95
97 3 183.933 95.320 -88.531 1.800 96
98 3 184.304 90.955 -90.784 1.500 97
99 3 184.629 87.230 -92.710 1.200 98
100 3 185.536 83.200 -94.469 1.800 99
101 3 186.951 78.989 -95.949 1.500 100
102 3 184.571 75.880 -99.251 1.440 101
103 3 116.879 144.753 -75.406 9.331 76
104 3 117.016 162.404 -74.364 9.331 103
105 3 95.090 185.205 -70.885 6.480 104
106 3 78.688 180.764 -69.637 0.759 105
107 3 83.082 192.951 -63.934 6.480 105
108 3 93.688 201.400 -62.520 0.720 107
109 3 74.325 202.930 -60.120 6.480 107
110 3 85.798 211.770 -60.535 1.200 109
111 3 68.089 205.779 -54.070 5.700 109
112 3 58.492 202.636 -63.186 1.536 111
113 3 68.158 211.247 -57.925 5.700 111
114 3 59.300 224.080 -57.671 5.760 113
115 3 56.138 235.564 -59.719 5.400 114
116 3 62.774 244.144 -53.254 1.200 115
117 3 64.979 249.106 -48.982 0.750 116
118 3 71.377 251.039 -48.411 0.720 117
119 3 60.691 255.849 -47.882 1.008 117
120 3 62.438 259.847 -44.466 0.720 119
121 3 54.916 240.587 -63.990 5.400 115
122 3 36.413 236.075 -72.476 1.350 121
123 3 27.864 231.485 -69.840 1.920 122
124 3 48.907 244.166 -59.823 5.400 121
125 3 38.812 255.601 -57.425 6.120 124
126 3 35.062 272.774 -45.147 1.125 125
127 3 36.285 275.857 -42.808 0.750 126
128 3 41.097 274.869 -40.272 0.750 127
129 3 45.881 274.483 -37.404 0.750 128
130 3 30.886 257.923 -51.895 6.120 125
131 3 13.262 255.579 -50.043 3.960 130
132 3 -10.606 261.654 -45.954 3.650 131
133 3 -26.063 268.136 -40.153 4.080 132
134 3 -41.592 258.854 -40.681 1.215 133
135 3 -53.448 254.011 -38.750 1.382 134
136 3 -63.109 249.160 -36.430 1.500 135
137 3 -52.414 282.188 -35.735 4.080 133
138 3 -57.990 282.990 -30.381 3.600 137
139 3 -66.137 264.912 -33.075 0.450 138
140 3 -73.172 293.192 -23.024 3.600 138
141 3 -88.688 284.486 -23.331 1.440 140
142 3 -78.076 293.087 -17.911 3.600 140
143 3 -78.528 301.069 -8.723 1.200 142
144 3 -86.048 296.519 -11.940 3.600 142
145 3 -94.625 291.975 -9.286 2.700 144
146 3 -102.047 290.100 -5.352 1.800 145
147 3 -106.116 288.682 -0.626 1.500 146
148 3 -111.267 286.963 3.808 1.800 147
149 3 -114.379 286.314 5.838 1.500 148
150 3 -118.125 286.818 3.709 1.500 149
151 3 -121.371 287.705 2.132 1.500 150
152 3 -124.161 289.000 1.098 1.382 151
153 3 -130.322 283.105 4.714 1.500 151
154 3 -136.458 284.543 10.219 1.080 153
155 3 -140.663 285.597 7.141 0.750 154
156 3 -134.095 279.671 8.707 1.500 153
157 3 -141.249 277.402 6.730 1.200 156
158 3 -147.110 277.732 3.151 1.800 157
159 3 -152.248 269.918 -4.609 0.750 158
160 3 -157.283 282.490 -2.888 1.536 158
161 3 -140.462 268.133 1.941 0.900 157
162 3 -140.177 264.991 0.316 0.750 161
163 3 -138.743 260.756 -1.194 0.768 162
164 3 -89.899 296.645 -6.526 3.600 144
165 3 -104.544 307.428 1.126 3.600 164
166 3 -103.662 315.185 10.474 1.080 165
167 3 -114.370 316.083 8.849 3.600 165
168 3 -116.967 315.127 14.043 3.456 167
169 3 -110.700 321.809 19.245 0.750 168
170 3 -119.653 314.831 19.509 3.456 168
171 3 -122.051 327.064 30.041 1.382 170
172 3 -129.632 336.877 29.670 1.500 171
173 3 -137.978 344.838 33.517 1.500 172
174 3 -140.555 350.208 34.930 1.344 173
175 3 -144.766 356.307 35.704 1.200 174
176 3 -144.900 357.585 36.354 1.800 175
177 3 -148.244 359.681 35.420 0.768 176
178 3 -122.270 331.129 31.107 1.500 171
179 3 -116.586 329.219 29.015 0.720 178
180 3 -122.153 335.878 33.893 1.500 178
181 3 -113.750 339.268 36.587 0.720 180
182 3 -124.342 345.316 33.249 1.500 180
183 3 -128.175 353.002 35.196 1.500 182
184 3 -126.749 354.779 37.115 1.344 183
185 3 -124.717 355.627 38.924 0.750 184
186 3 -119.820 318.880 15.037 3.456 170
187 3 -127.542 321.636 17.635 3.600 186
188 3 -137.780 317.089 19.968 0.900 187
189 3 -153.781 315.359 22.375 0.750 188
190 3 -155.669 315.662 19.380 1.200 189
191 3 -160.957 319.215 22.648 1.500 190
192 3 -163.287 321.497 22.479 1.200 191
193 3 -166.008 322.171 21.107 1.659 192
194 3 -157.244 315.223 18.114 1.200 190
195 3 -158.953 310.622 14.387 1.168 194
196 3 -160.575 302.337 13.231 0.750 195
197 3 -164.652 312.591 16.483 1.200 194
198 3 -175.242 310.190 12.964 1.200 197
199 3 -140.672 329.982 18.615 3.600 187
200 3 -154.512 337.324 25.053 3.000 199
201 3 -158.473 347.565 34.518 1.500 200
202 3 -164.860 355.137 42.433 1.800 201
203 3 -170.032 362.241 41.491 1.680 202
204 3 -178.150 370.703 41.107 1.536 203
205 3 -197.169 395.261 41.363 1.920 204
206 3 -200.599 399.154 36.247 1.800 205
207 3 -203.557 405.330 32.114 1.680 206
208 3 -205.426 411.843 28.307 1.500 207
209 3 -206.565 419.166 27.370 1.500 208
210 3 -207.394 422.559 28.785 1.500 209
211 3 -211.921 425.837 27.752 1.200 210
212 3 -214.301 422.727 24.450 1.500 211
213 3 -216.669 419.624 21.150 1.215 212
214 3 -156.386 336.446 30.437 3.000 200
215 3 -166.534 334.354 27.740 0.675 214
216 3 -156.618 340.609 25.991 3.000 214
217 3 -172.889 349.251 27.544 2.592 216
218 3 -188.105 346.054 29.519 1.475 217
219 3 -197.950 342.001 32.147 1.500 218
220 3 -204.774 338.341 33.360 1.500 219
221 3 -199.636 336.660 31.049 1.352 219
222 3 -199.865 330.704 32.143 1.440 221
223 3 -174.357 352.769 22.619 2.592 217
224 3 -185.515 355.841 27.864 2.880 223
225 3 -198.166 353.976 30.836 2.100 224
226 3 -202.760 352.071 35.286 1.500 225
227 3 -206.875 353.109 35.824 1.500 226
228 3 -211.844 355.363 33.932 1.500 227
229 3 -214.030 356.358 33.089 1.536 228
230 3 -216.638 355.764 31.071 1.327 229
231 3 -222.966 344.071 31.281 1.440 230
232 3 -227.176 355.624 35.133 1.344 230
233 3 -238.543 351.894 37.598 1.500 232
234 3 -243.985 350.733 42.198 1.659 233
235 3 -256.904 352.607 46.621 1.613 234
236 3 -263.499 352.438 51.405 1.500 235
237 3 -273.804 351.538 55.196 1.500 236
238 3 -279.055 348.241 58.970 1.200 237
239 3 -282.520 354.228 66.795 1.500 238
240 3 -191.186 355.570 32.769 2.880 224
241 3 -204.645 363.518 33.897 2.592 240
242 3 -222.676 374.142 40.901 2.322 241
243 3 -225.727 378.422 42.855 2.074 242
244 3 -235.865 373.027 44.877 0.675 243
245 3 -240.498 369.017 48.489 0.750 244
246 3 -244.711 366.191 52.645 1.125 245
247 3 -250.129 365.042 57.250 0.600 246
248 3 -257.222 363.884 61.530 0.750 247
249 3 -262.705 366.684 67.719 0.600 248
250 3 -265.656 360.719 64.763 0.750 248
251 3 -236.783 386.012 49.924 2.074 243
252 3 -233.675 403.798 51.574 0.768 251
253 3 -231.247 407.833 47.579 0.720 252
254 3 -244.930 404.868 49.928 1.800 251
255 3 -243.614 408.648 45.600 1.800 254
256 3 -236.587 418.247 44.694 0.750 255
257 3 -246.216 420.052 43.653 1.500 255
258 3 -242.207 425.369 40.470 1.800 257
259 3 -241.087 428.996 36.054 1.500 258
260 3 -241.105 432.993 31.584 1.800 259
261 3 -243.412 437.139 26.760 2.100 260
262 3 -246.023 437.611 20.399 1.500 261
263 3 -249.634 439.897 14.570 1.500 262
264 3 -251.974 439.929 8.072 1.500 263
265 3 -255.292 438.415 7.102 1.500 264
266 3 -260.096 441.170 1.239 1.200 265
267 3 -265.629 444.384 -0.789 1.440 266
268 3 -248.570 407.099 44.075 1.800 254
269 3 -247.543 410.028 39.385 1.475 268
270 3 -247.265 408.918 32.935 1.296 269
271 3 -246.357 408.140 26.718 1.500 270
272 3 -246.186 408.948 21.004 1.200 271
273 3 -248.605 408.829 17.680 1.500 272
274 3 -250.477 406.087 14.925 1.500 273
275 3 -252.020 413.856 27.963 1.500 270
276 3 -261.260 421.487 23.243 1.500 275
277 3 -256.922 412.787 20.544 1.500 275
278 3 -260.168 414.668 14.634 1.500 277
279 3 -261.587 414.107 8.072 1.536 278
280 3 -269.159 406.478 9.685 1.500 279
281 3 -282.726 403.908 6.911 1.200 280
282 3 -286.955 404.049 4.257 1.536 281
283 3 21.038 272.574 -41.775 3.960 130
284 3 3.431 293.120 -30.726 4.666 283
285 3 5.732 294.449 -23.703 0.672 284
286 3 4.297 292.017 -18.876 0.759 285
287 3 4.446 291.553 -12.951 0.750 286
288 3 -0.324 294.359 -6.643 0.300 287
289 3 7.211 285.916 -8.638 0.750 287
290 3 -0.296 292.599 -25.559 4.666 284
291 3 -7.980 299.763 -18.046 4.800 290
292 3 -20.221 299.553 -14.315 1.215 291
293 3 -29.050 299.447 -9.938 1.500 292
294 3 -35.592 298.594 -5.417 1.500 293
295 3 -43.206 298.673 -0.733 1.800 294
296 3 -54.070 304.135 5.494 1.800 295
297 3 -71.473 316.565 13.326 2.100 296
298 3 -86.093 327.085 20.910 1.800 297
299 3 -94.349 337.399 29.601 1.500 298
300 3 -100.578 344.897 37.529 1.500 299
301 3 -102.741 348.526 44.643 1.536 300
302 3 -20.807 316.172 -7.766 4.800 291
303 3 -15.118 313.737 -1.608 0.600 302
304 3 -13.538 311.725 3.947 0.675 303
305 3 -11.368 308.958 9.281 0.691 304
306 3 -3.399 304.231 14.919 0.675 305
307 3 -27.884 322.537 -0.451 4.800 302
308 3 -31.469 325.171 6.015 6.300 307
309 3 -26.653 326.841 13.621 1.200 308
310 3 -35.922 328.956 12.758 6.300 308
311 3 -38.864 345.794 25.036 2.074 310
312 3 -37.010 350.859 33.485 1.800 311
313 3 -33.500 350.352 39.994 1.500 312
314 3 -32.002 349.049 45.822 1.613 313
315 3 -29.595 349.254 45.239 1.536 314
316 3 -25.336 348.532 47.572 1.440 315
317 3 -37.674 351.344 39.626 1.800 312
318 3 -38.104 353.228 46.375 1.800 317
319 3 -38.533 358.062 49.184 1.500 318
320 3 -39.870 361.081 50.069 1.500 319
321 3 -40.680 364.443 51.471 1.800 320
322 3 -40.912 366.930 52.763 1.500 321
323 3 -40.349 372.645 56.385 1.500 322
324 3 -39.573 375.896 58.743 1.500 323
325 3 -40.452 379.887 60.466 1.500 324
326 3 -41.830 383.487 61.652 1.037 325
327 3 -43.099 386.419 62.503 0.720 326
328 3 -44.436 389.438 63.387 1.200 327
329 3 -46.212 391.461 63.404 1.500 328
330 3 -39.906 331.609 19.162 6.300 310
331 3 -54.192 326.496 20.521 1.344 330
332 3 -46.171 331.782 24.117 6.300 330
333 3 -45.921 339.369 24.428 6.300 332
334 3 -59.393 333.226 25.538 0.675 333
335 3 -68.871 331.122 29.006 0.750 334
336 3 -55.998 345.255 31.011 6.300 333
337 3 -61.326 354.322 39.714 6.900 336
338 3 -80.089 366.114 41.033 3.600 337
339 3 -86.592 356.504 42.047 0.720 338
340 3 -88.825 352.616 46.148 0.750 339
341 3 -88.982 347.878 43.506 0.750 340
342 3 -81.348 338.979 35.269 0.720 341
343 3 -76.859 338.300 31.832 0.750 342
344 3 -84.783 365.150 45.852 3.600 338
345 3 -85.788 368.076 43.146 3.600 344
346 3 -93.573 376.645 51.222 1.352 345
347 3 -97.920 375.782 56.132 1.500 346
348 3 -91.678 378.956 59.571 0.720 347
349 3 -98.628 377.297 58.778 1.500 347
350 3 -102.944 384.079 59.915 1.200 349
351 3 -104.683 386.040 59.907 1.500 350
352 3 -106.516 388.690 60.265 1.800 351
353 3 -111.346 387.430 64.917 1.500 352
354 3 -106.797 392.611 61.771 1.200 353
355 3 -103.690 392.766 64.402 0.720 354
356 3 -109.481 390.945 60.612 1.500 353
357 3 -114.013 395.724 59.461 1.500 356
358 3 -116.841 398.164 59.024 1.500 357
359 3 -115.636 402.427 62.256 1.500 358
360 3 -115.217 403.439 63.110 1.800 359
361 3 -113.211 404.896 65.232 1.500 360
362 3 -120.258 400.947 58.434 1.200 358
363 3 -125.015 404.236 61.927 1.440 362
364 3 -124.813 407.763 64.085 1.500 363
365 3 -126.072 410.145 64.626 0.750 364
366 3 -92.676 368.818 48.263 3.600 345
367 3 -98.497 363.450 51.081 0.911 366
368 3 -98.750 360.622 49.152 1.200 367
369 3 -96.440 357.808 49.039 0.720 368
370 3 -100.588 374.731 46.762 3.600 366
371 3 -107.077 367.395 48.683 0.506 370
372 3 -108.423 365.596 50.437 0.720 371
373 3 -109.323 363.608 48.722 0.720 372
374 3 -109.523 360.102 46.573 0.672 373
375 3 -109.369 375.776 51.619 3.600 370
376 3 -120.759 380.180 57.353 3.000 375
377 3 -127.692 378.814 49.441 1.152 376
378 3 -134.600 378.637 45.727 1.125 377
379 3 -125.078 383.924 54.890 3.000 376
380 3 -127.427 386.778 55.019 2.520 379
381 3 -130.305 386.324 48.226 0.675 380
382 3 -141.064 391.302 42.165 0.720 381
383 3 -131.026 388.968 58.603 2.520 380
384 3 -138.413 386.359 62.253 1.536 383
385 3 -143.235 387.791 64.024 1.500 384
386 3 -145.661 391.289 64.480 1.500 385
387 3 -149.595 393.719 63.349 1.416 386
388 3 -154.943 391.889 63.509 0.720 387
389 3 -160.375 393.771 61.089 0.750 388
390 3 -169.726 395.000 60.438 0.750 389
391 3 -181.203 396.604 58.647 0.750 390
392 3 -151.899 395.940 63.135 1.500 387
393 3 -154.179 398.166 62.944 1.200 392
394 3 -156.998 400.049 62.215 1.200 393
395 3 -160.256 400.930 60.635 1.200 394
396 3 -166.359 404.303 58.640 1.500 395
397 3 -169.674 405.818 57.384 1.500 396
398 3 -172.469 407.714 56.661 1.800 397
399 3 -174.704 408.765 55.840 1.200 398
400 3 -182.557 408.119 50.420 1.200 399
401 3 -141.666 402.158 59.326 2.520 383
402 3 -157.317 415.240 61.396 2.520 401
403 3 -157.114 418.745 56.786 2.520 402
404 3 -157.680 420.426 63.428 1.382 403
405 3 -159.945 433.163 69.990 0.720 404
406 3 -149.358 425.787 73.177 1.125 404
407 3 -161.669 425.735 52.674 2.520 403
408 3 -170.438 426.990 48.105 0.540 407
409 3 -180.432 427.307 52.430 0.720 408
410 3 -189.862 426.923 56.596 0.562 409
411 3 -190.454 419.517 53.517 0.750 409
412 3 -195.418 414.595 56.681 0.750 411
413 3 -196.820 415.110 54.530 0.750 412
414 3 -170.857 431.410 50.379 2.520 407
415 3 -171.819 435.908 45.935 2.100 414
416 3 -175.761 445.663 55.178 0.900 415
417 3 -173.786 441.225 41.628 2.100 415
418 3 -185.962 440.195 36.410 0.600 417
419 3 -195.690 437.214 39.467 0.720 418
420 3 -200.460 435.146 43.825 0.720 419
421 3 -216.532 428.512 44.248 0.720 420
422 3 -199.718 432.390 42.855 0.750 419
423 3 -204.043 428.623 46.616 0.600 422
424 3 -208.238 420.899 48.791 0.768 423
425 3 -181.024 444.496 42.038 2.100 417
426 3 -182.024 449.035 37.610 2.100 425
427 3 -182.670 452.017 44.751 0.400 426
428 3 -188.923 450.466 40.359 2.100 426
429 3 -200.980 447.673 43.079 0.900 428
430 3 -211.301 444.861 46.112 0.672 429
431 3 -219.502 435.700 46.972 0.720 430
432 3 -198.261 456.933 47.302 2.074 428
433 3 -202.777 464.447 43.408 0.720 432
434 3 -206.572 463.307 36.187 1.200 433
435 3 -195.963 462.873 44.038 1.500 432
436 3 -199.549 467.471 51.281 1.500 435
437 3 -194.435 461.075 49.680 0.746 435
438 3 -193.455 461.756 50.912 1.200 437
439 3 -191.355 461.983 52.383 1.200 438
440 3 -189.874 463.660 54.283 1.200 439
441 3 -67.799 368.100 50.111 4.800 337
442 3 -59.899 370.676 56.639 1.382 441
443 3 -68.239 371.032 57.277 4.800 441
444 3 -75.935 375.475 63.716 5.040 443
445 3 -68.276 377.416 71.985 1.080 444
446 3 -61.390 378.812 67.738 1.500 445
447 3 -57.135 378.239 62.228 1.800 446
448 3 -77.240 388.072 64.771 5.040 444
449 3 -69.887 388.870 69.941 1.800 448
450 3 -63.242 388.256 69.216 0.750 449
451 3 -70.606 399.979 71.194 1.800 449
452 3 -67.838 407.157 72.439 1.500 451
453 3 -66.726 416.519 70.331 1.800 452
454 3 -61.851 403.775 68.272 0.750 451
455 3 -60.342 402.606 69.993 0.600 454
456 3 -55.950 400.606 71.675 0.750 455
457 3 -82.635 392.850 68.688 4.320 448
458 3 -89.986 389.584 66.734 0.600 457
459 3 -92.356 399.855 75.766 4.320 457
460 3 -101.611 405.010 70.055 0.750 459
461 3 -91.289 404.528 71.764 4.320 459
462 3 -88.672 413.706 69.856 1.500 461
463 3 -89.104 414.983 72.570 1.500 462
464 3 -88.838 418.402 74.685 1.500 463
465 3 -88.452 420.060 75.868 1.200 464
466 3 -100.889 412.452 79.247 3.960 461
467 3 -107.385 412.882 72.135 0.691 466
468 3 -110.890 414.607 72.289 0.750 467
469 3 -115.379 417.282 70.946 0.600 468
470 3 -118.130 419.079 70.183 0.720 469
471 3 -124.760 422.109 67.670 0.720 470
472 3 -128.588 423.849 66.194 0.768 471
473 3 -133.477 425.481 63.985 0.675 472
474 3 -139.285 425.155 60.073 0.750 473
475 3 -106.151 424.563 77.050 3.960 466
476 3 -104.595 441.021 77.870 1.344 475
477 3 -103.908 445.624 80.588 1.210 476
478 3 -104.814 449.661 82.330 1.440 477
479 3 -105.006 452.108 83.606 1.728 478
480 3 -105.332 455.833 85.533 1.680 479
481 3 -103.639 460.486 89.281 1.500 480
482 3 -107.964 426.415 76.271 3.960 475
483 3 -108.347 429.676 71.446 2.400 482
484 3 -114.346 441.358 76.094 1.800 483
485 3 -115.285 455.870 75.682 2.100 484
486 3 -112.986 464.199 76.108 1.800 485
487 3 -119.418 474.444 72.946 0.672 486
488 3 -124.715 474.377 69.737 0.600 487
489 3 -113.006 473.236 76.614 1.800 486
490 3 -113.320 476.966 78.544 2.100 489
491 3 -114.038 479.076 79.286 2.100 490
492 3 -114.240 481.539 80.568 1.800 491
493 3 -112.842 483.354 82.524 1.800 492
494 3 -111.994 485.919 84.538 1.800 493
495 3 -116.167 492.942 80.508 0.750 494
496 3 -121.573 501.862 77.039 0.720 495
497 3 -108.390 494.216 82.447 1.200 494
498 3 -107.206 499.453 81.418 0.750 497
499 3 -118.745 434.931 74.219 2.400 483
500 3 -130.696 451.433 72.570 2.160 499
501 3 -125.999 456.860 72.828 0.720 500
502 3 -137.070 463.276 70.075 2.100 500
503 3 -140.822 472.892 67.175 2.100 502
504 3 -140.107 478.380 66.803 1.800 503
505 3 -135.969 481.894 66.835 1.800 504
506 3 -137.258 493.321 67.905 1.500 505
507 3 -147.839 477.933 61.831 1.500 503
508 3 -151.310 473.344 56.720 0.600 507
509 3 -150.135 482.084 57.010 1.500 507
510 3 -155.515 481.875 54.263 0.750 509
511 3 -153.176 485.567 57.868 0.768 509
512 3 -152.327 487.590 59.595 1.125 511
513 3 -151.953 489.242 60.775 0.750 512
514 3 -125.972 438.867 71.829 1.800 499
515 3 -135.520 433.573 71.976 0.600 514
516 3 -129.840 440.648 70.369 1.800 514
517 3 -138.141 445.010 67.528 2.100 516
518 3 -141.172 447.006 61.712 1.800 517
519 3 -144.035 454.905 64.755 0.720 518
520 3 -145.092 445.812 63.537 1.800 518
521 3 -147.344 437.369 65.799 0.450 520
522 3 -150.699 449.554 62.069 1.800 520
523 3 -160.464 444.208 64.180 0.750 522
524 3 -152.875 455.087 57.847 1.800 522
525 3 -153.045 459.161 65.494 0.400 524
526 3 -157.154 454.145 62.706 1.800 524
527 3 -159.116 455.851 56.994 0.750 526
528 3 -163.431 449.836 59.819 0.300 527
529 3 -167.639 453.727 60.598 0.750 527
530 3 -175.183 455.752 63.821 0.750 529
531 3 -176.844 456.521 63.217 0.750 530
532 3 -179.051 457.526 62.378 1.200 531
533 3 -181.818 458.833 61.350 1.200 532
534 3 -183.444 459.519 60.713 0.720 533
535 3 -186.681 460.397 59.113 0.900 534
536 3 -161.148 460.290 61.532 1.500 526
537 3 -161.036 465.097 57.403 1.500 536
538 3 -169.249 462.733 57.695 0.672 537
539 3 -175.876 465.784 55.192 0.720 538
540 3 -180.070 471.290 55.658 0.720 539
541 3 -166.031 466.280 63.030 1.500 537
542 3 -171.465 472.733 58.532 1.500 541
543 3 -174.363 480.535 55.057 1.500 542
544 3 -172.089 486.073 51.645 1.382 543
545 3 -166.805 489.186 47.795 1.200 544
546 3 -164.926 489.758 48.077 1.200 545
547 3 -161.289 492.961 47.605 1.500 546
548 3 -160.497 496.160 49.942 1.500 547
549 3 -169.876 493.756 42.990 1.500 545
550 3 -172.510 494.486 41.261 1.125 549
551 3 -174.087 494.581 40.299 0.720 550
552 3 -175.070 493.829 39.238 0.691 551
553 3 118.648 175.152 -70.805 10.451 104
554 3 142.293 169.360 -74.821 1.296 553
555 3 149.366 173.294 -70.744 1.500 554
556 3 145.078 165.035 -73.561 1.500 554
557 3 152.892 160.295 -71.271 1.500 556
558 3 157.868 158.004 -69.394 1.800 557
559 3 161.143 156.530 -68.122 1.500 558
560 3 165.638 162.282 -66.586 1.680 559
561 3 168.332 161.654 -65.196 1.440 560
562 3 167.974 151.038 -66.893 1.500 559
563 3 171.888 148.075 -66.045 1.500 562
564 3 175.805 145.697 -64.893 1.382 563
565 3 181.306 143.186 -62.794 1.382 564
566 3 185.734 151.471 -64.730 1.200 565
567 3 180.982 158.308 -68.931 0.300 566
568 3 188.453 155.880 -68.522 1.500 566
569 3 190.028 157.322 -67.704 1.500 568
570 3 192.156 157.495 -66.235 1.500 569
571 3 198.098 155.453 -63.588 1.500 570
572 3 197.423 139.150 -67.501 1.440 565
573 3 195.962 136.362 -74.952 0.750 572
574 3 197.526 131.801 -77.499 0.750 573
575 3 191.919 135.544 -78.967 0.768 573
576 3 207.800 137.941 -72.128 1.215 572
577 3 209.901 138.153 -70.562 1.200 576
578 3 214.818 136.476 -68.371 1.500 577
579 3 218.150 134.367 -67.422 1.500 578
580 3 220.186 129.269 -69.037 1.800 579
581 3 213.922 128.534 -73.491 1.012 580
582 3 223.301 123.685 -70.225 1.728 580
583 3 119.817 195.438 -56.391 10.451 553
584 3 141.891 198.733 -57.040 1.500 583
585 3 149.234 184.081 -59.997 0.750 584
586 3 143.902 199.683 -59.131 1.500 584
587 3 145.617 215.887 -58.374 0.720 586
588 3 147.690 201.931 -63.598 1.500 586
589 3 159.761 198.562 -58.868 1.680 588
590 3 160.011 197.264 -53.288 1.800 589
591 3 163.588 192.219 -60.718 1.597 590
592 3 161.348 186.488 -64.767 0.750 591
593 3 164.892 200.417 -54.516 1.800 590
594 3 158.304 212.916 -46.947 0.562 593
595 3 171.843 199.615 -50.524 1.800 593
596 3 177.182 201.495 -54.847 2.100 595
597 3 175.593 195.554 -55.066 1.382 596
598 3 174.104 188.467 -60.105 1.344 597
599 3 179.263 189.734 -56.058 0.750 597
600 3 180.169 185.697 -57.800 1.500 599
601 3 180.885 183.565 -58.551 1.200 600
602 3 182.166 180.632 -59.381 1.200 601
603 3 176.972 198.590 -49.987 2.100 596
604 3 179.334 198.615 -46.282 1.800 603
605 3 187.754 191.079 -53.812 1.200 604
606 3 189.634 188.654 -54.658 1.200 605
607 3 191.581 184.735 -55.662 1.500 606
608 3 192.861 182.344 -56.206 1.500 607
609 3 194.707 179.158 -56.847 1.200 608
610 3 195.524 175.759 -58.265 1.500 609
611 3 184.087 198.795 -43.119 2.100 604
612 3 175.148 210.072 -42.390 0.675 611
613 3 189.437 198.157 -40.062 1.800 611
614 3 193.104 197.748 -37.935 2.400 613
615 3 203.743 191.334 -44.584 1.500 614
616 3 209.536 184.916 -44.006 1.500 615
617 3 211.382 181.730 -44.647 1.800 616
618 3 214.161 180.436 -43.633 1.200 617
619 3 218.001 178.701 -42.154 1.500 618
620 3 230.224 174.941 -41.124 1.800 619
621 3 232.781 175.569 -39.093 1.500 620
622 3 239.208 174.445 -35.610 1.500 621
623 3 244.625 172.616 -33.169 1.500 622
624 3 250.718 169.799 -30.882 1.800 623
625 3 260.355 162.411 -28.909 1.500 624
626 3 215.268 172.725 -53.619 1.500 617
627 3 212.895 167.284 -56.605 1.500 626
628 3 213.626 162.582 -64.420 1.800 627
629 3 216.635 157.250 -64.581 1.500 628
630 3 220.048 154.526 -63.967 2.100 629
631 3 225.855 148.863 -63.496 1.800 630
632 3 229.293 145.523 -63.179 1.500 631
633 3 232.206 142.402 -63.084 1.500 632
634 3 236.551 135.031 -64.525 1.080 633
635 3 236.074 140.621 -61.624 1.500 633
636 3 238.367 138.408 -61.447 1.500 635
637 3 197.908 203.320 -31.639 1.800 614
638 3 199.387 204.441 -30.052 1.800 637
639 3 202.539 204.784 -27.824 2.400 638
640 3 205.549 208.644 -31.798 1.500 639
641 3 212.411 203.149 -26.666 0.720 640
642 3 220.675 199.562 -23.825 0.750 641
643 3 226.443 199.929 -19.898 0.600 642
644 3 232.423 198.381 -16.964 0.720 643
645 3 240.710 197.029 -17.073 0.720 644
646 3 203.369 208.945 -26.010 1.500 640
647 3 207.014 211.960 -30.201 1.800 646
648 3 202.717 220.344 -28.115 0.675 647
649 3 197.445 226.327 -28.058 0.600 648
650 3 194.531 229.441 -28.136 0.750 649
651 3 191.200 231.008 -29.370 0.750 650
652 3 205.496 210.800 -24.867 1.800 647
653 3 207.745 211.970 -20.384 1.500 652
654 3 209.130 214.321 -18.145 2.100 653
655 3 214.880 217.750 -17.126 1.500 654
656 3 217.427 218.943 -14.820 1.500 655
657 3 219.998 219.599 -12.777 1.500 656
658 3 223.578 220.946 -9.718 1.200 657
659 3 227.284 220.490 -7.590 1.500 658
660 3 231.391 222.174 -3.997 1.800 659
661 3 234.515 222.564 -1.750 1.200 660
662 3 237.225 221.891 -0.398 1.500 661
663 3 118.754 224.731 -50.889 8.640 583
664 3 103.098 228.933 -54.651 1.200 663
665 3 94.675 231.541 -53.901 0.750 664
666 3 89.538 236.261 -54.528 0.720 665
667 3 83.704 236.537 -58.109 0.750 666
668 3 116.084 224.570 -45.386 8.640 663
669 3 117.838 229.490 -49.148 8.640 668
670 3 136.876 228.172 -52.212 0.750 669
671 3 140.012 228.431 -49.798 1.125 670
672 3 110.137 245.502 -38.089 8.640 669
673 3 110.683 252.077 -41.412 9.504 672
674 3 129.376 250.603 -39.298 1.440 673
675 3 147.138 243.729 -36.480 1.500 674
676 3 153.706 237.784 -40.292 1.500 675
677 3 158.758 234.294 -39.055 1.500 676
678 3 161.577 232.410 -38.326 1.500 677
679 3 166.104 229.132 -37.293 1.500 678
680 3 167.860 226.584 -37.610 1.500 679
681 3 150.137 248.413 -36.510 1.440 675
682 3 157.699 246.169 -32.924 0.750 681
683 3 165.253 247.536 -31.958 0.750 682
684 3 168.754 250.055 -28.252 1.080 683
685 3 171.355 250.130 -26.531 0.675 684
686 3 174.507 250.481 -24.320 0.750 685
687 3 178.899 248.481 -22.638 0.691 686
688 3 102.089 263.964 -32.173 9.504 673
689 3 119.634 268.726 -30.525 2.400 688
690 3 124.577 274.026 -33.553 3.000 689
691 3 131.847 265.117 -29.713 1.215 690
692 3 133.635 262.400 -29.798 1.500 691
693 3 138.221 258.516 -29.097 1.500 692
694 3 125.996 277.114 -25.977 3.000 690
695 3 129.232 276.379 -24.619 2.700 694
696 3 137.102 270.998 -22.635 0.750 695
697 3 141.903 267.610 -26.168 1.500 696
698 3 147.282 266.383 -23.416 0.750 697
699 3 145.313 264.315 -25.832 1.440 697
700 3 147.634 262.049 -25.656 1.440 699
701 3 149.210 261.947 -24.677 1.440 700
702 3 131.047 279.748 -21.523 2.400 695
703 3 131.085 285.676 -18.108 2.400 702
704 3 132.978 288.401 -15.339 3.000 703
705 3 127.836 298.333 -18.360 0.750 704
706 3 142.151 294.307 -17.331 2.400 704
707 3 150.340 290.261 -23.493 1.500 706
708 3 154.246 285.461 -21.943 1.500 707
709 3 157.265 281.115 -22.497 1.200 708
710 3 159.652 277.657 -22.937 1.382 709
711 3 145.507 303.229 -19.188 2.100 706
712 3 142.334 315.418 -8.832 1.500 711
713 3 142.062 315.921 -2.615 1.800 712
714 3 143.466 318.407 -0.682 1.800 713
715 3 144.433 319.753 0.686 1.500 714
716 3 147.783 323.602 5.063 1.800 715
717 3 147.888 328.345 7.847 1.728 716
718 3 154.524 304.215 -11.065 1.800 711
719 3 157.470 301.694 -5.469 2.400 718
720 3 166.021 295.655 -8.531 2.100 719
721 3 169.499 292.274 -8.230 1.800 720
722 3 172.843 290.178 -7.295 1.500 721
723 3 174.598 288.164 -7.309 1.500 722
724 3 176.996 285.247 -7.443 1.500 723
725 3 173.339 282.274 -15.384 0.750 724
726 3 178.792 282.659 -7.775 1.500 724
727 3 180.654 279.421 -8.438 1.500 726
728 3 183.080 275.916 -8.876 1.125 727
729 3 185.993 272.795 -8.781 1.680 728
730 3 189.403 270.057 -8.194 1.500 729
731 3 192.231 268.158 -7.471 1.440 730
732 3 205.561 263.324 -6.319 1.500 731
733 3 162.066 299.068 0.403 2.400 719
734 3 168.129 302.402 5.976 1.800 733
735 3 173.707 304.471 13.907 2.100 734
736 3 184.977 303.642 17.485 2.100 735
737 3 192.127 296.851 13.554 1.440 736
738 3 194.322 295.840 14.391 1.728 737
739 3 198.230 293.477 15.549 1.728 738
740 3 200.092 290.239 14.887 1.500 739
741 3 202.396 288.018 15.101 1.500 740
742 3 208.239 281.738 15.235 1.920 741
743 3 209.922 280.411 15.566 1.500 742
744 3 212.806 277.878 15.965 1.728 743
745 3 220.141 272.168 17.438 1.200 744
746 3 185.752 309.851 26.205 2.160 736
747 3 188.770 311.472 29.083 1.800 746
748 3 189.442 311.943 35.450 1.728 747
749 3 195.629 308.891 36.655 1.152 748
750 3 199.010 306.727 37.582 1.200 749
751 3 202.325 305.212 38.838 0.691 750
752 3 204.523 304.222 39.684 1.125 751
753 3 207.893 301.517 40.304 1.500 752
754 3 209.726 298.860 39.964 1.500 753
755 3 211.533 296.270 39.651 1.344 754
756 3 213.289 294.264 39.620 1.200 755
757 3 216.106 291.817 40.054 1.500 756
758 3 218.381 290.184 40.573 1.500 757
759 3 220.135 288.713 40.846 1.500 758
760 3 221.752 288.035 41.506 1.200 759
761 3 223.328 288.482 42.755 1.800 760
762 3 192.228 314.097 32.811 1.728 748
763 3 201.180 316.324 41.430 1.440 762
764 3 201.694 318.084 45.816 1.200 763
765 3 203.106 320.390 48.036 1.440 764
766 3 203.710 325.522 51.356 1.680 765
767 3 205.659 327.614 53.801 1.920 766
768 3 192.550 327.364 44.260 2.074 762
769 3 193.117 331.563 48.035 1.500 768
770 3 192.097 337.410 50.709 1.800 769
771 3 191.141 342.044 52.758 1.800 770
772 3 191.379 345.509 54.891 1.500 771
773 3 193.854 347.381 57.559 1.500 772
774 3 196.335 349.217 60.212 1.680 773
775 3 198.943 349.811 62.230 1.500 774
776 3 203.891 347.573 64.108 1.680 775
777 3 208.820 345.352 66.033 1.440 776
778 3 212.208 343.158 66.928 2.100 777
779 3 215.561 341.040 67.873 1.500 778
780 3 220.587 338.152 69.441 1.500 779
781 3 221.852 337.334 75.406 1.536 780
782 3 222.553 336.733 81.387 1.536 781
783 3 215.924 343.328 82.794 0.675 781
784 3 212.832 343.738 88.465 0.750 783
785 3 212.992 345.995 95.464 0.750 784
786 3 212.720 346.498 101.681 0.750 785
787 3 212.430 347.032 107.911 0.750 786
788 3 212.350 349.912 108.104 0.720 787
789 3 214.815 351.800 110.778 0.750 788
790 3 103.243 270.310 -35.476 7.200 688
791 3 90.777 266.857 -40.826 0.900 790
792 3 84.714 269.648 -43.122 1.200 791
793 3 80.777 272.599 -43.976 1.500 792
794 3 78.514 274.238 -44.492 1.200 793
795 3 74.606 276.601 -45.650 1.500 794
796 3 100.918 285.448 -35.901 7.200 790
797 3 79.689 285.063 -37.540 0.750 796
798 3 95.170 286.680 -30.412 7.200 796
799 3 95.446 296.209 -28.004 8.640 798
800 3 113.802 299.836 -29.204 1.800 799
801 3 97.975 301.179 -31.607 8.640 799
802 3 97.121 320.345 -24.727 4.200 801
803 3 90.303 331.132 -15.584 1.800 802
804 3 89.921 332.961 -8.857 1.800 803
805 3 86.283 341.522 -0.044 1.800 804
806 3 86.698 344.035 0.752 2.100 805
807 3 88.754 344.895 2.566 0.900 806
808 3 89.842 350.390 6.410 2.400 807
809 3 89.114 352.508 7.175 2.100 808
810 3 88.247 356.505 8.900 1.800 809
811 3 87.300 361.124 10.944 2.100 810
812 3 86.613 363.209 11.676 2.400 811
813 3 84.950 369.952 14.487 1.500 812
814 3 78.669 372.769 16.701 0.768 813
815 3 76.471 373.758 15.856 1.200 814
816 3 74.179 375.985 15.644 0.768 815
817 3 72.384 378.039 15.674 0.750 816
818 3 84.665 373.102 16.095 1.500 813
819 3 86.021 376.041 18.638 1.800 818
820 3 85.695 379.759 20.582 1.500 819
821 3 85.755 385.142 23.691 1.800 820
822 3 84.368 388.758 24.884 1.500 821
823 3 84.702 390.992 26.366 1.800 822
824 3 76.652 398.284 25.375 1.680 823
825 3 75.924 400.403 26.140 1.728 824
826 3 74.616 403.382 26.989 0.750 825
827 3 73.413 405.123 27.224 1.800 826
828 3 69.088 406.495 25.221 0.691 827
829 3 86.143 392.710 28.282 1.800 823
830 3 87.081 394.102 29.668 1.500 829
831 3 92.648 390.942 31.438 1.500 830
832 3 96.422 389.857 33.246 1.500 831
833 3 101.379 387.590 35.152 1.382 832
834 3 86.689 398.469 31.941 1.500 830
835 3 87.510 401.088 33.956 1.440 834
836 3 90.175 401.048 35.651 0.750 835
837 3 92.373 400.065 36.480 0.900 836
838 3 94.567 399.047 37.334 0.720 837
839 3 98.419 397.319 38.815 0.750 838
840 3 101.779 395.164 39.745 0.672 839
841 3 104.636 392.684 40.146 0.750 840
842 3 105.916 390.293 39.602 0.600 841
843 3 104.358 325.392 -15.295 3.240 802
844 3 107.881 329.718 -18.962 3.456 843
845 3 117.372 317.766 -22.495 0.600 844
846 3 111.650 335.558 -21.993 3.456 844
847 3 124.165 329.035 -16.233 0.768 846
848 3 109.871 338.389 -15.122 3.456 846
849 3 111.593 342.059 -7.257 3.900 848
850 3 127.487 338.909 0.490 1.200 849
851 3 112.400 343.477 -0.472 3.900 849
852 3 115.706 355.527 7.382 3.629 851
853 3 122.322 366.783 19.185 3.888 852
854 3 125.537 376.251 29.641 3.456 853
855 3 127.506 381.435 38.143 3.300 854
856 3 121.575 387.877 45.698 1.500 855
857 3 119.567 388.970 51.819 1.500 856
858 3 116.959 394.192 53.552 1.500 857
859 3 115.610 397.204 54.434 1.500 858
860 3 114.799 400.567 55.836 1.500 859
861 3 114.189 402.008 56.242 1.500 860
862 3 113.462 404.127 57.007 1.800 861
863 3 107.245 408.769 55.659 0.750 862
864 3 104.970 410.402 55.140 1.200 863
865 3 102.231 411.656 54.110 0.750 864
866 3 110.866 410.776 65.249 1.500 862
867 3 111.393 412.828 65.312 1.500 866
868 3 110.178 414.570 65.526 0.750 867
869 3 108.423 416.584 65.540 1.200 868
870 3 105.108 418.092 64.301 0.750 869
871 3 103.075 417.785 62.779 0.750 870
872 3 97.725 418.424 59.722 1.080 871
873 3 127.297 380.689 43.882 3.300 855
874 3 131.969 382.735 51.622 2.700 873
875 3 140.010 377.790 49.688 1.536 874
876 3 142.197 376.801 50.514 1.500 875
877 3 144.928 375.577 51.576 1.200 876
878 3 148.959 371.930 52.081 1.500 877
879 3 151.201 370.308 52.583 1.500 878
880 3 154.136 367.177 52.675 1.500 879
881 3 158.710 363.281 53.390 1.200 880
882 3 160.726 364.188 55.203 1.440 881
883 3 162.330 364.046 56.147 1.440 882
884 3 130.900 394.468 58.034 2.100 874
885 3 136.506 396.700 62.917 2.880 884
886 3 143.564 393.880 69.167 1.500 885
887 3 149.439 391.327 72.806 1.500 886
888 3 153.185 390.830 74.919 1.800 887
889 3 156.460 389.355 76.191 1.680 888
890 3 168.221 375.472 78.866 1.215 889
891 3 172.346 368.308 78.974 1.500 890
892 3 174.179 365.651 78.634 1.800 891
893 3 178.182 362.058 79.141 1.500 892
894 3 157.474 392.889 83.862 1.500 889
895 3 159.997 394.857 86.249 1.500 894
896 3 163.110 395.248 88.476 1.500 895
897 3 165.182 395.514 89.982 1.800 896
898 3 168.400 395.215 91.864 1.500 897
899 3 173.778 393.989 94.616 1.843 898
900 3 178.763 391.682 96.486 1.500 899
901 3 181.027 390.043 97.002 1.012 900
902 3 183.475 377.523 96.067 1.200 901
903 3 185.957 372.835 94.975 0.900 902
904 3 136.745 400.165 65.050 2.100 885
905 3 132.947 405.092 60.256 3.000 904
906 3 130.944 408.822 61.643 1.200 905
907 3 130.066 412.820 63.349 1.500 906
908 3 128.703 416.448 64.547 1.500 907
909 3 130.703 421.097 60.717 1.800 908
910 3 121.735 422.435 65.673 1.200 909
911 3 119.861 421.565 71.039 1.200 910
912 3 116.987 424.075 70.711 1.500 911
913 3 112.124 425.646 68.457 1.200 912
914 3 128.383 420.973 66.304 1.800 909
915 3 127.994 424.524 68.741 1.800 914
916 3 127.641 428.302 70.669 1.800 915
917 3 126.275 431.909 71.858 2.100 916
918 3 124.901 435.531 73.054 2.100 917
919 3 123.954 440.150 75.097 1.500 918
920 3 119.238 437.432 75.142 0.750 919
921 3 115.333 439.816 73.993 0.750 920
922 3 116.887 433.734 71.535 0.750 920
923 3 123.599 444.462 77.328 1.500 919
924 3 122.952 445.959 77.776 1.500 923
925 3 121.050 449.244 78.437 1.500 924
926 3 118.729 452.052 78.547 1.500 925
927 3 136.764 406.123 68.478 2.100 904
928 3 141.232 407.952 76.103 1.800 927
929 3 143.633 409.516 79.485 2.400 928
930 3 146.391 410.720 77.296 1.200 929
931 3 146.603 409.484 82.900 1.200 930
932 3 152.993 411.236 86.474 1.500 931
933 3 154.971 412.740 88.615 1.800 932
934 3 158.857 416.917 93.503 1.500 933
935 3 162.469 417.698 96.266 1.500 934
936 3 166.576 418.840 99.573 1.659 935
937 3 168.457 421.560 102.339 1.440 936
938 3 142.759 421.765 87.124 1.800 930
939 3 144.282 425.308 82.762 1.800 938
940 3 136.882 436.075 91.783 1.800 939
941 3 137.587 443.053 88.632 1.800 940
942 3 133.696 450.030 87.003 1.728 941
943 3 130.822 458.537 90.038 1.440 942
944 3 139.169 447.566 89.121 1.500 941
945 3 139.970 453.781 88.531 1.500 944
946 3 139.662 456.919 90.133 1.200 945
947 3 139.482 459.372 91.413 1.440 946
948 3 141.133 467.076 92.247 1.843 947
949 3 140.863 470.166 93.850 1.500 948
950 3 141.818 471.506 95.215 1.920 949
951 3 135.966 477.809 95.071 0.750 950
952 3 145.105 470.038 96.490 1.440 950
953 3 149.013 467.675 97.648 1.008 952
954 3 149.436 427.291 84.090 2.400 939
955 3 152.454 428.912 86.968 1.500 954
956 3 153.839 431.271 89.190 1.500 955
957 3 155.280 432.988 91.105 1.500 956
958 3 156.206 434.367 92.506 1.500 957
959 3 158.440 435.689 99.505 1.215 958
960 3 160.916 438.153 102.339 1.215 959
961 3 162.816 440.300 104.807 1.500 960
962 3 164.335 441.374 106.396 1.500 961
963 3 154.215 442.425 100.484 1.500 959
964 3 153.974 444.928 101.783 1.500 963
965 3 153.230 447.647 102.838 1.800 964
966 3 154.710 448.768 104.426 1.200 965
967 3 154.520 451.237 105.711 1.440 966
968 3 93.193 309.255 -35.313 6.840 801
969 3 81.410 302.686 -34.060 1.012 968
970 3 69.959 304.384 -41.584 1.500 969
971 3 68.825 299.687 -45.438 1.500 970
972 3 68.557 296.803 -47.249 1.800 971
973 3 66.563 295.351 -49.369 1.800 972
974 3 82.842 320.288 -33.933 6.840 968
975 3 79.793 325.222 -33.075 6.480 974
976 3 64.605 321.978 -31.119 1.690 975
977 3 55.439 320.632 -32.738 1.500 976
978 3 54.544 315.757 -40.925 1.800 977
979 3 52.467 314.871 -42.589 1.500 978
980 3 49.907 314.221 -44.629 1.500 979
981 3 47.673 315.272 -45.450 1.500 980
982 3 51.543 323.000 -33.893 1.800 977
983 3 49.295 324.587 -34.431 1.680 982
984 3 41.394 327.597 -33.139 1.500 983
985 3 40.139 329.914 -32.605 1.500 984
986 3 36.054 334.209 -32.761 1.680 985
987 3 32.604 337.544 -33.081 1.500 986
988 3 30.906 338.381 -33.677 0.675 987
989 3 29.273 339.111 -34.316 0.720 988
990 3 72.995 336.143 -31.176 6.480 975
991 3 66.549 346.786 -24.559 6.840 990
992 3 48.546 351.464 -19.950 1.200 991
993 3 46.319 352.320 -20.450 1.500 992
994 3 43.596 353.522 -21.501 1.200 993
995 3 41.964 354.259 -22.157 1.080 994
996 3 38.811 353.908 -24.368 1.500 995
997 3 36.118 354.529 -25.741 0.720 996
998 3 31.820 355.298 -28.075 0.750 997
999 3 27.952 357.079 -29.535 0.750 998
1000 3 63.021 348.316 -18.532 6.840 991
1001 3 53.419 363.910 -7.993 5.875 1000
1002 3 49.137 377.876 0.663 6.450 1001
1003 3 32.794 404.922 14.550 4.355 1002
1004 3 11.698 422.101 23.611 3.600 1003
1005 3 15.787 429.825 33.522 0.768 1004
1006 3 8.546 420.791 28.563 3.600 1004
1007 3 2.839 429.137 32.833 3.456 1006
1008 3 -8.068 426.551 35.827 1.012 1007
1009 3 -12.891 425.167 40.448 1.440 1008
1010 3 -18.995 425.468 45.501 0.900 1009
1011 3 -26.913 427.666 51.000 0.750 1010
1012 3 -32.504 429.661 56.810 1.440 1011
1013 3 -39.960 433.588 63.080 1.536 1012
1014 3 -5.836 434.721 39.524 3.456 1007
1015 3 -6.022 439.410 47.428 0.600 1014
1016 3 -22.182 445.916 47.047 2.700 1014
1017 3 -34.524 455.811 54.806 3.226 1016
1018 3 -38.474 457.349 60.766 2.400 1017
1019 3 -59.792 467.048 66.785 1.536 1018
1020 3 -65.395 469.044 72.576 1.800 1019
1021 3 -71.451 471.708 78.594 1.500 1020
1022 3 -74.731 474.477 85.183 1.920 1021
1023 3 -76.530 481.167 93.580 1.920 1022
1024 3 -42.649 462.716 68.195 1.500 1018
1025 3 -46.758 472.192 77.298 1.800 1024
1026 3 -47.599 472.883 83.480 2.400 1025
1027 3 -46.598 476.202 91.081 2.100 1026
1028 3 -51.992 486.920 95.763 1.440 1027
1029 3 -52.130 488.256 96.438 1.800 1028
1030 3 -54.207 493.936 98.354 1.500 1029
1031 3 -54.894 495.479 98.800 1.200 1030
1032 3 -57.663 503.296 101.490 1.500 1031
1033 3 -45.811 476.372 93.705 1.690 1027
1034 3 -44.912 478.346 95.393 1.200 1033
1035 3 -43.041 481.082 98.165 1.680 1034
1036 3 -41.750 484.671 101.039 1.106 1035
1037 3 -42.010 487.204 102.350 1.382 1036
1038 3 -42.190 489.657 103.629 1.458 1037
1039 3 -41.922 492.541 105.440 1.200 1038
1040 3 47.506 403.195 16.586 6.048 1002
1041 3 47.859 407.641 24.501 5.100 1040
1042 3 39.858 433.459 31.170 2.700 1041
1043 3 32.025 447.286 29.206 1.800 1042
1044 3 25.680 459.107 32.114 2.100 1043
1045 3 20.865 466.049 32.983 1.500 1044
1046 3 16.074 472.460 33.572 1.680 1045
1047 3 9.796 477.686 32.546 1.800 1046
1048 3 40.812 434.800 32.536 3.000 1042
1049 3 42.318 441.300 37.250 2.400 1048
1050 3 41.232 447.789 40.271 2.640 1049
1051 3 40.342 451.774 41.991 2.400 1050
1052 3 38.499 460.977 46.064 2.640 1051
1053 3 37.555 465.617 48.116 1.800 1052
1054 3 36.177 469.217 49.303 2.100 1053
1055 3 34.937 471.569 49.832 2.640 1054
1056 3 34.218 473.672 50.591 2.400 1055
1057 3 32.884 476.719 51.467 2.100 1056
1058 3 34.352 480.924 47.360 2.400 1057
1059 3 40.262 482.407 50.187 1.500 1058
1060 3 41.810 482.899 51.454 1.728 1059
1061 3 43.805 484.358 53.556 1.500 1060
1062 3 44.235 485.369 54.430 1.800 1061
1063 3 47.274 486.981 57.305 1.800 1062
1064 3 50.844 488.337 60.387 1.440 1063
1065 3 53.049 493.307 64.641 1.536 1064
1066 3 53.385 495.555 66.149 1.536 1065
1067 3 32.087 480.137 52.692 2.400 1058
1068 3 30.735 483.078 53.745 2.304 1067
1069 3 28.873 486.316 54.407 2.400 1068
1070 3 27.536 489.342 55.275 2.160 1069
1071 3 23.869 495.191 56.259 1.500 1070
1072 3 25.619 503.447 53.826 1.500 1071
1073 3 31.248 509.175 51.114 1.500 1072
1074 3 34.685 512.037 46.815 1.094 1073
1075 3 36.928 513.387 47.168 1.152 1074
1076 3 41.572 514.316 50.700 1.200 1075
1077 3 46.451 513.234 53.219 1.200 1076
1078 3 47.905 514.423 54.834 0.720 1077
1079 3 51.045 514.761 57.059 0.750 1078
1080 3 53.089 515.622 58.854 0.750 1079
1081 3 23.328 510.451 50.154 1.680 1072
1082 3 21.073 512.483 48.092 2.100 1081
1083 3 19.061 516.013 43.079 1.597 1082
1084 3 15.111 517.558 49.022 0.768 1083
1085 3 11.344 517.077 54.205 0.720 1084
1086 3 5.037 520.640 60.531 0.768 1085
1087 3 12.237 516.517 44.740 1.597 1083
1088 3 4.964 518.425 50.233 1.680 1087
1089 3 0.619 518.148 55.387 1.690 1088
1090 3 -4.214 516.765 59.989 1.500 1089
1091 3 -7.930 518.026 65.879 0.400 1090
1092 3 -9.425 519.586 72.308 0.691 1091
1093 3 -10.046 516.171 64.755 1.500 1090
1094 3 -15.319 515.779 69.679 1.500 1093
1095 3 -20.577 519.281 74.053 1.800 1094
1096 3 30.561 516.810 45.529 1.500 1082
1097 3 27.199 520.516 47.337 1.200 1096
1098 3 24.600 519.640 52.564 1.500 1097
1099 3 22.964 519.821 58.414 1.200 1098
1100 3 20.310 519.608 63.896 0.600 1099
1101 3 17.628 519.441 69.396 0.750 1100
1102 3 31.239 517.824 46.068 1.500 1096
1103 3 32.719 518.945 47.656 1.500 1102
1104 3 34.697 520.448 49.796 1.800 1103
1105 3 38.932 523.084 45.562 1.475 1104
1106 3 36.077 526.759 47.329 0.506 1105
1107 3 33.487 525.868 52.549 0.750 1106
1108 3 31.349 526.151 58.330 0.768 1107
1109 3 28.667 525.977 63.848 0.768 1108
1110 3 37.381 522.115 50.956 1.475 1105
1111 3 38.832 521.545 53.085 1.597 1110
1112 3 40.368 522.031 54.349 1.500 1111
1113 3 41.984 521.896 55.296 1.215 1112
1114 3 42.374 523.489 56.472 1.500 1113
1115 3 42.804 524.507 57.328 1.440 1114
1116 3 54.068 421.625 33.529 3.024 1041
1117 3 60.055 426.029 39.889 3.000 1116
1118 3 60.916 428.058 41.619 2.880 1117
1119 3 67.034 427.108 40.360 0.900 1118
1120 3 74.378 427.920 45.536 1.500 1119
1121 3 78.916 430.081 49.699 1.800 1120
1122 3 85.199 435.402 46.933 1.728 1121
1123 3 86.864 428.759 50.641 0.750 1122
1124 3 88.525 423.280 51.977 0.720 1123
1125 3 84.783 434.505 52.564 1.728 1122
1126 3 89.004 434.828 59.535 1.500 1125
1127 3 95.507 433.883 62.511 1.500 1126
1128 3 98.077 435.080 64.840 0.911 1127
1129 3 98.373 437.369 66.364 1.593 1128
1130 3 63.474 431.725 40.712 2.880 1118
1131 3 64.923 439.401 46.036 2.419 1130
1132 3 65.632 443.302 48.724 2.700 1131
1133 3 73.710 450.417 53.345 1.500 1132
1134 3 76.755 451.992 56.204 1.500 1133
1135 3 80.376 452.758 58.961 1.500 1134
1136 3 86.747 452.261 62.784 1.500 1135
1137 3 93.827 456.511 59.731 1.800 1136
1138 3 103.906 450.217 65.127 1.536 1137
1139 3 98.183 457.398 66.961 1.800 1137
1140 3 102.803 460.128 74.964 2.100 1139
1141 3 103.986 460.555 78.589 1.800 1140
1142 3 106.916 466.409 79.165 1.800 1141
1143 3 112.465 469.276 84.371 1.800 1142
1144 3 120.925 472.186 81.053 1.500 1143
1145 3 122.639 469.576 77.150 1.344 1144
1146 3 123.366 467.451 76.401 0.750 1145
1147 3 71.922 457.896 49.943 2.100 1133
1148 3 73.619 463.092 51.242 1.800 1147
1149 3 65.657 466.045 57.014 1.139 1148
1150 3 62.552 466.818 62.816 1.200 1149
1151 3 60.572 468.281 64.445 1.440 1150
1152 3 58.704 477.992 61.911 1.500 1151
1153 3 58.990 485.099 58.744 1.597 1152
1154 3 61.462 487.193 57.240 1.440 1153
1155 3 73.022 465.267 58.068 1.800 1148
1156 3 78.788 467.300 61.644 1.440 1155
1157 3 81.089 471.595 65.559 1.440 1156
1158 3 85.654 479.245 63.422 1.800 1157
1159 3 87.617 480.693 65.680 1.800 1158
1160 3 90.271 480.654 67.355 1.500 1159
1161 3 94.553 479.936 69.710 1.800 1160
1162 3 94.418 481.756 70.646 2.100 1161
1163 3 74.358 479.033 57.781 1.800 1155
1164 3 74.914 481.082 57.722 2.400 1163
1165 3 76.283 483.486 59.983 1.500 1164
1166 3 77.266 484.231 61.060 2.400 1165
1167 3 77.008 487.328 62.666 1.440 1166
1168 3 68.932 499.677 60.041 0.750 1167
1169 3 77.398 488.928 63.825 1.800 1167
1170 3 80.538 493.229 60.058 1.344 1169
1171 3 77.662 497.290 59.491 1.475 1170
1172 3 79.436 503.710 59.672 0.768 1171
1173 3 77.891 503.636 65.419 0.768 1172
1174 3 77.320 508.717 55.212 0.720 1172
1175 3 76.024 509.473 56.121 0.750 1174
1176 3 72.050 512.485 55.292 0.600 1175
1177 3 70.945 513.016 54.884 0.750 1176
1178 3 64.143 512.495 50.204 0.750 1177
1179 3 81.559 494.921 60.646 1.500 1170
1180 3 82.971 497.227 62.866 1.200 1179
1181 3 83.966 497.985 63.930 1.800 1180
1182 3 86.620 497.946 65.604 1.200 1181
1183 3 88.265 497.222 66.246 1.500 1182
1184 3 90.902 497.236 67.942 1.500 1183
1185 3 96.198 499.634 68.100 1.728 1184
1186 3 101.483 497.512 62.148 1.200 1185
1187 3 103.128 497.819 62.214 0.750 1186
1188 3 105.285 497.411 63.362 0.675 1187
1189 3 107.950 497.371 65.056 0.768 1188
1190 3 111.074 497.768 67.286 0.750 1189
1191 3 99.484 501.985 63.563 1.728 1185
1192 3 100.050 503.333 63.394 1.500 1191
1193 3 99.240 506.702 64.779 1.800 1192
1194 3 97.969 509.071 65.334 1.800 1193
1195 3 95.762 510.076 64.495 1.500 1194
1196 3 90.692 513.605 63.252 1.500 1195
1197 3 229.781 -63.223 -147.832 8.640 1
1198 3 253.221 -96.197 -162.797 8.280 1197
1199 3 269.360 -128.147 -178.691 8.280 1198
1200 3 293.579 -155.330 -191.184 7.200 1199
1201 3 311.478 -182.835 -192.855 7.500 1200
1202 3 332.189 -209.474 -193.637 9.704 1201
1203 3 367.049 -254.550 -199.198 7.500 1202
1204 3 389.745 -288.267 -205.618 7.500 1203
1205 3 408.576 -312.914 -205.936 9.000 1204
1206 3 447.900 -352.154 -212.722 8.294 1205
1207 3 472.981 -385.257 -215.292 8.640 1206
1208 3 501.486 -408.569 -221.949 7.800 1207
1209 3 512.312 -417.826 -226.680 7.800 1208
1210 3 522.646 -420.290 -219.682 1.555 1209
1211 3 525.768 -414.784 -210.839 1.200 1210
1212 3 532.054 -415.287 -203.802 1.500 1211
1213 3 533.415 -408.561 -194.792 1.500 1212
1214 3 534.737 -423.346 -212.609 1.555 1210
1215 3 539.319 -422.720 -205.443 2.100 1214
1216 3 547.296 -422.595 -197.843 1.680 1215
1217 3 523.122 -434.543 -225.329 7.800 1209
1218 3 523.026 -439.966 -221.455 6.120 1217
1219 3 537.904 -451.948 -222.280 6.120 1218
1220 3 544.187 -443.676 -211.728 2.074 1219
1221 3 551.688 -442.123 -203.665 2.160 1220
1222 3 561.970 -443.339 -196.169 1.728 1221
1223 3 568.150 -440.047 -187.633 2.100 1222
1224 3 576.920 -440.574 -180.146 2.100 1223
1225 3 586.552 -445.190 -174.162 1.500 1224
1226 3 592.253 -442.181 -165.815 1.440 1225
1227 3 559.073 -433.676 -192.833 2.400 1221
1228 3 564.348 -424.795 -182.211 1.728 1227
1229 3 572.962 -423.349 -173.966 1.800 1228
1230 3 585.645 -423.873 -165.763 2.016 1229
1231 3 593.883 -432.708 -161.710 1.800 1230
1232 3 597.700 -438.168 -169.267 1.500 1231
1233 3 593.977 -427.628 -153.597 1.728 1231
1234 3 598.566 -424.880 -145.566 1.728 1233
1235 3 587.271 -410.687 -135.892 1.350 1234
1236 3 549.712 -466.370 -219.828 6.739 1219
1237 3 554.127 -467.378 -225.476 6.739 1236
1238 3 568.831 -459.264 -213.426 0.720 1237
1239 3 570.789 -461.568 -207.924 1.500 1238
1240 3 572.272 -462.617 -201.990 1.500 1239
1241 3 558.513 -480.006 -223.656 6.048 1237
1242 3 578.467 -485.942 -216.272 1.728 1241
1243 3 601.331 -506.201 -214.104 1.500 1242
1244 3 610.059 -512.046 -208.753 1.800 1243
1245 3 614.653 -516.931 -203.803 1.800 1244
1246 3 618.622 -519.157 -203.069 1.800 1245
1247 3 625.575 -525.940 -202.475 1.500 1246
1248 3 636.834 -533.272 -197.283 1.800 1247
1249 3 646.671 -536.350 -190.612 2.100 1248
1250 3 569.715 -489.553 -231.477 7.200 1241
1251 3 584.312 -505.747 -238.126 7.200 1250
1252 3 599.586 -506.046 -229.347 1.200 1251
1253 3 603.931 -510.401 -224.222 1.382 1252
1254 3 585.484 -512.874 -234.712 5.760 1251
1255 3 600.948 -537.595 -239.705 4.680 1254
1256 3 605.310 -540.078 -245.969 4.680 1255
1257 3 614.227 -532.814 -235.332 1.012 1256
1258 3 617.594 -548.870 -253.289 4.778 1256
1259 3 632.522 -568.804 -255.113 3.600 1258
1260 3 638.346 -572.029 -257.870 3.600 1259
1261 3 649.306 -574.853 -250.907 1.080 1260
1262 3 657.751 -579.044 -244.954 1.500 1261
1263 3 663.246 -581.640 -242.710 1.500 1262
1264 3 648.788 -583.572 -257.147 3.300 1260
1265 3 655.778 -597.323 -267.421 5.100 1264
1266 3 658.079 -604.328 -263.728 5.100 1265
1267 3 676.318 -606.975 -255.356 2.100 1266
1268 3 671.438 -618.509 -273.028 4.800 1266
1269 3 684.668 -637.812 -284.384 4.200 1268
1270 3 699.317 -657.596 -290.959 4.500 1269
1271 3 706.632 -672.221 -299.276 3.900 1270
1272 3 714.806 -687.306 -302.656 3.300 1271
1273 3 725.226 -706.950 -311.886 2.700 1272
1274 3 735.299 -716.870 -315.746 2.400 1273
1275 3 752.984 -729.076 -316.015 2.304 1274
1276 3 755.542 -731.698 -315.881 2.205 1275
1277 3 765.752 -742.093 -315.268 1.800 1276
1278 3 778.199 -757.338 -316.001 1.500 1277
1279 3 790.594 -772.542 -316.737 1.800 1278
1280 3 798.712 -783.961 -322.715 1.800 1279
1281 3 807.834 -803.665 -328.138 0.800 1280
1282 3 735.510 -728.607 -314.335 1.500 1274
1283 3 741.595 -740.168 -315.712 1.800 1282
1284 3 745.616 -749.788 -318.641 1.800 1283
1285 3 748.895 -756.666 -320.506 1.800 1284
1286 3 753.239 -764.044 -321.930 1.500 1285
1287 3 761.128 -775.444 -323.399 1.500 1286
1288 3 769.324 -784.543 -323.359 1.500 1287
1289 3 772.474 -790.751 -324.867 1.440 1288
1290 3 779.540 -794.674 -331.205 1.800 1289
