# Supplementary material for: Adaptations during Maturation in an Identified Honeybee Interneuron Responsive to Waggle Dance Vibration Signals
Source: eNeuro. 2019 Sep 5;6(5):ENEURO.0454-18.2019. doi: 10.1523/ENEURO.0454-18.2019 (PMC6731536; doi:10.1523/ENEURO.0454-18.2019)
Supplement: Extended Data 1 — This ZIP file contains all the code used to generate the results of this publication. The code is organized into two folders: (1) GJEphys-master, which contains code for analyzing and plotting electrophysiology data and (2) GJMorph-master, which contains code for analyzing morphology data. Download Extended Data 1, ZIP file. [file sup_enu-eN-NWR-0454-18-s02.zip › Reg-MaxS-1.1/TestFiles/HSN-fluoro01.CNGRandScale0.swc]

#  SWC to SWC conversion from L-Measure. Sridevi Polavaram: spolavar@gmu.edu
#  Original fileName:/cng_repository/Soumya/LM_Automated_Testing_Enviornment/Test_Lm3.7.2_11022011_SG_Linux_NMOConv8/TestResults/LoadTest/test_52/HSN-fluoro01.CNG.swc
# 
#  Original file HSN-fluoro01.swc edited using StdSwc version 1.31 on 5/31/11.
#  Irregularities and fixes documented in HSN-fluoro01.swc.std.  See StdSwc1.31.doc for more information.
# 
#  HSN neuron (lobula place tangential cells, LPTC) from Calliphora vicina
#  identification by response properties, in vivo Alexa injection, 2-photon-microscopy imaging, x63 objective, multiple image tiles
#  reconstructed and processed with Matlab and the TREES toolbox http://www.treestoolbox.org
#  scaling 1:1:1 um
#   Max Planck Institute of Neurobiology, Martinsried, Germany
#   Systems and Computational Neuroscience, Alexander Borst
#   published in "The morphological identity of insect dendrites" Cuntz H, Forstner F, Haag J, Borst A. PMID 19112481
#  SCALE 1.0 1.0 1.0 
# 
1 1 20.406 122.762 -8.210 6.912 -1
2 1 20.406 117.990 -8.210 6.912 1
3 1 20.406 127.533 -8.210 6.912 1
4 3 9.549 112.621 -3.204 2.100 1
5 3 -0.404 104.813 -3.810 6.420 4
6 3 -8.634 100.368 -6.147 8.640 5
7 3 -16.479 95.798 -8.282 13.312 6
8 3 -18.527 90.247 -7.416 15.974 7
9 3 -16.431 85.049 -4.762 14.930 8
10 3 -11.249 81.646 -1.271 8.294 9
11 3 18.394 128.975 -5.195 6.912 1
12 3 14.213 139.523 -11.917 6.221 11
13 3 12.092 151.949 -16.490 7.560 12
14 3 11.128 161.420 -13.951 6.300 13
15 3 8.971 177.705 -21.496 8.294 14
16 3 16.840 189.999 -18.510 8.280 15
17 3 22.033 196.343 -14.730 9.331 16
18 3 5.874 204.544 -13.605 1.800 17
19 3 5.272 205.621 -15.221 1.500 18
20 3 -0.091 203.247 -13.793 0.900 19
21 3 -4.188 201.562 -15.120 1.200 20
22 3 -2.308 210.709 -14.110 1.500 19
23 3 -7.357 213.712 -10.850 1.500 22
24 3 -0.055 215.369 -14.716 0.900 23
25 3 4.151 214.982 -15.654 0.750 24
26 3 6.561 215.693 -14.774 0.750 25
27 3 -10.538 214.920 -7.056 1.500 23
28 3 -12.924 213.194 -11.369 0.720 27
29 3 -16.503 211.600 -15.827 0.600 28
30 3 -10.225 216.452 -11.658 1.500 27
31 3 -21.600 224.688 -18.755 1.500 30
32 3 -25.275 226.441 -15.105 2.100 31
33 3 -34.397 226.158 -18.294 1.500 32
34 3 -39.952 225.013 -20.486 1.500 33
35 3 -42.350 224.322 -21.366 1.440 34
36 3 -55.316 224.778 -18.496 0.675 35
37 3 -62.630 225.316 -15.033 0.750 36
38 3 -66.896 225.641 -11.182 1.080 37
39 3 -53.159 218.544 -17.125 1.500 35
40 3 -57.762 216.646 -12.927 0.900 39
41 3 -61.389 213.691 -8.412 1.200 40
42 3 -27.010 229.569 -20.212 2.100 32
43 3 -30.264 232.482 -25.478 1.500 42
44 3 -41.832 238.453 -23.444 1.800 43
45 3 -36.024 246.461 -19.895 1.080 44
46 3 -45.941 239.385 -19.693 1.800 44
47 3 -51.279 241.152 -16.231 1.500 46
48 3 -56.244 242.768 -12.711 1.500 47
49 3 -63.389 247.255 -9.941 1.800 48
50 3 -57.786 253.985 -6.176 1.440 49
51 3 -74.789 251.466 -7.575 1.200 49
52 3 -80.922 251.590 -3.896 1.690 51
53 3 -88.911 249.498 -0.045 1.012 52
54 3 -91.466 248.849 1.138 0.768 53
55 3 -93.249 248.228 0.518 1.440 54
56 3 -92.153 255.304 -1.429 1.125 52
57 3 -102.166 256.857 1.542 0.750 56
58 3 -106.842 257.264 5.322 0.720 57
59 3 -105.215 259.812 3.750 0.750 58
60 3 -106.468 257.285 3.980 0.720 58
61 3 -117.723 259.101 -1.920 0.600 60
62 3 -111.457 255.263 2.350 0.600 60
63 3 -67.053 242.685 -9.508 1.800 48
64 3 -71.848 242.533 -5.642 1.843 63
65 3 -75.717 242.706 -1.732 1.728 64
66 3 -86.200 241.670 1.672 1.500 65
67 3 -88.598 241.000 5.899 1.800 66
68 3 -90.755 240.566 10.097 1.500 67
69 3 -91.936 240.027 10.039 1.500 68
70 3 -94.394 238.350 9.448 1.800 69
71 3 -95.695 237.183 9.232 1.500 70
72 3 -96.479 236.493 9.087 1.680 71
73 3 -98.262 235.844 8.481 1.500 72
74 3 -100.937 234.898 7.558 1.800 73
75 3 -102.455 234.504 6.981 0.750 74
76 3 26.733 203.398 -11.138 9.331 17
77 3 44.121 199.905 -11.095 1.080 76
78 3 51.303 196.840 -9.898 1.440 77
79 3 54.725 190.931 -9.537 1.500 78
80 3 57.665 188.363 -13.115 1.500 79
81 3 63.099 188.860 -11.254 1.500 80
82 3 64.461 188.646 -10.561 1.500 81
83 3 66.341 188.902 -9.782 1.500 82
84 3 67.956 188.943 -9.046 1.200 83
85 3 69.944 188.819 -8.080 1.500 84
86 3 72.257 187.562 -6.608 1.500 85
87 3 57.894 186.810 -8.441 1.500 80
88 3 58.930 185.685 -9.018 1.200 87
89 3 51.013 184.352 -9.104 1.500 88
90 3 46.290 177.836 -9.162 1.344 89
91 3 44.350 185.988 -12.711 1.500 89
92 3 59.870 184.649 -8.239 1.200 88
93 3 63.497 182.192 -5.786 1.200 92
94 3 65.160 180.852 -4.574 1.500 93
95 3 63.437 178.851 -4.719 1.500 94
96 3 60.497 177.684 -5.700 1.500 95
97 3 58.099 176.973 -6.565 1.800 96
98 3 56.255 175.358 -6.883 1.500 97
99 3 54.689 173.977 -7.157 1.200 98
100 3 53.484 172.424 -7.229 1.800 99
101 3 52.652 170.760 -7.056 1.500 100
102 3 48.977 169.876 -8.455 1.440 101
103 3 27.926 204.931 -10.806 9.331 76
104 3 35.180 210.219 -15.336 9.331 103
105 3 27.781 221.216 -19.289 6.480 104
106 3 13.526 222.962 -16.793 0.759 105
107 3 22.780 226.441 -16.418 6.480 105
108 3 34.601 227.215 -18.106 0.720 107
109 3 20.611 231.377 -16.519 6.480 107
110 3 32.926 231.895 -19.650 1.200 109
111 3 17.996 234.035 -12.927 5.700 109
112 3 7.645 233.731 -18.366 1.536 111
113 3 19.503 235.174 -17.327 5.700 111
114 3 17.731 240.545 -20.833 5.760 113
115 3 19.430 244.238 -25.680 5.400 114
116 3 29.143 246.350 -23.718 1.200 115
117 3 33.589 247.924 -22.174 0.750 116
118 3 39.421 247.427 -22.448 0.720 117
119 3 33.119 250.796 -23.328 1.008 117
120 3 36.674 252.066 -22.102 0.720 119
121 3 19.683 245.425 -30.224 5.400 115
122 3 1.994 246.371 -34.653 1.350 121
123 3 -5.971 246.847 -31.248 1.920 122
124 3 17.189 248.035 -28.204 5.400 121
125 3 14.297 253.468 -29.734 6.120 124
126 3 20.394 260.633 -25.997 1.125 125
127 3 22.985 261.600 -25.262 0.750 126
128 3 26.793 260.757 -23.227 0.750 127
129 3 30.878 260.136 -21.136 0.750 128
130 3 10.067 256.208 -26.329 6.120 125
131 3 -4.200 258.859 -24.006 3.960 130
132 3 -19.588 265.355 -22.492 3.650 131
133 3 -27.974 270.684 -20.010 4.080 132
134 3 -43.784 270.643 -17.356 1.215 133
135 3 -54.545 271.547 -14.326 1.382 134
136 3 -63.534 272.106 -11.052 1.500 135
137 3 -42.085 280.004 -20.602 4.080 133
138 3 -45.122 281.861 -16.909 3.600 137
139 3 -59.063 277.670 -13.302 0.450 138
140 3 -51.544 288.419 -14.427 3.600 138
141 3 -67.077 288.571 -11.787 1.440 140
142 3 -54.460 289.862 -10.648 3.600 140
143 3 -49.990 293.375 -6.435 1.200 142
144 3 -58.208 292.989 -7.258 3.600 142
145 3 -66.173 293.486 -3.853 2.700 144
146 3 -71.957 294.715 -0.347 1.800 145
147 3 -74.813 295.577 3.533 1.500 146
148 3 -78.681 296.509 7.313 1.800 147
149 3 -80.982 297.110 9.015 1.500 148
150 3 -84.079 297.669 7.399 1.500 149
151 3 -86.537 298.318 6.058 1.500 150
152 3 -88.381 299.070 4.976 1.382 151
153 3 -94.828 298.856 9.434 1.500 151
154 3 -98.021 301.017 13.054 1.080 153
155 3 -101.431 301.708 10.602 0.750 154
156 3 -98.383 298.988 13.386 1.500 153
157 3 -105.191 299.354 12.766 1.200 156
158 3 -110.264 300.065 10.198 1.800 157
159 3 -118.747 297.759 7.053 0.750 158
160 3 -117.385 302.550 4.615 1.536 158
161 3 -109.107 295.923 12.088 0.900 157
162 3 -110.421 294.756 11.857 0.750 161
163 3 -111.252 293.078 12.016 0.768 162
164 3 -60.160 294.349 -3.348 3.600 144
165 3 -65.884 301.017 -0.838 3.600 164
166 3 -60.437 304.248 3.533 1.080 165
167 3 -68.691 306.215 2.278 3.600 165
168 3 -70.137 307.009 6.332 3.456 167
169 3 -61.690 308.480 7.962 0.750 168
170 3 -71.342 308.045 10.386 3.456 168
171 3 -66.462 313.312 14.324 1.382 170
172 3 -68.547 317.495 11.251 1.500 171
173 3 -71.186 321.768 11.771 1.500 172
174 3 -70.812 323.970 11.222 1.344 173
175 3 -71.535 326.601 10.025 1.200 174
176 3 -71.017 327.077 10.112 1.800 175
177 3 -72.957 328.175 8.871 0.768 176
178 3 -64.835 314.672 13.877 1.500 171
179 3 -61.558 312.856 12.853 0.720 178
180 3 -62.365 316.377 14.454 1.500 178
181 3 -54.014 316.204 15.233 0.720 180
182 3 -60.461 319.463 11.208 1.500 180
183 3 -60.052 322.631 10.371 1.500 182
184 3 -57.895 323.128 11.194 1.344 183
185 3 -55.653 323.232 12.203 0.750 184
186 3 -70.692 308.735 5.971 3.456 170
187 3 -75.126 311.220 7.140 3.600 186
188 3 -84.441 311.973 10.342 0.900 187
189 3 -97.105 314.582 12.853 0.750 188
190 3 -98.997 314.651 10.645 1.200 189
191 3 -101.106 317.019 12.016 1.500 190
192 3 -102.046 318.082 11.251 1.200 191
193 3 -104.142 318.600 10.112 1.659 192
194 3 -100.624 314.651 9.895 1.200 190
195 3 -104.444 313.160 8.626 1.168 194
196 3 -109.179 310.875 10.299 0.750 195
197 3 -107.709 314.996 9.635 1.200 194
198 3 -117.518 315.749 8.005 1.200 197
199 3 -81.850 316.115 5.567 3.600 187
200 3 -88.526 321.485 8.222 3.000 199
201 3 -85.839 326.318 12.016 1.500 200
202 3 -86.369 330.611 15.536 1.800 201
203 3 -87.754 333.504 12.824 1.680 202
204 3 -90.791 337.383 10.155 1.536 203
205 3 -95.828 348.001 3.317 1.920 204
206 3 -97.889 349.147 -1.458 1.800 205
207 3 -98.503 350.997 -6.219 1.680 206
208 3 -98.081 352.791 -10.864 1.500 207
209 3 -96.250 355.035 -13.706 1.500 208
210 3 -95.298 356.347 -13.692 1.500 209
211 3 -97.708 357.990 -15.336 1.200 210
212 3 -101.383 357.106 -16.736 1.500 211
213 3 -105.046 356.222 -18.135 1.215 212
214 3 -89.345 322.196 12.376 3.000 200
215 3 -98.539 323.059 11.237 0.675 214
216 3 -88.694 322.935 7.948 3.000 214
217 3 -97.635 328.540 6.750 2.592 216
218 3 -110.348 330.529 9.376 1.475 217
219 3 -119.109 331.391 12.636 1.500 218
220 3 -125.628 331.668 14.713 1.500 219
221 3 -122.724 329.990 13.473 1.352 219
222 3 -125.049 328.409 16.041 1.440 221
223 3 -98.286 329.251 2.192 2.592 217
224 3 -104.781 332.751 5.221 2.880 223
225 3 -114.795 334.795 8.121 2.100 224
226 3 -118.301 335.575 11.958 1.500 225
227 3 -120.988 336.672 12.102 1.500 226
228 3 -124.302 337.991 10.155 1.500 227
229 3 -125.760 338.571 9.289 1.536 228
230 3 -128.387 338.619 8.063 1.327 229
231 3 -137.870 336.327 11.814 1.440 230
232 3 -135.882 340.925 11.194 1.344 230
233 3 -145.727 342.133 14.266 1.500 232
234 3 -149.571 343.300 18.003 1.659 233
235 3 -158.054 346.661 20.830 1.613 234
236 3 -162.368 348.346 24.422 1.500 235
237 3 -170.032 350.355 27.582 1.500 236
238 3 -174.719 350.762 31.361 1.200 237
239 3 -173.623 354.062 35.242 1.500 238
240 3 -108.396 334.256 8.914 2.880 224
241 3 -115.506 339.109 7.573 2.592 240
242 3 -124.037 346.254 9.722 2.322 241
243 3 -124.362 348.284 9.895 2.074 242
244 3 -133.990 348.732 13.127 0.675 243
245 3 -138.509 348.801 16.993 0.750 244
246 3 -142.136 349.209 20.888 1.125 245
247 3 -145.956 350.375 24.624 0.600 246
248 3 -151.137 351.797 28.159 0.750 247
249 3 -153.162 354.324 31.852 0.600 248
250 3 -158.343 352.743 31.563 0.750 248
251 3 -128.664 353.309 12.881 2.074 243
252 3 -118.940 358.183 8.698 0.768 251
253 3 -116.192 358.466 4.586 0.720 252
254 3 -127.556 360.295 7.385 1.800 251
255 3 -125.832 360.661 3.129 1.800 254
256 3 -116.759 362.132 -0.506 0.750 255
257 3 -123.712 364.244 -1.631 1.500 255
258 3 -119.084 364.720 -5.570 1.800 257
259 3 -117.590 365.065 -9.840 1.500 258
260 3 -116.843 365.714 -14.240 1.800 259
261 3 -117.879 366.771 -18.900 2.100 260
262 3 -120.880 366.619 -23.559 1.500 261
263 3 -123.844 367.240 -28.363 1.500 262
264 3 -126.833 366.895 -32.994 1.500 263
265 3 -130.183 366.922 -33.182 1.500 264
266 3 -133.894 367.889 -38.130 1.200 265
267 3 -137.292 369.573 -40.452 1.440 266
268 3 -130.568 360.903 2.581 1.800 254
269 3 -129.472 361.027 -1.675 1.475 268
270 3 -130.869 359.888 -5.974 1.296 269
271 3 -131.604 358.763 -10.215 1.500 270
272 3 -132.195 358.293 -14.557 1.200 271
273 3 -134.725 358.293 -16.865 1.500 272
274 3 -137.762 357.493 -17.991 1.500 273
275 3 -133.520 361.593 -10.936 1.500 270
276 3 -138.545 364.914 -16.447 1.500 275
277 3 -139.100 361.269 -15.856 1.500 275
278 3 -141.955 361.697 -20.602 1.500 277
279 3 -144.474 361.006 -25.117 1.536 278
280 3 -153.065 360.295 -21.554 1.500 279
281 3 -165.115 361.614 -22.549 1.200 280
282 3 -168.827 362.090 -24.425 1.536 281
283 3 10.043 263.457 -23.285 3.960 130
284 3 6.489 273.922 -21.208 4.666 283
285 3 10.079 274.737 -16.606 0.672 284
286 3 8.887 274.847 -12.393 0.759 285
287 3 9.899 275.385 -8.008 0.750 286
288 3 8.453 277.802 -4.243 0.300 287
289 3 10.610 273.749 -3.276 0.750 287
290 3 4.332 275.040 -17.284 4.666 284
291 3 2.560 279.396 -13.908 4.800 290
292 3 -6.345 281.944 -10.965 1.215 291
293 3 -12.442 283.994 -7.647 1.500 292
294 3 -17.033 285.437 -4.041 1.500 293
295 3 -22.058 287.363 -0.578 1.800 294
296 3 -27.203 291.629 2.437 1.800 295
297 3 -34.385 299.291 4.630 2.100 296
298 3 -40.205 305.870 7.169 1.800 297
299 3 -40.964 311.393 10.458 1.500 298
300 3 -41.398 315.638 14.007 1.500 299
301 3 -40.350 317.930 18.060 1.536 300
302 3 0.946 287.708 -11.225 4.800 291
303 3 5.525 286.714 -6.176 0.600 302
304 3 6.971 286.500 -1.617 0.675 303
305 3 8.537 285.934 2.999 0.691 304
306 3 13.887 283.801 8.323 0.675 305
307 3 -0.705 291.698 -7.763 4.800 302
308 3 -1.272 293.872 -3.853 6.300 307
309 3 4.512 294.411 1.023 1.200 308
310 3 -2.007 296.571 -0.073 6.300 308
311 3 4.585 303.495 3.750 2.074 310
312 3 9.561 305.656 8.265 1.800 311
313 3 13.273 305.656 13.026 1.500 312
314 3 14.984 305.698 17.570 1.613 313
315 3 16.827 305.263 17.051 1.536 314
316 3 20.274 304.572 18.868 1.440 315
317 3 10.357 306.643 12.535 1.800 312
318 3 11.995 308.072 16.820 1.800 317
319 3 14.080 309.902 17.397 1.500 318
320 3 14.393 311.130 17.152 1.500 319
321 3 15.345 312.428 17.166 1.800 320
322 3 16.382 313.353 17.353 1.500 321
323 3 19.732 315.362 18.233 1.500 322
324 3 22.045 316.460 18.940 1.500 323
325 3 23.250 317.992 18.998 1.500 324
326 3 23.816 319.435 18.796 1.037 325
327 3 24.142 320.622 18.551 0.720 326
328 3 24.455 321.851 18.306 1.200 327
329 3 23.877 322.762 17.743 1.500 328
330 3 -2.886 298.815 3.793 6.300 310
331 3 -15.744 300.002 6.534 1.344 330
332 3 -6.778 300.562 7.399 6.300 330
333 3 -3.537 302.784 5.351 6.300 332
334 3 -16.214 303.495 8.207 0.675 333
335 3 -23.769 304.966 11.482 0.750 334
336 3 -7.839 307.078 8.481 6.300 333
337 3 -6.815 311.717 12.102 6.900 336
338 3 -16.491 318.662 9.837 3.600 337
339 3 -25.143 317.109 13.545 0.720 338
340 3 -27.661 316.846 17.685 0.750 339
341 3 -30.131 315.169 17.209 0.750 340
342 3 -29.216 310.226 13.833 0.720 341
343 3 -26.625 308.825 11.496 0.750 342
344 3 -19.636 319.780 13.660 3.600 338
345 3 -19.756 320.498 10.862 3.600 344
346 3 -20.949 325.351 14.223 1.352 345
347 3 -23.769 326.449 18.075 1.500 346
348 3 -17.045 326.683 19.489 0.720 347
349 3 -23.239 327.332 19.532 1.500 347
350 3 -23.709 330.225 18.392 1.200 349
351 3 -24.287 331.108 17.830 1.500 350
352 3 -24.600 332.254 17.325 1.800 351
353 3 -27.999 333.290 21.119 1.500 352
354 3 -22.998 333.635 17.238 1.200 353
355 3 -20.046 333.442 19.027 0.720 354
356 3 -25.950 333.483 16.950 1.500 353
357 3 -27.794 335.554 14.771 1.500 356
358 3 -29.107 336.721 13.776 1.500 357
359 3 -25.902 338.143 14.800 1.500 358
360 3 -25.022 338.467 15.103 1.800 359
361 3 -22.504 338.792 16.156 1.500 360
362 3 -30.770 338.074 12.578 1.200 358
363 3 -32.529 340.297 14.180 1.440 362
364 3 -30.589 341.553 14.670 1.500 363
365 3 -30.529 342.540 14.367 0.750 364
366 3 -23.877 322.541 14.425 3.600 345
367 3 -29.999 322.327 18.147 0.911 366
368 3 -31.662 321.313 17.613 1.200 367
369 3 -30.999 320.063 18.334 0.720 368
370 3 -27.962 325.503 11.713 3.600 366
371 3 -35.542 324.723 15.392 0.506 370
372 3 -36.976 324.640 17.209 0.720 371
373 3 -38.771 324.012 16.589 0.720 372
374 3 -40.699 322.762 16.098 0.672 373
375 3 -33.481 327.940 15.031 3.600 370
376 3 -39.542 331.930 18.017 3.000 375
377 3 -46.905 331.819 12.867 1.152 376
378 3 -53.014 332.551 10.371 1.125 377
379 3 -41.868 333.504 15.204 3.000 376
380 3 -42.543 334.774 14.483 2.520 379
381 3 -46.194 334.346 9.794 0.675 380
382 3 -53.689 336.997 4.139 0.720 381
383 3 -43.820 336.479 16.459 2.520 380
384 3 -49.917 337.452 19.979 1.536 383
385 3 -52.773 338.937 20.902 1.500 384
386 3 -53.195 340.448 20.224 1.500 385
387 3 -55.497 341.726 18.753 1.416 386
388 3 -60.341 342.154 19.503 0.720 387
389 3 -64.257 343.382 17.296 0.750 388
390 3 -71.150 345.322 16.618 0.750 389
391 3 -79.753 347.614 15.045 0.750 390
392 3 -56.449 342.761 17.974 1.500 387
393 3 -57.376 343.797 17.209 1.200 392
394 3 -58.955 344.763 16.171 1.200 393
395 3 -61.425 345.412 14.829 1.200 394
396 3 -65.197 347.248 12.492 1.500 395
397 3 -67.402 348.132 11.194 1.500 396
398 3 -68.956 349.098 10.155 1.800 397
399 3 -70.427 349.706 9.289 1.200 398
400 3 -77.765 350.265 5.726 1.200 399
401 3 -46.748 342.326 13.213 2.520 383
402 3 -53.364 349.188 11.049 2.520 401
403 3 -52.665 349.637 6.693 2.520 402
404 3 -51.231 351.017 10.963 1.382 403
405 3 -46.772 355.939 11.900 0.720 404
406 3 -40.880 352.274 16.214 1.125 404
407 3 -54.195 352.011 1.730 2.520 403
408 3 -61.341 353.392 -1.776 0.540 407
409 3 -68.185 355.767 1.398 0.720 408
410 3 -74.897 357.817 4.658 0.562 409
411 3 -78.837 355.380 4.673 0.750 409
412 3 -84.055 355.187 8.496 0.750 411
413 3 -85.332 355.332 6.822 0.750 412
414 3 -59.509 355.035 -1.458 2.520 407
415 3 -59.292 356.001 -5.974 2.100 414
416 3 -56.822 360.661 -2.194 0.900 415
417 3 -59.509 357.403 -10.619 2.100 415
418 3 -70.318 358.639 -13.850 0.600 417
419 3 -78.488 359.847 -10.605 0.720 418
420 3 -82.211 360.599 -6.782 0.720 419
421 3 -97.226 361.545 -4.228 0.720 420
422 3 -82.898 359.543 -6.666 0.750 419
423 3 -87.056 359.646 -2.771 0.600 422
424 3 -92.960 358.376 1.167 0.768 423
425 3 -63.763 359.695 -11.182 2.100 417
426 3 -63.558 360.682 -15.697 2.100 425
427 3 -61.582 362.518 -11.456 0.400 426
428 3 -67.848 362.649 -14.038 2.100 426
429 3 -77.813 364.285 -11.052 0.900 428
430 3 -86.381 365.645 -7.864 0.672 429
431 3 -96.202 364.506 -4.372 0.720 430
432 3 -71.282 367.026 -10.835 2.074 428
433 3 -72.535 369.573 -15.798 0.720 432
434 3 -77.247 369.056 -20.573 1.200 433
435 3 -67.751 367.979 -14.990 1.500 432
436 3 -67.402 370.823 -11.109 1.500 435
437 3 -66.245 367.847 -10.431 0.746 435
438 3 -64.992 368.020 -9.768 1.200 437
439 3 -63.004 367.889 -8.816 1.200 438
440 3 -60.847 368.344 -7.979 1.200 439
441 3 -4.513 318.144 15.550 4.800 337
442 3 3.826 318.275 19.330 1.382 441
443 3 -2.392 319.932 19.820 4.800 441
444 3 -5.441 323.363 23.239 5.040 443
445 3 2.777 323.556 28.462 1.080 444
446 3 7.898 322.245 24.884 1.500 445
447 3 9.971 320.671 21.032 1.800 446
448 3 -1.296 327.422 20.253 5.040 444
449 3 5.669 326.966 23.600 1.800 448
450 3 10.453 325.524 23.153 0.750 449
451 3 9.718 330.508 21.191 1.800 449
452 3 14.924 332.275 19.893 1.500 451
453 3 19.093 334.581 15.565 1.800 452
454 3 17.478 329.728 17.815 0.750 451
455 3 18.502 329.320 19.373 0.600 454
456 3 21.431 328.154 21.104 0.750 455
457 3 -2.886 330.245 21.725 4.320 448
458 3 -10.237 330.356 21.422 0.600 457
459 3 -6.381 334.864 24.870 4.320 457
460 3 -12.575 337.342 19.388 0.750 459
461 3 -4.441 335.575 20.585 4.320 459
462 3 0.861 337.584 16.430 1.500 461
463 3 1.524 338.357 18.003 1.500 462
464 3 3.464 339.565 18.493 1.500 463
465 3 4.633 340.124 18.839 1.200 464
466 3 -7.405 340.490 23.744 3.960 461
467 3 -13.575 340.925 18.623 0.691 466
468 3 -15.587 342.071 18.277 0.750 467
469 3 -18.262 343.493 16.589 0.600 468
470 3 -19.829 344.418 15.550 0.720 469
471 3 -24.239 346.185 12.953 0.720 470
472 3 -26.794 347.200 11.439 0.768 471
473 3 -30.348 348.284 9.448 0.675 472
474 3 -35.698 348.753 6.837 0.750 473
475 3 -7.116 344.722 18.637 3.960 466
476 3 0.729 349.381 14.281 1.344 475
477 3 3.572 350.935 14.843 1.210 476
478 3 4.777 352.488 14.901 1.440 477
479 3 5.826 353.392 15.089 1.728 478
480 3 7.392 354.773 15.363 1.680 479
481 3 11.224 356.285 16.632 1.500 480
482 3 -7.935 345.495 17.555 3.960 475
483 3 -7.827 345.950 13.127 2.400 482
484 3 -7.032 350.997 13.069 1.800 483
485 3 -2.115 355.380 8.453 2.100 484
486 3 3.030 357.472 6.231 1.800 485
487 3 1.500 361.248 1.009 0.672 486
488 3 -3.224 361.786 -1.184 0.600 487
489 3 6.669 360.192 3.894 1.800 486
490 3 8.248 361.572 4.168 2.100 489
491 3 8.658 362.408 4.081 2.100 490
492 3 9.706 363.319 4.269 1.800 491
493 3 11.863 363.837 5.106 1.800 492
494 3 13.899 364.679 5.769 1.800 493
495 3 12.694 367.005 0.850 0.750 494
496 3 11.381 370.174 -4.214 0.720 495
497 3 19.587 366.232 1.730 1.200 494
498 3 22.383 367.440 -0.593 0.750 497
499 3 -13.322 349.664 13.718 2.400 483
500 3 -16.394 356.436 7.803 2.160 499
501 3 -10.562 357.230 6.289 0.720 500
502 3 -17.129 360.751 2.581 2.100 500
503 3 -16.780 363.899 -2.309 2.100 502
504 3 -14.129 365.342 -4.228 1.800 503
505 3 -9.526 365.645 -5.325 1.800 504
506 3 -5.827 369.359 -7.950 1.500 505
507 3 -21.214 365.990 -7.532 1.500 503
508 3 -26.649 364.651 -9.768 0.600 507
509 3 -22.239 367.047 -12.191 1.500 507
510 3 -26.998 367.613 -14.009 0.750 509
511 3 -23.070 368.710 -12.566 0.768 509
512 3 -21.299 369.359 -11.946 1.125 511
513 3 -20.142 369.918 -11.600 0.750 512
514 3 -17.816 351.818 10.948 1.800 499
515 3 -27.288 351.970 12.795 0.600 514
516 3 -20.383 352.854 9.434 1.800 514
517 3 -25.625 355.270 6.231 2.100 516
518 3 -28.252 355.705 1.514 1.800 517
519 3 -26.806 358.894 1.384 0.720 518
520 3 -31.433 356.264 3.245 1.800 518
521 3 -36.096 354.448 7.428 0.450 520
522 3 -34.578 358.183 1.167 1.800 520
523 3 -43.880 358.590 4.442 0.750 522
524 3 -34.855 359.695 -3.478 1.800 522
525 3 -31.987 361.828 0.792 0.400 524
526 3 -37.663 360.751 0.359 1.800 524
527 3 -39.554 360.923 -4.214 0.750 526
528 3 -44.760 360.254 -0.319 0.300 527
529 3 -46.351 362.235 -0.852 0.750 527
530 3 -50.821 364.548 0.980 0.750 529
531 3 -51.918 364.996 0.345 0.750 530
532 3 -53.388 365.583 -0.521 1.200 531
533 3 -55.207 366.336 -1.603 1.200 532
534 3 -56.316 366.750 -2.237 0.720 533
535 3 -58.774 367.392 -3.593 0.900 534
536 3 -38.554 363.126 -2.252 1.500 526
537 3 -37.325 364.030 -6.652 1.500 536
538 3 -44.579 364.824 -5.599 0.672 537
539 3 -48.978 366.598 -8.195 0.720 538
540 3 -49.978 369.014 -9.436 0.720 539
541 3 -39.711 365.928 -2.886 1.500 537
542 3 -42.205 368.255 -7.950 1.500 541
543 3 -42.013 370.650 -12.725 1.500 542
544 3 -38.687 371.472 -16.865 1.382 543
545 3 -34.060 370.995 -20.645 1.200 544
546 3 -32.324 370.864 -20.645 1.200 545
547 3 -28.324 371.106 -22.001 1.500 546
548 3 -26.022 372.183 -21.294 1.500 547
549 3 -35.518 372.314 -25.406 1.500 545
550 3 -37.590 372.790 -26.820 1.125 549
551 3 -38.952 372.983 -27.512 0.720 550
552 3 -40.205 372.811 -28.031 0.691 551
553 3 42.120 214.098 -16.620 10.451 104
554 3 57.460 207.734 -18.164 1.296 553
555 3 65.244 208.120 -16.534 1.500 554
556 3 58.147 206.118 -16.014 1.500 554
557 3 62.762 203.612 -13.086 1.500 556
558 3 66.064 202.280 -11.138 1.800 557
559 3 68.257 201.417 -9.840 1.500 558
560 3 74.294 202.494 -10.532 1.680 559
561 3 76.391 201.997 -9.393 1.440 560
562 3 71.619 198.739 -7.431 1.500 559
563 3 73.643 197.275 -6.003 1.500 562
564 3 75.957 196.019 -4.531 1.382 563
565 3 79.620 194.555 -2.367 1.382 564
566 3 85.970 195.977 -6.305 1.200 565
567 3 84.211 198.331 -11.283 0.300 566
568 3 89.127 196.343 -10.388 1.500 566
569 3 91.068 196.585 -10.258 1.500 568
570 3 93.056 196.433 -9.292 1.500 569
571 3 97.346 195.094 -6.883 1.500 570
572 3 89.682 189.958 -4.805 1.440 565
573 3 86.091 188.515 -9.292 0.750 572
574 3 85.043 186.596 -9.782 0.750 573
575 3 81.897 188.515 -11.860 0.768 573
576 3 96.418 187.217 -7.936 1.215 572
577 3 98.418 187.093 -6.911 1.200 576
578 3 101.973 185.988 -4.921 1.500 577
579 3 103.901 184.891 -3.666 1.500 578
580 3 103.178 182.841 -3.334 1.800 579
581 3 97.213 183.206 -6.205 1.012 580
582 3 103.178 180.507 -2.569 1.728 580
583 3 53.652 221.561 -12.365 10.451 553
584 3 71.968 218.544 -14.182 1.500 583
585 3 71.354 212.587 -12.047 0.750 584
586 3 73.523 218.220 -16.000 1.500 584
587 3 81.379 222.769 -20.328 0.720 586
588 3 76.535 217.681 -19.938 1.500 586
589 3 85.440 215.113 -15.740 1.680 588
590 3 86.139 215.348 -11.355 1.800 589
591 3 85.573 212.352 -15.235 1.597 590
592 3 80.837 210.585 -16.389 0.750 591
593 3 90.947 215.265 -13.259 1.800 590
594 3 92.140 221.002 -11.456 0.562 593
595 3 96.755 214.271 -10.273 1.800 593
596 3 100.852 213.367 -14.024 2.100 595
597 3 97.237 211.876 -12.379 1.382 596
598 3 92.369 209.460 -13.850 1.344 597
599 3 97.611 209.397 -11.412 0.750 597
600 3 96.406 207.844 -11.470 1.500 599
601 3 95.984 207.002 -11.384 1.200 600
602 3 95.671 205.815 -11.124 1.200 601
603 3 100.430 213.125 -9.667 2.100 596
604 3 102.949 213.153 -7.056 1.800 603
605 3 105.142 208.555 -10.345 1.200 604
606 3 105.491 207.409 -10.258 1.200 605
607 3 105.274 205.794 -9.840 1.500 606
608 3 105.226 204.800 -9.537 1.500 607
609 3 105.286 203.461 -9.075 1.200 608
610 3 104.322 202.149 -9.090 1.500 609
611 3 107.287 212.739 -4.921 2.100 604
612 3 104.925 217.723 -7.618 0.675 611
613 3 111.745 211.965 -2.627 1.800 611
614 3 114.818 211.448 -1.040 2.400 613
615 3 119.337 206.892 -4.069 1.500 614
616 3 121.409 204.047 -1.833 1.500 615
617 3 121.470 202.708 -1.372 1.800 616
618 3 123.301 201.956 -0.304 1.200 617
619 3 125.868 200.941 1.211 1.500 618
620 3 134.062 197.793 2.870 1.800 619
621 3 136.665 197.765 4.096 1.500 620
622 3 141.846 196.709 6.822 1.500 621
623 3 145.774 195.501 9.030 1.500 622
624 3 149.811 193.865 11.410 1.800 623
625 3 154.740 190.220 14.872 1.500 624
626 3 119.301 198.311 -5.180 1.500 617
627 3 114.770 196.778 -5.656 1.500 626
628 3 112.059 194.341 -9.869 1.800 627
629 3 112.263 192.222 -8.441 1.500 628
630 3 113.950 190.890 -7.243 2.100 629
631 3 116.312 188.253 -5.310 1.800 630
632 3 117.722 186.700 -4.142 1.500 631
633 3 118.770 185.277 -3.189 1.500 632
634 3 118.975 182.171 -2.093 1.080 633
635 3 121.337 184.242 -1.675 1.500 633
636 3 122.277 183.206 -0.925 1.500 635
637 3 121.891 212.980 1.730 1.800 614
638 3 123.771 213.236 2.509 1.800 637
639 3 126.760 213.042 3.952 2.400 638
640 3 129.893 213.173 -0.102 1.500 639
641 3 133.990 210.951 5.106 0.720 640
642 3 139.508 208.769 8.077 0.750 641
643 3 144.847 208.320 10.689 0.600 642
644 3 149.414 207.154 13.155 0.720 643
645 3 155.294 205.276 13.343 0.720 644
646 3 129.374 214.333 3.995 1.500 640
647 3 132.628 214.078 0.028 1.800 646
648 3 132.977 217.550 -0.910 0.675 647
649 3 131.254 220.249 -2.569 0.600 648
650 3 130.206 221.671 -3.507 0.750 649
651 3 128.013 222.576 -4.805 0.750 650
652 3 131.965 214.637 4.226 1.800 647
653 3 134.990 215.113 7.053 1.500 652
654 3 137.400 215.824 7.933 2.100 653
655 3 143.401 215.935 7.544 1.500 654
656 3 146.269 216.107 8.799 1.500 655
657 3 148.895 216.087 10.025 1.500 656
658 3 152.763 216.211 11.756 1.200 657
659 3 155.848 215.672 13.357 1.500 658
660 3 160.355 215.866 15.363 1.800 659
661 3 163.343 215.693 16.805 1.200 660
662 3 165.428 215.175 17.931 1.500 661
663 3 65.377 231.011 -17.154 8.640 583
664 3 54.195 234.573 -20.847 1.200 663
665 3 48.820 236.921 -20.948 0.750 664
666 3 46.579 239.143 -22.723 0.720 665
667 3 41.506 239.834 -25.276 0.750 666
668 3 64.244 232.088 -13.115 8.640 663
669 3 66.859 232.779 -17.313 8.640 668
670 3 80.560 228.657 -19.433 0.750 669
671 3 83.536 228.464 -17.832 1.125 670
672 3 69.209 240.158 -14.038 8.640 669
673 3 71.619 241.601 -18.395 9.504 672
674 3 85.934 238.108 -16.750 1.440 673
675 3 97.526 233.276 -12.970 1.500 674
676 3 99.587 229.914 -14.038 1.500 675
677 3 102.358 228.140 -12.191 1.500 676
678 3 103.937 227.173 -11.153 1.500 677
679 3 106.347 225.530 -9.508 1.500 678
680 3 106.648 224.433 -9.003 1.500 679
681 3 101.696 234.118 -14.442 1.440 675
682 3 107.335 232.544 -11.326 0.750 681
683 3 113.914 231.722 -11.167 0.750 682
684 3 118.300 232.282 -9.321 1.080 683
685 3 120.662 232.047 -8.152 0.675 684
686 3 123.651 231.854 -6.724 0.750 685
687 3 126.579 230.687 -4.993 0.691 686
688 3 71.318 247.710 -15.178 9.504 673
689 3 87.115 246.199 -15.711 2.400 688
690 3 92.489 246.523 -19.549 3.000 689
691 3 95.321 243.071 -14.254 1.215 690
692 3 95.622 241.946 -13.533 1.500 691
693 3 97.779 240.075 -11.946 1.500 692
694 3 96.189 248.076 -15.062 3.000 690
695 3 98.659 247.448 -13.923 2.700 694
696 3 103.009 244.707 -11.023 0.750 695
697 3 104.756 242.443 -12.624 1.500 696
698 3 108.950 241.456 -10.374 0.750 697
699 3 106.166 240.911 -11.456 1.440 697
700 3 107.106 239.854 -10.691 1.440 699
701 3 108.468 239.661 -9.984 1.440 700
702 3 101.961 248.484 -12.740 2.400 695
703 3 104.949 250.624 -12.062 2.400 702
704 3 107.998 251.417 -10.922 3.000 703
705 3 107.371 254.890 -15.971 0.750 704
706 3 117.083 251.293 -14.269 2.400 704
707 3 120.723 247.924 -17.616 1.500 706
708 3 122.144 246.005 -15.134 1.500 707
709 3 122.675 244.128 -14.283 1.200 708
710 3 123.084 242.636 -13.605 1.382 709
711 3 122.867 253.102 -18.323 2.100 706
712 3 127.097 258.473 -14.485 1.500 711
713 3 128.218 259.404 -10.172 1.800 712
714 3 130.640 260.115 -9.551 1.800 713
715 3 132.170 260.502 -8.989 1.500 714
716 3 137.086 261.558 -7.056 1.800 715
717 3 139.545 263.263 -6.479 1.728 716
718 3 131.736 252.757 -12.942 1.800 711
719 3 134.050 252.156 -8.224 2.400 718
720 3 137.749 248.504 -8.758 2.100 719
721 3 139.171 246.930 -7.589 1.800 720
722 3 141.111 245.833 -6.349 1.500 721
723 3 141.677 244.928 -5.786 1.500 722
724 3 142.364 243.631 -5.050 1.500 723
725 3 136.906 242.464 -9.797 0.750 724
726 3 142.678 242.512 -4.545 1.500 724
727 3 142.726 241.152 -4.084 1.500 726
728 3 143.148 239.640 -3.391 1.125 727
729 3 144.196 238.218 -2.439 1.680 728
730 3 145.871 236.879 -1.256 1.500 729
731 3 147.449 235.906 -0.218 1.440 730
732 3 156.101 232.261 1.831 1.500 731
733 3 137.653 251.266 -3.305 2.400 719
734 3 144.690 251.832 -0.405 1.800 733
735 3 151.281 252.391 4.572 2.100 734
736 3 160.355 250.575 7.197 2.100 735
737 3 162.512 246.847 6.289 1.440 736
738 3 163.970 246.261 7.154 1.728 737
739 3 166.284 245.011 8.626 1.728 738
740 3 166.332 243.651 9.087 1.500 739
741 3 167.284 242.616 9.866 1.500 740
742 3 169.368 239.751 11.742 1.920 741
743 3 170.212 239.102 12.348 1.500 742
744 3 171.525 237.894 13.343 1.728 743
745 3 175.237 235.091 15.983 1.200 744
746 3 164.994 253.295 11.583 2.160 736
747 3 168.501 253.578 13.112 1.800 746
748 3 170.369 254.351 17.527 1.728 747
749 3 174.188 252.501 19.200 1.152 748
750 3 176.128 251.376 20.455 1.200 749
751 3 178.334 250.492 21.753 0.691 750
752 3 179.804 249.912 22.619 1.125 751
753 3 181.467 248.594 23.816 1.500 752
754 3 181.780 247.448 24.336 1.500 753
755 3 182.105 246.330 24.855 1.344 754
756 3 182.672 245.425 25.403 1.200 755
757 3 183.973 244.259 26.399 1.500 756
758 3 185.190 243.437 27.221 1.500 757
759 3 186.021 242.726 27.827 1.500 758
760 3 187.130 242.319 28.476 1.200 759
761 3 188.757 242.319 29.212 1.800 760
762 3 172.899 254.179 14.944 1.728 748
763 3 182.298 254.268 20.311 1.440 762
764 3 184.190 255.214 22.922 1.200 763
765 3 186.600 255.905 23.802 1.440 764
766 3 189.697 257.699 24.639 1.680 765
767 3 192.480 258.259 25.735 1.920 766
768 3 180.466 259.377 19.186 2.074 762
769 3 183.250 260.958 20.628 1.500 768
770 3 185.250 263.174 20.816 1.800 769
771 3 186.708 264.948 20.917 1.800 770
772 3 188.648 266.177 21.407 1.500 771
773 3 191.793 266.605 22.720 1.500 772
774 3 194.926 267.019 24.033 1.680 773
775 3 197.553 266.970 25.259 1.500 774
776 3 200.855 265.659 27.192 1.680 775
777 3 204.157 264.361 29.154 1.440 776
778 3 206.085 263.222 30.395 2.100 777
779 3 208.025 262.117 31.650 1.500 778
780 3 211.073 260.564 33.554 1.500 779
781 3 212.821 260.806 38.055 1.536 780
782 3 214.218 261.213 42.513 1.536 781
783 3 211.929 264.492 41.662 0.675 781
784 3 210.724 265.831 45.658 0.750 783
785 3 213.013 267.295 50.000 0.750 784
786 3 214.134 268.227 54.313 0.750 785
787 3 215.255 269.173 58.627 0.750 786
788 3 216.363 270.056 57.906 0.720 787
789 3 219.508 270.491 59.218 0.750 788
790 3 74.113 248.981 -19.462 7.200 688
791 3 62.099 249.540 -22.059 0.900 790
792 3 58.075 251.162 -24.439 1.200 791
793 3 56.026 252.625 -25.867 1.500 792
794 3 54.821 253.447 -26.690 1.200 793
795 3 52.508 254.696 -28.161 1.500 794
796 3 78.198 253.792 -24.252 7.200 790
797 3 61.268 257.244 -24.959 0.750 796
798 3 75.222 255.822 -20.587 7.200 796
799 3 79.632 258.859 -21.713 8.640 798
800 3 95.092 256.533 -23.963 1.800 799
801 3 82.898 259.446 -25.824 8.640 799
802 3 91.043 266.045 -26.603 4.200 801
803 3 91.670 271.506 -23.155 1.800 802
804 3 93.321 272.907 -18.871 1.800 803
805 3 95.478 277.111 -15.048 1.800 804
806 3 96.936 277.871 -15.235 2.100 805
807 3 99.201 277.974 -14.225 0.900 806
808 3 102.913 279.852 -13.129 2.400 807
809 3 103.322 280.694 -13.201 2.100 808
810 3 104.539 282.227 -13.144 1.800 809
811 3 105.997 283.994 -13.043 2.100 810
812 3 106.419 284.815 -13.129 2.400 811
813 3 108.299 287.425 -13.100 1.500 812
814 3 104.937 289.627 -12.249 0.768 813
815 3 103.467 290.207 -13.115 1.200 814
816 3 102.527 291.242 -13.894 0.768 815
817 3 101.949 292.167 -14.456 0.750 816
818 3 109.612 288.591 -12.884 1.500 813
819 3 112.288 289.516 -11.961 1.800 818
820 3 113.854 290.897 -11.672 1.500 819
821 3 116.589 292.837 -11.052 1.800 820
822 3 117.156 294.287 -11.254 1.500 821
823 3 118.566 295.060 -10.864 1.800 822
824 3 115.011 298.511 -13.620 1.680 823
825 3 115.421 299.354 -13.692 1.728 824
826 3 115.734 300.562 -13.951 0.750 825
827 3 115.529 301.314 -14.283 1.800 826
828 3 112.348 302.246 -16.058 0.691 827
829 3 120.710 295.536 -10.027 1.800 823
830 3 122.241 295.943 -9.465 1.500 829
831 3 125.639 294.238 -7.344 1.500 830
832 3 128.471 293.465 -5.786 1.500 831
833 3 131.772 292.147 -3.824 1.382 832
834 3 124.072 297.566 -9.133 1.500 830
835 3 126.109 298.428 -8.484 1.440 834
836 3 128.471 298.145 -7.301 0.750 835
837 3 129.941 297.566 -6.450 0.900 836
838 3 131.399 296.979 -5.570 0.720 837
839 3 133.978 295.964 -4.055 0.750 838
840 3 135.906 294.846 -2.800 0.672 839
841 3 137.219 293.658 -1.819 0.750 840
842 3 137.171 292.664 -1.516 0.600 841
843 3 100.370 267.364 -21.467 3.240 802
844 3 104.142 267.578 -25.449 3.456 843
845 3 106.154 261.966 -24.569 0.600 844
846 3 108.817 268.268 -29.431 3.456 844
847 3 117.011 264.817 -23.559 0.768 846
848 3 109.805 270.229 -25.319 3.456 846
849 3 114.023 271.934 -20.804 3.900 848
850 3 126.531 269.110 -14.572 1.200 849
851 3 116.445 273.011 -16.375 3.900 849
852 3 125.193 276.897 -14.399 3.629 851
853 3 136.918 280.432 -9.407 3.888 852
854 3 145.051 283.883 -4.791 3.456 853
855 3 150.173 286.065 -0.275 3.300 854
856 3 149.486 289.903 3.317 1.500 855
857 3 149.474 291.304 7.414 1.500 856
858 3 149.823 293.506 7.140 1.500 857
859 3 150.125 294.735 6.894 1.500 858
860 3 151.076 296.033 6.909 1.500 859
861 3 151.245 296.613 6.779 1.500 860
862 3 151.655 297.455 6.707 1.800 861
863 3 148.413 299.761 4.456 0.750 862
864 3 147.196 300.582 3.634 1.200 863
865 3 145.377 301.314 2.567 0.750 864
866 3 153.764 300.845 10.674 1.500 862
867 3 154.993 301.362 10.097 1.500 866
868 3 154.776 302.115 9.751 0.750 867
869 3 154.209 303.019 9.188 1.200 868
870 3 152.004 303.903 7.904 0.750 869
871 3 150.028 303.992 6.938 0.750 870
872 3 145.570 304.766 4.644 1.080 871
873 3 150.763 286.562 4.067 3.300 855
874 3 156.607 287.252 8.929 2.700 873
875 3 160.548 284.146 8.885 1.536 874
876 3 162.006 283.566 9.736 1.500 875
877 3 163.837 282.848 10.818 1.200 876
878 3 165.621 281.122 12.203 1.500 877
879 3 166.814 280.307 13.011 1.500 878
880 3 167.874 278.878 13.963 1.500 879
881 3 170.019 277.008 15.565 1.200 880
882 3 172.272 277.132 16.560 1.440 881
883 3 173.634 276.918 17.253 1.440 882
884 3 161.572 291.649 10.039 2.100 874
885 3 167.693 291.891 12.780 2.880 884
886 3 173.200 290.552 17.988 1.500 885
887 3 177.418 289.192 21.263 1.500 886
888 3 180.515 288.633 22.864 1.800 887
889 3 182.708 287.770 24.163 1.680 888
890 3 186.853 281.923 30.034 1.215 889
891 3 187.251 279.099 32.184 1.500 890
892 3 187.564 277.953 32.703 1.800 891
893 3 189.347 276.248 34.073 1.500 892
894 3 186.287 289.537 28.592 1.500 889
895 3 189.456 289.951 29.673 1.500 894
896 3 192.432 289.779 31.102 1.500 895
897 3 194.420 289.668 32.068 1.800 896
898 3 197.144 289.233 33.453 1.500 897
899 3 201.337 288.246 35.704 1.843 898
900 3 204.639 286.907 37.651 1.500 899
901 3 205.844 286.085 38.473 1.012 900
902 3 202.638 281.861 41.503 1.200 901
903 3 202.518 279.914 42.080 0.900 902
904 3 169.633 293.120 13.271 2.100 885
905 3 167.754 294.673 8.424 3.000 904
906 3 167.922 296.288 8.337 1.200 905
907 3 169.127 297.821 8.380 1.500 906
908 3 169.718 299.271 8.178 1.500 907
909 3 172.405 299.830 4.009 1.800 908
910 3 166.874 302.398 7.313 1.200 909
911 3 166.055 303.109 11.453 1.200 910
912 3 164.753 304.317 10.515 1.500 911
913 3 161.186 305.373 8.510 1.200 912
914 3 171.574 300.865 8.092 1.800 909
915 3 173.116 302.267 8.784 1.800 914
916 3 174.682 303.668 9.044 1.800 915
917 3 175.261 305.111 8.842 2.100 916
918 3 175.839 306.560 8.640 2.100 917
919 3 177.297 308.328 8.741 1.500 918
920 3 172.574 308.369 9.664 0.750 919
921 3 170.272 309.626 8.193 0.750 920
922 3 168.633 307.272 8.222 0.750 920
923 3 179.129 309.922 9.058 1.500 919
924 3 179.298 310.530 8.943 1.500 923
925 3 179.237 311.910 8.467 1.500 924
926 3 178.563 313.160 7.746 1.500 925
927 3 172.622 295.274 13.949 2.100 904
928 3 178.201 295.923 18.796 1.800 927
929 3 181.298 296.357 20.715 2.400 928
930 3 183.515 295.964 18.738 1.200 929
931 3 184.214 296.226 23.124 1.200 930
932 3 190.516 296.033 25.057 1.500 931
933 3 193.035 296.378 26.110 1.800 932
934 3 198.590 297.497 28.303 1.500 933
935 3 202.205 297.414 29.991 1.500 934
936 3 206.446 297.414 31.953 1.659 935
937 3 209.483 298.208 33.092 1.440 936
938 3 186.841 301.017 22.547 1.800 930
939 3 188.624 301.273 18.334 1.800 938
940 3 188.769 306.816 21.710 1.800 939
941 3 191.492 308.369 17.353 1.800 940
942 3 190.926 310.916 14.165 1.728 941
943 3 192.601 314.285 13.848 1.440 942
944 3 194.589 309.474 16.329 1.500 941
945 3 197.553 311.089 14.035 1.500 944
946 3 198.843 312.256 14.252 1.200 945
947 3 199.903 313.160 14.439 1.440 946
948 3 204.374 315.231 12.708 1.843 947
949 3 205.675 316.377 12.939 1.500 948
950 3 207.193 316.763 13.502 1.920 949
951 3 205.109 319.635 11.612 0.750 950
952 3 209.398 315.901 14.800 1.440 950
953 3 211.712 314.651 16.272 1.008 952
954 3 193.649 301.100 18.609 2.400 939
955 3 197.156 301.383 20.138 1.500 954
956 3 199.566 302.094 21.003 1.500 955
957 3 201.711 302.570 21.840 1.500 956
958 3 203.229 302.978 22.417 1.500 957
959 3 206.760 303.799 27.005 1.215 958
960 3 210.170 304.420 28.260 1.215 959
961 3 212.941 305.007 29.356 1.500 960
962 3 214.833 305.242 30.150 1.500 961
963 3 206.314 306.643 25.764 1.500 959
964 3 207.350 307.575 25.952 1.500 963
965 3 208.037 308.631 25.908 1.800 964
966 3 209.917 308.887 26.687 1.200 965
967 3 210.977 309.798 26.875 1.440 966
968 3 81.693 262.228 -30.816 6.840 801
969 3 70.185 262.532 -27.757 1.012 968
970 3 60.593 264.168 -33.470 1.500 969
971 3 57.159 262.532 -34.812 1.500 970
972 3 55.484 261.517 -35.244 1.800 971
973 3 52.977 261.192 -36.298 1.800 972
974 3 78.258 267.467 -32.951 6.840 968
975 3 77.993 269.559 -33.759 6.480 974
976 3 65.281 271.527 -31.133 1.690 975
977 3 57.340 272.562 -31.739 1.500 976
978 3 53.231 270.318 -36.139 1.800 977
979 3 50.965 270.229 -37.033 1.500 978
980 3 48.350 270.249 -38.260 1.500 979
981 3 46.880 270.857 -39.125 1.500 980
982 3 55.038 273.812 -33.210 1.800 977
983 3 53.821 274.612 -34.033 1.680 982
984 3 49.109 277.049 -33.874 1.500 983
985 3 49.146 278.016 -34.163 1.500 984
986 3 47.639 279.983 -35.490 1.680 985
987 3 46.217 281.536 -36.658 1.500 986
988 3 45.121 282.013 -37.307 0.675 987
989 3 44.024 282.441 -37.957 0.720 988
990 3 77.367 274.198 -35.547 6.480 975
991 3 77.764 279.251 -33.874 6.840 990
992 3 66.473 284.360 -31.667 1.200 991
993 3 64.991 284.946 -32.244 1.500 992
994 3 63.160 285.657 -33.311 1.200 993
995 3 62.063 286.085 -33.975 1.080 994
996 3 59.075 286.279 -35.403 1.500 995
997 3 56.978 286.776 -36.528 0.720 996
998 3 53.520 287.487 -38.361 0.750 997
999 3 50.953 288.522 -39.875 0.750 998
1000 3 76.728 281.039 -29.950 6.840 991
1001 3 77.343 288.571 -26.892 5.875 1000
1002 3 81.102 294.459 -24.785 6.450 1001
1003 3 81.608 306.947 -22.636 4.355 1002
1004 3 73.655 316.805 -20.919 3.600 1003
1005 3 81.681 319.525 -16.187 0.768 1004
1006 3 71.595 317.564 -16.923 3.600 1004
1007 3 71.233 321.534 -16.260 3.456 1006
1008 3 62.292 323.059 -13.158 1.012 1007
1009 3 58.846 324.053 -9.349 1.440 1008
1010 3 55.146 325.821 -5.714 0.900 1009
1011 3 50.869 328.520 -2.295 0.750 1010
1012 3 48.374 330.784 1.369 1.440 1011
1013 3 45.278 334.001 4.817 1.536 1012
1014 3 67.919 325.503 -12.985 3.456 1007
1015 3 71.065 327.850 -8.715 0.600 1014
1016 3 61.015 332.579 -10.662 2.700 1014
1017 3 56.749 338.592 -7.849 3.226 1016
1018 3 55.375 340.448 -3.968 2.400 1017
1019 3 43.747 347.787 -2.194 1.536 1018
1020 3 41.241 350.051 1.456 1.800 1019
1021 3 38.686 352.619 5.077 1.500 1020
1022 3 38.433 354.793 9.030 1.920 1021
1023 3 41.205 358.072 13.083 1.920 1022
1024 3 55.604 343.645 -0.174 1.500 1018
1025 3 57.810 348.235 3.591 1.800 1024
1026 3 58.557 349.319 7.832 2.400 1025
1027 3 62.027 351.017 12.275 2.100 1026
1028 3 62.919 355.677 12.521 1.440 1027
1029 3 63.461 356.174 12.607 1.800 1028
1030 3 64.437 358.438 12.319 1.500 1029
1031 3 64.594 359.067 12.189 1.200 1030
1032 3 66.016 362.173 11.828 1.500 1031
1033 3 63.184 351.238 14.093 1.690 1027
1034 3 64.967 351.860 14.699 1.200 1033
1035 3 68.004 352.660 15.839 1.680 1034
1036 3 70.944 353.827 16.805 1.106 1035
1037 3 71.980 354.773 16.993 1.382 1036
1038 3 73.041 355.677 17.180 1.458 1037
1039 3 74.716 356.692 17.613 1.200 1038
1040 3 92.718 304.075 -20.905 6.048 1002
1041 3 96.189 306.257 -16.563 5.100 1040
1042 3 101.370 316.052 -19.361 2.700 1041
1043 3 100.382 321.271 -24.771 1.800 1042
1044 3 100.647 326.214 -26.113 2.100 1043
1045 3 99.804 329.210 -27.483 1.500 1044
1046 3 98.719 332.013 -28.897 1.680 1045
1047 3 95.719 334.539 -31.090 1.800 1046
1048 3 102.889 316.439 -18.799 3.000 1042
1049 3 107.480 318.641 -17.385 2.400 1048
1050 3 109.745 321.099 -17.140 2.640 1049
1051 3 110.938 322.631 -17.082 2.400 1050
1052 3 113.878 326.145 -16.880 2.640 1051
1053 3 115.348 327.919 -16.779 1.800 1052
1054 3 115.915 329.362 -16.981 2.100 1053
1055 3 115.975 330.335 -17.284 2.640 1054
1056 3 116.385 331.171 -17.356 2.400 1055
1057 3 116.710 332.406 -17.616 2.100 1056
1058 3 118.758 332.896 -21.843 2.400 1057
1059 3 124.446 332.620 -20.357 1.500 1058
1060 3 126.073 332.641 -19.621 1.728 1059
1061 3 128.579 332.965 -18.582 1.500 1060
1062 3 129.471 333.290 -18.265 1.800 1061
1063 3 132.989 333.566 -16.736 1.800 1062
1064 3 136.857 333.697 -14.990 1.440 1063
1065 3 141.304 335.271 -13.461 1.536 1064
1066 3 142.726 336.051 -13.057 1.536 1065
1067 3 117.662 333.697 -17.745 2.400 1058
1068 3 117.963 334.926 -17.846 2.304 1067
1069 3 117.915 336.286 -18.308 2.400 1068
1070 3 118.228 337.515 -18.568 2.160 1069
1071 3 117.867 340.000 -19.549 1.500 1070
1072 3 122.036 341.829 -23.790 1.500 1071
1073 3 128.169 342.195 -27.541 1.500 1072
1074 3 131.182 341.919 -31.537 1.094 1073
1075 3 133.520 341.960 -31.724 1.152 1074
1076 3 138.135 341.829 -29.546 1.200 1075
1077 3 141.955 340.946 -27.498 1.200 1076
1078 3 143.846 341.229 -26.719 0.720 1077
1079 3 146.823 341.035 -25.276 0.750 1078
1080 3 149.076 341.139 -24.281 0.750 1079
1081 3 122.349 343.859 -28.479 1.680 1072
1082 3 121.024 344.611 -30.527 2.100 1081
1083 3 119.939 345.412 -35.143 1.597 1082
1084 3 118.566 347.269 -31.277 0.768 1083
1085 3 116.397 348.408 -27.353 0.720 1084
1086 3 114.059 351.321 -23.776 0.768 1085
1087 3 115.143 346.965 -33.989 1.597 1083
1088 3 111.251 349.464 -30.498 1.680 1087
1089 3 108.709 350.762 -26.646 1.690 1088
1090 3 105.250 351.756 -22.852 1.500 1089
1091 3 103.937 353.482 -18.943 0.400 1090
1092 3 104.563 354.966 -14.774 0.691 1091
1093 3 101.358 353.178 -19.159 1.500 1090
1094 3 98.008 354.579 -15.423 1.500 1093
1095 3 96.104 357.058 -13.245 1.800 1094
1096 3 129.627 343.900 -33.816 1.500 1082
1097 3 128.808 345.798 -33.571 1.200 1096
1098 3 127.398 346.620 -29.517 1.500 1097
1099 3 127.266 347.655 -25.348 1.200 1098
1100 3 126.121 348.712 -21.309 0.600 1099
1101 3 124.976 349.789 -17.269 0.750 1100
1102 3 130.652 344.142 -33.744 1.500 1096
1103 3 132.532 344.397 -32.965 1.500 1102
1104 3 135.050 344.742 -31.912 1.800 1103
1105 3 138.605 344.266 -35.807 1.475 1104
1106 3 138.159 346.061 -35.591 0.506 1105
1107 3 136.749 346.875 -31.537 0.750 1106
1108 3 136.255 348.021 -27.440 0.768 1107
1109 3 135.110 349.098 -23.386 0.768 1108
1110 3 138.002 344.894 -31.624 1.475 1105
1111 3 139.292 344.722 -29.950 1.597 1110
1112 3 140.906 344.742 -29.214 1.500 1111
1113 3 142.280 344.528 -28.522 1.215 1112
1114 3 143.425 345.067 -28.161 1.500 1113
1115 3 144.316 345.391 -27.858 1.440 1114
1116 3 108.166 310.337 -14.370 3.024 1041
1117 3 115.710 311.324 -11.225 3.000 1116
1118 3 117.493 311.973 -10.605 2.880 1117
1119 3 121.638 310.461 -11.326 0.900 1118
1120 3 128.603 310.012 -7.979 1.500 1119
1121 3 133.737 310.337 -5.714 1.800 1120
1122 3 140.207 310.461 -9.393 1.728 1121
1123 3 139.557 308.652 -4.776 0.750 1122
1124 3 138.930 306.906 -2.208 0.720 1123
1125 3 140.557 310.937 -5.079 1.728 1122
1126 3 145.232 311.110 -0.246 1.500 1125
1127 3 150.450 310.033 2.062 1.500 1126
1128 3 153.342 310.205 3.331 0.911 1127
1129 3 154.752 311.006 3.735 1.593 1128
1130 3 120.759 312.490 -12.393 2.880 1118
1131 3 125.880 315.121 -10.893 2.419 1130
1132 3 128.459 316.460 -10.143 2.700 1131
1133 3 138.376 317.668 -9.090 1.500 1132
1134 3 141.882 317.930 -7.561 1.500 1133
1135 3 145.497 317.840 -5.873 1.500 1134
1136 3 150.944 317.019 -3.088 1.500 1135
1137 3 157.559 316.653 -6.666 1.800 1136
1138 3 163.886 313.657 -1.083 1.536 1137
1139 3 162.608 316.998 -1.819 1.800 1137
1140 3 168.730 317.930 3.028 2.100 1139
1141 3 170.477 318.275 5.481 1.800 1140
1142 3 175.164 319.545 4.096 1.800 1141
1143 3 181.551 320.022 6.880 1.800 1142
1144 3 188.660 318.986 3.490 1.500 1143
1145 3 188.251 317.454 1.441 1.344 1144
1146 3 187.841 316.612 1.528 0.750 1145
1147 3 139.316 319.780 -13.735 2.100 1133
1148 3 142.919 321.161 -14.384 1.800 1147
1149 3 138.954 324.122 -10.994 1.139 1148
1150 3 137.906 325.586 -7.012 1.200 1149
1151 3 137.243 326.559 -6.248 1.440 1150
1152 3 139.159 329.445 -10.936 1.500 1151
1153 3 141.605 331.108 -15.336 1.597 1152
1154 3 144.075 331.108 -17.082 1.440 1153
1155 3 144.557 322.714 -10.128 1.800 1148
1156 3 150.486 322.714 -8.267 1.440 1155
1157 3 154.679 324.033 -6.782 1.440 1156
1158 3 160.849 325.220 -10.677 1.800 1157
1159 3 163.355 325.565 -9.523 1.800 1158
1160 3 165.705 325.282 -8.354 1.500 1159
1161 3 169.176 324.592 -6.522 1.800 1160
1162 3 169.959 325.261 -6.392 2.100 1161
1163 3 150.968 326.490 -14.471 1.800 1155
1164 3 152.197 326.987 -15.134 2.400 1163
1165 3 154.619 327.719 -14.254 1.500 1164
1166 3 155.872 327.891 -13.721 2.400 1165
1167 3 157.186 329.037 -13.490 1.440 1166
1168 3 155.306 333.787 -18.928 0.750 1167
1169 3 158.331 329.576 -13.144 1.800 1167
1170 3 161.777 329.838 -17.183 1.344 1169
1171 3 161.042 331.474 -18.755 1.475 1170
1172 3 164.982 333.069 -20.573 0.768 1171
1173 3 164.801 334.001 -16.404 0.768 1172
1174 3 164.500 334.387 -25.233 0.720 1172
1175 3 163.958 334.947 -24.785 0.750 1174
1176 3 161.909 336.438 -26.214 0.600 1175
1177 3 161.186 336.741 -26.646 0.750 1176
1178 3 154.848 337.238 -29.734 0.750 1177
1179 3 163.343 330.225 -17.284 1.500 1170
1180 3 165.753 330.915 -16.404 1.200 1179
1181 3 167.019 331.088 -15.885 1.800 1180
1182 3 169.368 330.805 -14.716 1.200 1181
1183 3 170.477 330.377 -14.067 1.500 1182
1184 3 172.839 330.114 -12.898 1.500 1183
1185 3 177.924 329.900 -13.591 1.728 1184
1186 3 180.105 327.636 -17.313 1.200 1185
1187 3 181.515 327.443 -17.385 0.750 1186
1188 3 183.238 327.077 -16.476 0.675 1187
1189 3 185.600 326.794 -15.293 0.768 1188
1190 3 188.588 326.621 -13.865 0.750 1189
1191 3 180.575 329.472 -17.601 1.728 1185
1192 3 181.515 329.748 -18.135 1.500 1191
1193 3 182.467 331.046 -18.135 1.800 1192
1194 3 182.515 332.033 -18.424 1.800 1193
1195 3 181.045 332.620 -19.289 1.500 1194
1196 3 178.273 334.408 -21.150 1.500 1195
1197 3 20.382 115.230 -2.483 8.640 1
1198 3 22.852 99.615 -3.752 8.280 1197
1199 3 19.888 85.484 -5.873 8.280 1198
1200 3 25.696 71.726 -7.113 7.200 1199
1201 3 28.444 60.274 -0.391 7.500 1200
1202 3 33.878 48.683 6.664 9.704 1201
1203 3 42.157 28.602 15.565 7.500 1202
1204 3 45.314 13.911 20.657 7.500 1203
1205 3 50.158 3.294 27.481 9.000 1204
1206 3 63.979 -16.007 33.684 8.294 1205
1207 3 69.932 -30.483 41.315 8.640 1206
1208 3 81.656 -43.171 43.032 7.800 1207
1209 3 85.549 -48.370 42.224 7.800 1208
1210 3 93.875 -50.095 47.807 1.555 1209
1211 3 100.081 -47.983 52.452 1.200 1210
1212 3 106.046 -48.411 57.545 1.500 1211
1213 3 111.396 -45.608 61.974 1.500 1212
1214 3 103.346 -52.298 53.592 1.555 1210
1215 3 108.456 -52.077 58.468 2.100 1214
1216 3 116.083 -52.553 63.748 1.680 1215
1217 3 87.597 -55.038 48.009 7.800 1209
1218 3 86.091 -56.156 52.409 6.120 1217
1219 3 92.767 -62.411 55.150 6.120 1218
1220 3 102.828 -59.843 60.142 2.074 1219
1221 3 110.733 -59.760 65.335 2.160 1220
1222 3 119.602 -61.051 70.904 1.728 1221
1223 3 127.254 -60.167 75.938 2.100 1222
1224 3 135.219 -60.989 81.319 2.100 1223
1225 3 141.967 -63.343 86.830 1.500 1224
1226 3 149.100 -62.480 91.822 1.440 1225
1227 3 121.771 -57.302 70.456 2.400 1221
1228 3 131.302 -54.369 75.332 1.728 1227
1229 3 140.063 -54.493 80.670 1.800 1228
1230 3 151.197 -55.922 86.498 2.016 1229
1231 3 154.848 -59.498 91.908 1.800 1230
1232 3 154.282 -62.673 88.056 1.500 1231
1233 3 158.403 -57.061 96.207 1.728 1231
1234 3 164.512 -56.115 101.069 1.728 1233
1235 3 163.102 -48.798 103.954 1.350 1234
1236 3 96.695 -68.451 61.022 6.739 1219
1237 3 98.695 -70.198 57.199 6.739 1236
1238 3 115.505 -68.990 63.171 0.720 1237
1239 3 117.120 -69.362 67.773 1.500 1238
1240 3 118.939 -69.231 72.317 1.500 1239
1241 3 97.454 -74.471 62.205 6.048 1237
1242 3 111.950 -78.875 68.942 1.728 1241
1243 3 122.108 -88.622 76.169 1.500 1242
1244 3 127.555 -91.253 81.608 1.800 1243
1245 3 130.097 -92.916 86.542 1.800 1244
1246 3 132.435 -94.186 87.667 1.800 1245
1247 3 135.267 -97.341 90.004 1.500 1246
1248 3 142.063 -100.876 95.731 1.800 1247
1249 3 149.703 -102.733 101.271 2.100 1248
1250 3 100.961 -80.187 59.262 7.200 1241
1251 3 104.696 -88.319 59.089 7.200 1250
1252 3 118.035 -90.072 65.220 1.200 1251
1253 3 120.626 -91.515 70.125 1.382 1252
1254 3 103.419 -90.217 63.647 5.760 1251
1255 3 104.768 -100.814 67.196 4.680 1254
1256 3 106.034 -103.057 63.373 4.680 1255
1257 3 117.758 -101.242 68.682 1.012 1256
1258 3 110.769 -108.683 60.546 4.778 1256
1259 3 114.167 -117.402 64.946 3.600 1258
1260 3 116.915 -119.708 63.835 3.600 1259
1261 3 125.579 -121.654 69.490 1.080 1260
1262 3 131.568 -123.677 74.871 1.500 1261
1263 3 135.219 -125.147 77.165 1.500 1262
1264 3 120.602 -124.864 67.629 3.300 1260
1265 3 118.734 -131.360 64.253 5.100 1264
1266 3 118.433 -133.390 68.956 5.100 1265
1267 3 133.074 -136.407 75.448 2.100 1266
1268 3 121.518 -141.025 66.302 4.800 1266
1269 3 122.108 -150.386 63.705 4.200 1268
1270 3 124.482 -159.574 64.657 4.500 1269
1271 3 122.879 -166.153 62.940 3.900 1270
1272 3 122.663 -172.435 64.888 3.300 1271
1273 3 121.325 -181.147 63.965 2.700 1272
1274 3 124.530 -186.303 63.993 2.400 1273
1275 3 133.399 -193.055 67.153 2.304 1274
1276 3 134.375 -194.263 67.990 2.205 1275
1277 3 138.316 -199.054 71.365 1.800 1276
1278 3 141.834 -205.826 75.188 1.500 1277
1279 3 145.329 -212.577 78.997 1.800 1278
1280 3 146.040 -218.079 77.987 1.800 1279
1281 3 144.365 -226.128 79.833 0.800 1280
1282 3 120.325 -189.624 68.509 1.500 1274
1283 3 120.241 -194.263 70.875 1.800 1282
1284 3 119.036 -198.149 71.582 1.800 1283
1285 3 118.529 -200.973 72.245 1.800 1284
1286 3 118.734 -204.079 73.356 1.500 1285
1287 3 120.096 -209.001 75.578 1.500 1286
1288 3 122.879 -213.122 78.189 1.500 1287
1289 3 122.602 -215.683 78.910 1.440 1288
1290 3 125.386 -218.838 75.419 1.800 1289
