# Supplementary material for: Adaptations during Maturation in an Identified Honeybee Interneuron Responsive to Waggle Dance Vibration Signals
Source: eNeuro. 2019 Sep 5;6(5):ENEURO.0454-18.2019. doi: 10.1523/ENEURO.0454-18.2019 (PMC6731536; doi:10.1523/ENEURO.0454-18.2019)
Supplement: Extended Data 1 — This ZIP file contains all the code used to generate the results of this publication. The code is organized into two folders: (1) GJEphys-master, which contains code for analyzing and plotting electrophysiology data and (2) GJMorph-master, which contains code for analyzing morphology data. Download Extended Data 1, ZIP file. [file sup_enu-eN-NWR-0454-18-s02.zip › Reg-MaxS-1.1/TestFiles/HSN-fluoro01.CNGRandScale.json]

{"translation": [0.0, 0.0, 0.0], "scale": [1.2049999787752648, 0.6903239863032911, 1.4426214047690977], "inFile": "RegMaxSN_WorkSpace/TestFiles/HSN-fluoro01.CNG.swc", "angles": [0.0, 0.0, 0.0], "comments": "rotation and scaling about inFile centroid"}
