# Supplementary material for: Adaptations during Maturation in an Identified Honeybee Interneuron Responsive to Waggle Dance Vibration Signals
Source: eNeuro. 2019 Sep 5;6(5):ENEURO.0454-18.2019. doi: 10.1523/ENEURO.0454-18.2019 (PMC6731536; doi:10.1523/ENEURO.0454-18.2019)
Supplement: Extended Data 1 — This ZIP file contains all the code used to generate the results of this publication. The code is organized into two folders: (1) GJEphys-master, which contains code for analyzing and plotting electrophysiology data and (2) GJMorph-master, which contains code for analyzing morphology data. Download Extended Data 1, ZIP file. [file sup_enu-eN-NWR-0454-18-s02.zip › Reg-MaxS-1.1/TestFiles/HSN-fluoro01.CNGRandRot0.swc]

#  SWC to SWC conversion from L-Measure. Sridevi Polavaram: spolavar@gmu.edu
#  Original fileName:/cng_repository/Soumya/LM_Automated_Testing_Enviornment/Test_Lm3.7.2_11022011_SG_Linux_NMOConv8/TestResults/LoadTest/test_52/HSN-fluoro01.CNG.swc
# 
#  Original file HSN-fluoro01.swc edited using StdSwc version 1.31 on 5/31/11.
#  Irregularities and fixes documented in HSN-fluoro01.swc.std.  See StdSwc1.31.doc for more information.
# 
#  HSN neuron (lobula place tangential cells, LPTC) from Calliphora vicina
#  identification by response properties, in vivo Alexa injection, 2-photon-microscopy imaging, x63 objective, multiple image tiles
#  reconstructed and processed with Matlab and the TREES toolbox http://www.treestoolbox.org
#  scaling 1:1:1 um
#   Max Planck Institute of Neurobiology, Martinsried, Germany
#   Systems and Computational Neuroscience, Alexander Borst
#   published in "The morphological identity of insect dendrites" Cuntz H, Forstner F, Haag J, Borst A. PMID 19112481
#  SCALE 1.0 1.0 1.0 
# 
1 1 -43.502 90.678 -51.283 6.912 -1
2 1 -45.904 84.542 -53.371 6.912 1
3 1 -41.100 96.813 -49.195 6.912 1
4 3 -55.036 77.703 -48.518 2.100 1
5 3 -66.217 69.262 -48.292 6.420 4
6 3 -74.930 65.411 -48.271 8.640 5
7 3 -83.378 61.285 -48.344 13.312 6
8 3 -87.406 54.184 -49.458 15.974 7
9 3 -87.835 46.415 -51.061 14.930 8
10 3 -84.945 40.266 -52.637 8.294 9
11 3 -41.021 98.061 -46.040 6.912 1
12 3 -40.447 114.212 -43.579 6.221 11
13 3 -36.897 131.847 -39.898 7.560 12
14 3 -32.153 143.411 -33.920 6.300 13
15 3 -27.463 166.894 -30.228 8.294 14
16 3 -14.887 180.697 -26.300 8.280 15
17 3 -7.006 186.995 -23.451 9.331 16
18 3 -14.099 199.512 -12.746 1.800 17
19 3 -14.408 201.461 -12.954 1.500 18
20 3 -19.051 198.749 -11.031 0.900 19
21 3 -23.165 197.560 -10.883 1.200 20
22 3 -16.958 208.755 -7.058 1.500 19
23 3 -18.193 212.371 -1.863 1.500 22
24 3 -13.165 214.605 -6.267 0.900 23
25 3 -10.607 213.786 -8.656 0.750 24
26 3 -8.302 214.096 -8.809 0.750 25
27 3 -18.861 213.255 2.102 1.500 23
28 3 -22.556 212.653 -0.155 0.720 27
29 3 -27.073 212.433 -1.958 0.600 28
30 3 -19.068 216.543 0.025 1.500 27
31 3 -24.881 230.857 4.143 1.500 30
32 3 -25.665 232.555 8.463 2.100 31
33 3 -33.140 234.436 10.178 1.500 32
34 3 -38.248 234.404 10.653 1.500 33
35 3 -40.534 234.119 10.810 1.440 34
36 3 -48.794 235.704 17.841 0.675 35
37 3 -52.831 236.414 22.980 0.750 36
38 3 -54.702 236.299 27.026 1.080 37
39 3 -50.037 226.974 15.029 1.500 35
40 3 -53.177 223.946 18.435 0.900 39
41 3 -56.069 219.327 21.168 1.200 40
42 3 -26.660 238.336 7.617 2.100 32
43 3 -28.887 244.105 7.195 1.500 42
44 3 -33.594 252.831 15.602 1.800 43
45 3 -24.497 261.249 18.801 1.080 44
46 3 -35.073 253.505 19.794 1.800 44
47 3 -37.084 255.513 24.679 1.500 46
48 3 -38.889 257.256 29.381 1.500 47
49 3 -40.999 263.225 35.786 1.800 48
50 3 -32.635 269.966 38.631 1.440 49
51 3 -46.384 269.564 43.544 1.200 49
52 3 -49.732 269.509 48.152 1.690 51
53 3 -55.472 266.818 52.633 1.012 52
54 3 -57.310 265.998 54.047 0.768 53
55 3 -59.056 265.637 54.136 1.440 54
56 3 -55.221 275.156 55.683 1.125 52
57 3 -60.799 277.701 62.069 0.750 56
58 3 -62.938 277.773 66.274 0.720 57
59 3 -60.908 281.282 65.841 0.750 58
60 3 -63.012 278.143 65.369 0.720 58
61 3 -71.659 283.830 67.311 0.600 60
62 3 -68.011 276.736 65.554 0.600 60
63 3 -45.797 257.742 35.500 1.800 48
64 3 -48.281 257.086 39.559 1.843 63
65 3 -49.930 256.702 43.411 1.728 64
66 3 -57.032 255.857 49.099 1.500 65
67 3 -57.974 254.086 52.175 1.800 66
68 3 -58.634 252.592 55.241 1.500 67
69 3 -59.762 252.085 55.446 1.500 68
70 3 -62.512 250.453 55.360 1.800 69
71 3 -64.083 249.203 55.247 1.500 70
72 3 -65.027 248.469 55.177 1.680 71
73 3 -66.782 248.069 55.262 1.500 72
74 3 -69.406 247.507 55.394 1.800 73
75 3 -70.837 247.389 55.502 0.750 74
76 3 0.832 194.334 -20.200 9.331 17
77 3 11.476 187.350 -28.672 1.080 76
78 3 15.364 182.030 -32.209 1.440 77
79 3 14.922 173.836 -35.960 1.500 78
80 3 14.790 171.174 -40.301 1.500 79
81 3 19.399 170.487 -41.201 1.500 80
82 3 20.442 169.813 -41.445 1.500 81
83 3 22.114 169.643 -41.643 1.500 82
84 3 23.477 169.248 -41.853 1.200 83
85 3 25.084 168.518 -42.153 1.500 84
86 3 26.485 166.137 -42.792 1.500 85
87 3 15.392 167.760 -38.409 1.500 80
88 3 15.413 166.336 -39.646 1.200 87
89 3 9.079 165.778 -37.106 1.500 88
90 3 2.417 158.089 -38.097 1.344 89
91 3 4.212 169.900 -35.774 1.500 89
92 3 15.765 164.640 -40.031 1.200 88
93 3 17.753 160.237 -41.163 1.200 92
94 3 18.581 157.919 -41.725 1.500 93
95 3 16.307 155.633 -41.993 1.500 94
96 3 13.369 154.842 -41.884 1.500 95
97 3 11.076 154.526 -41.727 1.800 96
98 3 8.866 152.806 -41.876 1.500 97
99 3 6.983 151.335 -42.009 1.200 98
100 3 5.324 149.531 -42.247 1.800 99
101 3 3.939 147.459 -42.543 1.500 100
102 3 0.510 147.261 -42.254 1.440 101
103 3 2.541 196.036 -19.819 9.331 76
104 3 9.189 203.143 -22.993 9.331 103
105 3 8.420 219.509 -17.468 6.480 104
106 3 -0.207 223.048 -9.569 0.759 105
107 3 8.237 226.092 -11.541 6.480 105
108 3 16.609 225.900 -16.902 0.720 107
109 3 9.149 232.778 -8.570 6.480 107
110 3 17.368 232.615 -15.062 1.200 109
111 3 9.562 235.505 -4.313 5.700 109
112 3 0.613 238.201 -3.396 1.536 111
113 3 10.060 238.057 -6.925 5.700 111
114 3 10.585 246.254 -5.862 5.760 113
115 3 12.390 252.197 -7.688 5.400 114
116 3 20.886 252.947 -9.538 1.200 115
117 3 25.250 253.880 -9.751 0.750 116
118 3 29.084 252.490 -12.462 0.720 117
119 3 26.059 257.981 -8.964 1.008 117
120 3 29.552 258.745 -9.134 0.720 119
121 3 11.981 255.033 -9.859 5.400 115
122 3 -1.305 260.083 -4.881 1.350 121
123 3 -5.852 260.823 0.459 1.920 122
124 3 12.044 258.146 -6.567 5.400 121
125 3 12.319 265.997 -3.902 6.120 124
126 3 21.247 273.236 -1.081 1.125 125
127 3 23.771 273.891 -1.277 0.750 126
128 3 26.592 271.663 -2.012 0.750 127
129 3 29.737 269.662 -2.729 0.750 128
130 3 11.574 269.116 0.932 6.120 125
131 3 3.348 273.872 9.132 3.960 130
132 3 -3.952 283.971 19.004 3.650 131
133 3 -6.598 291.285 26.110 4.080 132
134 3 -17.191 292.700 33.939 1.215 133
135 3 -23.613 294.500 40.373 1.382 134
136 3 -28.882 295.531 46.086 1.500 135
137 3 -12.116 305.456 35.506 4.080 133
138 3 -12.381 307.183 39.639 3.600 137
139 3 -23.483 302.715 45.447 0.450 138
140 3 -13.008 315.797 46.496 3.600 138
141 3 -23.311 317.425 54.291 1.440 140
142 3 -13.373 316.949 50.450 3.600 140
143 3 -7.319 319.582 52.596 1.200 142
144 3 -13.584 320.501 55.251 3.600 142
145 3 -18.121 321.267 60.600 2.700 144
146 3 -20.708 322.634 65.453 1.800 145
147 3 -21.296 323.002 69.186 1.500 146
148 3 -22.596 323.633 73.297 1.800 147
149 3 -23.489 324.229 75.452 1.500 148
150 3 -25.836 325.868 76.017 1.500 149
151 3 -27.612 327.450 76.522 1.500 150
152 3 -28.829 329.001 76.973 1.382 151
153 3 -32.367 328.325 82.003 1.500 151
154 3 -32.609 330.487 86.291 1.080 153
155 3 -35.332 332.587 86.562 0.750 154
156 3 -33.802 327.830 85.737 1.500 153
157 3 -38.631 329.455 88.272 1.200 156
158 3 -42.559 331.853 89.153 1.800 157
159 3 -50.586 331.029 89.751 0.750 158
160 3 -47.841 337.718 89.913 1.536 158
161 3 -43.326 325.803 87.953 0.900 157
162 3 -44.910 324.558 87.838 0.750 161
163 3 -46.305 322.473 87.527 0.768 162
164 3 -13.270 321.370 58.856 3.600 144
165 3 -13.336 330.018 65.498 3.600 164
166 3 -6.687 332.101 67.220 1.080 165
167 3 -11.906 336.180 70.673 3.600 165
168 3 -11.479 336.207 73.910 3.456 167
169 3 -4.293 336.410 72.097 0.750 168
170 3 -10.757 336.510 77.155 3.456 168
171 3 -3.600 341.420 79.749 1.382 170
172 3 -3.782 348.007 80.664 1.500 171
173 3 -3.376 353.724 83.887 1.500 172
174 3 -2.144 356.665 84.389 1.344 173
175 3 -1.648 360.505 85.147 1.200 174
176 3 -1.017 361.018 85.197 1.800 175
177 3 -2.171 363.073 85.748 0.768 176
178 3 -1.873 343.070 79.437 1.500 171
179 3 -0.719 340.571 76.746 0.720 178
180 3 0.896 344.739 79.522 1.500 178
181 3 6.964 343.096 76.544 0.720 180
182 3 2.959 349.397 78.260 1.500 180
183 3 4.627 353.661 79.006 1.500 182
184 3 6.629 353.749 78.827 1.344 183
185 3 8.542 353.263 78.550 0.750 184
186 3 -11.099 338.612 74.681 3.456 170
187 3 -12.703 342.094 78.212 3.600 186
188 3 -18.125 343.441 84.098 0.900 187
189 3 -25.181 347.859 91.745 0.750 188
190 3 -27.071 348.871 91.276 1.200 189
191 3 -27.024 351.811 93.938 1.500 190
192 3 -27.358 353.538 94.344 1.200 191
193 3 -28.889 354.841 94.761 1.659 192
194 3 -28.426 349.325 91.500 1.200 190
195 3 -32.230 348.328 91.655 1.168 194
196 3 -36.318 345.570 93.506 0.750 195
197 3 -33.369 350.856 94.342 1.200 194
198 3 -40.406 353.705 97.673 1.200 197
199 3 -15.441 349.812 82.152 3.600 187
200 3 -16.802 356.884 88.689 3.000 199
201 3 -11.463 361.591 91.889 1.500 200
202 3 -8.761 366.146 95.986 1.800 201
203 3 -9.000 370.866 96.262 1.680 202
204 3 -9.908 377.078 97.656 1.536 203
205 3 -9.939 393.474 100.424 1.920 204
206 3 -12.077 396.655 99.030 1.800 205
207 3 -12.827 400.531 97.374 1.680 206
208 3 -12.836 404.155 95.344 1.500 207
209 3 -11.143 407.620 93.972 1.500 208
210 3 -9.801 409.167 94.173 1.500 209
211 3 -11.121 412.110 94.921 1.200 210
212 3 -14.550 411.912 95.209 1.500 211
213 3 -17.971 411.713 95.493 1.215 212
214 3 -15.943 356.685 91.696 3.000 200
215 3 -22.358 359.443 95.109 0.675 214
216 3 -16.264 358.853 89.235 3.000 214
217 3 -20.126 367.691 94.589 2.592 216
218 3 -27.499 371.283 102.049 1.475 217
219 3 -32.455 372.676 107.794 1.500 218
220 3 -36.419 373.345 111.711 1.500 219
221 3 -35.518 371.142 109.106 1.352 219
222 3 -37.301 368.680 110.810 1.440 221
223 3 -21.422 370.048 92.563 2.592 217
224 3 -23.498 374.577 98.424 2.880 223
225 3 -28.847 377.774 104.982 2.100 224
226 3 -29.951 378.141 108.915 1.500 225
227 3 -31.276 379.893 110.554 1.500 226
228 3 -33.482 382.637 111.350 1.500 227
229 3 -34.455 383.847 111.694 1.536 228
230 3 -36.623 384.647 112.070 1.327 229
231 3 -43.555 381.942 117.004 1.440 230
232 3 -39.986 387.754 117.865 1.344 230
233 3 -45.591 389.801 124.090 1.500 232
234 3 -46.767 390.743 128.269 1.659 233
235 3 -50.382 395.439 134.751 1.613 234
236 3 -51.670 397.156 139.263 1.500 235
237 3 -55.295 399.896 145.013 1.500 236
238 3 -57.443 399.969 149.223 1.200 237
239 3 -53.987 402.907 152.439 1.500 238
240 3 -24.352 375.934 102.635 2.880 224
241 3 -27.325 383.586 106.843 2.592 240
242 3 -29.247 393.353 114.613 2.322 241
243 3 -28.412 395.958 115.730 2.074 242
244 3 -34.203 396.951 121.625 0.675 243
245 3 -36.379 396.540 125.669 0.750 244
246 3 -37.741 396.427 129.520 1.125 245
247 3 -38.900 397.366 133.690 0.600 246
248 3 -40.954 398.887 138.402 0.750 247
249 3 -40.160 401.331 142.423 0.600 248
250 3 -44.723 400.122 143.643 0.750 248
251 3 -28.168 402.150 121.354 2.074 243
252 3 -19.877 408.269 117.207 0.768 251
253 3 -18.851 409.459 113.887 0.720 252
254 3 -25.296 412.603 120.835 1.800 251
255 3 -24.996 414.088 117.880 1.800 254
256 3 -18.739 415.761 112.817 0.750 255
257 3 -22.924 419.802 115.886 1.500 255
258 3 -20.415 420.921 111.996 1.800 257
259 3 -20.292 422.416 109.116 1.500 258
260 3 -20.582 424.447 106.593 1.800 259
261 3 -22.005 427.333 104.816 2.100 260
262 3 -25.437 428.945 103.297 1.500 261
263 3 -28.491 431.589 102.019 1.500 262
264 3 -32.003 432.943 100.427 1.500 263
265 3 -34.426 433.512 101.675 1.500 264
266 3 -37.876 436.749 100.766 1.200 265
267 3 -40.056 440.087 101.541 1.440 266
268 3 -28.392 415.236 119.571 1.800 254
269 3 -28.659 416.500 116.762 1.475 268
270 3 -31.351 416.507 114.374 1.296 269
271 3 -33.549 416.421 111.759 1.500 270
272 3 -35.340 417.188 109.317 1.200 271
273 3 -37.746 418.232 109.015 1.500 272
274 3 -40.607 417.968 109.241 1.500 273
275 3 -33.678 420.547 113.355 1.500 270
276 3 -37.026 427.166 113.681 1.500 275
277 3 -39.101 422.382 112.646 1.500 275
278 3 -42.160 424.745 111.273 1.500 277
279 3 -45.482 425.554 109.407 1.536 278
280 3 -51.031 424.810 114.569 1.500 279
281 3 -59.214 428.518 119.408 1.200 280
282 3 -62.109 430.215 120.035 1.536 281
283 3 16.000 277.539 5.848 3.960 130
284 3 19.278 290.888 13.035 4.666 283
285 3 23.448 290.061 14.575 0.672 284
286 3 23.754 289.126 17.501 0.759 285
287 3 25.891 288.375 19.830 0.750 286
288 3 27.060 290.573 23.612 0.300 287
289 3 26.810 284.769 21.525 0.750 287
290 3 19.328 291.472 16.625 4.666 284
291 3 21.140 296.326 21.164 4.800 290
292 3 16.845 300.000 27.524 1.215 291
293 3 14.399 302.523 32.754 1.500 292
294 3 12.795 303.965 37.280 1.500 293
295 3 11.088 306.133 42.109 1.800 294
296 3 10.357 311.460 47.756 1.800 295
297 3 9.669 321.688 55.236 2.100 296
298 3 9.496 330.226 61.894 1.800 297
299 3 12.594 336.462 66.489 1.500 298
300 3 15.349 340.932 70.542 1.500 299
301 3 18.308 342.529 73.435 1.536 300
302 3 24.874 306.450 26.977 4.800 291
303 3 28.955 303.023 27.584 0.600 302
304 3 31.068 301.192 29.508 0.675 303
305 3 33.105 298.874 31.263 0.691 304
306 3 37.234 293.792 31.219 0.675 305
307 3 26.610 310.791 31.357 4.800 302
308 3 28.322 312.510 34.763 6.300 307
309 3 33.988 310.934 35.459 1.200 308
310 3 30.144 314.966 38.392 6.300 308
311 3 39.325 321.798 40.959 2.074 310
312 3 45.138 322.530 42.483 1.800 311
313 3 49.026 320.591 43.708 1.500 312
314 3 51.453 319.054 45.630 1.613 313
315 3 52.412 318.386 44.405 1.536 314
316 3 54.995 316.469 43.758 1.440 315
317 3 47.317 322.421 45.029 1.800 312
318 3 50.323 322.756 47.439 1.800 317
319 3 52.880 324.641 47.733 1.500 318
320 3 53.658 326.249 48.006 1.500 319
321 3 54.993 327.777 48.200 1.800 320
322 3 56.246 328.764 48.297 1.500 321
323 3 59.874 330.609 48.335 1.500 322
324 3 62.260 331.481 48.291 1.500 323
325 3 63.905 333.263 48.511 1.500 324
326 3 64.982 335.097 48.801 1.037 325
327 3 65.748 336.650 49.050 0.720 326
328 3 66.526 338.258 49.323 1.200 327
329 3 66.425 339.679 49.633 1.500 328
330 3 31.656 316.832 41.929 6.300 310
331 3 23.808 319.381 49.163 1.344 330
332 3 30.704 318.565 46.308 6.300 330
333 3 33.598 321.568 44.815 6.300 332
334 3 25.668 323.444 51.833 0.675 333
335 3 21.880 325.442 57.370 0.750 334
336 3 33.511 326.775 50.201 6.300 333
337 3 37.522 331.522 53.884 6.900 336
338 3 33.531 342.503 59.510 3.600 337
339 3 27.552 340.642 64.409 0.720 338
340 3 26.706 339.437 67.662 0.750 339
341 3 23.977 337.773 67.647 0.750 340
342 3 21.260 332.287 63.194 0.720 341
343 3 21.791 330.807 60.211 0.750 342
344 3 32.851 343.258 63.437 3.600 338
345 3 32.396 345.027 62.205 3.600 344
346 3 34.866 350.442 66.722 1.352 345
347 3 34.415 351.115 70.527 1.500 346
348 3 39.694 350.039 68.741 0.720 347
349 3 35.618 351.744 71.531 1.500 347
350 3 36.442 355.868 72.336 1.200 349
351 3 36.328 357.253 72.634 1.500 350
352 3 36.549 358.921 72.973 1.800 351
353 3 35.640 359.613 76.950 1.500 352
354 3 38.364 360.493 72.886 1.200 353
355 3 40.837 359.294 72.637 0.720 354
356 3 36.108 360.805 73.838 1.500 353
357 3 35.268 364.376 74.242 1.500 356
358 3 34.660 366.358 74.711 1.500 357
359 3 37.927 367.426 74.633 1.500 358
360 3 38.796 367.628 74.595 1.800 359
361 3 41.029 367.374 74.328 1.500 360
362 3 33.843 368.689 75.288 1.200 358
363 3 34.126 371.324 77.878 1.440 362
364 3 36.269 372.518 77.930 1.500 363
365 3 36.730 373.869 78.165 0.750 364
366 3 31.418 347.187 66.781 3.600 345
367 3 27.920 346.682 71.261 0.911 366
368 3 26.085 345.773 71.179 1.200 367
369 3 26.117 343.858 70.778 0.720 368
370 3 29.290 352.380 68.168 3.600 366
371 3 24.457 351.369 72.960 0.506 370
372 3 23.868 350.929 74.534 0.720 371
373 3 22.110 350.560 74.625 0.720 372
374 3 19.979 349.374 74.572 0.672 373
375 3 27.450 355.318 73.337 3.600 370
376 3 25.919 360.429 79.213 3.000 375
377 3 19.272 362.862 79.181 1.152 376
378 3 14.635 365.413 80.527 1.125 377
379 3 24.320 363.618 79.231 3.000 376
380 3 24.290 365.561 79.646 2.520 379
381 3 20.248 366.920 78.251 0.675 380
382 3 14.765 373.072 79.192 0.720 381
383 3 24.754 367.350 82.030 2.520 380
384 3 21.818 368.429 86.905 1.536 383
385 3 20.772 370.472 89.225 1.500 384
386 3 21.055 372.677 89.669 1.500 385
387 3 19.674 375.083 90.312 1.416 386
388 3 16.633 376.102 92.868 0.720 387
389 3 13.884 378.894 93.717 0.750 388
390 3 9.772 382.572 96.941 0.750 389
391 3 4.384 387.211 100.496 0.750 390
392 3 19.313 376.781 90.702 1.500 387
393 3 18.973 378.471 91.092 1.200 392
394 3 18.064 380.246 91.555 1.200 393
395 3 16.280 381.830 92.065 1.200 394
396 3 13.906 385.421 93.048 1.500 395
397 3 12.441 387.256 93.579 1.500 396
398 3 11.548 389.028 94.033 1.800 397
399 3 10.580 390.276 94.394 1.200 398
400 3 4.702 393.096 95.549 1.200 399
401 3 24.763 376.248 83.913 2.520 383
402 3 22.938 386.656 88.333 2.520 401
403 3 22.524 388.423 85.767 2.520 402
404 3 25.356 388.729 88.230 1.382 403
405 3 31.256 394.145 89.132 0.720 404
406 3 34.736 387.314 87.624 1.125 404
407 3 21.333 393.164 84.592 2.520 403
408 3 16.021 396.997 86.062 0.540 407
409 3 13.168 400.087 91.653 0.720 408
410 3 10.268 402.715 97.097 0.562 409
411 3 6.238 400.139 97.618 0.750 409
412 3 3.421 399.502 101.802 0.750 411
413 3 2.146 400.366 101.424 0.750 412
414 3 18.236 398.754 86.228 2.520 407
415 3 17.698 401.303 83.992 2.100 414
416 3 22.791 405.824 87.194 0.900 415
417 3 17.036 404.512 82.045 2.100 415
418 3 9.112 408.599 85.076 0.600 417
419 3 4.746 410.356 90.728 0.720 418
420 3 3.469 410.723 94.727 0.720 419
421 3 -6.087 413.324 102.612 0.720 420
422 3 2.478 409.428 94.606 0.750 419
423 3 0.585 409.001 98.536 0.600 422
424 3 -3.233 407.043 102.590 0.768 423
425 3 15.011 408.232 84.432 2.100 417
426 3 14.475 410.809 82.209 2.100 425
427 3 17.915 411.633 84.637 0.400 426
428 3 12.842 413.460 85.734 2.100 426
429 3 7.344 416.100 92.145 0.900 428
430 3 2.756 418.126 97.990 0.672 429
431 3 -3.904 417.028 103.415 0.720 430
432 3 13.434 418.629 90.850 2.074 428
433 3 12.527 423.553 89.640 0.720 432
434 3 7.662 424.973 88.580 1.200 433
435 3 15.345 420.581 87.485 1.500 432
436 3 18.039 423.039 90.801 1.500 435
437 3 17.542 418.847 89.422 0.746 435
438 3 18.696 418.694 89.373 1.200 437
439 3 20.295 417.960 89.061 1.200 438
440 3 22.280 417.991 88.873 1.200 439
441 3 43.297 338.438 57.738 4.800 337
442 3 50.292 336.298 56.608 1.382 441
443 3 46.824 339.170 60.104 4.800 441
444 3 47.271 343.004 64.775 5.040 443
445 3 54.588 340.534 64.542 1.080 444
446 3 56.643 339.177 59.877 1.500 445
447 3 56.322 337.998 56.163 1.800 446
448 3 51.489 348.517 63.189 5.040 444
449 3 57.096 345.947 62.105 1.800 448
450 3 59.662 343.542 59.302 0.750 449
451 3 61.135 350.637 60.660 1.800 449
452 3 65.395 352.551 58.608 1.500 451
453 3 68.397 356.203 55.480 1.800 452
454 3 65.391 349.527 55.286 0.750 451
455 3 66.322 348.395 55.585 0.600 454
456 3 68.274 345.965 54.887 0.750 455
457 3 52.161 351.939 65.900 4.320 448
458 3 46.899 353.218 68.721 0.600 457
459 3 52.816 357.444 71.113 4.320 457
460 3 48.219 363.137 71.556 0.750 459
461 3 53.438 359.351 68.206 4.320 459
462 3 57.142 362.408 64.593 1.500 461
463 3 58.415 362.842 65.562 1.500 462
464 3 60.533 363.974 65.592 1.500 463
465 3 61.738 364.424 65.566 1.200 464
466 3 54.625 365.158 73.344 3.960 461
467 3 49.110 368.114 73.089 0.691 466
468 3 48.162 369.977 74.199 0.750 467
469 3 46.531 372.687 74.932 0.600 468
470 3 45.609 374.407 75.373 0.720 469
471 3 42.678 378.077 76.434 0.720 470
472 3 40.973 380.195 77.038 0.768 471
473 3 38.466 382.685 77.803 0.675 472
474 3 34.207 384.825 78.664 0.750 473
475 3 55.627 372.071 72.170 3.960 466
476 3 62.425 378.234 68.584 1.344 475
477 3 65.381 379.659 68.445 1.210 476
478 3 67.036 381.468 68.674 1.440 477
479 3 68.288 382.425 68.757 1.728 478
480 3 70.170 383.896 68.889 1.680 479
481 3 73.994 384.918 68.739 1.500 480
482 3 55.150 373.502 72.221 3.960 475
483 3 54.300 375.384 69.853 2.400 482
484 3 57.392 381.777 71.710 1.800 483
485 3 61.897 388.079 69.028 2.100 484
486 3 66.036 390.693 66.616 1.800 485
487 3 65.483 397.314 65.906 0.672 486
488 3 61.815 399.329 66.785 0.600 487
489 3 69.388 394.364 65.016 1.800 486
490 3 71.280 395.833 65.144 2.100 489
491 3 71.969 396.874 65.296 2.100 490
492 3 73.224 397.841 65.381 1.800 491
493 3 75.240 397.951 65.220 1.800 492
494 3 77.289 398.548 65.151 1.800 493
495 3 76.316 403.168 63.849 0.750 494
496 3 75.653 408.929 62.877 0.720 495
497 3 81.069 400.930 61.250 1.200 494
498 3 83.062 402.773 59.335 0.750 497
499 3 52.409 380.768 74.017 2.400 483
500 3 52.084 391.666 74.842 2.160 499
501 3 56.244 392.304 71.989 0.720 500
502 3 52.368 398.865 74.049 2.100 500
503 3 52.924 404.311 72.500 2.100 502
504 3 55.039 406.357 70.976 1.800 503
505 3 58.185 406.416 68.640 1.800 504
506 3 62.006 411.441 67.287 1.500 505
507 3 49.454 409.180 72.217 1.500 503
508 3 44.323 408.895 72.535 0.600 507
509 3 48.039 412.064 70.435 1.500 507
510 3 44.457 414.009 71.554 0.750 509
511 3 48.186 414.433 71.282 0.768 509
512 3 49.937 414.831 71.210 1.125 511
513 3 51.133 415.282 71.188 0.750 512
514 3 49.567 384.999 75.183 1.800 499
515 3 43.376 385.998 80.096 0.600 514
516 3 47.863 387.145 75.801 1.800 514
517 3 44.508 391.948 77.134 2.100 516
518 3 41.623 394.278 75.689 1.800 517
519 3 44.225 398.212 76.432 0.720 518
520 3 40.090 394.938 78.195 1.800 518
521 3 36.945 392.030 81.653 0.450 520
522 3 38.272 398.470 79.112 1.800 520
523 3 32.704 399.350 84.883 0.750 522
524 3 37.623 401.829 77.237 1.800 522
525 3 41.855 402.898 79.455 0.400 524
526 3 37.156 402.451 81.011 1.800 524
527 3 34.700 404.297 79.239 0.750 526
528 3 31.671 403.025 83.251 0.300 527
529 3 31.395 405.957 84.452 0.750 527
530 3 29.852 409.026 88.299 0.750 529
531 3 29.131 409.947 88.573 0.750 530
532 3 28.153 411.168 88.926 1.200 531
533 3 26.952 412.715 89.367 1.200 532
534 3 26.205 413.594 89.631 0.720 533
535 3 24.423 415.171 90.125 0.900 534
536 3 37.034 406.405 80.920 1.500 526
537 3 37.216 408.695 78.316 1.500 536
538 3 32.721 410.439 82.170 0.672 537
539 3 29.802 414.116 83.230 0.720 538
540 3 29.982 417.733 83.981 0.720 539
541 3 37.455 410.362 82.248 1.500 537
542 3 35.526 415.208 81.381 1.500 541
543 3 35.622 419.675 79.631 1.500 542
544 3 37.325 421.483 76.299 1.382 543
545 3 39.395 421.330 72.083 1.200 544
546 3 40.566 420.914 71.330 1.200 545
547 3 43.184 421.056 69.060 1.500 546
548 3 45.551 421.903 69.012 1.500 547
549 3 37.777 424.643 70.532 1.500 545
550 3 36.170 425.970 70.765 1.125 549
551 3 35.117 426.618 71.001 0.720 550
552 3 34.001 426.728 71.131 0.691 551
553 3 15.752 207.522 -24.808 10.451 104
554 3 23.076 197.607 -34.619 1.296 553
555 3 29.244 196.512 -36.640 1.500 554
556 3 23.314 194.796 -34.376 1.500 554
557 3 26.106 190.048 -35.654 1.500 556
558 3 28.297 187.287 -36.450 1.800 557
559 3 29.764 185.480 -36.967 1.500 558
560 3 34.428 186.209 -39.309 1.680 559
561 3 35.969 184.934 -39.718 1.440 560
562 3 31.441 180.843 -38.113 1.500 559
563 3 32.520 178.250 -38.751 1.500 562
564 3 33.920 175.869 -39.390 1.382 563
565 3 36.359 172.824 -40.265 1.382 564
566 3 40.572 174.913 -44.431 1.200 565
567 3 39.203 179.665 -45.532 0.300 566
568 3 41.939 176.142 -47.863 1.500 566
569 3 43.477 176.138 -48.460 1.500 568
570 3 45.070 175.373 -48.773 1.500 569
571 3 48.082 172.326 -49.705 1.500 570
572 3 40.578 166.199 -47.698 1.440 565
573 3 36.121 166.184 -49.447 0.750 572
574 3 34.280 164.011 -50.146 0.750 573
575 3 32.462 167.543 -49.229 0.768 573
576 3 43.181 162.641 -53.380 1.215 572
577 3 44.811 161.893 -53.652 1.200 576
578 3 47.308 159.376 -54.426 1.500 577
579 3 48.457 157.318 -54.964 1.500 578
580 3 46.997 154.687 -55.382 1.800 579
581 3 42.181 156.858 -54.467 1.012 580
582 3 46.022 151.460 -55.967 1.728 580
583 3 28.838 214.213 -23.738 10.451 553
584 3 39.896 208.261 -33.433 1.500 583
585 3 37.017 200.055 -34.578 0.750 584
586 3 40.366 208.160 -35.234 1.500 584
587 3 47.125 214.171 -38.857 0.720 586
588 3 41.213 208.204 -38.921 1.500 586
589 3 47.363 202.389 -41.221 1.680 588
590 3 49.124 201.293 -38.899 1.800 589
591 3 46.199 198.670 -42.195 1.597 590
592 3 41.633 197.414 -41.728 0.750 591
593 3 52.011 201.064 -41.947 1.800 590
594 3 56.220 207.737 -38.887 0.562 593
595 3 56.429 198.074 -43.008 1.800 593
596 3 57.914 197.437 -47.183 2.100 595
597 3 55.017 195.548 -45.450 1.382 596
598 3 49.947 193.571 -45.394 1.344 597
599 3 54.288 192.022 -46.133 0.750 597
600 3 52.633 190.214 -46.363 1.500 599
601 3 51.931 189.165 -46.513 1.200 600
602 3 51.177 187.606 -46.759 1.200 601
603 3 58.630 195.897 -44.637 2.100 596
604 3 61.120 194.800 -44.146 1.800 603
605 3 59.510 189.549 -48.911 1.200 604
606 3 59.204 188.000 -49.503 1.200 605
607 3 58.346 185.830 -49.885 1.500 606
608 3 57.890 184.469 -50.128 1.500 607
609 3 57.380 182.601 -50.475 1.200 608
610 3 56.029 181.056 -50.671 1.500 609
611 3 64.560 193.016 -44.849 2.100 604
612 3 64.682 200.561 -43.259 0.675 611
613 3 67.947 190.707 -45.667 1.800 611
614 3 70.291 189.133 -46.221 2.400 613
615 3 70.426 183.527 -51.752 1.500 614
616 3 71.055 178.912 -52.553 1.500 615
617 3 70.545 177.045 -52.900 1.800 616
618 3 71.750 175.500 -53.355 1.200 617
619 3 73.464 173.381 -53.964 1.500 618
620 3 78.151 167.673 -57.680 1.800 619
621 3 80.312 166.903 -58.036 1.500 620
622 3 84.185 163.999 -59.021 1.500 621
623 3 86.952 161.232 -59.867 1.500 622
624 3 89.627 157.848 -60.844 1.800 623
625 3 92.208 151.433 -62.441 1.500 624
626 3 65.791 172.827 -56.125 1.500 617
627 3 61.667 171.644 -55.251 1.500 626
628 3 57.408 170.144 -57.631 1.800 627
629 3 56.860 166.967 -57.827 1.500 628
630 3 57.704 164.659 -58.404 2.100 629
631 3 58.564 160.358 -59.403 1.800 630
632 3 59.092 157.814 -59.982 1.500 631
633 3 59.372 155.554 -60.482 1.500 632
634 3 58.241 151.206 -61.298 1.080 633
635 3 61.076 153.408 -61.100 1.500 633
636 3 61.420 151.720 -61.503 1.500 635
637 3 76.826 189.275 -46.807 1.800 614
638 3 78.497 189.105 -47.004 1.800 637
639 3 80.906 188.003 -47.464 2.400 638
640 3 82.146 188.925 -50.972 1.500 639
641 3 85.307 183.941 -50.619 0.720 640
642 3 88.918 179.469 -52.092 0.750 641
643 3 93.178 177.357 -52.940 0.600 642
644 3 96.489 174.475 -53.875 0.720 643
645 3 99.783 171.167 -56.946 0.720 644
646 3 83.431 189.277 -47.923 1.500 640
647 3 84.585 189.660 -51.599 1.800 646
648 3 86.337 194.353 -50.753 0.675 647
649 3 86.034 198.561 -49.827 0.600 648
650 3 85.758 200.816 -49.319 0.750 649
651 3 84.312 202.676 -48.784 0.750 650
652 3 85.490 189.230 -48.696 1.800 647
653 3 88.624 188.574 -48.089 1.500 652
654 3 90.929 188.884 -48.242 2.100 653
655 3 95.159 188.286 -50.820 1.500 654
656 3 97.617 187.727 -51.179 1.500 655
657 3 99.799 186.963 -51.542 1.500 656
658 3 103.070 186.059 -52.051 1.200 657
659 3 105.415 184.452 -52.611 1.500 658
660 3 109.247 183.464 -53.189 1.800 659
661 3 111.667 182.389 -53.640 1.200 660
662 3 113.186 181.093 -54.061 1.500 661
663 3 40.699 226.112 -27.030 8.640 583
664 3 33.559 233.381 -23.094 1.200 663
665 3 30.885 237.195 -19.971 0.750 664
666 3 29.943 240.898 -19.111 0.720 665
667 3 26.009 243.266 -18.231 0.750 666
668 3 41.489 226.462 -23.803 8.640 663
669 3 42.604 228.220 -26.941 8.640 668
670 3 49.738 221.595 -35.443 0.750 669
671 3 52.180 220.448 -35.807 1.125 670
672 3 48.848 236.405 -22.787 8.640 669
673 3 50.154 239.207 -25.604 9.504 672
674 3 59.026 232.187 -31.932 1.440 673
675 3 65.841 223.201 -36.538 1.500 674
676 3 65.338 218.900 -39.443 1.500 675
677 3 66.902 215.676 -40.278 1.500 676
678 3 67.812 213.901 -40.741 1.500 677
679 3 69.132 210.958 -41.489 1.500 678
680 3 68.926 209.354 -41.802 1.500 679
681 3 68.852 224.125 -38.678 1.440 675
682 3 72.892 220.374 -39.851 0.750 681
683 3 77.208 218.332 -42.757 0.750 682
684 3 81.097 217.879 -43.218 1.080 683
685 3 82.967 216.895 -43.601 0.675 684
686 3 85.373 215.797 -44.069 0.750 685
687 3 87.324 213.367 -44.767 0.691 686
688 3 53.855 246.153 -20.977 9.504 673
689 3 64.212 242.114 -28.273 2.400 688
690 3 67.202 242.901 -32.471 3.000 689
691 3 68.865 236.491 -32.099 1.215 690
692 3 68.702 234.788 -32.301 1.500 691
693 3 69.712 231.605 -33.080 1.500 692
694 3 71.792 243.043 -30.717 3.000 690
695 3 73.534 241.545 -31.332 2.700 694
696 3 76.011 236.542 -32.623 0.750 695
697 3 75.698 233.856 -35.226 1.500 696
698 3 78.777 231.322 -36.056 0.750 697
699 3 76.237 231.338 -35.796 1.440 697
700 3 76.574 229.619 -36.199 1.440 699
701 3 77.632 228.967 -36.426 1.440 700
702 3 76.717 242.056 -31.528 2.400 695
703 3 80.101 244.181 -31.403 2.400 702
704 3 82.970 244.429 -31.628 3.000 703
705 3 82.953 250.479 -32.734 0.750 704
706 3 88.508 243.965 -37.230 2.400 704
707 3 88.532 240.105 -42.069 1.500 706
708 3 89.227 236.700 -42.065 1.500 707
709 3 88.882 233.958 -42.614 1.200 708
710 3 88.600 231.781 -43.045 1.382 709
711 3 92.482 246.666 -41.066 2.100 706
712 3 99.201 251.833 -38.224 1.500 711
713 3 101.595 251.594 -35.808 1.800 712
714 3 103.841 251.980 -36.114 1.800 713
715 3 105.273 252.092 -36.237 1.500 714
716 3 109.813 252.177 -36.644 1.800 715
717 3 112.574 253.848 -36.554 1.728 716
718 3 100.033 243.364 -41.705 1.800 711
719 3 102.611 240.865 -40.207 2.400 718
720 3 103.270 235.800 -43.591 2.100 719
721 3 103.796 233.227 -44.184 1.800 720
722 3 104.950 231.172 -44.735 1.500 721
723 3 105.045 229.762 -45.037 1.500 722
724 3 105.073 227.777 -45.461 1.500 723
725 3 99.357 228.461 -46.488 0.750 724
726 3 104.865 226.145 -45.788 1.500 724
727 3 104.336 224.252 -46.140 1.500 726
728 3 104.056 222.043 -46.576 1.125 727
729 3 104.336 219.783 -47.076 1.680 728
730 3 105.164 217.472 -47.659 1.500 729
731 3 106.070 215.688 -48.125 1.440 730
732 3 110.936 209.160 -52.020 1.500 731
733 3 106.015 237.750 -39.237 2.400 719
734 3 112.072 236.616 -40.158 1.800 733
735 3 118.350 234.921 -39.718 2.100 734
736 3 124.587 230.515 -42.653 2.100 735
737 3 124.011 225.683 -45.666 1.440 736
738 3 124.980 224.464 -46.014 1.728 737
739 3 126.384 222.092 -46.649 1.728 738
740 3 125.855 220.200 -47.001 1.500 739
741 3 126.215 218.502 -47.392 1.500 740
742 3 126.748 213.965 -48.412 1.920 741
743 3 127.181 212.831 -48.689 1.500 742
744 3 127.769 210.796 -49.177 1.728 743
745 3 129.692 205.881 -50.386 1.200 744
746 3 130.408 232.052 -40.823 2.160 736
747 3 133.448 231.464 -41.233 1.800 746
748 3 136.321 230.884 -39.128 1.728 747
749 3 138.549 227.465 -40.514 1.152 748
750 3 139.693 225.370 -41.069 1.200 749
751 3 141.158 223.535 -41.600 0.691 750
752 3 142.140 222.323 -41.949 1.125 751
753 3 142.974 220.036 -42.510 1.500 752
754 3 142.756 218.364 -42.842 1.500 753
755 3 142.560 216.726 -43.165 1.344 754
756 3 142.652 215.320 -43.476 1.200 755
757 3 143.252 213.339 -43.941 1.500 756
758 3 143.921 211.866 -44.319 1.500 757
759 3 144.313 210.653 -44.618 1.500 758
760 3 145.068 209.779 -44.871 1.200 759
761 3 146.419 209.330 -45.104 1.800 760
762 3 137.363 231.066 -41.689 1.728 748
763 3 145.507 228.252 -42.358 1.440 762
764 3 148.014 228.425 -41.214 1.200 763
765 3 150.308 228.709 -41.377 1.440 764
766 3 153.637 230.327 -41.355 1.680 765
767 3 156.188 230.325 -41.601 1.920 766
768 3 146.480 235.415 -40.030 2.074 762
769 3 149.636 236.624 -39.631 1.500 768
770 3 152.226 239.133 -39.356 1.800 769
771 3 154.184 241.176 -39.107 1.800 770
772 3 156.313 242.335 -39.067 1.500 771
773 3 159.113 242.048 -39.392 1.500 772
774 3 161.897 241.745 -39.718 1.680 773
775 3 164.064 240.945 -40.093 1.500 774
776 3 166.262 238.215 -40.889 1.680 775
777 3 168.474 235.495 -41.662 1.440 776
778 3 169.598 233.388 -42.226 2.100 777
779 3 170.752 231.319 -42.772 1.500 778
780 3 172.640 228.323 -43.588 1.500 779
781 3 175.182 227.052 -41.618 1.536 780
782 3 177.547 226.056 -39.460 1.536 781
783 3 177.344 230.851 -37.593 0.675 781
784 3 178.203 231.562 -34.247 0.750 783
785 3 181.705 231.832 -32.050 0.750 784
786 3 184.099 231.593 -29.633 0.750 785
787 3 186.500 231.372 -27.211 0.750 786
788 3 187.547 232.564 -27.680 0.720 787
789 3 190.350 232.286 -28.001 0.750 788
790 3 55.367 248.656 -23.982 7.200 688
791 3 46.410 251.857 -20.403 0.900 790
792 3 43.737 255.222 -19.437 1.200 791
793 3 42.641 257.819 -18.789 1.500 792
794 3 41.981 259.291 -18.415 1.200 793
795 3 40.577 261.663 -17.780 1.500 794
796 3 59.450 255.679 -26.243 7.200 790
797 3 48.938 262.741 -18.351 0.750 796
798 3 59.307 257.628 -22.074 7.200 796
799 3 63.685 261.239 -23.153 8.640 798
800 3 72.943 256.709 -31.648 1.800 799
801 3 65.234 262.745 -26.548 8.640 799
802 3 74.157 270.300 -27.368 4.200 801
803 3 78.253 276.212 -23.265 1.800 802
804 3 81.253 276.510 -20.872 1.800 803
805 3 85.905 280.476 -17.718 1.800 804
806 3 87.277 281.300 -18.077 2.100 805
807 3 89.207 280.811 -18.364 0.900 806
808 3 93.084 282.372 -18.405 2.400 807
809 3 93.781 283.418 -18.242 2.100 808
810 3 95.435 285.198 -18.026 1.800 809
811 3 97.389 287.232 -17.779 2.100 810
812 3 98.081 288.254 -17.638 2.400 811
813 3 100.742 291.333 -17.233 1.500 812
814 3 99.677 294.392 -14.437 0.768 813
815 3 98.695 295.604 -14.088 1.200 814
816 3 98.343 297.300 -13.702 0.768 815
817 3 98.250 298.739 -13.386 0.750 816
818 3 102.321 292.582 -17.126 1.500 813
819 3 104.934 293.117 -17.267 1.800 818
820 3 106.821 294.583 -17.126 1.500 819
821 3 109.909 296.504 -17.020 1.800 820
822 3 110.989 298.347 -16.727 1.500 821
823 3 112.485 299.025 -16.732 1.800 822
824 3 110.970 304.786 -15.367 1.680 823
825 3 111.667 305.832 -15.204 1.728 824
826 3 112.430 307.418 -14.949 0.750 825
827 3 112.576 308.513 -14.726 1.800 826
828 3 110.315 310.690 -14.055 0.691 827
829 3 114.471 299.084 -16.906 1.800 823
830 3 115.914 299.223 -17.021 1.500 829
831 3 118.031 295.918 -17.920 1.500 830
832 3 120.066 294.058 -18.506 1.500 831
833 3 122.268 291.311 -19.288 1.382 832
834 3 118.122 300.949 -16.856 1.500 830
835 3 120.177 301.576 -16.924 1.440 834
836 3 122.027 300.525 -17.320 0.750 835
837 3 123.005 299.318 -17.678 0.900 836
838 3 123.978 298.095 -18.018 0.720 837
839 3 125.701 295.974 -18.632 0.750 838
840 3 126.839 293.889 -19.179 0.672 839
841 3 127.434 291.885 -19.666 0.750 840
842 3 126.978 290.524 -19.909 0.600 841
843 3 82.808 269.145 -27.602 3.240 802
844 3 84.564 270.062 -31.288 3.456 843
845 3 83.402 262.297 -34.049 0.600 844
846 3 87.203 271.462 -35.128 3.456 844
847 3 92.838 264.116 -36.576 0.768 846
848 3 89.968 272.624 -32.323 3.456 846
849 3 95.011 272.878 -30.695 3.900 848
850 3 104.130 265.619 -33.391 1.200 849
851 3 98.435 272.606 -28.670 3.900 849
852 3 107.142 275.771 -29.349 3.629 851
853 3 118.579 277.166 -29.657 3.888 852
854 3 127.318 279.078 -28.775 3.456 853
855 3 133.245 279.816 -27.300 3.300 854
856 3 135.626 283.786 -23.299 1.500 855
857 3 137.392 284.376 -20.346 1.500 856
858 3 138.678 287.239 -19.679 1.500 857
859 3 139.448 288.849 -19.402 1.500 858
860 3 140.783 290.378 -19.207 1.500 859
861 3 141.161 291.138 -19.095 1.500 860
862 3 141.858 292.184 -18.931 1.800 861
863 3 140.121 296.277 -17.906 0.750 862
864 3 139.453 297.751 -17.527 1.200 863
865 3 138.246 299.267 -17.086 0.750 864
866 3 146.103 295.067 -16.033 1.500 862
867 3 147.089 295.728 -16.628 1.500 866
868 3 147.223 296.829 -16.409 0.750 867
869 3 147.127 298.240 -16.107 1.200 868
870 3 145.666 300.070 -15.568 0.750 869
871 3 144.050 300.754 -15.287 0.750 870
872 3 140.663 303.063 -14.469 1.080 871
873 3 135.050 279.085 -24.845 3.300 855
874 3 140.832 277.700 -24.115 2.700 873
875 3 142.064 273.156 -27.078 1.536 874
876 3 143.034 271.950 -27.431 1.500 875
877 3 144.260 270.446 -27.863 1.200 876
878 3 145.024 267.562 -28.543 1.500 877
879 3 145.675 266.105 -28.918 1.500 878
880 3 145.960 263.835 -29.425 1.500 879
881 3 146.965 260.649 -30.191 1.200 880
882 3 148.893 260.193 -30.473 1.440 881
883 3 149.936 259.518 -30.717 1.440 882
884 3 146.873 282.317 -23.547 2.100 874
885 3 152.072 280.944 -24.333 2.880 884
886 3 156.682 276.894 -24.158 1.500 885
887 3 159.858 273.574 -24.577 1.500 886
888 3 162.202 271.939 -25.151 1.800 887
889 3 163.669 270.133 -25.667 1.680 888
890 3 165.213 260.284 -26.542 1.215 889
891 3 164.637 255.960 -26.712 1.500 890
892 3 164.419 254.288 -27.043 1.800 891
893 3 165.189 251.436 -27.723 1.500 892
894 3 168.266 270.583 -23.805 1.500 889
895 3 171.015 270.344 -24.277 1.500 894
896 3 173.422 269.274 -24.731 1.500 895
897 3 175.036 268.563 -25.026 1.800 896
898 3 177.119 267.205 -25.518 1.500 897
899 3 180.198 264.671 -26.348 1.843 898
900 3 182.385 261.902 -27.148 1.500 899
901 3 183.045 260.430 -27.521 1.012 900
902 3 179.425 254.557 -26.360 1.200 901
903 3 178.510 251.900 -26.835 0.900 902
904 3 154.202 282.102 -24.293 2.100 885
905 3 152.378 285.802 -25.622 3.000 904
906 3 153.289 287.881 -25.032 1.200 905
907 3 154.930 289.667 -24.819 1.500 906
908 3 156.028 291.507 -24.537 1.500 907
909 3 157.136 293.077 -27.744 1.800 908
910 3 155.350 296.190 -22.522 1.200 909
911 3 156.205 295.995 -19.523 1.200 910
912 3 155.641 298.012 -19.007 1.500 911
913 3 153.107 300.472 -18.259 1.200 912
914 3 158.131 293.319 -24.632 1.800 909
915 3 160.116 294.696 -24.242 1.800 914
916 3 162.005 296.197 -24.109 1.800 915
917 3 163.091 298.030 -23.824 2.100 916
918 3 164.180 299.871 -23.536 2.100 917
919 3 166.135 301.906 -23.290 1.500 918
920 3 163.031 302.360 -20.853 0.750 919
921 3 161.639 304.739 -20.219 0.750 920
922 3 159.294 301.937 -20.576 0.750 920
923 3 168.326 303.602 -23.145 1.500 919
924 3 168.722 304.393 -23.013 1.500 923
925 3 169.250 306.318 -22.656 1.500 924
926 3 169.209 308.234 -22.249 1.500 925
927 3 157.592 284.244 -24.162 2.100 904
928 3 163.160 282.848 -23.351 1.800 927
929 3 166.087 282.398 -23.309 2.400 928
930 3 166.953 282.161 -25.496 1.200 929
931 3 168.728 281.100 -23.162 1.200 930
932 3 173.627 279.380 -24.671 1.500 931
933 3 175.870 279.153 -24.929 1.800 932
934 3 180.964 279.150 -25.416 1.500 933
935 3 183.939 278.028 -25.939 1.500 934
936 3 187.474 276.842 -26.521 1.659 935
937 3 190.335 277.092 -26.741 1.440 936
938 3 172.861 287.056 -22.447 1.800 930
939 3 173.161 288.378 -25.450 1.800 938
940 3 176.936 294.486 -21.159 1.800 939
941 3 178.520 297.385 -24.053 1.800 940
942 3 178.566 301.685 -24.528 1.728 941
943 3 181.373 305.872 -23.905 1.440 942
944 3 181.016 298.667 -25.394 1.500 941
945 3 183.342 301.001 -27.182 1.500 944
946 3 184.905 302.253 -27.065 1.200 945
947 3 186.165 303.209 -26.987 1.440 946
948 3 189.941 305.747 -28.858 1.843 947
949 3 191.505 306.967 -28.747 1.500 948
950 3 192.929 307.081 -28.866 1.920 949
951 3 192.395 311.631 -27.850 0.750 950
952 3 194.405 305.272 -29.387 1.440 950
953 3 195.809 302.900 -30.022 1.008 952
954 3 176.726 287.358 -27.383 2.400 939
955 3 179.766 286.770 -27.793 1.500 954
956 3 182.068 287.084 -27.954 1.500 955
957 3 184.055 287.143 -28.129 1.500 956
958 3 185.492 287.279 -28.230 1.500 957
959 3 189.620 286.474 -26.671 1.215 958
960 3 192.690 286.415 -27.051 1.215 959
961 3 195.247 286.449 -27.280 1.500 960
962 3 196.920 286.246 -27.483 1.500 961
963 3 190.410 290.562 -25.955 1.500 959
964 3 191.666 291.557 -25.856 1.500 963
965 3 192.676 292.830 -25.693 1.800 964
966 3 194.348 292.660 -25.891 1.200 965
967 3 195.611 293.625 -25.810 1.440 966
968 3 64.472 267.972 -27.691 6.840 801
969 3 57.223 269.098 -21.205 1.012 968
970 3 49.720 274.261 -19.900 1.500 969
971 3 46.099 273.044 -20.004 1.500 970
972 3 44.281 272.107 -20.024 1.800 971
973 3 42.057 272.359 -19.761 1.800 972
974 3 64.105 275.832 -25.239 6.840 968
975 3 64.758 278.798 -24.677 6.480 974
976 3 57.375 282.364 -17.227 1.690 975
977 3 52.079 285.007 -13.937 1.500 976
978 3 46.873 284.011 -15.779 1.800 977
979 3 44.980 284.483 -15.420 1.500 978
980 3 42.807 285.246 -15.062 1.500 979
981 3 41.839 286.493 -14.700 1.500 980
982 3 50.684 287.378 -13.306 1.800 977
983 3 50.005 288.824 -12.936 1.680 982
984 3 47.916 292.583 -9.892 1.500 983
985 3 48.353 293.906 -9.648 1.500 984
986 3 47.923 297.043 -8.939 1.680 985
987 3 47.386 299.590 -8.356 1.500 986
988 3 46.675 300.551 -8.078 0.675 987
989 3 45.940 301.450 -7.821 0.720 988
990 3 66.179 285.383 -23.416 6.480 975
991 3 69.444 291.328 -20.410 6.840 990
992 3 64.546 298.854 -12.393 1.200 991
993 3 63.634 299.990 -11.871 1.500 992
994 3 62.408 301.482 -11.434 1.200 993
995 3 61.669 302.385 -11.186 1.080 994
996 3 59.264 303.483 -10.717 1.500 995
997 3 57.726 304.754 -10.301 0.720 996
998 3 55.141 306.704 -9.648 0.750 997
999 3 53.438 308.850 -9.029 0.750 998
1000 3 70.630 292.613 -16.977 6.840 991
1001 3 75.658 301.305 -12.185 5.875 1000
1002 3 81.851 307.717 -9.915 6.450 1001
1003 3 89.059 323.067 -3.428 4.355 1002
1004 3 88.802 336.368 5.051 3.600 1003
1005 3 97.126 337.320 5.721 0.768 1004
1006 3 88.760 336.455 8.485 3.600 1004
1007 3 90.673 341.415 10.745 3.456 1006
1008 3 85.880 343.733 16.763 1.012 1007
1009 3 84.919 344.375 20.749 1.440 1008
1010 3 84.122 346.098 25.076 0.900 1009
1011 3 83.325 349.167 29.919 0.750 1010
1012 3 83.644 351.349 33.997 1.440 1011
1013 3 83.957 354.906 38.610 1.536 1012
1014 3 91.165 346.022 15.676 3.456 1007
1015 3 95.703 347.327 17.876 0.600 1014
1016 3 90.414 355.417 22.863 2.700 1014
1017 3 91.135 362.924 28.806 3.226 1016
1018 3 92.104 364.359 32.380 2.400 1017
1019 3 87.975 374.928 41.262 1.536 1018
1020 3 88.282 377.116 45.336 1.800 1019
1021 3 88.700 379.710 49.547 1.500 1020
1022 3 90.647 381.372 52.852 1.920 1021
1023 3 95.331 383.993 55.486 1.920 1022
1024 3 94.867 367.313 35.848 1.500 1018
1025 3 99.733 371.787 39.119 1.800 1024
1026 3 101.918 371.818 41.710 2.400 1025
1027 3 106.406 372.191 43.595 2.100 1026
1028 3 109.451 377.983 45.416 1.440 1027
1029 3 110.111 378.519 45.466 1.800 1028
1030 3 111.871 381.377 45.901 1.500 1029
1031 3 112.265 382.201 46.039 1.200 1030
1032 3 114.747 386.100 46.623 1.500 1031
1033 3 107.816 371.772 44.263 1.690 1027
1034 3 109.558 372.137 44.166 1.200 1033
1035 3 112.423 372.396 43.949 1.680 1034
1036 3 115.358 373.191 43.832 1.106 1035
1037 3 116.621 374.204 43.937 1.382 1036
1038 3 117.881 375.160 44.015 1.458 1037
1039 3 119.698 376.098 44.034 1.200 1038
1040 3 95.982 317.277 -8.150 6.048 1002
1041 3 100.687 318.301 -6.112 5.100 1040
1042 3 108.580 330.988 -5.496 2.700 1041
1043 3 109.090 339.441 -5.899 1.800 1042
1044 3 111.417 346.157 -4.607 2.100 1043
1045 3 111.966 350.535 -3.739 1.500 1044
1046 3 112.235 354.713 -2.883 1.680 1045
1047 3 110.796 359.039 -1.825 1.800 1046
1048 3 110.003 331.102 -5.615 3.000 1042
1049 3 114.753 332.860 -5.686 2.400 1048
1050 3 117.668 335.625 -5.378 2.640 1049
1051 3 119.305 337.408 -5.153 2.400 1050
1052 3 123.221 341.447 -4.678 2.640 1051
1053 3 125.188 343.489 -4.433 1.800 1052
1054 3 126.266 345.323 -4.144 2.100 1053
1055 3 126.719 346.656 -3.915 2.640 1054
1056 3 127.413 347.693 -3.755 2.400 1055
1057 3 128.199 349.313 -3.492 2.100 1056
1058 3 128.802 350.902 -6.507 2.400 1057
1059 3 133.104 349.296 -8.060 1.500 1058
1060 3 134.465 348.873 -8.284 1.728 1059
1061 3 136.686 348.625 -8.554 1.500 1060
1062 3 137.568 348.822 -8.589 1.800 1061
1063 3 140.613 348.222 -9.007 1.800 1062
1064 3 143.892 347.322 -9.505 1.440 1063
1065 3 148.252 348.259 -9.726 1.536 1064
1066 3 149.763 348.940 -9.725 1.536 1065
1067 3 129.493 350.875 -3.383 2.400 1058
1068 3 130.300 352.442 -3.023 2.304 1067
1069 3 130.830 354.335 -2.672 2.400 1068
1070 3 131.604 355.947 -2.408 2.160 1069
1071 3 132.341 359.485 -1.734 1.500 1070
1072 3 135.125 362.499 -5.021 1.500 1071
1073 3 138.701 363.205 -9.456 1.500 1072
1074 3 139.665 363.604 -13.060 1.094 1073
1075 3 141.303 363.379 -14.086 1.152 1074
1076 3 145.094 361.907 -14.751 1.200 1075
1077 3 147.906 359.620 -15.502 1.200 1076
1078 3 149.600 359.483 -15.692 0.720 1077
1079 3 152.001 358.383 -16.147 0.750 1078
1080 3 153.918 357.900 -16.438 0.750 1079
1081 3 135.146 366.452 -6.930 1.680 1072
1082 3 134.045 368.215 -7.236 2.100 1081
1083 3 132.470 370.767 -9.082 1.597 1082
1084 3 133.435 372.205 -5.516 0.768 1083
1085 3 133.488 372.817 -1.913 0.720 1084
1086 3 134.223 375.837 2.337 0.768 1085
1087 3 130.136 373.106 -5.823 1.597 1083
1088 3 129.532 375.841 -1.180 1.680 1087
1089 3 129.379 376.731 2.601 1.690 1088
1090 3 128.406 377.379 6.583 1.500 1089
1091 3 129.360 378.628 10.092 0.400 1090
1092 3 131.642 379.213 12.866 0.691 1091
1093 3 127.313 378.669 10.869 1.500 1090
1094 3 126.607 379.843 14.954 1.500 1093
1095 3 127.066 382.656 18.042 1.800 1094
1096 3 138.959 367.048 -12.869 1.500 1082
1097 3 139.395 369.533 -11.570 1.200 1096
1098 3 139.863 369.590 -8.336 1.500 1097
1099 3 141.378 369.706 -5.455 1.200 1098
1100 3 142.149 370.032 -2.232 0.600 1099
1101 3 142.930 370.383 0.999 0.750 1100
1102 3 139.830 367.191 -13.133 1.500 1096
1103 3 141.501 367.021 -13.330 1.500 1102
1104 3 143.745 366.794 -13.589 1.800 1103
1105 3 145.021 366.828 -17.441 1.475 1104
1106 3 145.663 369.135 -16.353 0.506 1105
1107 3 146.127 369.184 -13.122 0.750 1106
1108 3 147.422 369.514 -10.088 0.768 1107
1109 3 148.207 369.862 -6.849 0.768 1108
1110 3 146.000 366.483 -14.541 1.475 1105
1111 3 147.269 365.581 -14.179 1.597 1110
1112 3 148.622 365.160 -14.398 1.500 1111
1113 3 149.674 364.484 -14.648 1.215 1112
1114 3 150.855 364.906 -14.665 1.500 1113
1115 3 151.733 365.107 -14.708 1.440 1114
1116 3 111.849 321.190 -7.877 3.024 1041
1117 3 118.543 320.453 -8.676 3.000 1116
1118 3 120.302 320.849 -8.753 2.880 1117
1119 3 122.306 318.528 -11.487 0.900 1118
1120 3 127.918 315.967 -12.567 1.500 1119
1121 3 132.331 314.981 -13.192 1.800 1120
1122 3 136.044 315.308 -17.826 1.728 1121
1123 3 135.875 311.708 -15.727 0.750 1122
1124 3 135.220 308.791 -14.777 0.720 1123
1125 3 137.659 314.593 -15.300 1.728 1122
1126 3 142.339 312.717 -14.344 1.500 1125
1127 3 146.118 309.905 -15.591 1.500 1126
1128 3 148.597 309.338 -15.951 0.911 1127
1129 3 150.110 310.048 -15.936 1.593 1128
1130 3 122.423 321.579 -10.854 2.880 1118
1131 3 127.788 323.787 -10.901 2.419 1130
1132 3 130.495 324.919 -10.921 2.700 1131
1133 3 138.445 324.746 -13.766 1.500 1132
1134 3 141.475 324.131 -14.185 1.500 1133
1135 3 144.447 323.000 -14.711 1.500 1134
1136 3 148.642 320.343 -15.667 1.500 1135
1137 3 152.238 319.988 -20.516 1.800 1136
1138 3 156.695 313.581 -21.181 1.536 1137
1139 3 157.275 318.277 -19.626 1.800 1137
1140 3 163.372 317.167 -18.910 2.100 1139
1141 3 165.431 316.636 -18.061 1.800 1140
1142 3 169.049 318.011 -20.173 1.800 1141
1143 3 174.567 316.888 -20.937 1.800 1142
1144 3 178.227 315.547 -26.171 1.500 1143
1145 3 176.628 314.241 -27.844 1.344 1144
1146 3 175.935 313.191 -28.000 0.750 1145
1147 3 138.965 328.704 -15.865 2.100 1133
1148 3 142.058 330.158 -17.074 1.800 1147
1149 3 141.609 333.528 -12.258 1.139 1148
1150 3 142.639 334.380 -8.929 1.200 1149
1151 3 142.856 335.500 -7.802 1.440 1150
1152 3 144.450 340.326 -9.978 1.500 1151
1153 3 145.881 343.419 -12.737 1.597 1152
1154 3 147.186 343.584 -14.722 1.440 1153
1155 3 145.119 330.662 -14.626 1.800 1148
1156 3 149.830 329.265 -15.942 1.440 1155
1157 3 153.870 329.923 -16.198 1.440 1156
1158 3 157.847 331.723 -20.370 1.800 1157
1159 3 160.108 331.468 -20.566 1.800 1158
1160 3 161.945 330.423 -20.966 1.500 1159
1161 3 164.549 328.498 -21.615 1.800 1160
1162 3 165.478 329.209 -21.561 2.100 1161
1163 3 150.454 335.889 -18.017 1.800 1155
1164 3 151.407 336.549 -18.670 2.400 1163
1165 3 153.731 336.884 -18.819 1.500 1164
1166 3 154.851 336.769 -18.941 2.400 1165
1167 3 156.424 337.987 -18.835 1.440 1166
1168 3 156.055 345.973 -19.102 0.750 1167
1169 3 157.601 338.414 -18.861 1.800 1167
1170 3 159.134 339.456 -22.428 1.344 1169
1171 3 159.023 342.130 -22.314 1.475 1170
1172 3 162.159 344.157 -24.230 0.768 1171
1173 3 163.588 344.147 -21.375 0.768 1172
1174 3 161.262 347.301 -26.115 0.720 1172
1175 3 161.274 347.965 -25.398 0.750 1174
1176 3 160.192 350.598 -24.739 0.600 1175
1177 3 159.717 351.219 -24.563 0.750 1176
1178 3 154.644 353.677 -23.564 0.750 1177
1179 3 160.418 339.760 -22.944 1.500 1170
1180 3 162.713 340.043 -23.106 1.200 1179
1181 3 163.837 339.931 -23.242 1.800 1180
1182 3 165.674 338.886 -23.642 1.200 1181
1183 3 166.418 337.985 -23.903 1.500 1182
1184 3 168.274 336.965 -24.299 1.500 1183
1185 3 171.609 336.170 -26.825 1.728 1184
1186 3 171.052 334.049 -30.810 1.200 1185
1187 3 171.940 333.621 -31.501 0.750 1186
1188 3 173.222 332.636 -31.833 0.675 1187
1189 3 175.071 331.585 -32.230 0.768 1188
1190 3 177.487 330.514 -32.689 0.750 1189
1191 3 172.236 336.429 -30.359 1.728 1185
1192 3 172.905 336.808 -30.919 1.500 1191
1193 3 174.237 338.341 -30.733 1.800 1192
1194 3 174.693 339.689 -30.484 1.800 1193
1195 3 173.715 340.910 -30.132 1.500 1194
1196 3 172.154 344.155 -29.299 1.500 1195
1197 3 -45.815 79.300 -51.306 8.640 1
1198 3 -52.247 59.245 -59.853 8.280 1197
1199 3 -62.026 42.124 -66.057 8.280 1198
1200 3 -65.137 23.972 -75.111 7.200 1199
1201 3 -67.188 6.863 -77.394 7.500 1200
1202 3 -67.308 -10.905 -80.624 9.704 1201
1203 3 -69.193 -40.544 -87.657 7.500 1202
1204 3 -73.009 -61.393 -92.449 7.500 1203
1205 3 -73.119 -77.757 -95.149 9.000 1204
1206 3 -71.366 -106.384 -105.599 8.294 1205
1207 3 -72.419 -128.107 -109.971 8.640 1206
1208 3 -70.003 -146.603 -119.243 7.800 1207
1209 3 -70.057 -153.603 -123.538 7.800 1208
1210 3 -63.534 -158.663 -124.449 1.555 1209
1211 3 -56.835 -158.207 -123.364 1.200 1210
1212 3 -51.471 -161.116 -123.040 1.500 1211
1213 3 -45.091 -159.586 -121.434 1.500 1212
1214 3 -56.383 -164.558 -125.911 1.555 1210
1215 3 -51.357 -166.447 -125.084 2.100 1214
1216 3 -44.783 -169.710 -125.340 1.680 1215
1217 3 -70.443 -164.184 -123.981 7.800 1209
1218 3 -70.930 -166.710 -121.360 6.120 1217
1219 3 -68.606 -176.516 -125.210 6.120 1218
1220 3 -58.840 -176.126 -125.274 2.074 1219
1221 3 -51.809 -178.685 -125.446 2.160 1220
1222 3 -44.685 -183.258 -126.392 1.728 1221
1223 3 -37.473 -184.704 -126.203 2.100 1222
1224 3 -30.805 -188.490 -126.688 2.100 1223
1225 3 -25.742 -194.111 -127.282 1.500 1224
1226 3 -18.921 -195.496 -126.919 1.440 1225
1227 3 -41.369 -178.615 -125.876 2.400 1221
1228 3 -31.827 -177.646 -125.633 1.728 1227
1229 3 -24.253 -180.635 -126.157 1.800 1228
1230 3 -15.516 -185.786 -127.923 2.016 1229
1231 3 -13.302 -192.507 -127.868 1.800 1230
1232 3 -16.309 -195.369 -131.226 1.500 1231
1233 3 -8.419 -191.153 -125.777 1.728 1231
1234 3 -2.320 -192.248 -125.041 1.728 1233
1235 3 1.112 -183.492 -119.630 1.350 1234
1236 3 -67.314 -186.582 -126.082 6.739 1219
1237 3 -67.766 -187.981 -129.826 6.739 1236
1238 3 -53.620 -190.593 -132.630 0.720 1237
1239 3 -51.455 -192.665 -130.818 1.500 1238
1240 3 -48.906 -194.102 -128.901 1.500 1239
1241 3 -69.494 -194.781 -128.346 6.048 1237
1242 3 -59.622 -204.507 -132.244 1.728 1241
1243 3 -55.403 -220.629 -136.462 1.500 1242
1244 3 -51.425 -226.399 -136.696 1.800 1243
1245 3 -49.163 -230.361 -135.632 1.800 1244
1246 3 -47.842 -232.661 -136.483 1.800 1245
1247 3 -46.802 -237.814 -137.667 1.500 1246
1248 3 -42.243 -245.024 -138.674 1.800 1247
1249 3 -36.287 -250.141 -139.392 2.100 1248
1250 3 -70.641 -201.760 -133.929 7.200 1241
1251 3 -72.118 -212.698 -139.083 7.200 1250
1252 3 -61.894 -218.670 -141.702 1.200 1251
1253 3 -59.493 -222.348 -140.577 1.382 1252
1254 3 -72.794 -216.307 -136.805 5.760 1251
1255 3 -76.239 -231.176 -139.961 4.680 1254
1256 3 -77.465 -233.110 -143.628 4.680 1255
1257 3 -66.810 -234.019 -144.506 1.012 1256
1258 3 -77.661 -240.182 -149.598 4.778 1256
1259 3 -78.480 -253.181 -152.268 3.600 1258
1260 3 -77.972 -256.209 -155.011 3.600 1259
1261 3 -71.302 -261.622 -156.113 1.080 1260
1262 3 -66.647 -266.671 -156.332 1.500 1261
1263 3 -64.187 -269.761 -157.131 1.500 1262
1264 3 -76.950 -264.489 -156.583 3.300 1260
1265 3 -82.432 -271.576 -160.601 5.100 1264
1266 3 -82.441 -275.536 -158.689 5.100 1265
1267 3 -71.831 -283.425 -162.177 2.100 1266
1268 3 -84.779 -285.008 -164.778 4.800 1266
1269 3 -89.748 -296.360 -170.591 4.200 1268
1270 3 -92.433 -308.796 -175.020 4.500 1269
1271 3 -97.335 -316.518 -178.235 3.900 1270
1272 3 -100.144 -325.142 -179.787 3.300 1271
1273 3 -105.723 -335.881 -183.590 2.700 1272
1274 3 -106.027 -342.977 -187.114 2.400 1273
1275 3 -102.281 -353.859 -191.822 2.304 1274
1276 3 -101.975 -355.799 -192.265 2.205 1275
1277 3 -100.697 -363.521 -194.017 1.800 1276
1278 3 -100.601 -373.863 -196.213 1.500 1277
1279 3 -100.514 -384.171 -198.397 1.800 1278
1280 3 -103.041 -391.048 -201.665 1.800 1279
1281 3 -107.804 -401.707 -203.464 0.800 1280
1282 3 -109.516 -347.984 -184.309 1.500 1274
1283 3 -111.294 -354.638 -184.958 1.800 1282
1284 3 -113.924 -359.673 -185.773 1.800 1283
1285 3 -115.533 -363.428 -186.427 1.800 1284
1286 3 -116.661 -367.781 -187.236 1.500 1285
1287 3 -117.588 -374.962 -188.670 1.500 1286
1288 3 -116.997 -381.432 -190.101 1.500 1287
1289 3 -118.295 -384.899 -190.699 1.440 1288
1290 3 -118.812 -388.319 -195.184 1.800 1289
