# Supplementary material for: Adaptations during Maturation in an Identified Honeybee Interneuron Responsive to Waggle Dance Vibration Signals
Source: eNeuro. 2019 Sep 5;6(5):ENEURO.0454-18.2019. doi: 10.1523/ENEURO.0454-18.2019 (PMC6731536; doi:10.1523/ENEURO.0454-18.2019)
Supplement: Extended Data 1 — This ZIP file contains all the code used to generate the results of this publication. The code is organized into two folders: (1) GJEphys-master, which contains code for analyzing and plotting electrophysiology data and (2) GJMorph-master, which contains code for analyzing morphology data. Download Extended Data 1, ZIP file. [file sup_enu-eN-NWR-0454-18-s02.zip › Reg-MaxS-1.1/TestFiles/HSN-fluoro01.CNGNoiseStd5RandTrans4.swc]

#  SWC to SWC conversion from L-Measure. Sridevi Polavaram: spolavar@gmu.edu
#  Original fileName:/cng_repository/Soumya/LM_Automated_Testing_Enviornment/Test_Lm3.7.2_11022011_SG_Linux_NMOConv8/TestResults/LoadTest/test_52/HSN-fluoro01.CNG.swc
# 
#  Original file HSN-fluoro01.swc edited using StdSwc version 1.31 on 5/31/11.
#  Irregularities and fixes documented in HSN-fluoro01.swc.std.  See StdSwc1.31.doc for more information.
# 
#  HSN neuron (lobula place tangential cells, LPTC) from Calliphora vicina
#  identification by response properties, in vivo Alexa injection, 2-photon-microscopy imaging, x63 objective, multiple image tiles
#  reconstructed and processed with Matlab and the TREES toolbox http://www.treestoolbox.org
#  scaling 1:1:1 um
#   Max Planck Institute of Neurobiology, Martinsried, Germany
#   Systems and Computational Neuroscience, Alexander Borst
#   published in "The morphological identity of insect dendrites" Cuntz H, Forstner F, Haag J, Borst A. PMID 19112481
#  SCALE 1.0 1.0 1.0 
# 
1 1 -10.877 58.797 -29.457 6.912 -1
2 1 -2.557 53.247 -30.409 6.912 1
3 1 -17.482 52.859 -29.815 6.912 1
4 3 -43.525 33.048 -31.245 2.100 1
5 3 -30.921 24.138 -30.057 6.420 4
6 3 -50.685 10.446 -25.738 8.640 5
7 3 -73.398 16.046 -43.976 13.312 6
8 3 -54.437 4.307 -37.155 15.974 7
9 3 -72.996 -3.296 -43.335 14.930 8
10 3 -66.674 -12.449 -24.916 8.294 9
11 3 -5.180 62.527 -20.316 6.912 1
12 3 -22.774 75.265 -35.813 6.221 11
13 3 -7.622 104.287 -41.340 7.560 12
14 3 -27.273 99.183 -25.779 6.300 13
15 3 -32.351 138.560 -38.482 8.294 14
16 3 -12.901 142.925 -24.190 8.280 15
17 3 -28.088 151.687 -37.702 9.331 16
18 3 -51.357 169.358 -18.161 1.800 17
19 3 -20.336 164.030 -26.108 1.500 18
20 3 -32.489 168.656 -29.929 0.900 19
21 3 -56.442 160.779 -31.065 1.200 20
22 3 -63.840 176.144 -17.875 1.500 19
23 3 -60.136 171.009 -17.864 1.500 22
24 3 -53.635 183.003 -25.680 0.900 23
25 3 -36.068 191.662 -21.232 0.750 24
26 3 -32.607 184.903 -38.010 0.750 25
27 3 -72.892 180.021 -10.933 1.500 23
28 3 -80.497 179.967 -21.872 0.720 27
29 3 -76.601 185.056 -38.594 0.600 28
30 3 -40.970 185.021 -28.377 1.500 27
31 3 -72.954 197.970 -16.651 1.500 30
32 3 -86.212 190.213 -17.751 2.100 31
33 3 -99.608 189.896 -12.225 1.500 32
34 3 -123.281 188.460 -19.549 1.500 33
35 3 -108.682 199.274 -28.798 1.440 34
36 3 -136.858 191.964 -22.973 0.675 35
37 3 -128.402 198.936 -14.894 0.750 36
38 3 -153.067 194.910 -9.008 1.080 37
39 3 -120.387 179.665 -24.313 1.500 35
40 3 -156.047 184.024 -17.597 0.900 39
41 3 -150.509 168.060 -17.008 1.200 40
42 3 -93.343 196.843 -22.444 2.100 32
43 3 -92.844 211.064 -19.473 1.500 42
44 3 -122.775 214.737 -29.591 1.800 43
45 3 -85.161 223.085 -17.915 1.080 44
46 3 -122.414 213.000 -22.676 1.800 44
47 3 -136.698 210.590 -19.513 1.500 46
48 3 -140.612 221.545 5.838 1.500 47
49 3 -127.440 219.509 -11.554 1.800 48
50 3 -132.587 229.527 6.439 1.440 49
51 3 -157.411 221.533 -9.190 1.200 49
52 3 -166.023 222.878 -1.395 1.690 51
53 3 -182.376 213.706 11.811 1.012 52
54 3 -187.317 229.070 1.221 0.768 53
55 3 -192.489 227.616 0.032 1.440 54
56 3 -184.363 224.455 4.860 1.125 52
57 3 -206.374 238.775 10.495 0.750 56
58 3 -207.743 231.231 12.967 0.720 57
59 3 -217.205 243.843 11.716 0.750 58
60 3 -209.002 237.584 -5.564 0.720 58
61 3 -233.859 237.187 -5.412 0.600 60
62 3 -206.120 229.010 6.537 0.600 60
63 3 -155.501 216.395 -4.720 1.800 48
64 3 -161.162 215.399 -0.028 1.843 63
65 3 -166.352 219.662 6.566 1.728 64
66 3 -184.630 209.518 2.893 1.500 65
67 3 -188.105 203.377 2.238 1.800 66
68 3 -182.946 204.922 5.197 1.500 67
69 3 -197.632 209.231 9.152 1.500 68
70 3 -204.773 209.640 4.617 1.800 69
71 3 -199.138 210.813 9.337 1.500 70
72 3 -200.812 198.278 4.187 1.680 71
73 3 -189.444 204.091 16.679 1.500 72
74 3 -211.790 195.332 15.996 1.800 73
75 3 -206.359 203.596 2.695 0.750 74
76 3 4.441 172.729 -24.930 9.331 17
77 3 26.889 166.859 -21.101 1.080 76
78 3 40.967 163.498 -27.070 1.440 77
79 3 52.888 143.948 -32.665 1.500 78
80 3 33.842 148.651 -25.527 1.500 79
81 3 72.053 151.367 -35.561 1.500 80
82 3 76.928 150.079 -29.063 1.500 81
83 3 68.744 143.303 -24.797 1.500 82
84 3 70.369 155.595 -17.328 1.200 83
85 3 78.089 148.512 -8.620 1.500 84
86 3 68.756 145.778 -23.147 1.500 85
87 3 31.436 138.983 -32.279 1.500 80
88 3 33.550 145.884 -22.818 1.200 87
89 3 23.056 138.950 -27.394 1.500 88
90 3 24.888 126.414 -22.842 1.344 89
91 3 10.899 142.341 -22.236 1.500 89
92 3 54.997 143.313 -23.472 1.200 88
93 3 57.726 136.070 -14.246 1.200 92
94 3 55.124 135.775 -31.542 1.500 93
95 3 71.918 137.811 -29.404 1.500 94
96 3 58.447 130.878 -25.539 1.500 95
97 3 41.623 128.813 -24.060 1.800 96
98 3 52.244 123.195 -24.326 1.500 97
99 3 51.000 129.741 -26.582 1.200 98
100 3 44.212 133.891 -20.597 1.800 99
101 3 59.763 120.370 -22.914 1.500 100
102 3 27.578 119.790 -30.717 1.440 101
103 3 17.961 172.653 -36.163 9.331 76
104 3 19.111 186.039 -13.448 9.331 103
105 3 -5.641 196.484 -26.984 6.480 104
106 3 -19.136 200.229 -24.408 0.759 105
107 3 -13.353 194.201 -11.703 6.480 105
108 3 -9.259 200.759 -20.847 0.720 107
109 3 -10.508 200.384 -20.729 6.480 107
110 3 -3.565 204.882 -24.076 1.200 109
111 3 -9.517 214.612 -14.951 5.700 109
112 3 -30.344 204.732 -23.773 1.536 111
113 3 -14.262 207.462 -12.345 5.700 111
114 3 -8.881 222.896 -19.677 5.760 113
115 3 -12.777 217.361 -21.661 5.400 114
116 3 -0.412 231.924 -15.163 1.200 115
117 3 -4.009 231.818 -14.758 0.750 116
118 3 25.053 230.001 -24.046 0.720 117
119 3 6.108 235.333 -10.002 1.008 117
120 3 11.041 241.901 -32.830 0.720 119
121 3 -16.722 232.676 -31.338 5.400 115
122 3 -53.213 226.665 -34.493 1.350 121
123 3 -47.391 224.247 -39.514 1.920 122
124 3 -22.860 241.970 -23.480 5.400 121
125 3 -20.538 231.543 -20.144 6.120 124
126 3 2.704 240.679 -23.921 1.125 125
127 3 -9.157 249.111 -15.149 0.750 126
128 3 12.921 245.982 -9.014 0.750 127
129 3 5.512 244.606 -15.935 0.750 128
130 3 -25.488 239.691 -17.433 6.120 125
131 3 -60.793 239.059 -8.111 3.960 130
132 3 -80.504 243.455 -15.782 3.650 131
133 3 -89.440 250.525 -13.394 4.080 132
134 3 -108.976 259.891 3.046 1.215 133
135 3 -137.281 252.258 -9.024 1.382 134
136 3 -155.203 264.527 -8.683 1.500 135
137 3 -111.963 271.610 -15.359 4.080 133
138 3 -120.809 274.040 -6.004 3.600 137
139 3 -133.068 267.813 0.029 0.450 138
140 3 -119.516 293.910 -3.901 3.600 138
141 3 -149.311 283.791 -7.226 1.440 140
142 3 -149.072 279.798 3.297 3.600 140
143 3 -119.501 291.680 5.354 1.200 142
144 3 -143.060 291.025 -7.794 3.600 142
145 3 -164.452 286.923 1.880 2.700 144
146 3 -160.238 286.086 14.728 1.800 145
147 3 -169.839 289.230 25.591 1.500 146
148 3 -167.824 294.277 25.811 1.800 147
149 3 -164.527 286.208 21.878 1.500 148
150 3 -185.334 287.990 9.756 1.500 149
151 3 -196.059 298.442 8.428 1.500 150
152 3 -203.524 292.963 33.659 1.382 151
153 3 -195.038 284.118 17.732 1.500 151
154 3 -201.720 295.796 28.671 1.080 153
155 3 -183.718 289.538 27.221 0.750 154
156 3 -187.575 286.793 13.396 1.500 153
157 3 -213.238 299.690 19.854 1.200 156
158 3 -216.896 287.721 25.992 1.800 157
159 3 -230.107 290.283 20.540 0.750 158
160 3 -214.339 297.776 23.027 1.536 158
161 3 -219.108 284.622 28.901 0.900 157
162 3 -200.406 285.932 20.693 0.750 161
163 3 -221.045 277.022 29.771 0.768 162
164 3 -136.737 292.628 15.811 3.600 144
165 3 -135.889 304.726 4.901 3.600 164
166 3 -137.740 312.528 6.549 1.080 165
167 3 -167.928 306.853 10.892 3.600 165
168 3 -153.920 302.820 13.552 3.456 167
169 3 -133.304 312.311 31.925 0.750 168
170 3 -154.168 302.457 23.800 3.456 168
171 3 -138.571 316.836 23.142 1.382 170
172 3 -159.299 322.410 24.188 1.500 171
173 3 -142.036 327.355 22.796 1.500 172
174 3 -146.221 329.829 15.897 1.344 173
175 3 -153.179 329.131 34.184 1.200 174
176 3 -152.964 336.317 18.983 1.800 175
177 3 -162.661 332.679 22.636 0.768 176
178 3 -166.101 320.620 20.815 1.500 171
179 3 -130.871 310.857 29.377 0.720 178
180 3 -148.159 312.585 32.850 1.500 178
181 3 -136.551 318.037 10.115 0.720 180
182 3 -134.082 325.203 25.600 1.500 180
183 3 -138.619 325.193 27.140 1.500 182
184 3 -142.039 326.858 29.934 1.344 183
185 3 -134.143 327.646 30.588 0.750 184
186 3 -166.978 315.353 21.020 3.456 170
187 3 -166.600 305.704 18.026 3.600 186
188 3 -192.952 304.442 21.132 0.900 187
189 3 -184.000 306.507 29.548 0.750 188
190 3 -198.288 313.073 37.514 1.200 189
191 3 -202.045 314.829 23.553 1.500 190
192 3 -208.773 320.806 28.489 1.200 191
193 3 -214.256 323.951 34.510 1.659 192
194 3 -204.003 315.038 15.555 1.200 190
195 3 -203.378 308.824 32.471 1.168 194
196 3 -211.998 313.332 25.817 0.750 195
197 3 -217.696 323.536 36.021 1.200 194
198 3 -217.129 315.493 30.173 1.200 197
199 3 -180.844 310.847 10.867 3.600 187
200 3 -196.992 318.501 19.397 3.000 199
201 3 -189.752 328.920 42.506 1.500 200
202 3 -201.814 329.022 51.423 1.800 201
203 3 -180.732 335.918 34.728 1.680 202
204 3 -187.197 348.481 35.345 1.536 203
205 3 -211.668 362.087 26.220 1.920 204
206 3 -224.484 361.460 33.473 1.800 205
207 3 -194.654 369.263 8.018 1.680 206
208 3 -200.014 362.344 23.410 1.500 207
209 3 -207.919 370.873 14.208 1.500 208
210 3 -196.414 386.642 3.899 1.500 209
211 3 -202.505 383.089 14.441 1.200 210
212 3 -201.877 375.125 8.110 1.500 211
213 3 -221.950 364.978 10.614 1.215 212
214 3 -193.777 324.507 22.775 3.000 200
215 3 -209.800 329.627 28.649 0.675 214
216 3 -180.147 318.724 25.182 3.000 214
217 3 -200.773 336.168 18.868 2.592 216
218 3 -215.908 331.838 14.827 1.475 217
219 3 -258.201 338.374 34.003 1.500 218
220 3 -255.781 337.408 31.830 1.500 219
221 3 -237.204 334.359 32.898 1.352 219
222 3 -236.164 331.375 33.479 1.440 221
223 3 -201.962 333.528 14.804 2.592 217
224 3 -213.234 340.009 20.079 2.880 223
225 3 -241.271 337.986 36.120 2.100 224
226 3 -239.392 347.707 34.529 1.500 225
227 3 -241.348 346.852 34.120 1.500 226
228 3 -251.427 352.594 27.935 1.500 227
229 3 -234.354 345.431 35.285 1.536 228
230 3 -226.368 342.676 25.656 1.327 229
231 3 -272.667 352.498 32.790 1.440 230
232 3 -259.956 351.195 28.975 1.344 230
233 3 -269.081 339.457 33.975 1.500 232
234 3 -286.087 351.433 42.935 1.659 233
235 3 -280.006 354.309 31.424 1.613 234
236 3 -300.360 354.160 61.438 1.500 235
237 3 -306.542 359.232 55.121 1.500 236
238 3 -316.749 357.150 59.302 1.200 237
239 3 -308.168 370.690 63.753 1.500 238
240 3 -202.463 339.835 31.809 2.880 224
241 3 -236.276 351.575 31.788 2.592 240
242 3 -240.509 354.594 34.815 2.322 241
243 3 -248.578 356.771 37.430 2.074 242
244 3 -246.581 367.597 34.980 0.675 243
245 3 -252.029 365.417 46.202 0.750 244
246 3 -267.940 363.958 48.414 1.125 245
247 3 -285.841 350.013 53.395 0.600 246
248 3 -279.147 364.161 54.633 0.750 247
249 3 -292.524 350.358 56.102 0.600 248
250 3 -299.045 362.077 54.948 0.750 248
251 3 -260.248 378.999 35.657 2.074 243
252 3 -230.684 366.563 27.711 0.768 251
253 3 -227.332 369.366 35.979 0.720 252
254 3 -245.900 376.514 34.158 1.800 251
255 3 -248.160 376.995 32.593 1.800 254
256 3 -207.636 380.984 29.644 0.750 255
257 3 -246.180 381.078 28.330 1.500 255
258 3 -248.793 380.331 13.000 1.800 257
259 3 -250.610 397.329 4.659 1.500 258
260 3 -221.039 384.662 20.152 1.800 259
261 3 -228.699 397.150 9.488 2.100 260
262 3 -237.289 390.053 -0.250 1.500 261
263 3 -231.791 384.371 4.949 1.500 262
264 3 -257.306 392.268 -3.909 1.500 263
265 3 -254.371 392.465 1.583 1.500 264
266 3 -257.789 401.522 -18.549 1.200 265
267 3 -268.170 394.136 -2.888 1.440 266
268 3 -256.790 389.573 39.503 1.800 254
269 3 -251.868 380.195 30.053 1.475 268
270 3 -244.480 375.146 26.536 1.296 269
271 3 -267.164 375.028 12.979 1.500 270
272 3 -267.145 375.344 11.712 1.200 271
273 3 -276.221 382.750 9.347 1.500 272
274 3 -268.886 370.432 5.955 1.500 273
275 3 -259.378 377.262 20.059 1.500 270
276 3 -274.553 391.432 19.318 1.500 275
277 3 -262.470 380.414 10.252 1.500 275
278 3 -263.556 388.991 5.455 1.500 277
279 3 -274.188 383.758 10.943 1.536 278
280 3 -290.100 377.430 6.892 1.500 279
281 3 -325.197 386.079 13.182 1.200 280
282 3 -333.191 379.900 9.543 1.536 281
283 3 -37.097 244.027 -26.721 3.960 130
284 3 -38.114 264.877 -26.470 4.666 283
285 3 -32.932 260.075 -17.355 0.672 284
286 3 -37.627 265.275 -4.681 0.759 285
287 3 -41.793 263.761 2.315 0.750 286
288 3 -27.035 269.857 6.851 0.300 287
289 3 -53.501 259.698 11.061 0.750 287
290 3 -41.807 263.326 -11.586 4.666 284
291 3 -35.920 277.100 -13.410 4.800 290
292 3 -54.459 272.135 -15.315 1.215 291
293 3 -56.971 275.548 1.986 1.500 292
294 3 -75.953 270.967 -3.838 1.500 293
295 3 -85.701 290.931 10.084 1.800 294
296 3 -93.252 289.197 17.472 1.800 295
297 3 -90.772 291.778 4.480 2.100 296
298 3 -106.239 304.497 20.136 1.800 297
299 3 -123.762 310.464 25.897 1.500 298
300 3 -105.326 324.492 27.833 1.500 299
301 3 -111.654 322.792 31.370 1.536 300
302 3 -45.294 282.444 -1.692 4.800 291
303 3 -36.363 277.341 -7.148 0.600 302
304 3 -32.693 269.040 -0.861 0.675 303
305 3 -28.909 281.490 -2.096 0.691 304
306 3 -17.412 271.530 10.395 0.675 305
307 3 -51.001 278.254 -0.875 4.800 302
308 3 -51.575 293.254 25.014 6.300 307
309 3 -38.348 294.971 2.428 1.200 308
310 3 -38.741 296.239 -3.383 6.300 308
311 3 -41.406 302.906 15.997 2.074 310
312 3 -43.540 312.855 21.307 1.800 311
313 3 -39.329 308.230 20.787 1.500 312
314 3 -37.116 298.867 22.889 1.613 313
315 3 -3.121 304.391 29.688 1.536 314
316 3 -14.112 302.860 26.705 1.440 315
317 3 -43.899 296.967 12.000 1.800 312
318 3 -52.068 305.933 24.569 1.800 317
319 3 -17.090 311.715 20.950 1.500 318
320 3 -27.032 318.054 31.271 1.500 319
321 3 -18.568 300.959 36.857 1.800 320
322 3 -7.812 316.140 35.280 1.500 321
323 3 -26.801 308.590 22.977 1.500 322
324 3 -18.991 328.098 33.581 1.500 323
325 3 6.533 325.299 26.766 1.500 324
326 3 -1.750 329.122 36.430 1.037 325
327 3 -4.905 328.649 20.198 0.720 326
328 3 -11.859 328.406 34.583 1.200 327
329 3 -15.654 323.230 48.956 1.500 328
330 3 -47.285 303.957 9.495 6.300 310
331 3 -56.798 299.263 3.252 1.344 330
332 3 -55.218 296.101 17.443 6.300 330
333 3 -52.934 300.088 18.836 6.300 332
334 3 -76.303 295.097 20.422 0.675 333
335 3 -73.991 305.900 15.129 0.750 334
336 3 -57.180 311.478 13.492 6.300 333
337 3 -54.564 312.095 20.031 6.900 336
338 3 -77.102 319.444 24.002 3.600 337
339 3 -97.213 321.237 10.577 0.720 338
340 3 -92.999 326.104 35.011 0.750 339
341 3 -90.479 322.409 33.752 0.750 340
342 3 -90.894 316.656 31.610 0.720 341
343 3 -103.049 306.888 20.428 0.750 342
344 3 -80.682 324.901 27.160 3.600 338
345 3 -86.421 324.281 13.993 3.600 344
346 3 -93.818 324.685 26.396 1.352 345
347 3 -96.713 337.083 42.721 1.500 346
348 3 -91.543 331.120 36.857 0.720 347
349 3 -84.616 336.848 34.257 1.500 347
350 3 -82.265 344.077 29.819 1.200 349
351 3 -109.523 344.316 24.060 1.500 350
352 3 -96.376 336.412 33.507 1.800 351
353 3 -83.472 342.918 49.018 1.500 352
354 3 -96.964 338.036 16.914 1.200 353
355 3 -72.718 345.005 33.430 0.720 354
356 3 -87.236 344.257 20.858 1.500 353
357 3 -94.115 340.155 24.932 1.500 356
358 3 -89.097 345.143 45.032 1.500 357
359 3 -96.276 356.472 20.938 1.500 358
360 3 -78.830 344.744 29.445 1.800 359
361 3 -78.524 352.270 44.970 1.500 360
362 3 -83.525 347.989 38.158 1.200 358
363 3 -93.498 350.187 37.288 1.440 362
364 3 -88.787 350.043 26.606 1.500 363
365 3 -92.893 349.862 30.352 0.750 364
366 3 -74.769 329.058 32.785 3.600 345
367 3 -101.580 334.505 17.910 0.911 366
368 3 -106.229 322.995 28.641 1.200 367
369 3 -84.975 310.663 22.828 0.720 368
370 3 -82.014 338.491 22.245 3.600 366
371 3 -94.472 333.554 24.342 0.506 370
372 3 -115.799 326.725 36.788 0.720 371
373 3 -106.204 328.809 38.855 0.720 372
374 3 -109.820 322.006 27.697 0.672 373
375 3 -103.687 335.111 28.947 3.600 370
376 3 -94.229 337.948 40.155 3.000 375
377 3 -123.867 336.079 34.906 1.152 376
378 3 -124.048 340.211 31.680 1.125 377
379 3 -105.068 336.144 36.345 3.000 376
380 3 -119.479 337.685 29.667 2.520 379
381 3 -128.026 342.770 14.709 0.675 380
382 3 -133.254 350.059 25.658 0.720 381
383 3 -128.240 343.878 27.267 2.520 380
384 3 -127.201 346.887 41.637 1.536 383
385 3 -128.956 345.142 36.753 1.500 384
386 3 -154.352 355.375 25.271 1.500 385
387 3 -126.725 346.165 40.545 1.416 386
388 3 -132.640 337.259 36.341 0.720 387
389 3 -154.754 358.289 29.513 0.750 388
390 3 -175.855 347.109 30.807 0.750 389
391 3 -181.187 358.059 34.972 0.750 390
392 3 -154.054 345.041 44.151 1.500 387
393 3 -125.773 344.141 43.342 1.200 392
394 3 -147.994 357.172 40.555 1.200 393
395 3 -153.354 358.347 38.063 1.200 394
396 3 -151.934 361.542 23.596 1.500 395
397 3 -151.087 360.290 31.358 1.500 396
398 3 -162.861 369.438 20.250 1.800 397
399 3 -154.312 359.064 38.486 1.200 398
400 3 -164.649 360.569 26.999 1.200 399
401 3 -107.938 354.705 29.392 2.520 383
402 3 -134.271 362.711 24.857 2.520 401
403 3 -143.734 358.985 33.709 2.520 402
404 3 -132.025 363.231 25.437 1.382 403
405 3 -134.618 369.909 31.650 0.720 404
406 3 -105.014 364.606 41.702 1.125 404
407 3 -128.469 361.753 21.596 2.520 403
408 3 -145.762 375.534 19.098 0.540 407
409 3 -164.553 372.583 27.187 0.720 408
410 3 -150.642 374.021 23.863 0.562 409
411 3 -184.599 372.686 21.779 0.750 409
412 3 -173.248 373.304 45.268 0.750 411
413 3 -189.167 367.985 20.864 0.750 412
414 3 -146.896 372.334 32.457 2.520 407
415 3 -146.521 373.794 18.430 2.100 414
416 3 -133.235 392.362 26.079 0.900 415
417 3 -134.584 380.353 16.275 2.100 415
418 3 -154.806 378.831 -4.536 0.600 417
419 3 -168.966 381.597 13.029 0.720 418
420 3 -173.233 382.189 16.809 0.720 419
421 3 -201.228 373.809 29.859 0.720 420
422 3 -185.537 387.177 16.002 0.750 419
423 3 -176.108 380.746 21.968 0.600 422
424 3 -190.826 371.736 26.101 0.768 423
425 3 -149.779 386.281 12.887 2.100 417
426 3 -154.422 383.363 4.533 2.100 425
427 3 -147.534 383.455 16.700 0.400 426
428 3 -160.224 382.089 7.623 2.100 426
429 3 -166.850 382.522 18.109 0.900 428
430 3 -186.209 379.168 27.597 0.672 429
431 3 -203.418 384.037 29.802 0.720 430
432 3 -169.303 389.985 25.452 2.074 428
433 3 -168.106 393.103 8.517 0.720 432
434 3 -174.287 396.800 13.468 1.200 433
435 3 -147.373 397.284 13.240 1.500 432
436 3 -154.238 394.319 17.587 1.500 435
437 3 -149.723 391.286 4.148 0.746 435
438 3 -140.820 393.792 12.079 1.200 437
439 3 -142.665 392.698 24.900 1.200 438
440 3 -153.334 397.397 15.822 1.200 439
441 3 -60.076 314.270 37.867 4.800 337
442 3 -35.882 324.681 28.903 1.382 441
443 3 -40.741 321.598 34.234 4.800 441
444 3 -47.321 328.745 43.722 5.040 443
445 3 -30.682 326.977 29.353 1.080 444
446 3 -26.650 325.543 40.781 1.500 445
447 3 -28.897 332.511 31.732 1.800 446
448 3 -50.062 324.985 30.934 5.040 444
449 3 -27.243 331.221 26.156 1.800 448
450 3 -46.881 326.202 35.015 0.750 449
451 3 -29.644 329.351 29.984 1.800 449
452 3 -23.316 347.656 39.390 1.500 451
453 3 5.776 335.937 31.092 1.800 452
454 3 -19.094 346.900 26.824 0.750 451
455 3 -21.156 342.364 33.527 0.600 454
456 3 -23.925 337.758 37.609 0.750 455
457 3 -31.729 338.064 34.712 4.320 448
458 3 -71.325 337.362 35.096 0.600 457
459 3 -59.062 341.059 33.709 4.320 457
460 3 -52.997 360.492 28.400 0.750 459
461 3 -62.174 346.544 41.014 4.320 459
462 3 -51.235 346.978 26.132 1.500 461
463 3 -41.907 348.837 28.271 1.500 462
464 3 -48.664 355.897 34.839 1.500 463
465 3 -41.165 350.656 27.820 1.200 464
466 3 -58.605 354.065 42.696 3.960 461
467 3 -57.557 352.522 41.721 0.691 466
468 3 -84.874 357.736 30.327 0.750 467
469 3 -66.889 363.575 47.779 0.600 468
470 3 -75.638 365.809 33.148 0.720 469
471 3 -104.153 350.850 17.521 0.720 470
472 3 -88.597 362.802 24.633 0.768 471
473 3 -95.529 362.760 22.902 0.675 472
474 3 -87.644 371.029 33.475 0.750 473
475 3 -58.646 356.627 36.049 3.960 466
476 3 -36.444 371.661 34.612 1.344 475
477 3 -38.377 360.962 33.481 1.210 476
478 3 -29.419 373.968 23.225 1.440 477
479 3 -52.866 369.439 25.621 1.728 478
480 3 -38.525 376.417 32.871 1.680 479
481 3 -25.565 376.420 27.162 1.500 480
482 3 -51.366 359.140 24.296 3.960 475
483 3 -63.713 357.445 34.165 2.400 482
484 3 -53.852 372.579 29.834 1.800 483
485 3 -43.017 367.156 30.832 2.100 484
486 3 -19.392 375.792 28.688 1.800 485
487 3 -57.611 387.397 22.460 0.672 486
488 3 -46.279 389.119 18.251 0.600 487
489 3 -60.088 385.816 31.394 1.800 486
490 3 -35.455 378.298 29.161 2.100 489
491 3 -41.721 391.210 37.553 2.100 490
492 3 -32.985 390.919 12.979 1.800 491
493 3 -32.413 390.953 19.744 1.800 492
494 3 -40.712 385.944 35.779 1.800 493
495 3 -39.289 391.591 25.057 0.750 494
496 3 -36.703 384.733 21.361 0.720 495
497 3 -38.766 400.771 16.555 1.200 494
498 3 -16.805 392.855 8.993 0.750 497
499 3 -73.617 360.409 39.620 2.400 483
500 3 -76.722 379.132 37.634 2.160 499
501 3 -76.307 381.644 15.017 0.720 500
502 3 -79.849 393.839 27.436 2.100 500
503 3 -80.292 381.564 27.888 2.100 502
504 3 -85.830 391.317 11.594 1.800 503
505 3 -69.503 393.494 10.899 1.800 504
506 3 -64.091 395.891 8.827 1.500 505
507 3 -86.638 388.341 14.979 1.500 503
508 3 -86.430 393.477 12.464 0.600 507
509 3 -56.712 392.011 9.692 1.500 507
510 3 -92.549 401.806 17.531 0.750 509
511 3 -80.183 392.017 15.843 0.768 509
512 3 -84.315 393.352 21.320 1.125 511
513 3 -76.675 393.888 10.951 0.750 512
514 3 -67.486 369.824 30.834 1.800 499
515 3 -95.940 380.071 44.106 0.600 514
516 3 -80.744 375.183 28.527 1.800 514
517 3 -85.774 378.596 35.916 2.100 516
518 3 -100.863 369.471 31.239 1.800 517
519 3 -85.643 385.396 24.611 0.720 518
520 3 -96.635 378.690 31.219 1.800 518
521 3 -108.180 370.534 20.848 0.450 520
522 3 -90.809 374.713 25.144 1.800 520
523 3 -112.968 372.898 31.481 0.750 522
524 3 -86.052 387.389 3.161 1.800 522
525 3 -107.407 379.118 25.297 0.400 524
526 3 -96.641 373.021 25.307 1.800 524
527 3 -110.693 379.551 5.896 0.750 526
528 3 -111.236 379.323 23.962 0.300 527
529 3 -131.320 384.453 21.530 0.750 527
530 3 -117.572 391.605 19.404 0.750 529
531 3 -129.450 386.647 29.610 0.750 530
532 3 -144.182 399.719 24.909 1.200 531
533 3 -148.670 387.556 20.401 1.200 532
534 3 -143.230 387.029 17.521 0.720 533
535 3 -148.532 392.786 9.195 0.900 534
536 3 -100.467 383.495 30.498 1.500 526
537 3 -109.228 392.968 9.795 1.500 536
538 3 -118.689 378.950 32.199 0.672 537
539 3 -138.094 390.708 14.006 0.720 538
540 3 -128.889 400.364 2.974 0.720 539
541 3 -124.743 395.575 13.161 1.500 537
542 3 -114.118 402.597 20.604 1.500 541
543 3 -104.390 400.681 8.988 1.500 542
544 3 -110.025 398.023 13.538 1.382 543
545 3 -109.517 404.015 5.815 1.200 544
546 3 -98.798 397.546 10.151 1.200 545
547 3 -96.599 394.811 -0.461 1.500 546
548 3 -96.427 405.262 10.235 1.500 547
549 3 -114.380 401.285 6.695 1.500 545
550 3 -91.108 396.928 -0.835 1.125 549
551 3 -115.217 402.371 1.984 0.720 550
552 3 -106.597 406.262 6.340 0.691 551
553 3 24.630 177.682 -26.664 10.451 104
554 3 37.908 187.346 -24.986 1.296 553
555 3 79.922 174.878 -34.391 1.500 554
556 3 49.424 169.144 -18.622 1.500 554
557 3 61.318 168.910 -25.459 1.500 556
558 3 73.721 162.880 -23.160 1.800 557
559 3 67.036 160.231 -16.446 1.500 558
560 3 63.183 167.749 -19.686 1.680 559
561 3 71.123 171.940 -35.056 1.440 560
562 3 70.517 159.929 -31.764 1.500 559
563 3 71.605 153.092 -8.928 1.500 562
564 3 80.078 161.735 -23.231 1.382 563
565 3 92.582 160.959 -15.138 1.382 564
566 3 100.544 167.647 -17.695 1.200 565
567 3 97.100 156.590 -25.242 0.300 566
568 3 83.752 164.300 -24.451 1.500 566
569 3 102.498 155.847 -36.239 1.500 568
570 3 89.313 159.596 -26.971 1.500 569
571 3 114.835 154.077 -27.386 1.500 570
572 3 103.190 145.894 -28.916 1.440 565
573 3 96.709 147.793 -43.770 0.750 572
574 3 103.548 143.288 -20.020 0.750 573
575 3 82.081 154.041 -25.614 0.768 573
576 3 106.219 150.705 -13.384 1.215 572
577 3 99.485 141.469 -25.087 1.200 576
578 3 120.838 141.675 -26.869 1.500 577
579 3 128.693 140.602 -18.597 1.500 578
580 3 104.026 140.204 -24.038 1.800 579
581 3 112.094 140.401 -17.304 1.012 580
582 3 117.197 133.821 -20.934 1.728 580
583 3 61.426 202.495 -8.124 10.451 553
584 3 77.354 196.862 -21.729 1.500 583
585 3 63.247 181.697 -28.798 0.750 584
586 3 67.987 194.301 -24.622 1.500 584
587 3 86.278 192.747 -25.748 0.720 586
588 3 83.055 188.834 -28.869 1.500 586
589 3 74.084 183.469 -30.912 1.680 588
590 3 97.649 200.860 -33.208 1.800 589
591 3 87.778 184.109 -27.802 1.597 590
592 3 75.697 176.304 -15.851 0.750 591
593 3 90.865 187.583 -33.583 1.800 590
594 3 102.810 188.200 -35.655 0.562 593
595 3 111.386 186.066 -13.486 1.800 593
596 3 117.045 179.134 -23.517 2.100 595
597 3 122.788 189.192 -32.014 1.382 596
598 3 96.067 185.249 -12.810 1.344 597
599 3 100.649 179.374 -24.799 0.750 597
600 3 102.075 171.354 -23.956 1.500 599
601 3 113.686 180.065 -24.744 1.200 600
602 3 108.105 168.693 -32.278 1.200 601
603 3 106.223 187.727 -25.729 2.100 596
604 3 109.982 179.839 -30.735 1.800 603
605 3 136.814 170.329 -14.111 1.200 604
606 3 131.044 168.012 -29.082 1.200 605
607 3 111.566 165.103 -33.817 1.500 606
608 3 135.099 163.947 -33.570 1.500 607
609 3 110.520 173.927 -23.949 1.200 608
610 3 116.221 168.875 -17.571 1.500 609
611 3 118.636 176.585 -28.058 2.100 604
612 3 111.282 198.065 -15.310 0.675 611
613 3 122.776 172.452 -8.186 1.800 611
614 3 127.722 180.138 -11.957 2.400 613
615 3 130.545 176.805 -15.904 1.500 614
616 3 147.787 162.090 -20.047 1.500 615
617 3 149.656 168.825 -25.772 1.800 616
618 3 155.339 172.711 -24.836 1.200 617
619 3 166.983 165.573 -6.176 1.500 618
620 3 184.354 162.518 -16.322 1.800 619
621 3 174.243 162.967 -20.492 1.500 620
622 3 175.690 156.015 -12.172 1.500 621
623 3 189.993 158.969 -7.096 1.500 622
624 3 194.170 159.531 -10.299 1.800 623
625 3 194.246 157.664 -8.512 1.500 624
626 3 125.582 156.878 -19.252 1.500 617
627 3 142.880 166.961 -17.197 1.500 626
628 3 140.446 164.937 -18.838 1.800 627
629 3 123.527 165.804 -30.146 1.500 628
630 3 123.767 153.362 -20.356 2.100 629
631 3 136.530 144.069 -19.855 1.800 630
632 3 145.679 134.064 -28.311 1.500 631
633 3 150.631 138.328 -24.229 1.500 632
634 3 141.638 139.051 -25.375 1.080 633
635 3 143.722 141.287 -21.266 1.500 633
636 3 156.405 144.694 -21.597 1.500 635
637 3 158.158 177.909 -15.578 1.800 614
638 3 161.657 191.236 -21.310 1.800 637
639 3 151.641 174.589 -14.872 2.400 638
640 3 156.077 182.662 -10.484 1.500 639
641 3 169.703 184.132 -9.760 0.720 640
642 3 178.069 175.719 -4.179 0.750 641
643 3 179.028 173.604 -10.443 0.600 642
644 3 200.473 170.605 -8.676 0.720 643
645 3 207.211 170.759 -2.721 0.720 644
646 3 151.920 186.335 10.891 1.500 640
647 3 143.264 188.082 -18.833 1.800 646
648 3 170.137 186.358 -12.822 0.675 647
649 3 171.537 201.905 -8.272 0.600 648
650 3 172.184 190.880 -5.635 0.750 649
651 3 161.350 193.360 -8.177 0.750 650
652 3 159.848 183.651 -2.552 1.800 647
653 3 159.671 181.465 -20.296 1.500 652
654 3 159.050 182.130 1.588 2.100 653
655 3 182.217 185.172 -9.922 1.500 654
656 3 194.752 180.017 -8.096 1.500 655
657 3 187.126 188.190 6.972 1.500 656
658 3 199.262 180.072 -15.725 1.200 657
659 3 200.247 186.296 -3.015 1.500 658
660 3 207.810 188.946 1.258 1.800 659
661 3 217.561 183.806 -0.137 1.200 660
662 3 209.852 193.075 0.477 1.500 661
663 3 68.231 208.889 -9.870 8.640 583
664 3 48.892 212.358 -32.246 1.200 663
665 3 45.341 210.514 -17.169 0.750 664
666 3 51.409 219.745 -35.025 0.720 665
667 3 28.266 224.795 -18.873 0.750 666
668 3 69.871 202.596 -33.243 8.640 663
669 3 54.272 212.803 -20.758 8.640 668
670 3 79.216 203.148 -34.419 0.750 669
671 3 87.112 212.353 -29.408 1.125 670
672 3 67.345 222.642 -22.877 8.640 669
673 3 58.934 222.572 -20.463 9.504 672
674 3 85.918 222.026 -16.118 1.440 673
675 3 136.076 209.292 -11.781 1.500 674
676 3 139.820 213.818 -24.338 1.500 675
677 3 106.708 215.279 -29.581 1.500 676
678 3 126.242 209.364 -13.718 1.500 677
679 3 138.449 196.296 -32.340 1.500 678
680 3 135.695 207.673 -16.554 1.500 679
681 3 107.319 224.376 -28.506 1.440 675
682 3 134.276 200.311 -9.673 0.750 681
683 3 142.413 205.870 -16.509 0.750 682
684 3 141.313 216.362 -23.405 1.080 683
685 3 127.183 213.796 -10.217 0.675 684
686 3 144.730 215.356 -15.260 0.750 685
687 3 163.732 212.745 -25.592 0.691 686
688 3 49.919 235.026 -17.887 9.504 673
689 3 72.607 222.564 -13.895 2.400 688
690 3 82.999 231.732 -13.708 3.000 689
691 3 110.295 221.282 -8.297 1.215 690
692 3 91.425 224.996 -19.185 1.500 691
693 3 98.748 216.119 -26.478 1.500 692
694 3 101.998 231.201 -16.861 3.000 690
695 3 119.601 229.966 -21.511 2.700 694
696 3 113.579 224.423 -26.448 0.750 695
697 3 130.734 223.350 -8.070 1.500 696
698 3 136.991 222.907 -7.251 0.750 697
699 3 126.266 226.085 -23.014 1.440 697
700 3 112.193 220.342 -19.113 1.440 699
701 3 127.182 219.465 -8.584 1.440 700
702 3 116.051 231.446 -12.395 2.400 695
703 3 113.515 239.949 -22.154 2.400 702
704 3 114.687 236.356 -16.605 3.000 703
705 3 120.061 240.444 -14.602 0.750 704
706 3 138.216 235.500 -25.905 2.400 704
707 3 136.346 236.723 -21.601 1.500 706
708 3 159.983 228.383 -20.309 1.500 707
709 3 147.209 226.795 -18.787 1.200 708
710 3 135.097 232.225 -17.075 1.382 709
711 3 160.250 241.743 -36.554 2.100 706
712 3 151.789 244.616 -27.859 1.500 711
713 3 148.796 252.389 -13.229 1.800 712
714 3 174.595 247.229 -23.534 1.800 713
715 3 162.793 253.221 3.797 1.500 714
716 3 166.111 247.685 -13.758 1.800 715
717 3 166.813 255.416 -12.548 1.728 716
718 3 158.590 238.494 -15.311 1.800 711
719 3 165.304 240.224 -16.924 2.400 718
720 3 166.814 233.765 -8.288 2.100 719
721 3 177.345 230.713 -25.263 1.800 720
722 3 176.695 227.766 -9.397 1.500 721
723 3 188.118 233.857 -20.009 1.500 722
724 3 179.165 222.674 -6.316 1.500 723
725 3 174.899 224.132 -9.435 0.750 724
726 3 179.482 220.720 -23.954 1.500 724
727 3 165.370 218.531 -7.033 1.500 726
728 3 187.182 219.410 -8.700 1.125 727
729 3 181.046 222.574 -10.167 1.680 728
730 3 176.878 217.086 -9.020 1.500 729
731 3 193.244 211.098 -5.961 1.440 730
732 3 194.571 211.145 -6.573 1.500 731
733 3 166.493 233.131 -14.070 2.400 719
734 3 185.697 231.079 -1.894 1.800 733
735 3 185.089 240.651 -4.245 2.100 734
736 3 208.008 236.372 12.248 2.100 735
737 3 203.892 237.225 2.949 1.440 736
738 3 207.805 234.474 -3.371 1.728 737
739 3 233.543 232.680 1.633 1.728 738
740 3 207.652 235.141 9.051 1.500 739
741 3 222.943 224.803 6.152 1.500 740
742 3 193.840 216.309 -0.809 1.920 741
743 3 241.760 225.679 5.223 1.500 742
744 3 210.822 212.148 0.939 1.728 743
745 3 225.100 213.239 8.279 1.200 744
746 3 205.441 239.354 2.209 2.160 736
747 3 210.920 235.540 9.414 1.800 746
748 3 220.140 240.424 6.813 1.728 747
749 3 243.876 243.145 11.008 1.152 748
750 3 237.302 236.475 10.298 1.200 749
751 3 231.256 235.353 1.276 0.691 750
752 3 241.095 233.872 21.410 1.125 751
753 3 229.217 235.228 14.798 1.500 752
754 3 241.126 222.174 21.343 1.500 753
755 3 234.404 224.586 6.643 1.344 754
756 3 231.094 235.173 14.122 1.200 755
757 3 242.916 221.613 17.229 1.500 756
758 3 261.346 222.934 17.152 1.500 757
759 3 253.280 225.996 29.895 1.500 758
760 3 250.198 231.226 2.814 1.200 759
761 3 256.626 235.704 14.444 1.800 760
762 3 230.632 238.527 -0.406 1.728 748
763 3 250.237 239.575 11.354 1.440 762
764 3 237.813 239.231 13.599 1.200 763
765 3 240.809 245.156 13.228 1.440 764
766 3 252.430 239.846 8.225 1.680 765
767 3 258.173 245.277 6.102 1.920 766
768 3 253.894 251.708 4.711 2.074 762
769 3 224.984 245.805 5.738 1.500 768
770 3 251.669 262.572 5.093 1.800 769
771 3 258.080 248.235 17.421 1.800 770
772 3 257.225 255.817 5.905 1.500 771
773 3 258.147 259.222 17.875 1.500 772
774 3 265.351 256.612 32.391 1.680 773
775 3 280.512 259.796 8.279 1.500 774
776 3 268.908 259.011 7.099 1.680 775
777 3 285.947 248.839 21.269 1.440 776
778 3 262.309 259.944 28.587 2.100 777
779 3 296.635 250.342 30.788 1.500 778
780 3 301.911 242.108 19.660 1.500 779
781 3 297.302 245.641 23.644 1.536 780
782 3 298.498 254.744 38.114 1.536 781
783 3 303.685 241.795 30.891 0.675 781
784 3 291.335 261.315 31.977 0.750 783
785 3 285.675 261.907 34.836 0.750 784
786 3 282.222 257.413 34.246 0.750 785
787 3 309.659 257.308 34.248 0.750 786
788 3 287.496 261.157 45.844 0.720 787
789 3 282.246 261.199 47.969 0.750 788
790 3 62.538 233.142 -23.121 7.200 688
791 3 41.472 230.857 -13.525 0.900 790
792 3 43.620 234.022 -29.793 1.200 791
793 3 48.568 245.701 -33.519 1.500 792
794 3 35.688 239.543 -20.140 1.200 793
795 3 37.508 251.588 -27.355 1.500 794
796 3 70.914 232.463 -22.905 7.200 790
797 3 58.300 244.733 -20.048 0.750 796
798 3 63.502 237.160 -22.300 7.200 796
799 3 69.279 238.956 -22.207 8.640 798
800 3 103.335 242.643 -34.237 1.800 799
801 3 80.421 248.893 -36.945 8.640 799
802 3 92.919 269.289 -22.350 4.200 801
803 3 83.847 262.397 -32.399 1.800 802
804 3 125.599 270.389 -12.468 1.800 803
805 3 104.259 277.420 -25.206 1.800 804
806 3 96.292 274.059 -13.286 2.100 805
807 3 104.977 273.433 -17.223 0.900 806
808 3 117.426 288.262 -4.376 2.400 807
809 3 129.151 280.111 -23.946 2.100 808
810 3 104.793 272.669 3.660 1.800 809
811 3 112.496 277.229 -2.182 2.100 810
812 3 129.846 283.808 5.657 2.400 811
813 3 145.410 286.945 -14.000 1.500 812
814 3 111.534 275.398 -5.617 0.768 813
815 3 115.497 288.728 -11.035 1.200 814
816 3 114.909 291.678 -19.258 0.768 815
817 3 117.622 295.315 -12.286 0.750 816
818 3 118.935 298.489 -10.862 1.500 813
819 3 113.739 291.048 -14.204 1.800 818
820 3 130.110 296.987 2.417 1.500 819
821 3 124.778 298.694 3.322 1.800 820
822 3 140.100 304.901 -11.480 1.500 821
823 3 151.248 294.403 -13.692 1.800 822
824 3 143.629 304.279 -11.616 1.680 823
825 3 134.378 301.862 -9.408 1.728 824
826 3 138.992 305.827 -5.161 0.750 825
827 3 117.393 312.740 -3.392 1.800 826
828 3 125.461 317.272 -6.832 0.691 827
829 3 149.069 300.337 3.135 1.800 823
830 3 171.997 294.152 1.897 1.500 829
831 3 159.923 293.017 -4.370 1.500 830
832 3 162.152 295.519 -2.078 1.500 831
833 3 151.694 300.257 -0.443 1.382 832
834 3 159.268 304.391 5.217 1.500 830
835 3 158.859 306.302 1.831 1.440 834
836 3 156.177 300.790 -6.265 0.750 835
837 3 140.078 293.092 -5.038 0.900 836
838 3 145.230 309.440 0.530 0.720 837
839 3 152.816 295.843 -5.160 0.750 838
840 3 174.208 297.647 -13.182 0.672 839
841 3 181.074 301.002 0.238 0.750 840
842 3 169.605 298.338 -3.608 0.600 841
843 3 115.091 254.128 -32.099 3.240 802
844 3 102.145 259.513 -18.891 3.456 843
845 3 114.223 245.815 -30.628 0.600 844
846 3 136.225 269.067 -29.157 3.456 844
847 3 133.267 254.505 -20.932 0.768 846
848 3 125.520 261.793 -33.257 3.456 846
849 3 139.726 269.974 -16.265 3.900 848
850 3 165.525 263.005 -18.711 1.200 849
851 3 145.056 271.143 -18.623 3.900 849
852 3 149.957 270.311 -7.855 3.629 851
853 3 175.035 273.166 -3.436 3.888 852
854 3 183.498 282.479 -8.698 3.456 853
855 3 184.948 287.771 -13.453 3.300 854
856 3 189.122 286.108 -3.726 1.500 855
857 3 185.082 292.605 -1.293 1.500 856
858 3 206.981 302.667 5.834 1.500 857
859 3 193.385 298.911 10.111 1.500 858
860 3 176.453 298.860 14.185 1.500 859
861 3 186.687 302.830 12.803 1.500 860
862 3 195.421 297.837 -4.556 1.800 861
863 3 192.043 307.492 5.079 0.750 862
864 3 196.150 304.272 -1.558 1.200 863
865 3 182.203 311.266 12.525 0.750 864
866 3 193.604 301.201 5.600 1.500 862
867 3 190.751 301.634 27.231 1.500 866
868 3 195.502 307.169 18.088 0.750 867
869 3 193.250 304.263 2.676 1.200 868
870 3 216.577 308.687 5.637 0.750 869
871 3 189.351 307.447 4.599 0.750 870
872 3 180.979 310.710 8.397 1.080 871
873 3 204.395 281.555 3.037 3.300 855
874 3 190.620 294.577 2.532 2.700 873
875 3 220.880 284.460 4.198 1.536 874
876 3 198.017 283.191 11.424 1.500 875
877 3 213.205 284.183 8.993 1.200 876
878 3 217.573 272.840 2.343 1.500 877
879 3 219.834 272.383 21.810 1.500 878
880 3 214.372 276.257 8.012 1.500 879
881 3 203.562 273.718 1.903 1.200 880
882 3 236.047 278.362 9.255 1.440 881
883 3 244.405 272.005 16.979 1.440 882
884 3 206.932 290.833 22.220 2.100 874
885 3 223.251 297.566 17.011 2.880 884
886 3 226.291 297.373 17.209 1.500 885
887 3 233.860 291.916 22.639 1.500 886
888 3 220.313 285.649 18.933 1.800 887
889 3 229.193 285.268 36.699 1.680 888
890 3 214.931 281.513 26.276 1.215 889
891 3 257.902 276.088 26.367 1.500 890
892 3 259.399 277.329 25.624 1.800 891
893 3 245.052 268.326 28.447 1.500 892
894 3 235.618 276.463 19.849 1.500 889
895 3 248.701 298.969 16.983 1.500 894
896 3 258.147 289.091 33.774 1.500 895
897 3 267.139 284.918 19.201 1.800 896
898 3 263.767 294.733 20.947 1.500 897
899 3 282.755 279.905 37.479 1.843 898
900 3 279.968 285.173 26.978 1.500 899
901 3 282.937 278.946 29.423 1.012 900
902 3 281.031 278.789 30.411 1.200 901
903 3 274.091 279.205 33.784 0.900 902
904 3 221.728 293.320 9.552 2.100 885
905 3 211.108 301.815 14.963 3.000 904
906 3 223.270 299.401 12.666 1.200 905
907 3 222.524 302.108 7.633 1.500 906
908 3 218.449 303.592 2.857 1.500 907
909 3 219.247 313.697 14.910 1.800 908
910 3 220.788 305.877 5.487 1.200 909
911 3 218.700 311.622 16.799 1.200 910
912 3 214.943 310.645 3.297 1.500 911
913 3 212.419 301.171 25.368 1.200 912
914 3 206.918 308.532 10.143 1.800 909
915 3 227.693 309.962 4.190 1.800 914
916 3 225.103 305.247 7.670 1.800 915
917 3 200.009 314.919 12.914 2.100 916
918 3 229.757 312.920 13.264 2.100 917
919 3 238.542 314.936 17.603 1.500 918
920 3 236.863 319.042 14.760 0.750 919
921 3 209.003 321.330 20.625 0.750 920
922 3 214.807 315.798 19.215 0.750 920
923 3 229.211 324.538 -2.562 1.500 919
924 3 218.236 324.492 15.918 1.500 923
925 3 244.846 318.927 6.237 1.500 924
926 3 232.658 324.378 7.860 1.500 925
927 3 223.984 294.960 12.120 2.100 904
928 3 239.391 282.184 18.975 1.800 927
929 3 231.526 299.578 16.326 2.400 928
930 3 234.975 292.051 16.591 1.200 929
931 3 237.349 300.141 24.844 1.200 930
932 3 236.637 304.279 22.611 1.500 931
933 3 259.307 298.333 23.543 1.800 932
934 3 268.857 310.667 35.222 1.500 933
935 3 276.997 300.452 24.172 1.500 934
936 3 293.754 300.073 30.251 1.659 935
937 3 285.472 304.625 33.654 1.440 936
938 3 253.428 307.298 26.821 1.800 930
939 3 248.250 307.868 20.149 1.800 938
940 3 255.326 315.122 19.404 1.800 939
941 3 251.720 316.697 16.646 1.800 940
942 3 267.489 312.379 4.970 1.728 941
943 3 243.025 320.269 12.000 1.440 942
944 3 257.526 310.825 12.172 1.500 941
945 3 272.440 331.195 23.212 1.500 944
946 3 275.044 319.675 14.406 1.200 945
947 3 264.181 324.894 23.482 1.440 946
948 3 281.307 321.046 26.546 1.843 947
949 3 300.108 330.187 19.193 1.500 948
950 3 272.961 323.762 10.936 1.920 949
951 3 256.830 333.098 18.463 0.750 950
952 3 278.946 333.369 6.478 1.440 950
953 3 297.239 331.066 21.422 1.008 952
954 3 252.147 307.130 24.951 2.400 939
955 3 262.533 308.637 28.067 1.500 954
956 3 269.687 295.825 21.827 1.500 955
957 3 272.551 308.475 26.938 1.500 956
958 3 276.978 310.108 23.187 1.500 957
959 3 282.762 313.804 20.814 1.215 958
960 3 279.256 310.954 40.375 1.215 959
961 3 290.326 308.393 15.714 1.500 960
962 3 290.983 318.978 25.536 1.500 961
963 3 285.078 317.138 15.515 1.500 959
964 3 290.339 309.567 16.874 1.500 963
965 3 283.030 311.243 29.457 1.800 964
966 3 303.837 320.868 24.464 1.200 965
967 3 295.824 317.467 30.750 1.440 966
968 3 77.497 252.846 -42.067 6.840 801
969 3 32.997 253.188 -29.472 1.012 968
970 3 60.653 255.819 -30.901 1.500 969
971 3 53.632 264.995 -43.683 1.500 970
972 3 46.872 259.931 -54.123 1.800 971
973 3 37.304 254.424 -43.670 1.800 972
974 3 61.059 256.819 -19.881 6.840 968
975 3 78.033 261.410 -33.080 6.480 974
976 3 47.917 265.952 -34.455 1.690 975
977 3 57.494 271.576 -15.118 1.500 976
978 3 27.980 272.008 -40.440 1.800 977
979 3 23.495 265.655 -27.386 1.500 978
980 3 31.649 259.310 -50.195 1.500 979
981 3 32.950 272.423 -43.904 1.500 980
982 3 35.201 275.265 -24.060 1.800 977
983 3 25.992 267.202 -38.276 1.680 982
984 3 35.048 276.418 -24.390 1.500 983
985 3 14.712 275.760 -38.144 1.500 984
986 3 17.290 272.841 -35.387 1.680 985
987 3 36.173 276.300 -12.364 1.500 986
988 3 32.070 282.985 -24.690 0.675 987
989 3 10.320 283.063 -36.223 0.720 988
990 3 83.093 272.781 -33.636 6.480 975
991 3 66.496 282.540 -34.107 6.840 990
992 3 36.332 288.442 -30.419 1.200 991
993 3 43.157 283.353 -23.222 1.500 992
994 3 62.261 286.734 -33.527 1.200 993
995 3 55.212 288.715 -32.189 1.080 994
996 3 40.622 279.310 -40.765 1.500 995
997 3 45.258 284.756 -46.132 0.720 996
998 3 36.744 286.346 -33.414 0.750 997
999 3 22.805 287.436 -36.068 0.750 998
1000 3 70.910 278.560 -21.493 6.840 991
1001 3 72.793 288.820 -16.466 5.875 1000
1002 3 76.983 298.933 -13.427 6.450 1001
1003 3 66.241 316.546 -16.742 4.355 1002
1004 3 63.600 321.175 -15.676 3.600 1003
1005 3 85.376 325.685 -5.627 0.768 1004
1006 3 70.559 326.550 -0.283 3.600 1004
1007 3 71.480 328.844 15.195 3.456 1006
1008 3 49.343 334.834 1.921 1.012 1007
1009 3 38.212 334.495 -7.168 1.440 1008
1010 3 22.788 338.113 -2.216 0.900 1009
1011 3 28.247 344.830 -3.051 0.750 1010
1012 3 26.942 345.031 19.589 1.440 1011
1013 3 8.289 346.114 20.378 1.536 1012
1014 3 70.036 337.975 -4.876 3.456 1007
1015 3 75.659 347.361 -2.179 0.600 1014
1016 3 57.358 343.915 -10.364 2.700 1014
1017 3 46.068 349.256 17.258 3.226 1016
1018 3 28.941 361.303 3.280 2.400 1017
1019 3 18.592 365.800 13.934 1.536 1018
1020 3 -2.899 366.480 13.399 1.800 1019
1021 3 6.077 375.633 19.707 1.500 1020
1022 3 17.113 374.929 17.293 1.920 1021
1023 3 9.206 376.750 22.295 1.920 1022
1024 3 43.896 358.736 3.383 1.500 1018
1025 3 31.535 366.556 17.316 1.800 1024
1026 3 29.168 362.200 22.700 2.400 1025
1027 3 50.868 366.928 23.966 2.100 1026
1028 3 54.502 369.365 31.898 1.440 1027
1029 3 57.336 370.404 14.151 1.800 1028
1030 3 53.346 387.187 34.221 1.500 1029
1031 3 61.269 379.305 24.937 1.200 1030
1032 3 48.742 388.844 23.850 1.500 1031
1033 3 47.338 375.029 25.255 1.690 1027
1034 3 56.780 375.253 22.185 1.200 1033
1035 3 37.988 384.279 31.119 1.680 1034
1036 3 62.182 372.639 28.490 1.106 1035
1037 3 73.862 382.100 28.322 1.382 1036
1038 3 68.617 381.131 26.365 1.458 1037
1039 3 77.241 381.027 32.967 1.200 1038
1040 3 115.688 304.437 -2.868 6.048 1002
1041 3 102.571 316.162 -12.689 5.100 1040
1042 3 103.386 324.613 -23.165 2.700 1041
1043 3 100.751 335.295 -15.297 1.800 1042
1044 3 100.544 342.722 -11.671 2.100 1043
1045 3 108.166 344.756 -18.779 1.500 1044
1046 3 99.466 354.485 -16.746 1.680 1045
1047 3 96.325 354.381 -7.352 1.800 1046
1048 3 95.865 329.084 -12.811 3.000 1042
1049 3 124.247 327.610 4.221 2.400 1048
1050 3 141.583 336.039 0.225 2.640 1049
1051 3 121.532 332.300 -10.765 2.400 1050
1052 3 134.849 346.003 -8.443 2.640 1051
1053 3 138.988 352.893 10.254 1.800 1052
1054 3 148.283 351.671 -7.811 2.100 1053
1055 3 114.985 351.648 1.593 2.640 1054
1056 3 130.873 343.428 -5.183 2.400 1055
1057 3 128.180 354.693 -0.454 2.100 1056
1058 3 152.409 352.500 -17.527 2.400 1057
1059 3 157.369 351.363 5.099 1.500 1058
1060 3 155.059 353.931 -11.884 1.728 1059
1061 3 150.951 352.744 -17.331 1.500 1060
1062 3 147.513 346.959 -12.480 1.800 1061
1063 3 177.627 343.637 -10.946 1.800 1062
1064 3 145.034 344.704 -0.669 1.440 1063
1065 3 184.848 356.945 5.701 1.536 1064
1066 3 174.748 353.196 4.094 1.536 1065
1067 3 134.404 348.440 -11.794 2.400 1058
1068 3 133.852 350.888 3.975 2.304 1067
1069 3 131.383 359.373 -1.212 2.400 1068
1070 3 147.917 363.117 -4.806 2.160 1069
1071 3 128.875 363.111 -13.476 1.500 1070
1072 3 146.912 359.492 -10.330 1.500 1071
1073 3 162.641 362.357 -25.777 1.500 1072
1074 3 160.169 369.324 -12.829 1.094 1073
1075 3 151.568 356.745 -25.995 1.152 1074
1076 3 165.869 369.261 -13.509 1.200 1075
1077 3 167.148 373.175 -14.698 1.200 1076
1078 3 177.712 368.374 -14.234 0.720 1077
1079 3 172.042 362.065 -11.760 0.750 1078
1080 3 192.577 369.360 -16.009 0.750 1079
1081 3 140.141 371.581 -26.849 1.680 1072
1082 3 141.210 371.460 -13.430 2.100 1081
1083 3 128.304 376.474 -27.869 1.597 1082
1084 3 128.427 377.327 -4.050 0.768 1083
1085 3 140.385 368.988 -10.442 0.720 1084
1086 3 136.030 377.299 7.608 0.768 1085
1087 3 136.090 368.919 -26.079 1.597 1083
1088 3 115.033 375.761 -2.553 1.680 1087
1089 3 118.080 390.099 -18.463 1.690 1088
1090 3 136.296 385.051 -3.663 1.500 1089
1091 3 120.190 391.324 11.727 0.400 1090
1092 3 114.399 382.491 4.209 0.691 1091
1093 3 101.058 380.998 2.130 1.500 1090
1094 3 109.388 380.181 0.300 1.500 1093
1095 3 107.778 383.760 0.572 1.800 1094
1096 3 161.692 375.816 -5.827 1.500 1082
1097 3 155.067 376.378 -16.295 1.200 1096
1098 3 143.140 367.141 -12.962 1.500 1097
1099 3 152.788 373.563 -18.482 1.200 1098
1100 3 149.508 372.058 -2.841 0.600 1099
1101 3 146.398 372.500 1.689 0.750 1100
1102 3 163.675 365.611 -16.864 1.500 1096
1103 3 166.964 373.414 -17.628 1.500 1102
1104 3 156.518 368.852 -9.681 1.800 1103
1105 3 172.933 381.235 -23.507 1.475 1104
1106 3 165.717 372.587 -28.640 0.506 1105
1107 3 165.610 375.488 -11.743 0.750 1106
1108 3 151.121 375.587 -16.353 0.768 1107
1109 3 175.114 375.407 -7.502 0.768 1108
1110 3 174.615 375.071 -12.243 1.475 1105
1111 3 171.970 371.410 -17.408 1.597 1110
1112 3 161.972 366.385 -20.593 1.500 1111
1113 3 183.898 374.876 -15.510 1.215 1112
1114 3 184.446 373.857 -14.592 1.500 1113
1115 3 174.917 366.196 -10.266 1.440 1114
1116 3 110.955 314.882 -6.049 3.024 1041
1117 3 135.755 314.497 -4.254 3.000 1116
1118 3 142.312 326.315 3.817 2.880 1117
1119 3 149.485 325.837 -12.985 0.900 1118
1120 3 175.938 319.785 2.574 1.500 1119
1121 3 162.677 320.434 -2.662 1.800 1120
1122 3 171.120 318.895 -2.728 1.728 1121
1123 3 174.985 317.848 -6.945 0.750 1122
1124 3 158.250 307.395 -6.486 0.720 1123
1125 3 175.683 326.002 -3.521 1.728 1122
1126 3 176.832 326.400 9.890 1.500 1125
1127 3 195.660 322.431 5.856 1.500 1126
1128 3 191.268 312.715 3.673 0.911 1127
1129 3 196.020 319.496 10.011 1.593 1128
1130 3 129.350 322.857 -4.925 2.880 1118
1131 3 140.777 323.844 -9.122 2.419 1130
1132 3 166.374 326.505 0.338 2.700 1131
1133 3 172.786 339.730 -6.840 1.500 1132
1134 3 192.625 333.712 -6.462 1.500 1133
1135 3 176.828 336.381 -4.443 1.500 1134
1136 3 169.698 333.558 13.933 1.500 1135
1137 3 205.770 323.883 3.071 1.800 1136
1138 3 191.870 331.224 9.372 1.536 1137
1139 3 210.919 333.280 5.707 1.800 1137
1140 3 225.102 341.855 3.304 2.100 1139
1141 3 215.605 334.951 18.465 1.800 1140
1142 3 215.261 335.621 9.429 1.800 1141
1143 3 229.033 337.876 12.741 1.800 1142
1144 3 246.157 334.994 1.133 1.500 1143
1145 3 244.456 324.289 18.978 1.344 1144
1146 3 256.746 327.092 1.507 0.750 1145
1147 3 171.486 336.391 -11.295 2.100 1133
1148 3 173.446 337.633 0.095 1.800 1147
1149 3 172.229 339.831 9.190 1.139 1148
1150 3 176.552 333.502 6.154 1.200 1149
1151 3 178.125 349.336 5.958 1.440 1150
1152 3 156.281 354.651 -2.931 1.500 1151
1153 3 174.053 355.334 6.131 1.597 1152
1154 3 179.167 348.860 -3.978 1.440 1153
1155 3 189.972 337.297 0.612 1.800 1148
1156 3 178.356 344.425 -4.617 1.440 1155
1157 3 194.398 338.051 3.911 1.440 1156
1158 3 194.682 348.598 -9.038 1.800 1157
1159 3 215.778 340.016 -5.245 1.800 1158
1160 3 211.188 341.547 -6.030 1.500 1159
1161 3 207.756 344.536 1.642 1.800 1160
1162 3 206.038 344.385 8.057 2.100 1161
1163 3 190.937 353.343 -6.029 1.800 1155
1164 3 196.793 348.154 -9.638 2.400 1163
1165 3 205.218 342.691 -2.928 1.500 1164
1166 3 211.884 348.464 -6.263 2.400 1165
1167 3 211.814 348.122 -4.007 1.440 1166
1168 3 186.465 360.840 -15.825 0.750 1167
1169 3 203.870 348.262 -7.654 1.800 1167
1170 3 210.292 342.038 -0.671 1.344 1169
1171 3 221.030 358.070 -1.306 1.475 1170
1172 3 206.635 356.970 1.375 0.768 1171
1173 3 203.826 366.689 -4.482 0.768 1172
1174 3 183.444 344.117 -15.999 0.720 1172
1175 3 218.686 353.475 -0.678 0.750 1174
1176 3 214.416 367.424 -9.396 0.600 1175
1177 3 212.180 359.989 -17.496 0.750 1176
1178 3 196.569 365.848 -19.399 0.750 1177
1179 3 215.099 356.800 6.672 1.500 1170
1180 3 212.020 360.336 -4.160 1.200 1179
1181 3 221.628 354.430 -4.644 1.800 1180
1182 3 210.517 350.834 -21.742 1.200 1181
1183 3 225.757 348.538 -9.541 1.500 1182
1184 3 219.187 346.474 -1.827 1.500 1183
1185 3 229.536 348.774 -7.566 1.728 1184
1186 3 252.444 342.381 -11.884 1.200 1185
1187 3 243.535 340.081 -12.304 0.750 1186
1188 3 244.883 349.702 -6.680 0.675 1187
1189 3 234.201 354.742 -1.788 0.768 1188
1190 3 241.598 345.869 -12.962 0.750 1189
1191 3 228.720 347.107 -14.391 1.728 1185
1192 3 225.601 356.726 1.298 1.500 1191
1193 3 246.370 353.561 -8.560 1.800 1192
1194 3 236.898 356.167 -9.120 1.800 1193
1195 3 240.056 355.013 -3.656 1.500 1194
1196 3 226.573 359.321 -10.950 1.500 1195
1197 3 -7.537 44.323 -43.521 8.640 1
1198 3 -8.919 17.935 -30.517 8.280 1197
1199 3 0.294 -12.966 -31.779 8.280 1198
1200 3 9.208 -13.410 -47.289 7.200 1199
1201 3 17.229 -31.961 -39.766 7.500 1200
1202 3 22.254 -38.246 -40.921 9.704 1201
1203 3 33.358 -92.931 -25.654 7.500 1202
1204 3 27.476 -99.681 -26.132 7.500 1203
1205 3 35.985 -118.023 -28.942 9.000 1204
1206 3 56.347 -137.759 -25.597 8.294 1205
1207 3 71.822 -164.889 -21.518 8.640 1206
1208 3 101.050 -185.294 -23.312 7.800 1207
1209 3 107.304 -187.183 -27.217 7.800 1208
1210 3 108.198 -194.607 -25.440 1.555 1209
1211 3 146.511 -194.241 -22.393 1.200 1210
1212 3 139.626 -191.796 -36.100 1.500 1211
1213 3 139.532 -183.610 -12.348 1.500 1212
1214 3 125.152 -194.050 -30.027 1.555 1210
1215 3 120.139 -196.702 -22.633 2.100 1214
1216 3 144.902 -183.429 -8.669 1.680 1215
1217 3 97.266 -199.877 -26.234 7.800 1209
1218 3 106.890 -204.889 -12.701 6.120 1217
1219 3 97.244 -205.326 -18.506 6.120 1218
1220 3 130.675 -208.634 -6.636 2.074 1219
1221 3 145.533 -204.252 -11.178 2.160 1220
1222 3 159.353 -207.384 5.211 1.728 1221
1223 3 178.177 -215.827 -0.465 2.100 1222
1224 3 178.736 -206.127 -7.004 2.100 1223
1225 3 185.591 -204.727 3.659 1.500 1224
1226 3 195.591 -212.700 5.756 1.440 1225
1227 3 153.054 -210.361 3.422 2.400 1221
1228 3 166.639 -198.554 -17.128 1.728 1227
1229 3 182.822 -201.236 16.843 1.800 1228
1230 3 211.242 -205.497 4.662 2.016 1229
1231 3 202.862 -212.967 14.771 1.800 1230
1232 3 213.102 -206.475 6.654 1.500 1231
1233 3 219.782 -202.835 13.781 1.728 1231
1234 3 217.638 -211.446 21.545 1.728 1233
1235 3 221.277 -194.121 35.488 1.350 1234
1236 3 106.405 -227.686 -9.163 6.739 1219
1237 3 129.191 -226.099 -17.810 6.739 1236
1238 3 137.074 -222.255 -10.920 0.720 1237
1239 3 137.550 -224.430 -13.812 1.500 1238
1240 3 159.956 -225.877 -9.707 1.500 1239
1241 3 117.598 -235.768 -9.701 6.048 1237
1242 3 145.453 -235.465 -9.460 1.728 1241
1243 3 159.923 -253.647 5.390 1.500 1242
1244 3 171.202 -254.477 -5.428 1.800 1243
1245 3 187.900 -261.107 1.900 1.800 1244
1246 3 169.867 -256.770 8.899 1.800 1245
1247 3 176.144 -254.091 2.143 1.500 1246
1248 3 199.385 -261.975 1.780 1.800 1247
1249 3 213.363 -272.146 10.026 2.100 1248
1250 3 131.947 -226.958 -17.353 7.200 1241
1251 3 132.684 -245.217 -18.694 7.200 1250
1252 3 140.462 -246.786 -22.890 1.200 1251
1253 3 133.650 -254.758 -13.763 1.382 1252
1254 3 132.432 -257.628 -27.772 5.760 1251
1255 3 140.369 -272.743 -13.687 4.680 1254
1256 3 128.149 -268.509 -11.189 4.680 1255
1257 3 138.056 -266.754 -13.247 1.012 1256
1258 3 146.573 -276.045 -14.347 4.778 1256
1259 3 135.215 -295.019 -23.955 3.600 1258
1260 3 149.636 -298.761 -31.925 3.600 1259
1261 3 167.395 -294.373 -27.713 1.080 1260
1262 3 165.436 -299.193 -9.369 1.500 1261
1263 3 176.540 -302.198 -18.282 1.500 1262
1264 3 171.100 -298.014 -12.581 3.300 1260
1265 3 159.693 -311.836 -17.565 5.100 1264
1266 3 156.536 -308.680 -21.356 5.100 1265
1267 3 172.201 -316.062 -24.433 2.100 1266
1268 3 170.951 -316.623 -31.742 4.800 1266
1269 3 153.851 -339.705 -35.680 4.200 1268
1270 3 169.857 -341.305 -35.877 4.500 1269
1271 3 160.890 -361.005 -30.845 3.900 1270
1272 3 173.371 -370.369 -39.595 3.300 1271
1273 3 149.817 -378.143 -44.980 2.700 1272
1274 3 173.597 -378.985 -50.761 2.400 1273
1275 3 170.685 -393.273 -30.672 2.304 1274
1276 3 179.140 -397.935 -35.641 2.205 1275
1277 3 182.440 -409.532 -37.905 1.800 1276
1278 3 196.239 -424.477 -28.630 1.500 1277
1279 3 204.627 -417.859 -21.883 1.800 1278
1280 3 212.423 -450.977 -25.582 1.800 1279
1281 3 190.222 -441.368 -29.720 0.800 1280
1282 3 150.746 -393.465 -32.195 1.500 1274
1283 3 169.085 -396.016 -28.222 1.800 1282
1284 3 162.968 -402.257 -29.444 1.800 1283
1285 3 160.773 -412.395 -44.024 1.800 1284
1286 3 178.202 -406.242 -40.848 1.500 1285
1287 3 165.323 -406.155 -34.918 1.500 1286
1288 3 164.654 -419.838 -22.888 1.500 1287
1289 3 170.102 -425.614 -29.010 1.440 1288
1290 3 165.792 -436.519 -39.926 1.800 1289
