# Supplementary material for: Adaptations during Maturation in an Identified Honeybee Interneuron Responsive to Waggle Dance Vibration Signals
Source: eNeuro. 2019 Sep 5;6(5):ENEURO.0454-18.2019. doi: 10.1523/ENEURO.0454-18.2019 (PMC6731536; doi:10.1523/ENEURO.0454-18.2019)
Supplement: Extended Data 1 — This ZIP file contains all the code used to generate the results of this publication. The code is organized into two folders: (1) GJEphys-master, which contains code for analyzing and plotting electrophysiology data and (2) GJMorph-master, which contains code for analyzing morphology data. Download Extended Data 1, ZIP file. [file sup_enu-eN-NWR-0454-18-s02.zip › Reg-MaxS-1.1/TestFiles/HSN-fluoro01.CNGNoiseStd5RandTrans3.swc]

#  SWC to SWC conversion from L-Measure. Sridevi Polavaram: spolavar@gmu.edu
#  Original fileName:/cng_repository/Soumya/LM_Automated_Testing_Enviornment/Test_Lm3.7.2_11022011_SG_Linux_NMOConv8/TestResults/LoadTest/test_52/HSN-fluoro01.CNG.swc
# 
#  Original file HSN-fluoro01.swc edited using StdSwc version 1.31 on 5/31/11.
#  Irregularities and fixes documented in HSN-fluoro01.swc.std.  See StdSwc1.31.doc for more information.
# 
#  HSN neuron (lobula place tangential cells, LPTC) from Calliphora vicina
#  identification by response properties, in vivo Alexa injection, 2-photon-microscopy imaging, x63 objective, multiple image tiles
#  reconstructed and processed with Matlab and the TREES toolbox http://www.treestoolbox.org
#  scaling 1:1:1 um
#   Max Planck Institute of Neurobiology, Martinsried, Germany
#   Systems and Computational Neuroscience, Alexander Borst
#   published in "The morphological identity of insect dendrites" Cuntz H, Forstner F, Haag J, Borst A. PMID 19112481
#  SCALE 1.0 1.0 1.0 
# 
1 1 97.297 141.904 89.489 6.912 -1
2 1 104.134 139.241 89.356 6.912 1
3 1 95.023 137.192 93.497 6.912 1
4 3 84.930 120.830 107.769 2.100 1
5 3 95.636 117.542 108.883 6.420 4
6 3 87.951 108.120 121.418 8.640 5
7 3 70.752 101.142 117.064 13.312 6
8 3 86.705 99.241 120.152 15.974 7
9 3 77.098 89.529 125.403 14.930 8
10 3 85.235 92.139 135.427 8.294 9
11 3 100.339 148.651 90.331 6.912 1
12 3 84.289 147.876 82.835 6.221 11
13 3 84.225 165.633 64.470 7.560 12
14 3 74.746 166.030 78.070 6.300 13
15 3 58.348 184.518 57.369 8.294 14
16 3 70.114 195.610 56.671 8.280 15
17 3 56.949 193.509 51.087 9.331 16
18 3 38.391 209.048 57.642 1.800 17
19 3 58.754 206.833 48.807 1.500 18
20 3 49.476 206.486 48.284 0.900 19
21 3 36.971 197.886 57.116 1.200 20
22 3 28.532 211.634 58.013 1.500 19
23 3 32.441 208.980 59.262 1.500 22
24 3 32.159 214.133 49.289 0.900 23
25 3 40.692 223.667 43.113 0.750 24
26 3 43.731 213.246 38.056 0.750 25
27 3 22.202 215.566 61.552 1.500 23
28 3 16.693 210.102 58.880 0.720 27
29 3 16.301 207.069 48.734 0.600 28
30 3 39.201 216.034 44.141 1.500 27
31 3 16.132 224.331 51.585 1.500 30
32 3 10.239 217.288 57.710 2.100 31
33 3 2.417 217.471 63.511 1.500 32
34 3 -12.380 210.399 66.953 1.500 33
35 3 -7.366 215.361 54.854 1.440 34
36 3 -22.164 209.324 67.426 0.675 35
37 3 -18.499 218.022 65.762 0.750 36
38 3 -32.137 214.516 76.096 1.080 37
39 3 -8.180 203.463 67.945 1.500 35
40 3 -31.213 203.951 77.831 0.900 39
41 3 -22.736 195.104 83.438 1.200 40
42 3 3.390 218.516 54.719 2.100 32
43 3 -0.530 228.544 49.836 1.500 42
44 3 -21.017 222.644 51.510 1.800 43
45 3 0.600 237.635 43.493 1.080 44
46 3 -19.745 224.395 55.057 1.800 44
47 3 -27.637 222.217 60.972 1.500 46
48 3 -31.642 238.601 67.970 1.500 47
49 3 -24.091 232.179 58.235 1.800 48
50 3 -29.108 244.866 62.847 1.440 49
51 3 -43.176 230.262 65.858 1.200 49
52 3 -48.379 233.036 70.715 1.690 51
53 3 -54.708 230.433 84.221 1.012 52
54 3 -63.357 234.981 74.517 0.768 53
55 3 -66.203 232.898 75.923 1.440 54
56 3 -59.812 234.000 77.257 1.125 52
57 3 -77.557 242.069 79.072 0.750 56
58 3 -75.868 238.221 83.639 0.720 57
59 3 -85.784 244.197 80.149 0.750 58
60 3 -79.991 234.534 73.486 0.720 58
61 3 -95.303 230.938 79.926 0.600 60
62 3 -74.635 234.496 81.471 0.600 60
63 3 -40.056 229.149 69.429 1.800 48
64 3 -42.919 229.639 73.235 1.843 63
65 3 -46.996 234.200 75.500 1.728 64
66 3 -55.451 223.965 82.807 1.500 65
67 3 -55.737 219.439 85.994 1.800 66
68 3 -52.799 222.286 85.295 1.500 67
69 3 -62.984 224.513 88.805 1.500 68
70 3 -67.880 221.967 88.510 1.800 69
71 3 -64.401 225.356 88.590 1.500 70
72 3 -61.897 215.332 92.140 1.680 71
73 3 -55.738 225.486 92.092 1.500 72
74 3 -66.935 216.745 101.086 1.800 73
75 3 -67.116 217.252 90.652 0.750 74
76 3 71.517 216.069 39.440 9.331 17
77 3 87.583 217.066 37.921 1.080 76
78 3 96.946 214.531 33.318 1.440 77
79 3 110.059 201.870 36.248 1.500 78
80 3 97.274 205.019 42.017 1.500 79
81 3 119.437 207.913 27.111 1.500 80
82 3 123.344 210.394 29.167 1.500 81
83 3 120.689 206.803 35.865 1.500 82
84 3 118.401 217.600 33.405 1.200 83
85 3 126.050 217.785 38.126 1.500 84
86 3 120.044 208.992 35.510 1.500 85
87 3 98.309 196.019 43.865 1.500 80
88 3 98.156 204.359 44.396 1.200 87
89 3 93.468 196.808 48.024 1.500 88
90 3 98.860 191.156 54.774 1.344 89
91 3 85.230 199.299 51.794 1.500 89
92 3 112.240 205.454 39.851 1.200 88
93 3 116.875 205.062 46.104 1.200 92
94 3 114.087 197.588 39.614 1.500 93
95 3 124.043 202.005 35.458 1.500 94
96 3 118.122 197.431 43.374 1.500 95
97 3 108.420 194.443 49.069 1.800 96
98 3 116.758 192.330 48.678 1.500 97
99 3 113.773 195.290 45.276 1.200 98
100 3 108.694 199.318 47.732 1.800 99
101 3 122.417 192.186 48.587 1.500 100
102 3 102.028 184.282 53.592 1.440 101
103 3 79.122 213.373 31.376 9.331 76
104 3 77.310 230.894 34.976 9.331 103
105 3 57.673 228.509 31.061 6.480 104
106 3 48.303 229.999 33.931 0.759 105
107 3 54.711 232.170 40.370 6.480 105
108 3 54.536 233.109 32.736 0.720 107
109 3 53.885 232.754 33.256 6.480 107
110 3 56.549 235.138 28.216 1.200 109
111 3 50.474 243.979 29.425 5.700 109
112 3 39.976 231.492 35.095 1.536 111
113 3 49.952 239.965 34.725 5.700 111
114 3 47.933 247.279 23.782 5.760 113
115 3 47.098 242.536 26.260 5.400 114
116 3 50.703 255.819 19.750 1.200 115
117 3 48.530 255.422 20.863 0.750 116
118 3 66.480 254.565 10.471 0.720 117
119 3 54.065 260.885 18.849 1.008 117
120 3 53.409 256.457 5.254 0.720 119
121 3 39.150 247.557 16.711 5.400 115
122 3 18.123 237.578 27.038 1.350 121
123 3 22.129 234.873 24.497 1.920 122
124 3 33.004 255.597 17.619 5.400 121
125 3 37.951 250.824 22.845 6.120 124
126 3 49.261 258.132 11.595 1.125 125
127 3 39.894 265.221 14.680 0.750 126
128 3 55.041 268.782 13.064 0.750 127
129 3 50.362 264.142 12.589 0.750 128
130 3 32.525 256.256 21.778 6.120 125
131 3 11.464 254.760 34.778 3.960 130
132 3 -2.721 251.689 34.622 3.650 131
133 3 -10.311 255.780 34.870 4.080 132
134 3 -24.178 265.467 42.699 1.215 133
135 3 -40.263 252.036 47.922 1.382 134
136 3 -55.212 257.278 47.358 1.500 135
137 3 -31.044 264.902 30.764 4.080 133
138 3 -36.618 268.938 35.876 3.600 137
139 3 -41.848 265.835 44.102 0.450 138
140 3 -41.875 282.210 28.043 3.600 138
141 3 -57.469 270.549 38.362 1.440 140
142 3 -55.303 272.339 44.409 3.600 140
143 3 -40.492 284.548 32.869 1.200 142
144 3 -55.888 275.639 33.507 3.600 142
145 3 -67.192 274.054 44.645 2.700 144
146 3 -63.373 279.268 49.344 1.800 145
147 3 -69.528 284.245 54.976 1.500 146
148 3 -69.839 287.723 52.433 1.800 147
149 3 -65.554 281.622 53.366 1.500 148
150 3 -79.927 275.004 52.719 1.500 149
151 3 -89.958 279.445 50.424 1.500 150
152 3 -91.040 285.160 65.201 1.382 151
153 3 -84.164 274.484 60.127 1.500 151
154 3 -91.169 285.154 61.458 1.080 153
155 3 -78.131 283.184 58.997 0.750 154
156 3 -80.679 275.418 55.312 1.500 153
157 3 -100.189 282.439 58.987 1.200 156
158 3 -98.270 277.018 67.534 1.800 157
159 3 -107.680 274.599 67.461 0.750 158
160 3 -100.043 282.380 61.403 1.536 158
161 3 -98.464 275.971 70.617 0.900 157
162 3 -87.851 276.054 61.946 0.750 161
163 3 -97.227 271.368 74.677 0.768 162
164 3 -50.736 286.961 41.165 3.600 144
165 3 -54.789 290.162 31.261 3.600 164
166 3 -58.259 295.379 29.119 1.080 165
167 3 -74.927 289.479 40.880 3.600 165
168 3 -64.766 289.982 40.203 3.456 167
169 3 -53.580 306.031 38.762 0.750 168
170 3 -64.058 293.833 44.722 3.456 168
171 3 -58.909 304.575 34.477 1.382 170
172 3 -73.458 305.588 37.738 1.500 171
173 3 -64.378 310.447 30.754 1.500 172
174 3 -68.257 308.632 27.856 1.344 173
175 3 -71.026 314.580 37.570 1.200 174
176 3 -74.251 312.944 28.096 1.800 175
177 3 -78.872 310.836 33.589 0.768 176
178 3 -77.372 302.198 38.777 1.500 171
179 3 -51.799 304.446 37.698 0.720 178
180 3 -62.829 304.532 42.745 1.500 178
181 3 -58.982 300.369 27.994 0.720 180
182 3 -58.557 311.337 30.854 1.500 180
183 3 -61.261 311.325 32.638 1.500 182
184 3 -63.703 313.003 33.963 1.344 183
185 3 -58.994 314.835 31.933 0.750 184
186 3 -76.254 298.911 41.307 3.456 170
187 3 -73.220 291.814 44.031 3.600 186
188 3 -88.975 288.665 52.450 0.900 187
189 3 -83.443 294.542 52.877 0.750 188
190 3 -93.793 299.825 57.018 1.200 189
191 3 -97.697 294.793 51.350 1.500 190
192 3 -103.387 299.534 52.579 1.200 191
193 3 -107.337 303.135 55.149 1.659 192
194 3 -99.564 291.446 48.391 1.200 190
195 3 -95.996 294.484 57.965 1.168 194
196 3 -103.249 293.412 55.420 0.750 195
197 3 -109.235 303.013 56.818 1.200 194
198 3 -106.795 295.787 57.618 1.200 197
199 3 -84.204 290.159 42.409 3.600 187
200 3 -96.009 296.083 46.791 3.000 199
201 3 -93.079 312.768 50.289 1.500 200
202 3 -99.956 314.752 57.004 1.800 201
203 3 -90.231 315.202 41.813 1.680 202
204 3 -98.133 322.308 38.380 1.536 203
205 3 -118.261 323.680 34.911 1.920 204
206 3 -125.500 324.443 41.424 1.800 205
207 3 -111.263 323.140 19.986 1.680 206
208 3 -111.305 324.311 30.712 1.500 207
209 3 -119.557 324.794 25.218 1.500 208
210 3 -118.092 331.962 11.354 1.500 209
211 3 -119.996 333.163 18.804 1.200 210
212 3 -117.578 325.800 19.352 1.500 211
213 3 -126.696 317.793 29.703 1.215 212
214 3 -95.643 301.582 44.870 3.000 200
215 3 -106.772 304.896 49.177 0.675 214
216 3 -85.188 300.852 44.920 3.000 214
217 3 -103.922 306.245 40.051 2.592 216
218 3 -112.269 299.878 43.962 1.475 217
219 3 -139.194 305.794 59.819 1.500 218
220 3 -137.547 304.660 58.710 1.500 219
221 3 -124.971 305.758 55.807 1.352 219
222 3 -123.349 304.293 57.052 1.440 221
223 3 -104.133 302.825 39.756 2.592 217
224 3 -112.779 307.389 42.049 2.880 223
225 3 -128.397 308.727 56.644 2.100 224
226 3 -130.386 314.341 51.400 1.500 225
227 3 -131.364 313.381 52.078 1.500 226
228 3 -139.875 313.059 49.572 1.500 227
229 3 -126.488 313.932 51.420 1.536 228
230 3 -121.367 309.468 46.545 1.327 229
231 3 -152.689 312.031 56.956 1.440 230
232 3 -144.662 311.443 52.729 1.344 230
233 3 -146.296 304.958 62.067 1.500 232
234 3 -159.955 313.601 65.019 1.659 233
235 3 -157.917 311.593 57.450 1.613 234
236 3 -168.325 320.745 75.204 1.500 235
237 3 -174.215 320.490 71.952 1.500 236
238 3 -179.601 319.483 77.137 1.200 237
239 3 -178.178 330.793 71.144 1.500 238
240 3 -105.174 313.464 44.360 2.880 224
241 3 -129.859 316.054 47.836 2.592 240
242 3 -133.213 318.549 48.890 2.322 241
243 3 -138.717 319.833 51.084 2.074 242
244 3 -141.041 325.799 44.983 0.675 243
245 3 -142.925 328.208 51.978 0.750 244
246 3 -152.194 326.012 57.498 1.125 245
247 3 -158.593 316.954 69.951 0.600 246
248 3 -158.768 327.093 62.823 0.750 247
249 3 -162.656 317.336 72.611 0.600 248
250 3 -170.458 323.204 68.805 0.750 248
251 3 -153.050 331.226 43.865 2.074 243
252 3 -131.370 324.428 38.397 0.768 251
253 3 -129.559 329.932 39.848 0.720 252
254 3 -143.466 331.061 40.701 1.800 251
255 3 -145.135 330.420 40.405 1.800 254
256 3 -121.415 337.257 27.361 0.750 255
257 3 -145.493 331.499 36.395 1.500 255
258 3 -148.003 324.533 30.924 1.800 257
259 3 -155.058 331.419 20.694 1.500 258
260 3 -131.588 333.880 25.167 1.800 259
261 3 -141.033 336.252 17.326 2.100 260
262 3 -144.863 326.793 18.379 1.500 261
263 3 -139.290 326.128 21.590 1.500 262
264 3 -158.263 323.944 20.906 1.500 263
265 3 -156.099 326.671 22.396 1.500 264
266 3 -162.527 323.713 10.968 1.200 265
267 3 -165.524 324.014 23.259 1.440 266
268 3 -153.927 339.762 40.150 1.800 254
269 3 -148.626 330.866 38.912 1.475 268
270 3 -142.713 327.356 37.723 1.296 269
271 3 -157.763 318.734 37.743 1.500 270
272 3 -157.943 318.423 37.073 1.200 271
273 3 -166.072 320.796 35.218 1.500 272
274 3 -157.909 312.847 37.165 1.500 273
275 3 -153.106 324.019 37.829 1.500 270
276 3 -167.022 330.376 35.322 1.500 275
277 3 -156.730 321.605 33.151 1.500 275
278 3 -160.437 324.821 27.784 1.500 277
279 3 -165.007 322.336 34.955 1.536 278
280 3 -173.213 314.626 39.900 1.500 279
281 3 -197.268 317.665 47.655 1.200 280
282 3 -200.569 311.299 50.733 1.536 281
283 3 23.276 253.611 18.944 3.960 130
284 3 16.142 266.429 10.497 4.666 283
285 3 21.530 267.835 15.060 0.672 284
286 3 17.912 275.479 19.359 0.759 285
287 3 16.308 276.779 23.978 0.750 286
288 3 23.904 284.382 19.623 0.300 287
289 3 10.942 276.175 32.292 0.750 287
290 3 15.419 270.934 18.326 4.666 284
291 3 14.637 279.504 10.271 4.800 290
292 3 4.530 273.134 16.199 1.215 291
293 3 3.165 281.832 22.651 1.500 292
294 3 -7.624 274.067 26.881 1.500 293
295 3 -18.907 290.622 26.731 1.800 294
296 3 -22.518 291.479 32.452 1.800 295
297 3 -22.733 288.201 25.285 2.100 296
298 3 -35.178 300.199 30.352 1.800 297
299 3 -47.513 303.783 34.627 1.500 298
300 3 -40.302 315.739 24.911 1.500 299
301 3 -43.444 315.241 28.695 1.536 300
302 3 7.996 286.211 15.277 4.800 291
303 3 14.744 282.102 12.911 0.600 302
304 3 20.080 280.009 18.141 0.675 303
305 3 18.448 287.710 11.418 0.691 304
306 3 29.620 288.155 18.001 0.675 305
307 3 5.820 283.173 18.816 4.800 302
308 3 2.664 302.724 23.497 6.300 307
309 3 8.696 296.541 9.981 1.200 308
310 3 7.631 294.938 7.103 6.300 308
311 3 5.306 306.455 13.093 2.074 310
312 3 1.257 314.426 11.654 1.800 311
313 3 5.282 311.943 12.337 1.500 312
314 3 9.739 307.317 16.623 1.613 313
315 3 29.634 318.115 8.655 1.536 314
316 3 23.065 314.466 10.794 1.440 315
317 3 5.322 300.848 14.546 1.800 312
318 3 -1.640 310.296 18.078 1.800 317
319 3 18.024 317.210 5.380 1.500 318
320 3 10.617 323.893 9.520 1.500 319
321 3 21.632 316.754 16.974 1.800 320
322 3 23.453 326.958 7.213 1.500 321
323 3 13.115 314.763 9.976 1.500 322
324 3 12.642 332.115 4.239 1.500 323
325 3 28.881 331.159 -3.815 1.500 324
326 3 23.245 336.255 0.698 1.037 325
327 3 20.246 329.021 -5.132 0.720 326
328 3 17.051 333.685 2.749 1.200 327
329 3 17.362 335.738 11.921 1.500 328
330 3 0.849 303.689 11.386 6.300 310
331 3 -4.051 296.985 13.123 1.344 330
332 3 -1.043 300.944 20.025 6.300 330
333 3 -0.769 304.274 18.355 6.300 332
334 3 -13.615 298.626 26.966 0.675 333
335 3 -15.943 303.481 19.602 0.750 334
336 3 -7.360 308.571 12.360 6.300 333
337 3 -5.449 311.933 14.192 6.900 336
338 3 -21.464 314.964 18.385 3.600 337
339 3 -35.503 307.925 17.011 0.720 338
340 3 -32.621 321.304 24.166 0.750 339
341 3 -29.991 318.866 24.569 0.750 340
342 3 -28.607 314.403 26.203 0.720 341
343 3 -33.923 302.228 28.668 0.750 342
344 3 -25.164 319.104 18.300 3.600 338
345 3 -29.499 312.653 14.465 3.600 344
346 3 -33.316 316.861 21.351 1.352 345
347 3 -37.799 330.655 23.694 1.500 346
348 3 -33.149 325.336 22.459 0.720 347
349 3 -30.826 328.776 17.217 1.500 347
350 3 -31.950 331.776 11.713 1.200 349
351 3 -49.385 325.874 16.000 1.500 350
352 3 -38.053 326.593 20.024 1.800 351
353 3 -30.935 338.595 20.568 1.500 352
354 3 -40.138 320.859 12.515 1.200 353
355 3 -26.044 335.107 10.453 0.720 354
356 3 -35.751 327.611 9.114 1.500 353
357 3 -38.445 325.772 14.276 1.500 356
358 3 -35.418 337.597 19.359 1.500 357
359 3 -45.183 333.935 6.245 1.500 358
360 3 -30.052 332.509 10.416 1.800 359
361 3 -31.081 343.417 13.681 1.500 360
362 3 -33.347 337.359 13.877 1.200 358
363 3 -40.296 336.997 15.074 1.440 362
364 3 -38.104 333.271 9.472 1.500 363
365 3 -40.325 334.099 12.147 0.750 364
366 3 -22.378 324.734 17.430 3.600 345
367 3 -41.830 318.448 15.577 0.911 366
368 3 -40.336 315.016 26.108 1.200 367
369 3 -23.696 307.999 23.567 0.720 368
370 3 -30.601 325.329 10.828 3.600 366
371 3 -36.646 321.416 16.906 0.506 370
372 3 -46.854 319.271 30.345 0.720 371
373 3 -41.392 322.701 27.936 0.720 372
374 3 -42.327 313.535 27.026 0.672 373
375 3 -42.523 322.959 20.484 3.600 370
376 3 -36.713 330.500 21.631 3.000 375
377 3 -54.930 323.176 27.618 1.152 376
378 3 -56.571 324.405 24.563 1.125 377
379 3 -43.164 326.373 23.499 3.000 376
380 3 -53.089 322.667 23.643 2.520 379
381 3 -61.083 318.631 17.347 0.675 380
382 3 -65.811 326.799 20.172 0.720 381
383 3 -60.645 324.321 22.207 2.520 380
384 3 -59.891 332.082 26.713 1.536 383
385 3 -60.792 328.806 25.836 1.500 384
386 3 -80.613 327.026 23.034 1.500 385
387 3 -59.448 331.264 26.440 1.416 386
388 3 -60.647 323.275 29.913 0.720 387
389 3 -81.465 330.469 23.685 0.750 388
390 3 -90.987 321.199 34.221 0.750 389
391 3 -97.420 328.889 32.677 0.750 390
392 3 -75.817 328.267 35.254 1.500 387
393 3 -58.019 331.268 28.232 1.200 392
394 3 -76.108 335.136 27.107 1.200 393
395 3 -79.988 334.125 26.902 1.200 394
396 3 -81.162 330.489 19.121 1.500 395
397 3 -79.677 332.946 22.699 1.500 396
398 3 -90.666 332.516 17.109 1.800 397
399 3 -80.777 334.606 27.016 1.200 398
400 3 -88.511 329.509 24.137 1.200 399
401 3 -51.260 334.635 13.455 2.520 383
402 3 -70.459 334.139 14.746 2.520 401
403 3 -74.528 334.093 22.401 2.520 402
404 3 -69.184 335.000 14.209 1.382 403
405 3 -72.429 341.254 14.645 0.720 404
406 3 -51.639 346.078 13.714 1.125 404
407 3 -66.792 333.037 12.332 2.520 403
408 3 -82.031 338.159 9.780 0.540 407
409 3 -92.194 337.005 19.118 0.720 408
410 3 -84.242 338.467 13.639 0.562 409
411 3 -105.079 332.149 21.809 0.750 409
412 3 -96.502 343.507 28.579 0.750 411
413 3 -106.514 328.256 24.551 0.750 412
414 3 -80.759 341.388 17.026 2.520 407
415 3 -82.007 336.714 10.424 2.100 414
416 3 -78.998 353.053 2.476 0.900 415
417 3 -76.797 341.532 3.767 2.100 415
418 3 -90.409 329.473 0.719 0.600 417
419 3 -98.790 336.279 10.464 0.720 418
420 3 -101.351 337.574 12.868 0.720 419
421 3 -115.173 333.800 28.881 0.720 420
422 3 -110.616 338.638 13.495 0.750 419
423 3 -102.309 338.360 16.363 0.600 422
424 3 -108.336 332.442 25.581 0.768 423
425 3 -88.342 341.743 3.635 2.100 417
426 3 -90.925 335.957 2.518 2.100 425
427 3 -85.784 341.838 5.869 0.400 426
428 3 -93.907 335.614 5.803 2.100 426
429 3 -97.393 339.177 11.680 0.900 428
430 3 -107.681 338.257 21.917 0.672 429
431 3 -119.737 339.782 25.084 0.720 430
432 3 -100.715 346.387 12.224 2.074 428
433 3 -102.184 341.682 3.495 0.720 432
434 3 -106.819 345.099 5.556 1.200 433
435 3 -90.262 348.999 -1.465 1.500 432
436 3 -93.283 347.972 3.327 1.500 435
437 3 -90.511 341.333 -2.164 0.746 435
438 3 -85.182 347.280 -2.115 1.200 437
439 3 -85.050 351.494 4.193 1.200 438
440 3 -93.813 349.287 1.060 1.200 439
441 3 -8.252 319.670 22.142 4.800 337
442 3 2.873 325.815 7.937 1.382 441
443 3 1.207 325.385 12.692 4.800 441
444 3 -4.424 332.694 15.301 5.040 443
445 3 5.419 328.124 5.857 1.080 444
446 3 9.208 332.376 10.256 1.500 445
447 3 4.971 332.736 4.073 1.800 446
448 3 -5.886 324.870 12.203 5.040 444
449 3 5.995 329.931 1.862 1.800 448
450 3 -3.992 327.694 12.608 0.750 449
451 3 5.368 329.984 4.860 1.800 449
452 3 4.263 345.910 -0.502 1.500 451
453 3 25.400 339.350 -6.303 1.800 452
454 3 6.205 340.984 -6.515 0.750 451
455 3 6.832 340.593 -1.269 0.600 454
456 3 6.849 339.010 3.084 0.750 455
457 3 1.693 336.966 3.686 4.320 448
458 3 -22.666 331.253 14.033 0.600 457
459 3 -16.303 334.659 8.826 4.320 457
460 3 -18.999 345.345 -3.127 0.750 459
461 3 -19.418 340.544 10.355 4.320 459
462 3 -13.844 336.345 1.189 1.500 461
463 3 -8.472 339.629 -1.028 1.500 462
464 3 -14.399 345.688 0.436 1.500 463
465 3 -8.613 340.671 -2.171 1.200 464
466 3 -19.430 346.345 6.993 3.960 461
467 3 -18.367 345.147 6.974 0.691 466
468 3 -37.806 340.044 6.808 0.750 467
469 3 -27.180 353.111 7.180 0.600 468
470 3 -34.385 347.420 2.276 0.720 469
471 3 -48.569 328.017 9.152 0.720 470
472 3 -42.120 340.373 3.206 0.768 471
473 3 -46.541 338.702 4.228 0.675 472
474 3 -43.455 349.122 3.207 0.750 473
475 3 -20.742 345.254 3.130 3.960 466
476 3 -11.752 356.994 -9.370 1.344 475
477 3 -9.689 349.678 -4.843 1.210 476
478 3 -8.940 354.814 -16.881 1.440 477
479 3 -21.919 349.765 -8.106 1.728 478
480 3 -14.659 358.942 -11.590 1.680 479
481 3 -7.024 358.433 -17.227 1.500 480
482 3 -17.863 343.089 -4.687 3.960 475
483 3 -24.285 344.307 3.258 2.400 482
484 3 -23.206 353.255 -7.417 1.800 483
485 3 -14.704 351.798 -7.413 2.100 484
486 3 -2.880 359.505 -17.861 1.800 485
487 3 -30.715 358.919 -15.834 0.672 486
488 3 -24.518 359.847 -21.160 0.600 487
489 3 -31.106 361.186 -10.795 1.800 486
490 3 -13.611 359.036 -14.710 2.100 489
491 3 -20.930 369.503 -15.074 2.100 490
492 3 -17.205 360.667 -27.455 1.800 491
493 3 -16.366 363.480 -24.771 1.800 492
494 3 -18.785 365.683 -13.847 1.800 493
495 3 -20.450 365.060 -21.091 0.750 494
496 3 -16.969 359.704 -20.393 0.720 495
497 3 -23.618 367.383 -28.671 1.200 494
498 3 -8.047 362.483 -33.988 0.750 497
499 3 -30.967 346.963 6.771 2.400 483
500 3 -38.897 357.285 -1.196 2.160 499
501 3 -41.078 349.821 -11.861 0.720 500
502 3 -46.185 361.835 -10.912 2.100 500
503 3 -42.589 354.386 -5.426 2.100 502
504 3 -50.271 353.106 -15.007 1.800 503
505 3 -40.857 356.410 -20.296 1.800 504
506 3 -38.394 357.799 -23.531 1.500 505
507 3 -49.595 352.517 -12.126 1.500 503
508 3 -51.256 354.704 -15.404 0.600 507
509 3 -32.532 356.766 -23.371 1.500 507
510 3 -57.293 361.032 -15.266 0.750 509
511 3 -46.670 356.016 -14.928 0.768 509
512 3 -49.255 358.468 -12.160 1.125 511
513 3 -45.433 355.689 -18.649 0.750 512
514 3 -30.744 350.086 -2.428 1.800 499
515 3 -50.661 357.822 5.925 0.600 514
516 3 -40.827 350.646 -2.349 1.800 514
517 3 -44.480 355.023 0.568 2.100 516
518 3 -51.345 345.451 6.227 1.800 517
519 3 -47.352 354.700 -7.085 0.720 518
520 3 -51.602 351.707 1.269 1.800 518
521 3 -56.984 340.935 3.241 0.450 520
522 3 -47.183 347.619 -1.058 1.800 520
523 3 -59.922 346.000 7.905 0.750 522
524 3 -49.796 347.271 -16.835 1.800 522
525 3 -58.863 348.118 1.291 0.400 524
526 3 -50.266 345.840 1.181 1.800 524
527 3 -62.459 340.154 -6.221 0.750 526
528 3 -61.404 347.184 1.600 0.300 527
529 3 -75.668 346.615 3.427 0.750 527
530 3 -69.516 352.059 -3.920 0.750 529
531 3 -74.601 351.465 5.427 0.750 530
532 3 -88.188 355.618 1.610 1.200 531
533 3 -87.502 345.695 5.975 1.200 532
534 3 -84.168 344.962 3.630 0.720 533
535 3 -89.871 344.445 -0.975 0.900 534
536 3 -55.539 353.855 -0.107 1.500 526
537 3 -65.459 350.191 -10.616 1.500 536
538 3 -65.317 349.234 7.078 0.672 537
539 3 -82.383 346.526 -0.683 0.720 538
540 3 -80.489 349.318 -11.695 0.720 539
541 3 -75.670 351.019 -6.429 1.500 537
542 3 -70.719 359.792 -8.922 1.500 541
543 3 -64.923 355.287 -15.422 1.500 542
544 3 -67.262 354.700 -10.980 1.382 543
545 3 -69.384 355.367 -16.882 1.200 544
546 3 -60.383 354.588 -15.005 1.200 545
547 3 -58.937 348.948 -18.857 1.500 546
548 3 -61.317 359.704 -18.821 1.500 547
549 3 -71.488 353.369 -14.145 1.500 545
550 3 -56.214 350.856 -21.279 1.125 549
551 3 -72.693 352.035 -16.373 0.720 550
552 3 -68.234 357.363 -18.340 0.691 551
553 3 82.388 221.198 31.577 10.451 104
554 3 87.739 229.652 24.883 1.296 553
555 3 117.060 223.958 15.706 1.500 554
556 3 101.053 222.561 32.369 1.500 554
557 3 108.018 221.308 26.625 1.500 556
558 3 117.779 220.214 27.041 1.800 557
559 3 114.944 220.355 32.649 1.500 558
560 3 109.962 223.163 29.075 1.680 559
561 3 112.462 220.673 18.866 1.440 560
562 3 116.082 214.504 25.473 1.500 559
563 3 120.566 219.595 37.681 1.500 562
564 3 122.083 220.351 25.907 1.382 563
565 3 130.687 224.834 26.511 1.382 564
566 3 133.357 229.025 20.624 1.200 565
567 3 134.123 218.708 22.984 0.300 566
568 3 123.475 221.948 23.393 1.500 566
569 3 136.906 214.581 17.330 1.500 568
570 3 128.217 218.800 22.933 1.500 569
571 3 145.773 218.732 18.716 1.500 570
572 3 140.984 211.476 24.438 1.440 565
573 3 135.277 205.800 19.015 0.750 572
574 3 142.672 213.486 29.186 0.750 573
575 3 125.559 214.927 27.655 0.768 573
576 3 142.497 221.087 28.173 1.215 572
577 3 140.346 209.774 28.841 1.200 576
578 3 153.420 212.117 22.672 1.500 577
579 3 159.241 215.850 24.638 1.500 578
580 3 143.639 210.038 28.682 1.800 579
581 3 149.083 213.967 29.412 1.012 580
582 3 154.047 209.155 29.392 1.728 580
583 3 98.848 248.982 19.693 10.451 553
584 3 109.515 242.238 12.380 1.500 583
585 3 104.974 228.117 19.340 0.750 584
586 3 104.283 238.214 14.586 1.500 584
587 3 116.054 239.314 10.201 0.720 586
588 3 115.047 235.207 11.348 1.500 586
589 3 111.000 229.849 14.997 1.680 588
590 3 120.037 242.886 0.801 1.800 589
591 3 119.537 233.370 12.613 1.597 590
592 3 115.343 231.693 23.947 0.750 591
593 3 119.946 233.618 7.946 1.800 590
594 3 127.025 234.806 3.832 0.562 593
595 3 134.642 243.558 11.903 1.800 593
596 3 139.594 236.037 9.205 2.100 595
597 3 139.396 239.619 -0.047 1.382 596
598 3 125.427 241.222 16.358 1.344 597
599 3 129.235 233.421 12.660 0.750 597
600 3 132.691 229.010 16.045 1.500 599
601 3 137.125 235.658 9.135 1.200 600
602 3 136.662 224.860 12.168 1.200 601
603 3 130.019 238.964 7.349 2.100 596
604 3 134.456 232.608 7.639 1.800 603
605 3 155.319 237.093 11.937 1.200 604
606 3 151.365 228.869 8.069 1.200 605
607 3 139.824 222.504 12.174 1.500 606
608 3 154.828 225.119 6.888 1.500 607
609 3 137.135 231.758 12.852 1.200 608
610 3 142.724 231.983 16.242 1.500 609
611 3 141.048 232.863 7.976 2.100 604
612 3 130.691 250.210 6.095 0.675 611
613 3 146.365 238.852 17.035 1.800 611
614 3 146.759 242.758 10.969 2.400 613
615 3 149.267 239.507 10.014 1.500 614
616 3 164.281 231.138 10.184 1.500 615
617 3 162.918 233.252 4.467 1.800 616
618 3 165.303 236.803 1.800 1.200 617
619 3 176.134 241.483 9.745 1.500 618
620 3 187.144 237.914 2.435 1.800 619
621 3 180.415 235.131 3.019 1.500 620
622 3 184.097 234.380 9.089 1.500 621
623 3 192.432 240.200 6.401 1.500 622
624 3 194.618 239.834 3.775 1.800 623
625 3 195.380 239.410 5.296 1.500 624
626 3 152.171 225.197 18.265 1.500 617
627 3 159.917 234.611 10.549 1.500 626
628 3 158.918 232.371 11.323 1.800 627
629 3 147.306 226.049 10.432 1.500 628
630 3 152.061 222.337 19.740 2.100 629
631 3 162.936 218.559 20.688 1.800 630
632 3 171.132 210.255 19.078 1.500 631
633 3 173.174 215.201 17.754 1.500 632
634 3 167.276 213.952 19.214 1.080 633
635 3 168.172 217.265 19.475 1.500 633
636 3 174.964 220.974 14.729 1.500 635
637 3 166.106 244.107 2.789 1.800 614
638 3 163.693 250.506 -6.122 1.800 637
639 3 163.145 241.449 6.115 2.400 638
640 3 163.698 248.795 3.441 1.500 639
641 3 171.759 251.862 -0.280 0.720 640
642 3 179.997 250.061 3.529 0.750 641
643 3 180.796 246.376 1.552 0.600 642
644 3 195.190 248.179 -1.795 0.720 643
645 3 199.765 251.587 -1.042 0.720 644
646 3 161.528 259.061 11.906 1.500 640
647 3 153.431 247.031 0.844 1.800 646
648 3 171.109 252.066 -2.614 0.675 647
649 3 167.449 263.669 -7.620 0.600 648
650 3 171.492 258.017 -2.017 0.750 649
651 3 163.798 257.040 -1.426 0.750 650
652 3 166.312 253.103 5.413 1.800 647
653 3 165.589 244.616 -1.073 1.500 652
654 3 166.594 253.717 7.994 2.100 653
655 3 179.199 254.156 -3.912 1.500 654
656 3 188.734 253.429 -4.098 1.500 655
657 3 182.540 263.465 0.683 1.500 656
658 3 190.962 251.023 -8.452 1.200 657
659 3 190.557 260.093 -5.989 1.500 658
660 3 194.740 264.478 -7.202 1.800 659
661 3 202.305 262.087 -8.052 1.200 660
662 3 194.660 266.991 -9.784 1.500 661
663 3 100.950 253.158 14.559 8.640 583
664 3 86.213 243.670 8.525 1.200 663
665 3 85.684 248.091 16.524 0.750 664
666 3 85.263 247.455 3.609 0.720 665
667 3 70.483 253.870 14.040 0.750 666
668 3 102.230 240.130 6.990 8.640 663
669 3 90.256 249.289 11.819 8.640 668
670 3 107.779 241.281 3.929 0.750 669
671 3 110.173 250.049 0.174 1.125 670
672 3 95.149 256.300 3.508 8.640 669
673 3 90.120 256.071 6.652 9.504 672
674 3 107.377 261.179 1.968 1.440 673
675 3 142.846 261.950 -3.358 1.500 674
676 3 142.840 260.219 -11.479 1.500 675
677 3 121.423 254.473 -6.029 1.500 676
678 3 136.571 259.868 -1.746 1.500 677
679 3 146.883 246.018 -7.096 1.500 678
680 3 142.767 258.985 -4.583 1.500 679
681 3 119.036 260.598 -9.573 1.440 675
682 3 144.690 257.011 1.771 0.750 681
683 3 147.509 258.814 -5.481 0.750 682
684 3 143.040 262.367 -12.534 1.080 683
685 3 136.026 264.134 -2.382 0.675 684
686 3 146.074 265.482 -9.542 0.750 685
687 3 157.944 262.336 -17.525 0.691 686
688 3 80.811 263.545 4.725 9.504 673
689 3 99.099 260.576 5.999 2.400 688
690 3 102.704 267.730 -0.390 3.000 689
691 3 123.330 267.202 -0.520 1.215 690
692 3 109.646 262.537 -1.950 1.500 691
693 3 116.440 255.144 -3.092 1.500 692
694 3 114.446 268.745 -6.235 3.000 690
695 3 125.432 268.535 -12.063 2.700 694
696 3 123.062 262.311 -10.291 0.750 695
697 3 135.401 271.373 -6.403 1.500 696
698 3 139.488 272.287 -7.434 0.750 697
699 3 130.677 266.454 -12.719 1.440 697
700 3 124.013 262.546 -5.140 1.440 699
701 3 134.371 268.284 -4.091 1.440 700
702 3 123.429 272.616 -7.972 2.400 695
703 3 118.480 273.597 -15.030 2.400 702
704 3 120.738 273.768 -11.474 3.000 703
705 3 122.946 277.829 -13.702 0.750 704
706 3 134.948 272.739 -20.895 2.400 704
707 3 133.718 274.963 -19.137 1.500 706
708 3 151.110 273.582 -20.975 1.500 707
709 3 143.779 271.460 -16.474 1.200 708
710 3 134.679 273.833 -15.024 1.382 709
711 3 145.910 275.342 -33.508 2.100 706
712 3 140.389 279.439 -28.957 1.500 711
713 3 137.168 289.688 -25.347 1.800 712
714 3 154.061 285.914 -33.939 1.800 713
715 3 146.849 298.949 -22.043 1.500 714
716 3 149.360 288.951 -27.907 1.800 715
717 3 147.467 294.300 -30.840 1.728 716
718 3 147.447 281.630 -22.799 1.800 711
719 3 150.960 282.971 -25.883 2.400 718
720 3 154.550 282.659 -19.905 2.100 719
721 3 160.808 275.414 -28.376 1.800 720
722 3 162.485 279.871 -20.304 1.500 721
723 3 166.904 280.938 -30.188 1.500 722
724 3 165.838 278.306 -17.476 1.500 723
725 3 162.503 277.368 -18.337 0.750 724
726 3 165.357 270.071 -24.139 1.500 724
727 3 158.508 273.570 -12.582 1.500 726
728 3 171.666 276.438 -19.101 1.125 727
729 3 166.757 276.958 -19.521 1.680 728
730 3 165.966 273.462 -15.681 1.500 729
731 3 178.233 273.242 -15.954 1.440 730
732 3 178.998 273.208 -16.562 1.500 731
733 3 154.126 279.905 -21.986 2.400 719
734 3 167.591 286.158 -20.800 1.800 733
735 3 164.048 291.034 -25.680 2.100 734
736 3 180.835 298.154 -22.668 2.100 735
737 3 177.331 294.387 -25.907 1.440 736
738 3 180.161 290.693 -28.376 1.728 737
739 3 197.082 295.125 -31.945 1.728 738
740 3 180.764 296.065 -23.402 1.500 739
741 3 193.288 290.626 -24.072 1.500 740
742 3 177.350 278.603 -16.140 1.920 741
743 3 204.640 293.375 -29.532 1.500 742
744 3 189.333 279.069 -17.889 1.728 743
745 3 198.401 284.645 -18.833 1.200 744
746 3 177.573 295.614 -27.504 2.160 736
747 3 182.697 296.904 -24.234 1.800 746
748 3 186.710 300.138 -29.693 1.728 747
749 3 200.916 306.755 -35.008 1.152 748
750 3 198.864 301.456 -30.847 1.200 749
751 3 194.798 296.316 -32.653 0.691 750
752 3 202.847 304.827 -26.027 1.125 751
753 3 194.559 301.382 -26.411 1.500 752
754 3 206.520 297.592 -21.122 1.500 753
755 3 200.514 292.262 -26.637 1.344 754
756 3 195.693 301.334 -27.140 1.200 755
757 3 207.507 295.842 -23.060 1.500 756
758 3 218.542 299.155 -28.253 1.500 757
759 3 213.503 305.046 -22.180 1.500 758
760 3 207.973 296.988 -34.995 1.200 759
761 3 211.417 305.295 -33.606 1.800 760
762 3 193.295 297.513 -34.544 1.728 748
763 3 206.010 305.566 -34.943 1.440 762
764 3 198.561 304.549 -30.752 1.200 763
765 3 198.543 308.464 -34.159 1.440 764
766 3 207.060 304.779 -36.920 1.680 765
767 3 208.775 308.064 -41.540 1.920 766
768 3 204.003 310.884 -43.772 2.074 762
769 3 187.958 303.689 -33.627 1.500 768
770 3 199.250 317.431 -47.645 1.800 769
771 3 208.619 314.415 -38.012 1.800 770
772 3 204.875 314.354 -45.838 1.500 771
773 3 205.258 321.380 -42.479 1.500 772
774 3 211.612 326.581 -37.078 1.680 773
775 3 218.275 320.955 -52.338 1.500 774
776 3 211.224 318.405 -49.603 1.680 775
777 3 226.029 320.154 -43.611 1.440 776
778 3 208.401 326.692 -39.324 2.100 777
779 3 232.897 326.365 -42.916 1.500 778
780 3 237.937 317.549 -45.430 1.500 779
781 3 234.259 320.693 -44.098 1.536 780
782 3 233.213 332.273 -42.164 1.536 781
783 3 239.958 322.104 -41.024 0.675 781
784 3 226.258 332.880 -45.728 0.750 783
785 3 222.764 333.615 -43.364 0.750 784
786 3 221.981 330.134 -40.851 0.750 785
787 3 239.065 333.835 -47.658 0.750 786
788 3 224.935 337.817 -38.878 0.720 787
789 3 221.815 337.975 -36.692 0.750 788
790 3 88.860 262.016 0.171 7.200 688
791 3 77.185 261.565 10.428 0.900 790
792 3 76.341 257.288 1.721 1.200 791
793 3 75.491 263.673 -6.013 1.500 792
794 3 70.390 263.474 5.425 1.200 793
795 3 67.227 268.257 -3.148 1.500 794
796 3 94.293 262.834 -1.544 7.200 790
797 3 82.826 269.814 -2.376 0.750 796
798 3 88.262 264.955 -1.422 7.200 796
799 3 91.297 266.893 -3.585 8.640 798
800 3 110.429 269.015 -18.700 1.800 799
801 3 94.037 268.639 -16.756 8.640 799
802 3 96.492 288.782 -22.362 4.200 801
803 3 92.275 279.258 -21.406 1.800 802
804 3 117.178 297.908 -26.838 1.800 803
805 3 100.787 294.206 -29.828 1.800 804
806 3 97.759 295.821 -21.412 2.100 805
807 3 103.064 295.048 -24.970 0.900 806
808 3 107.101 311.052 -28.947 2.400 807
809 3 115.507 299.787 -36.653 2.100 808
810 3 104.715 302.926 -15.830 1.800 809
811 3 107.648 304.452 -22.134 2.100 810
812 3 116.946 314.033 -25.953 2.400 811
813 3 124.200 310.220 -39.422 1.500 812
814 3 107.372 301.814 -22.563 0.768 813
815 3 105.270 308.404 -31.459 1.200 814
816 3 103.381 306.844 -36.012 0.768 815
817 3 104.439 312.255 -35.298 0.750 816
818 3 104.367 314.964 -36.368 1.500 813
819 3 103.221 308.322 -33.331 1.800 818
820 3 112.751 320.897 -32.947 1.500 819
821 3 108.970 321.580 -31.956 1.800 820
822 3 115.469 321.574 -44.622 1.500 821
823 3 125.518 315.744 -43.901 1.800 822
824 3 117.847 321.620 -45.298 1.680 823
825 3 113.015 319.746 -41.039 1.728 824
826 3 114.953 324.527 -42.082 0.750 825
827 3 99.497 326.535 -38.865 1.800 826
828 3 102.842 329.056 -44.239 0.691 827
829 3 123.538 325.851 -38.796 1.800 823
830 3 139.630 324.688 -42.429 1.500 829
831 3 132.024 319.817 -41.567 1.500 830
832 3 132.794 322.586 -42.218 1.500 831
833 3 124.933 324.727 -40.920 1.382 832
834 3 128.760 330.585 -42.180 1.500 830
835 3 127.661 330.350 -44.308 1.440 834
836 3 127.127 323.336 -44.710 0.750 835
837 3 119.619 316.873 -36.922 0.900 836
838 3 118.115 329.892 -42.776 0.720 837
839 3 126.666 320.269 -41.317 0.750 838
840 3 138.809 321.099 -50.791 0.672 839
841 3 143.007 329.491 -48.286 0.750 840
842 3 136.432 324.733 -45.912 0.600 841
843 3 114.299 278.567 -25.590 3.240 802
844 3 105.535 285.408 -19.083 3.456 843
845 3 116.467 273.913 -21.244 0.600 844
846 3 122.976 291.858 -35.943 3.456 844
847 3 126.293 285.772 -25.598 0.768 846
848 3 118.298 284.260 -31.919 3.456 846
849 3 125.810 298.068 -31.785 3.900 848
850 3 143.843 296.331 -36.312 1.200 849
851 3 128.584 298.575 -34.601 3.900 849
852 3 132.676 303.053 -30.950 3.629 851
853 3 147.691 310.026 -36.563 3.888 852
854 3 149.653 314.820 -44.821 3.456 853
855 3 148.552 316.375 -49.416 3.300 854
856 3 152.377 319.823 -45.670 1.500 855
857 3 148.012 324.250 -46.383 1.500 856
858 3 158.995 336.317 -53.110 1.500 857
859 3 152.033 333.851 -46.331 1.500 858
860 3 141.825 333.130 -40.369 1.500 859
861 3 146.842 336.428 -45.183 1.500 860
862 3 152.563 327.586 -52.546 1.800 861
863 3 148.148 336.940 -51.734 0.750 862
864 3 151.222 332.857 -54.188 1.200 863
865 3 141.397 340.902 -47.743 0.750 864
866 3 151.124 333.484 -49.247 1.500 862
867 3 150.796 342.034 -39.632 1.500 866
868 3 151.349 342.432 -46.997 0.750 867
869 3 149.732 334.151 -51.681 1.200 868
870 3 163.062 341.267 -58.132 0.750 869
871 3 146.454 336.350 -51.244 0.750 870
872 3 140.508 338.736 -48.936 1.080 871
873 3 163.786 321.823 -44.720 3.300 855
874 3 151.117 327.760 -46.993 2.700 873
875 3 173.207 326.342 -49.577 1.536 874
876 3 159.924 325.320 -40.296 1.500 875
877 3 168.874 327.042 -45.529 1.200 876
878 3 174.650 317.980 -44.622 1.500 877
879 3 177.621 325.816 -36.817 1.500 878
880 3 172.007 321.921 -42.885 1.500 879
881 3 165.637 316.423 -41.678 1.200 880
882 3 184.909 326.692 -48.665 1.440 881
883 3 192.655 327.017 -44.823 1.440 882
884 3 163.863 335.585 -41.216 2.100 874
885 3 171.518 339.887 -50.324 2.880 884
886 3 173.482 340.265 -50.918 1.500 885
887 3 180.289 340.116 -48.222 1.500 886
888 3 173.560 332.907 -43.749 1.800 887
889 3 180.495 341.015 -38.343 1.680 888
890 3 172.045 332.563 -37.573 1.215 889
891 3 200.452 335.151 -45.975 1.500 890
892 3 200.940 335.824 -47.185 1.800 891
893 3 195.046 329.436 -38.613 1.500 892
894 3 186.010 329.711 -43.306 1.500 889
895 3 186.892 344.233 -57.284 1.500 894
896 3 197.079 346.173 -48.418 1.500 895
897 3 202.907 338.989 -55.022 1.800 896
898 3 197.870 345.279 -57.592 1.500 897
899 3 215.515 345.372 -49.127 1.843 898
900 3 211.368 344.026 -55.067 1.500 899
901 3 215.339 341.575 -52.151 1.012 900
902 3 214.276 341.612 -51.194 1.200 901
903 3 210.080 342.269 -48.219 0.900 902
904 3 171.354 334.069 -51.283 2.100 885
905 3 162.493 340.019 -49.945 3.000 904
906 3 170.638 339.279 -52.928 1.200 905
907 3 168.961 338.827 -55.999 1.500 906
908 3 165.615 337.268 -57.615 1.500 907
909 3 163.831 348.441 -57.020 1.800 908
910 3 166.546 340.052 -58.059 1.200 909
911 3 164.279 347.845 -55.213 1.200 910
912 3 161.263 341.311 -59.533 1.500 911
913 3 164.270 343.975 -45.631 1.200 912
914 3 157.437 341.653 -53.761 1.800 909
915 3 169.465 342.998 -62.054 1.800 914
916 3 169.584 341.131 -57.954 1.800 915
917 3 151.348 345.754 -53.569 2.100 916
918 3 170.485 348.744 -60.008 2.100 917
919 3 175.631 352.933 -61.231 1.500 918
920 3 173.096 354.094 -63.740 0.750 919
921 3 155.496 354.033 -55.285 0.750 920
922 3 160.730 350.854 -54.990 0.750 920
923 3 165.357 349.486 -71.426 1.500 919
924 3 159.901 355.363 -60.904 1.500 923
925 3 177.470 351.701 -69.265 1.500 924
926 3 168.310 354.040 -67.842 1.500 925
927 3 172.431 336.420 -51.460 2.100 904
928 3 186.502 333.406 -47.032 1.800 927
929 3 175.981 341.989 -53.527 2.400 928
930 3 180.498 337.927 -51.098 1.200 929
931 3 180.046 346.551 -51.642 1.200 930
932 3 178.146 348.109 -54.150 1.500 931
933 3 194.162 347.927 -56.909 1.800 932
934 3 197.093 361.526 -59.598 1.500 933
935 3 204.538 351.913 -61.958 1.500 934
936 3 215.515 356.417 -63.429 1.659 935
937 3 209.193 359.452 -61.854 1.440 936
938 3 187.945 353.963 -57.850 1.800 930
939 3 184.061 350.928 -59.600 1.800 938
940 3 186.135 356.073 -64.745 1.800 939
941 3 183.200 355.443 -65.668 1.800 940
942 3 193.497 350.262 -72.687 1.728 941
943 3 176.340 354.589 -66.957 1.440 942
944 3 188.317 350.825 -66.516 1.500 941
945 3 192.022 369.859 -74.209 1.500 944
946 3 196.600 359.582 -73.692 1.200 945
947 3 188.880 364.949 -69.371 1.440 946
948 3 200.950 366.155 -70.736 1.843 947
949 3 209.238 371.422 -82.381 1.500 948
950 3 193.774 360.424 -76.355 1.920 949
951 3 181.379 366.986 -73.109 0.750 950
952 3 194.162 365.381 -83.781 1.440 950
953 3 207.343 372.464 -81.100 1.008 952
954 3 187.064 352.933 -58.245 2.400 939
955 3 193.275 356.537 -60.166 1.500 954
956 3 201.271 347.118 -59.163 1.500 955
957 3 199.469 357.360 -63.074 1.500 956
958 3 201.434 357.470 -66.446 1.500 957
959 3 203.700 359.591 -70.448 1.215 958
960 3 203.842 365.197 -60.152 1.215 959
961 3 209.720 355.247 -72.193 1.500 960
962 3 207.536 365.803 -72.703 1.500 961
963 3 203.709 359.839 -74.660 1.500 959
964 3 209.446 356.438 -72.205 1.500 963
965 3 205.299 361.515 -65.803 1.800 964
966 3 214.855 368.302 -77.162 1.200 965
967 3 211.398 367.626 -71.084 1.440 966
968 3 90.609 268.621 -19.846 6.840 801
969 3 63.769 267.776 -3.587 1.012 968
970 3 80.028 272.620 -12.205 1.500 969
971 3 71.862 272.188 -19.697 1.500 970
972 3 68.481 263.952 -20.255 1.800 971
973 3 65.021 263.435 -11.148 1.800 972
974 3 80.773 277.712 -8.100 6.840 968
975 3 88.921 277.579 -19.823 6.480 974
976 3 68.685 275.695 -14.798 1.690 975
977 3 74.291 288.231 -11.443 1.500 976
978 3 53.964 274.293 -14.891 1.800 977
979 3 54.118 274.995 -5.603 1.500 978
980 3 59.502 263.055 -14.540 1.500 979
981 3 56.670 273.841 -17.762 1.500 980
982 3 58.630 283.861 -11.190 1.800 977
983 3 54.390 271.925 -11.455 1.680 982
984 3 58.150 284.418 -11.777 1.500 983
985 3 44.713 275.707 -12.197 1.500 984
986 3 47.430 275.366 -10.450 1.680 985
987 3 59.765 289.323 -6.956 1.500 986
988 3 54.224 287.938 -13.933 0.675 987
989 3 39.840 280.377 -13.378 0.720 988
990 3 88.469 285.061 -26.123 6.480 975
991 3 75.068 288.612 -26.298 6.840 990
992 3 54.747 289.591 -19.709 1.200 991
993 3 61.106 290.275 -16.241 1.500 992
994 3 71.167 290.849 -26.769 1.200 993
995 3 66.265 291.640 -25.283 1.080 994
996 3 59.513 280.400 -21.269 1.500 995
997 3 60.298 282.242 -26.982 0.720 996
998 3 55.440 287.154 -20.185 0.750 997
999 3 46.243 284.849 -18.278 0.750 998
1000 3 79.978 291.822 -20.421 6.840 991
1001 3 78.306 300.422 -23.114 5.875 1000
1002 3 77.970 308.451 -27.155 6.450 1001
1003 3 65.544 316.508 -33.305 4.355 1002
1004 3 62.533 319.427 -34.153 3.600 1003
1005 3 75.390 329.226 -37.275 0.768 1004
1006 3 66.302 329.869 -31.696 3.600 1004
1007 3 67.288 337.618 -26.394 3.456 1006
1008 3 50.688 332.949 -28.971 1.012 1007
1009 3 43.212 327.568 -29.865 1.440 1008
1010 3 32.857 329.668 -25.461 0.900 1009
1011 3 34.088 334.224 -30.013 0.750 1010
1012 3 34.869 343.248 -20.262 1.440 1011
1013 3 22.997 341.673 -15.730 1.536 1012
1014 3 62.068 335.000 -38.321 3.456 1007
1015 3 62.825 342.640 -42.557 0.600 1014
1016 3 51.931 334.722 -39.968 2.700 1014
1017 3 45.263 347.543 -27.802 3.226 1016
1018 3 29.831 347.015 -34.485 2.400 1017
1019 3 22.772 352.640 -29.325 1.536 1018
1020 3 9.165 349.895 -24.469 1.800 1019
1021 3 12.341 359.301 -27.928 1.500 1020
1022 3 19.243 359.413 -31.401 1.920 1021
1023 3 14.125 361.457 -28.094 1.920 1022
1024 3 39.935 347.526 -37.092 1.500 1018
1025 3 30.826 356.239 -31.456 1.800 1024
1026 3 31.111 355.387 -26.763 2.400 1025
1027 3 43.209 361.788 -33.648 2.100 1026
1028 3 45.285 366.970 -32.254 1.440 1027
1029 3 45.425 360.883 -40.855 1.800 1028
1030 3 39.163 378.731 -38.517 1.500 1029
1031 3 45.873 371.236 -41.066 1.200 1030
1032 3 35.026 374.963 -42.424 1.500 1031
1033 3 38.577 366.816 -35.647 1.690 1027
1034 3 44.149 367.018 -39.389 1.200 1033
1035 3 30.302 373.587 -34.756 1.680 1034
1036 3 48.785 368.676 -36.986 1.106 1035
1037 3 53.073 376.045 -43.970 1.382 1036
1038 3 49.973 373.943 -43.073 1.458 1037
1039 3 55.847 377.710 -42.409 1.200 1038
1040 3 101.073 321.391 -34.712 6.048 1002
1041 3 88.537 322.882 -40.514 5.100 1040
1042 3 85.635 324.004 -48.688 2.700 1041
1043 3 81.232 333.383 -49.237 1.800 1042
1044 3 79.046 339.389 -50.799 2.100 1043
1045 3 82.627 338.838 -56.547 1.500 1044
1046 3 74.326 344.458 -57.631 1.680 1045
1047 3 73.094 347.731 -52.856 1.800 1046
1048 3 80.320 329.880 -44.349 3.000 1042
1049 3 99.663 339.697 -43.660 2.400 1048
1050 3 107.508 345.670 -53.229 2.640 1049
1051 3 95.414 336.206 -51.258 2.400 1050
1052 3 99.574 347.413 -59.397 2.640 1051
1053 3 101.358 359.728 -55.487 1.800 1052
1054 3 106.196 353.006 -64.881 2.100 1053
1055 3 86.198 352.193 -52.605 2.640 1054
1056 3 98.146 346.588 -55.947 2.400 1055
1057 3 93.296 355.060 -58.046 2.100 1056
1058 3 107.791 350.187 -70.342 2.400 1057
1059 3 112.882 359.239 -61.597 1.500 1058
1060 3 109.403 353.695 -69.239 1.728 1059
1061 3 106.823 350.215 -69.999 1.500 1060
1062 3 106.850 348.122 -64.660 1.800 1061
1063 3 126.715 350.821 -70.132 1.800 1062
1064 3 106.878 351.128 -58.126 1.440 1063
1065 3 128.257 366.693 -70.565 1.536 1064
1066 3 123.035 362.351 -67.134 1.536 1065
1067 3 98.290 347.512 -61.723 2.400 1058
1068 3 98.334 355.269 -55.995 2.304 1067
1069 3 93.767 358.082 -61.141 2.400 1068
1070 3 102.609 361.217 -68.362 2.160 1069
1071 3 90.144 355.124 -67.245 1.500 1070
1072 3 102.714 356.630 -68.900 1.500 1071
1073 3 110.464 354.360 -80.527 1.500 1072
1074 3 107.695 363.509 -77.413 1.094 1073
1075 3 105.322 349.292 -75.482 1.152 1074
1076 3 111.207 363.979 -79.097 1.200 1075
1077 3 110.691 366.092 -81.569 1.200 1076
1078 3 118.792 364.767 -81.984 0.720 1077
1079 3 117.421 361.091 -76.864 0.750 1078
1080 3 127.591 366.703 -86.858 0.750 1079
1081 3 93.519 356.530 -79.254 1.680 1072
1082 3 95.201 361.983 -73.833 2.100 1081
1083 3 84.558 357.513 -78.793 1.597 1082
1084 3 86.108 367.608 -69.179 0.768 1083
1085 3 95.680 361.544 -71.328 0.720 1084
1086 3 91.693 373.309 -66.169 0.768 1085
1087 3 91.890 354.641 -76.794 1.597 1083
1088 3 78.384 365.404 -64.543 1.680 1087
1089 3 74.631 368.283 -78.044 1.690 1088
1090 3 88.611 373.606 -74.244 1.500 1089
1091 3 77.765 381.434 -66.407 0.400 1090
1092 3 76.379 372.179 -64.388 0.691 1091
1093 3 68.404 368.594 -61.299 1.500 1090
1094 3 73.702 368.499 -63.802 1.500 1093
1095 3 71.602 370.594 -64.798 1.800 1094
1096 3 107.123 370.529 -77.595 1.500 1082
1097 3 102.065 365.768 -80.575 1.200 1096
1098 3 97.786 359.772 -72.294 1.500 1097
1099 3 101.370 362.843 -79.735 1.200 1098
1100 3 100.944 367.737 -71.711 0.600 1099
1101 3 99.205 369.399 -69.218 0.750 1100
1102 3 110.740 360.082 -78.416 1.500 1096
1103 3 110.288 365.038 -82.854 1.500 1102
1104 3 105.804 363.979 -74.980 1.800 1103
1105 3 111.122 368.322 -90.118 1.475 1104
1106 3 108.967 359.941 -86.819 0.506 1105
1107 3 109.228 368.491 -80.920 0.750 1106
1108 3 99.856 364.715 -79.280 0.768 1107
1109 3 115.470 371.446 -81.478 0.768 1108
1110 3 114.918 369.269 -83.203 1.475 1105
1111 3 114.042 364.578 -83.165 1.597 1110
1112 3 109.167 358.831 -79.884 1.500 1111
1113 3 120.509 369.113 -86.811 1.215 1112
1114 3 121.235 368.928 -86.132 1.500 1113
1115 3 118.026 364.632 -78.699 1.440 1114
1116 3 94.632 325.906 -39.278 3.024 1041
1117 3 110.296 329.792 -44.555 3.000 1116
1118 3 111.265 341.215 -47.795 2.880 1117
1119 3 114.644 335.167 -56.442 0.900 1118
1120 3 134.113 341.304 -53.957 1.500 1119
1121 3 125.286 337.785 -53.118 1.800 1120
1122 3 131.009 337.969 -54.605 1.728 1121
1123 3 133.430 336.162 -56.898 0.750 1122
1124 3 126.333 327.604 -48.111 0.720 1123
1125 3 131.564 342.658 -59.079 1.728 1122
1126 3 133.134 348.440 -53.901 1.500 1125
1127 3 145.781 346.959 -58.622 1.500 1126
1128 3 145.930 339.490 -54.337 0.911 1127
1129 3 147.226 346.865 -55.726 1.593 1128
1130 3 103.652 333.799 -46.769 2.880 1118
1131 3 110.138 334.292 -51.802 2.419 1130
1132 3 125.904 343.239 -55.346 2.700 1131
1133 3 125.228 349.395 -65.548 1.500 1132
1134 3 139.466 348.558 -67.803 1.500 1133
1135 3 128.963 348.846 -64.137 1.500 1134
1136 3 126.757 353.496 -53.444 1.500 1135
1137 3 151.406 348.125 -62.930 1.800 1136
1138 3 140.932 353.270 -59.912 1.536 1137
1139 3 151.860 355.683 -67.078 1.800 1137
1140 3 157.816 361.952 -75.251 2.100 1139
1141 3 155.181 362.472 -63.595 1.800 1140
1142 3 154.098 359.214 -67.587 1.800 1141
1143 3 162.193 363.823 -70.588 1.800 1142
1144 3 172.888 359.741 -78.523 1.500 1143
1145 3 176.483 360.062 -66.081 1.344 1144
1146 3 181.967 356.471 -77.673 0.750 1145
1147 3 125.139 345.371 -65.685 2.100 1133
1148 3 126.801 350.973 -61.914 1.800 1147
1149 3 126.022 355.809 -58.719 1.139 1148
1150 3 130.466 351.282 -58.400 1.200 1149
1151 3 126.477 361.183 -65.564 1.440 1150
1152 3 110.591 357.897 -66.087 1.500 1151
1153 3 122.084 364.392 -67.008 1.597 1152
1154 3 126.547 357.048 -69.797 1.440 1153
1155 3 137.213 353.242 -65.683 1.800 1148
1156 3 127.384 353.945 -67.989 1.440 1155
1157 3 139.969 355.636 -65.721 1.440 1156
1158 3 135.901 356.986 -75.686 1.800 1157
1159 3 151.972 356.111 -75.736 1.800 1158
1160 3 148.584 356.110 -75.567 1.500 1159
1161 3 146.076 360.558 -72.750 1.800 1160
1162 3 145.525 362.802 -69.562 2.100 1161
1163 3 132.310 360.604 -75.491 1.800 1155
1164 3 137.308 356.761 -76.278 2.400 1163
1165 3 144.742 357.240 -73.256 1.500 1164
1166 3 146.836 360.377 -78.760 2.400 1165
1167 3 147.065 361.061 -77.650 1.440 1166
1168 3 126.471 360.685 -81.656 0.750 1167
1169 3 141.817 358.595 -77.258 1.800 1167
1170 3 148.265 358.439 -73.299 1.344 1169
1171 3 149.878 369.542 -83.020 1.475 1170
1172 3 141.472 367.964 -77.834 0.768 1171
1173 3 136.259 371.222 -83.698 0.768 1172
1174 3 129.810 349.889 -73.911 0.720 1172
1175 3 149.904 366.640 -80.230 0.750 1174
1176 3 142.251 371.158 -88.717 0.600 1175
1177 3 142.595 363.019 -88.421 0.750 1176
1178 3 130.922 363.725 -87.796 0.750 1177
1179 3 147.172 371.145 -77.651 1.500 1170
1180 3 143.362 368.559 -82.926 1.200 1179
1181 3 151.144 366.041 -83.034 1.800 1180
1182 3 144.114 355.443 -85.921 1.200 1181
1183 3 155.195 361.011 -83.633 1.500 1182
1184 3 152.321 361.931 -77.880 1.500 1183
1185 3 157.613 362.467 -83.847 1.728 1184
1186 3 173.533 359.938 -88.682 1.200 1185
1187 3 168.685 357.129 -85.661 0.750 1186
1188 3 166.925 365.501 -87.700 0.675 1187
1189 3 159.068 369.105 -85.106 0.768 1188
1190 3 165.623 360.168 -87.899 0.750 1189
1191 3 157.129 358.591 -85.806 1.728 1185
1192 3 153.329 370.385 -82.500 1.500 1191
1193 3 166.505 367.331 -90.491 1.800 1192
1194 3 159.763 367.413 -89.461 1.800 1193
1195 3 162.486 369.326 -87.468 1.500 1194
1196 3 152.226 367.207 -88.984 1.500 1195
1197 3 102.871 127.798 88.862 8.640 1
1198 3 111.215 116.552 105.815 8.280 1197
1199 3 126.512 98.258 116.037 8.280 1198
1200 3 131.057 92.987 107.484 7.200 1199
1201 3 142.392 85.667 116.477 7.500 1200
1202 3 147.397 82.018 117.391 9.704 1201
1203 3 172.514 55.947 144.130 7.500 1202
1204 3 170.935 50.786 148.250 7.500 1203
1205 3 181.753 39.517 152.692 9.000 1204
1206 3 200.824 31.484 157.348 8.294 1205
1207 3 219.222 18.516 166.656 8.640 1206
1208 3 243.636 9.226 167.222 7.800 1207
1209 3 247.828 7.353 164.818 7.800 1208
1210 3 250.835 3.611 168.477 1.555 1209
1211 3 274.752 10.316 160.034 1.200 1210
1212 3 268.707 5.382 154.963 1.500 1211
1213 3 267.825 19.941 161.506 1.500 1212
1214 3 260.861 4.441 162.081 1.555 1210
1215 3 259.116 5.084 167.559 2.100 1214
1216 3 271.374 22.265 161.633 1.680 1215
1217 3 245.632 -1.457 173.100 7.800 1209
1218 3 254.168 2.200 178.498 6.120 1217
1219 3 247.887 -1.720 178.653 6.120 1218
1220 3 270.564 5.588 176.687 2.074 1219
1221 3 278.095 8.507 169.217 2.160 1220
1222 3 288.860 15.044 173.973 1.728 1221
1223 3 302.784 10.146 170.454 2.100 1222
1224 3 299.620 13.580 163.471 2.100 1223
1225 3 304.221 19.661 165.646 1.500 1224
1226 3 313.082 16.958 167.397 1.440 1225
1227 3 285.746 11.627 176.052 2.400 1221
1228 3 288.994 12.530 159.041 1.728 1227
1229 3 302.372 26.720 170.401 1.800 1228
1230 3 320.476 23.108 159.986 2.016 1229
1231 3 318.343 21.406 169.481 1.800 1230
1232 3 322.083 23.559 160.772 1.500 1231
1233 3 325.617 29.579 160.559 1.728 1231
1234 3 327.545 27.088 167.993 1.728 1233
1235 3 325.407 43.861 165.623 1.350 1234
1236 3 261.255 -10.504 189.735 6.739 1219
1237 3 274.287 -9.866 179.742 6.739 1236
1238 3 278.487 -3.651 179.043 0.720 1237
1239 3 279.251 -6.086 178.628 1.500 1238
1240 3 293.928 -2.258 175.368 1.500 1239
1241 3 270.699 -14.167 190.127 6.048 1237
1242 3 287.932 -10.060 183.144 1.728 1241
1243 3 303.695 -13.330 193.448 1.500 1242
1244 3 310.174 -16.633 186.438 1.800 1243
1245 3 323.159 -15.491 188.146 1.800 1244
1246 3 311.108 -12.484 193.757 1.800 1245
1247 3 313.677 -12.680 188.220 1.500 1246
1248 3 330.559 -14.498 185.594 1.800 1247
1249 3 343.029 -15.544 189.863 2.100 1248
1250 3 276.302 -9.834 179.608 7.200 1241
1251 3 282.372 -21.528 186.574 7.200 1250
1252 3 287.390 -23.112 183.531 1.200 1251
1253 3 286.317 -25.301 192.434 1.382 1252
1254 3 285.433 -32.856 188.066 5.760 1251
1255 3 296.122 -35.439 198.385 4.680 1254
1256 3 287.386 -33.503 200.697 4.680 1255
1257 3 292.843 -31.886 196.617 1.012 1256
1258 3 300.962 -36.887 197.953 4.778 1256
1259 3 299.135 -53.998 204.768 3.600 1258
1260 3 308.684 -57.523 199.400 3.600 1259
1261 3 318.656 -50.691 194.880 1.080 1260
1262 3 320.286 -46.575 205.110 1.500 1261
1263 3 327.475 -50.479 199.862 1.500 1262
1264 3 323.203 -46.359 201.849 3.300 1260
1265 3 320.072 -58.446 208.443 5.100 1264
1266 3 316.846 -58.454 206.306 5.100 1265
1267 3 328.665 -62.089 204.219 2.100 1266
1268 3 327.530 -65.538 201.698 4.800 1266
1269 3 323.834 -83.695 214.065 4.200 1268
1270 3 334.266 -82.565 210.660 4.500 1269
1271 3 335.222 -93.923 223.335 3.900 1270
1272 3 345.267 -101.493 220.498 3.300 1271
1273 3 332.668 -111.679 227.402 2.700 1272
1274 3 347.287 -111.253 219.391 2.400 1273
1275 3 351.413 -112.406 234.592 2.304 1274
1276 3 357.762 -116.113 232.362 2.205 1275
1277 3 363.275 -123.719 235.486 1.800 1276
1278 3 377.201 -127.320 242.248 1.500 1277
1279 3 380.837 -119.383 240.192 1.800 1278
1280 3 395.769 -140.216 250.680 1.800 1279
1281 3 378.665 -138.998 250.428 0.800 1280
1282 3 338.972 -115.871 239.013 1.500 1274
1283 3 351.456 -113.334 237.179 1.800 1282
1284 3 349.517 -118.512 240.829 1.800 1283
1285 3 350.258 -130.911 239.536 1.800 1284
1286 3 359.397 -123.452 233.918 1.500 1285
1287 3 351.799 -122.788 239.589 1.500 1286
1288 3 356.542 -126.492 250.589 1.500 1287
1289 3 361.286 -131.761 249.096 1.440 1288
1290 3 361.221 -143.453 250.194 1.800 1289
