# Supplementary material for: Adaptations during Maturation in an Identified Honeybee Interneuron Responsive to Waggle Dance Vibration Signals
Source: eNeuro. 2019 Sep 5;6(5):ENEURO.0454-18.2019. doi: 10.1523/ENEURO.0454-18.2019 (PMC6731536; doi:10.1523/ENEURO.0454-18.2019)
Supplement: Extended Data 1 — This ZIP file contains all the code used to generate the results of this publication. The code is organized into two folders: (1) GJEphys-master, which contains code for analyzing and plotting electrophysiology data and (2) GJMorph-master, which contains code for analyzing morphology data. Download Extended Data 1, ZIP file. [file sup_enu-eN-NWR-0454-18-s02.zip › Reg-MaxS-1.1/TestFiles/HSN-fluoro01.CNGNoiseStd5RandTrans2.swc]

#  SWC to SWC conversion from L-Measure. Sridevi Polavaram: spolavar@gmu.edu
#  Original fileName:/cng_repository/Soumya/LM_Automated_Testing_Enviornment/Test_Lm3.7.2_11022011_SG_Linux_NMOConv8/TestResults/LoadTest/test_52/HSN-fluoro01.CNG.swc
# 
#  Original file HSN-fluoro01.swc edited using StdSwc version 1.31 on 5/31/11.
#  Irregularities and fixes documented in HSN-fluoro01.swc.std.  See StdSwc1.31.doc for more information.
# 
#  HSN neuron (lobula place tangential cells, LPTC) from Calliphora vicina
#  identification by response properties, in vivo Alexa injection, 2-photon-microscopy imaging, x63 objective, multiple image tiles
#  reconstructed and processed with Matlab and the TREES toolbox http://www.treestoolbox.org
#  scaling 1:1:1 um
#   Max Planck Institute of Neurobiology, Martinsried, Germany
#   Systems and Computational Neuroscience, Alexander Borst
#   published in "The morphological identity of insect dendrites" Cuntz H, Forstner F, Haag J, Borst A. PMID 19112481
#  SCALE 1.0 1.0 1.0 
# 
1 1 96.481 43.946 45.312 6.912 -1
2 1 104.213 40.707 48.651 6.912 1
3 1 93.928 36.130 45.489 6.912 1
4 3 82.831 8.831 44.716 2.100 1
5 3 93.278 4.080 53.119 6.420 4
6 3 81.569 -13.999 58.450 8.640 5
7 3 74.401 -19.610 28.278 13.312 6
8 3 86.935 -23.895 46.263 15.974 7
9 3 79.915 -38.246 36.927 14.930 8
10 3 76.944 -40.835 64.320 8.294 9
11 3 94.346 51.494 56.273 6.912 1
12 3 87.101 55.024 27.889 6.221 11
13 3 91.916 86.452 13.708 7.560 12
14 3 71.771 79.562 29.048 6.300 13
15 3 63.785 113.465 -3.329 8.294 14
16 3 67.989 126.900 17.242 8.280 15
17 3 62.454 127.731 -6.523 9.331 16
18 3 31.152 143.032 3.441 1.800 17
19 3 57.902 144.900 4.460 1.500 18
20 3 50.410 144.948 -5.244 0.900 19
21 3 37.121 129.997 -9.899 1.200 20
22 3 20.610 146.103 -2.314 1.500 19
23 3 24.588 142.164 0.763 1.500 22
24 3 29.707 153.864 -11.642 0.900 23
25 3 36.682 168.534 -5.067 0.750 24
26 3 49.974 158.816 -21.462 0.750 25
27 3 9.652 148.963 1.979 1.500 23
28 3 10.402 144.012 -13.120 0.720 27
29 3 20.536 146.018 -34.094 0.600 28
30 3 39.124 158.861 -12.257 1.500 27
31 3 7.494 165.090 -12.084 1.500 30
32 3 1.372 153.378 -13.858 2.100 31
33 3 -10.547 150.525 -10.743 1.500 32
34 3 -22.188 140.434 -25.305 1.500 33
35 3 -10.490 152.986 -36.763 1.440 34
36 3 -30.531 139.069 -34.469 0.675 35
37 3 -31.169 150.329 -25.337 0.750 36
38 3 -49.820 140.659 -23.342 1.080 37
39 3 -15.137 131.509 -26.682 1.500 35
40 3 -44.080 127.040 -30.032 0.900 39
41 3 -36.046 113.189 -21.417 1.200 40
42 3 -2.840 156.633 -24.055 2.100 32
43 3 -8.205 171.411 -26.087 1.500 42
44 3 -24.047 163.808 -47.730 1.800 43
45 3 -7.324 185.782 -26.984 1.080 44
46 3 -27.013 163.912 -38.673 1.800 44
47 3 -37.659 158.175 -37.780 1.500 46
48 3 -57.069 173.968 -12.950 1.500 47
49 3 -38.255 171.543 -29.356 1.800 48
50 3 -54.278 184.255 -13.274 1.440 49
51 3 -60.345 165.379 -35.434 1.200 49
52 3 -70.732 166.101 -28.985 1.690 51
53 3 -86.212 155.615 -13.932 1.012 52
54 3 -88.304 166.599 -34.095 0.768 53
55 3 -90.738 163.381 -36.327 1.440 54
56 3 -86.928 163.840 -27.095 1.125 52
57 3 -108.951 172.818 -32.059 0.750 56
58 3 -109.023 165.650 -26.442 0.720 57
59 3 -118.384 174.921 -35.560 0.750 58
60 3 -101.765 166.948 -51.476 0.720 58
61 3 -118.517 159.362 -57.844 0.600 60
62 3 -103.836 162.374 -32.794 0.600 60
63 3 -59.971 162.009 -27.512 1.800 48
64 3 -66.023 160.538 -23.034 1.843 63
65 3 -74.297 164.814 -18.270 1.728 64
66 3 -81.739 148.676 -23.513 1.500 65
67 3 -81.961 141.500 -22.764 1.800 66
68 3 -80.511 145.238 -18.459 1.500 67
69 3 -93.795 146.147 -19.428 1.500 68
70 3 -96.301 143.357 -26.938 1.800 69
71 3 -95.368 147.301 -20.250 1.500 70
72 3 -90.114 133.295 -21.816 1.680 71
73 3 -90.820 145.352 -6.159 1.500 72
74 3 -103.013 130.118 -9.484 1.800 73
75 3 -94.595 136.514 -27.233 0.750 74
76 3 71.489 160.905 9.057 9.331 17
77 3 86.288 162.639 22.050 1.080 76
78 3 99.968 161.984 20.068 1.440 77
79 3 116.667 144.967 24.459 1.500 78
80 3 98.617 145.774 25.958 1.500 79
81 3 129.019 157.088 23.189 1.500 80
82 3 129.196 158.842 32.786 1.500 81
83 3 123.338 150.882 38.398 1.500 82
84 3 116.877 165.206 42.820 1.200 83
85 3 119.464 162.665 58.154 1.500 84
86 3 121.746 153.710 39.378 1.500 85
87 3 103.408 133.965 21.126 1.500 80
88 3 97.765 143.649 30.228 1.200 87
89 3 95.137 132.692 24.716 1.500 88
90 3 97.553 122.086 35.688 1.344 89
91 3 83.181 133.736 26.235 1.500 89
92 3 113.341 147.216 36.267 1.200 88
93 3 112.325 143.193 50.939 1.200 92
94 3 119.934 137.903 29.690 1.500 93
95 3 129.539 145.305 35.959 1.500 94
96 3 120.372 135.555 39.728 1.500 95
97 3 108.813 129.003 37.784 1.800 96
98 3 117.751 126.536 42.591 1.500 97
99 3 116.231 132.021 36.928 1.200 98
100 3 107.237 135.572 40.579 1.800 99
101 3 122.886 126.309 47.443 1.500 100
102 3 105.508 114.461 29.667 1.440 101
103 3 86.668 162.009 -0.685 9.331 76
104 3 71.390 181.006 21.384 9.331 103
105 3 58.922 180.692 -5.666 6.480 104
106 3 47.345 181.058 -7.736 0.759 105
107 3 46.174 179.965 11.427 6.480 105
108 3 51.951 185.325 -1.029 0.720 107
109 3 51.152 184.623 -1.074 6.480 107
110 3 56.338 190.220 -5.008 1.200 109
111 3 44.612 200.240 0.377 5.700 109
112 3 38.135 182.355 -11.812 1.536 111
113 3 42.074 192.509 5.084 5.700 111
114 3 45.185 207.364 -8.428 5.760 113
115 3 45.217 200.332 -9.625 5.400 114
116 3 45.874 219.764 -4.377 1.200 115
117 3 43.258 218.713 -4.822 0.750 116
118 3 68.391 223.114 -7.345 0.720 117
119 3 46.523 226.261 2.177 1.008 117
120 3 60.206 228.516 -26.405 0.720 119
121 3 43.322 211.783 -28.408 5.400 115
122 3 22.111 194.512 -39.609 1.350 121
123 3 29.434 192.610 -43.064 1.920 122
124 3 32.277 221.011 -24.411 5.400 121
125 3 35.067 212.312 -15.607 6.120 124
126 3 50.149 227.081 -17.520 1.125 125
127 3 34.997 234.025 -13.630 0.750 126
128 3 47.517 238.898 0.916 0.750 127
129 3 46.626 233.698 -8.799 0.750 128
130 3 27.916 219.502 -16.980 6.120 125
131 3 -0.744 210.898 -15.116 3.960 130
132 3 -11.207 207.576 -31.368 3.650 131
133 3 -20.565 212.474 -33.768 4.080 132
134 3 -45.284 219.980 -23.162 1.215 133
135 3 -55.715 201.318 -42.154 1.382 134
136 3 -71.544 208.181 -51.515 1.500 135
137 3 -40.809 226.052 -50.669 4.080 133
138 3 -52.505 228.149 -42.856 3.600 137
139 3 -62.221 219.973 -36.453 0.450 138
140 3 -58.499 248.468 -47.981 3.600 138
141 3 -73.911 229.088 -55.928 1.440 140
142 3 -78.244 227.836 -41.685 3.600 140
143 3 -62.811 248.563 -36.023 1.200 142
144 3 -71.475 237.840 -57.827 3.600 142
145 3 -89.926 229.978 -50.393 2.700 144
146 3 -93.734 233.538 -33.568 1.800 145
147 3 -106.953 236.484 -24.444 1.500 146
148 3 -107.169 242.060 -25.666 1.800 147
149 3 -100.502 234.165 -26.232 1.500 148
150 3 -108.562 226.876 -47.046 1.500 149
151 3 -118.110 233.648 -55.730 1.500 150
152 3 -135.108 232.311 -25.395 1.382 151
153 3 -118.276 222.224 -38.580 1.500 151
154 3 -132.031 234.381 -32.007 1.080 153
155 3 -117.289 233.146 -26.366 0.750 154
156 3 -111.682 225.947 -42.822 1.500 153
157 3 -136.202 232.673 -47.215 1.200 156
158 3 -138.509 221.413 -36.058 1.800 157
159 3 -145.244 218.735 -47.167 0.750 158
160 3 -138.096 231.260 -42.952 1.536 158
161 3 -140.668 218.453 -31.934 0.900 157
162 3 -124.014 223.163 -37.220 0.750 161
163 3 -140.248 210.672 -28.362 0.768 162
164 3 -80.335 247.041 -28.562 3.600 144
165 3 -77.402 256.438 -46.232 3.600 164
166 3 -81.789 263.932 -47.898 1.080 165
167 3 -102.866 250.663 -48.575 3.600 165
168 3 -93.670 251.450 -39.995 3.456 167
169 3 -92.348 271.238 -16.294 0.750 168
170 3 -99.231 253.538 -27.673 3.456 168
171 3 -92.499 271.973 -30.028 1.382 170
172 3 -108.667 271.648 -36.614 1.500 171
173 3 -97.691 281.164 -35.606 1.500 172
174 3 -97.530 280.672 -45.973 1.344 173
175 3 -111.839 282.452 -25.720 1.200 174
176 3 -105.613 285.810 -46.713 1.800 175
177 3 -113.070 280.328 -43.503 0.768 176
178 3 -110.933 267.090 -41.760 1.500 171
179 3 -88.918 269.899 -18.098 0.720 178
180 3 -102.955 267.410 -19.309 1.500 178
181 3 -84.491 270.539 -45.531 0.720 180
182 3 -93.203 282.064 -29.244 1.500 180
183 3 -97.090 281.111 -28.625 1.500 182
184 3 -101.380 282.429 -26.878 1.344 183
185 3 -96.626 285.659 -24.282 0.750 184
186 3 -110.114 261.735 -39.635 3.456 170
187 3 -105.465 251.677 -39.231 3.600 186
188 3 -124.562 243.536 -42.125 0.900 187
189 3 -123.629 250.226 -30.483 0.750 188
190 3 -139.449 254.443 -27.460 1.200 189
191 3 -135.002 251.639 -45.860 1.500 190
192 3 -143.919 256.737 -44.182 1.200 191
193 3 -151.760 259.693 -39.732 1.659 192
194 3 -132.092 249.312 -56.029 1.200 190
195 3 -138.952 247.569 -33.151 1.168 194
196 3 -142.505 247.834 -45.239 0.750 195
197 3 -154.775 258.657 -38.688 1.200 194
198 3 -148.931 249.524 -42.289 1.200 197
199 3 -112.728 250.803 -53.696 3.600 187
200 3 -130.419 255.680 -50.939 3.000 199
201 3 -140.940 273.644 -25.563 1.500 200
202 3 -153.900 272.423 -18.205 1.800 201
203 3 -132.697 281.203 -35.234 1.680 202
204 3 -141.022 291.755 -41.292 1.536 203
205 3 -156.580 295.697 -64.268 1.920 204
206 3 -168.945 293.134 -58.809 1.800 205
207 3 -137.397 303.197 -84.308 1.680 206
208 3 -147.277 298.651 -64.583 1.500 207
209 3 -150.140 302.430 -81.140 1.500 208
210 3 -141.394 318.666 -96.691 1.500 209
211 3 -150.138 316.006 -84.311 1.200 210
212 3 -144.016 306.849 -88.504 1.500 211
213 3 -155.984 291.701 -86.851 1.215 212
214 3 -131.796 263.317 -48.450 3.000 200
215 3 -147.247 265.101 -47.814 0.675 214
216 3 -122.213 262.220 -39.571 3.000 214
217 3 -137.791 271.723 -59.693 2.592 216
218 3 -144.592 262.092 -66.865 1.475 217
219 3 -185.329 260.880 -57.994 1.500 218
220 3 -182.250 260.107 -59.550 1.500 219
221 3 -169.398 262.795 -52.034 1.352 219
222 3 -168.146 260.322 -49.861 1.440 221
223 3 -135.651 267.798 -63.808 2.592 217
224 3 -147.965 272.149 -63.154 2.880 223
225 3 -174.920 265.948 -50.741 2.100 224
226 3 -175.606 275.608 -56.042 1.500 225
227 3 -176.460 274.103 -56.714 1.500 226
228 3 -181.606 275.266 -69.132 1.500 227
229 3 -171.952 275.035 -52.864 1.536 228
230 3 -160.597 272.302 -61.107 1.327 229
231 3 -198.526 270.181 -69.025 1.440 230
232 3 -187.519 271.671 -69.630 1.344 230
233 3 -192.974 258.766 -61.400 1.500 232
234 3 -212.724 267.724 -60.098 1.659 233
235 3 -203.272 269.481 -73.367 1.613 234
236 3 -233.079 270.778 -42.938 1.500 235
237 3 -235.328 272.387 -54.193 1.500 236
238 3 -243.863 268.407 -51.115 1.200 237
239 3 -244.367 285.234 -48.924 1.500 238
240 3 -146.936 277.992 -46.161 2.880 224
241 3 -173.148 279.624 -60.031 2.592 240
242 3 -178.503 282.087 -58.770 2.322 241
243 3 -185.984 282.509 -58.698 2.074 242
244 3 -186.447 293.073 -65.439 0.675 243
245 3 -195.518 292.110 -52.624 0.750 244
246 3 -207.028 286.596 -53.689 1.125 245
247 3 -217.760 268.975 -46.963 0.600 246
248 3 -217.991 285.059 -49.364 0.750 247
249 3 -223.825 268.031 -45.671 0.600 248
250 3 -230.995 277.308 -53.520 0.750 248
251 3 -199.332 300.409 -72.901 2.074 243
252 3 -171.514 294.904 -69.418 0.768 251
253 3 -174.496 300.650 -59.761 0.720 252
254 3 -188.122 301.787 -69.822 1.800 251
255 3 -188.947 301.216 -72.495 1.800 254
256 3 -161.152 316.186 -66.685 0.750 255
257 3 -186.501 304.738 -78.695 1.500 255
258 3 -179.824 299.486 -97.416 1.800 257
259 3 -181.485 313.528 -114.705 1.500 258
260 3 -166.172 313.552 -83.121 1.800 259
261 3 -169.229 320.915 -102.949 2.100 260
262 3 -167.755 309.087 -114.050 1.500 261
263 3 -165.190 306.407 -104.071 1.500 262
264 3 -179.947 304.529 -124.714 1.500 263
265 3 -180.969 306.923 -117.439 1.500 264
266 3 -175.090 309.843 -146.056 1.200 265
267 3 -188.371 303.444 -127.178 1.440 266
268 3 -202.115 312.698 -71.624 1.800 254
269 3 -191.012 302.643 -77.816 1.475 268
270 3 -182.678 298.993 -77.995 1.296 269
271 3 -190.686 288.949 -100.267 1.500 270
272 3 -190.085 288.952 -101.903 1.200 271
273 3 -197.084 292.972 -110.155 1.500 272
274 3 -186.753 282.230 -107.276 1.500 273
275 3 -189.874 295.136 -90.605 1.500 270
276 3 -203.815 304.393 -101.281 1.500 275
277 3 -187.609 294.911 -104.424 1.500 275
278 3 -188.246 301.804 -113.895 1.500 277
279 3 -196.859 294.940 -108.104 1.536 278
280 3 -203.602 283.128 -114.695 1.500 279
281 3 -233.175 282.914 -120.128 1.200 280
282 3 -234.836 273.653 -124.149 1.536 281
283 3 23.808 218.084 -32.953 3.960 130
284 3 16.965 238.234 -41.308 4.666 283
285 3 16.959 237.285 -27.089 0.672 284
286 3 5.486 244.113 -15.303 0.759 285
287 3 -0.643 243.137 -7.461 0.750 286
288 3 5.127 254.504 -0.508 0.300 287
289 3 -12.069 237.904 1.463 0.750 287
290 3 6.933 239.295 -23.899 4.666 284
291 3 7.908 254.029 -30.026 4.800 290
292 3 -2.155 243.312 -35.309 1.215 291
293 3 -14.120 250.163 -16.688 1.500 292
294 3 -22.489 238.730 -26.928 1.500 293
295 3 -42.309 258.828 -20.949 1.800 294
296 3 -50.871 256.749 -13.463 1.800 295
297 3 -42.971 256.805 -29.354 2.100 296
298 3 -65.489 268.581 -19.935 1.800 297
299 3 -82.136 270.729 -20.180 1.500 298
300 3 -74.779 290.285 -18.529 1.500 299
301 3 -80.458 287.650 -15.328 1.536 300
302 3 -6.253 259.401 -20.703 4.800 291
303 3 4.179 255.671 -22.760 0.600 302
304 3 5.681 250.167 -10.921 0.675 303
305 3 5.303 263.138 -16.380 0.691 304
306 3 9.241 259.811 5.650 0.675 305
307 3 -9.335 253.844 -19.582 4.800 302
308 3 -27.947 274.695 5.165 6.300 307
309 3 -7.392 274.681 -18.942 1.200 308
310 3 -4.905 274.380 -26.500 6.300 308
311 3 -19.029 284.879 -6.745 2.074 310
312 3 -26.193 295.288 -4.975 1.800 311
313 3 -21.734 291.864 -2.601 1.500 312
314 3 -18.664 283.870 4.271 1.613 313
315 3 -0.953 300.833 19.348 1.536 314
316 3 -6.331 295.405 13.435 1.440 315
317 3 -16.853 277.365 -9.805 1.800 312
318 3 -31.704 286.839 -0.596 1.800 317
319 3 -7.812 301.784 2.195 1.500 318
320 3 -21.895 307.621 9.295 1.500 319
321 3 -14.239 294.741 25.125 1.800 320
322 3 -10.515 312.327 20.041 1.500 321
323 3 -14.554 296.399 3.253 1.500 322
324 3 -20.605 320.347 10.187 1.500 323
325 3 1.096 323.366 10.059 1.500 324
326 3 -10.787 327.065 17.833 1.037 325
327 3 -4.071 321.701 -2.223 0.720 326
328 3 -16.416 322.969 13.185 1.200 327
329 3 -25.196 320.332 31.415 1.500 328
330 3 -19.814 282.600 -16.522 6.300 310
331 3 -21.532 273.709 -24.661 1.344 330
332 3 -27.167 274.561 -6.008 6.300 330
333 3 -27.524 279.466 -5.330 6.300 332
334 3 -42.713 268.174 -7.736 0.675 333
335 3 -41.432 278.109 -17.778 0.750 334
336 3 -30.813 288.054 -17.439 6.300 333
337 3 -32.733 291.023 -9.169 6.900 336
338 3 -52.206 292.623 -13.461 3.600 337
339 3 -59.100 285.229 -35.649 0.720 338
340 3 -70.772 297.210 -7.275 0.750 339
341 3 -67.327 294.022 -6.613 0.750 340
342 3 -64.796 287.751 -6.972 0.720 341
343 3 -64.183 271.919 -19.686 0.750 342
344 3 -57.894 297.692 -12.847 3.600 338
345 3 -54.525 292.184 -29.880 3.600 344
346 3 -66.292 293.470 -17.219 1.352 345
347 3 -80.587 308.756 -3.479 1.500 346
348 3 -72.227 302.991 -6.693 0.720 347
349 3 -67.809 309.969 -10.232 1.500 347
350 3 -65.928 316.632 -17.806 1.200 349
351 3 -81.314 307.520 -32.139 1.500 350
352 3 -75.222 305.936 -14.127 1.800 351
353 3 -76.711 319.859 5.273 1.500 352
354 3 -67.184 303.281 -34.763 1.200 353
355 3 -61.687 321.204 -11.289 0.720 354
356 3 -64.528 313.162 -29.927 1.500 353
357 3 -70.175 308.149 -25.266 1.500 356
358 3 -79.013 319.419 -1.902 1.500 357
359 3 -74.204 322.494 -37.182 1.500 358
360 3 -63.601 318.192 -17.594 1.800 359
361 3 -73.898 329.449 -1.988 1.500 360
362 3 -72.383 322.136 -9.756 1.200 358
363 3 -79.285 321.169 -14.370 1.440 362
364 3 -70.332 319.778 -25.803 1.500 363
365 3 -75.062 319.326 -22.363 0.750 364
366 3 -58.120 304.857 -6.202 3.600 345
367 3 -69.816 298.730 -33.400 0.911 366
368 3 -75.389 288.757 -17.207 1.200 367
369 3 -54.356 281.460 -13.459 0.720 368
370 3 -60.081 309.385 -24.542 3.600 366
371 3 -68.193 301.447 -23.414 0.506 370
372 3 -87.300 291.618 -11.554 0.720 371
373 3 -82.532 296.955 -7.333 0.720 372
374 3 -77.022 286.513 -18.906 0.672 373
375 3 -77.336 301.417 -21.025 3.600 370
376 3 -77.782 309.694 -6.222 3.000 375
377 3 -94.440 297.954 -19.740 1.152 376
378 3 -94.024 301.149 -25.304 1.125 377
379 3 -82.537 303.841 -12.974 3.000 376
380 3 -89.130 299.515 -25.462 2.520 379
381 3 -88.343 298.329 -47.683 0.675 380
382 3 -99.854 306.620 -38.943 0.720 381
383 3 -95.547 302.431 -33.182 2.520 380
384 3 -103.425 309.202 -16.942 1.536 383
385 3 -101.485 305.787 -22.551 1.500 384
386 3 -115.428 305.582 -47.236 1.500 385
387 3 -102.309 308.366 -17.829 1.416 386
388 3 -101.475 296.906 -20.868 0.720 387
389 3 -118.818 309.355 -43.447 0.750 388
390 3 -130.532 292.601 -43.101 0.750 389
391 3 -139.530 302.777 -43.966 0.750 390
392 3 -122.373 300.199 -20.444 1.500 387
393 3 -102.582 307.351 -13.416 1.200 392
394 3 -119.856 312.940 -27.981 1.200 393
395 3 -122.477 311.917 -32.877 1.200 394
396 3 -114.678 311.905 -51.064 1.500 395
397 3 -117.910 312.832 -41.057 1.500 396
398 3 -122.542 315.623 -61.184 1.800 397
399 3 -123.559 312.444 -32.918 1.200 398
400 3 -124.809 308.088 -50.038 1.200 399
401 3 -86.105 319.446 -29.517 2.520 383
402 3 -103.766 318.497 -45.260 2.520 401
403 3 -113.829 314.273 -35.739 2.520 402
404 3 -102.710 319.802 -44.170 1.382 403
405 3 -109.724 327.101 -40.131 0.720 404
406 3 -93.596 332.998 -18.000 1.125 404
407 3 -97.821 318.449 -47.205 2.520 403
408 3 -112.138 326.277 -60.397 0.540 407
409 3 -128.315 319.908 -54.616 0.720 408
410 3 -117.553 324.547 -55.412 0.562 409
411 3 -138.979 312.848 -66.529 0.750 409
412 3 -144.097 322.519 -35.650 0.750 411
413 3 -140.215 306.697 -66.966 0.750 412
414 3 -119.148 326.097 -43.455 2.520 407
415 3 -111.789 324.190 -60.700 2.100 414
416 3 -112.285 348.088 -55.439 0.900 415
417 3 -104.467 333.548 -62.690 2.100 415
418 3 -106.516 321.068 -92.401 0.600 417
419 3 -126.301 323.962 -76.348 0.720 418
420 3 -131.382 324.226 -73.220 0.720 419
421 3 -154.868 311.089 -61.815 0.720 420
422 3 -140.698 325.324 -79.509 0.750 419
423 3 -135.675 323.246 -67.252 0.600 422
424 3 -145.229 311.167 -62.664 0.768 423
425 3 -114.622 334.090 -73.221 2.100 417
426 3 -112.432 327.837 -83.283 2.100 425
427 3 -114.336 332.917 -66.924 0.400 426
428 3 -117.639 325.660 -80.645 2.100 426
429 3 -127.866 326.729 -70.078 0.900 428
430 3 -145.060 320.143 -62.619 0.672 429
431 3 -159.271 320.437 -66.585 0.720 430
432 3 -135.618 335.114 -64.967 2.074 428
433 3 -126.623 334.354 -86.131 0.720 432
434 3 -134.521 337.385 -83.369 1.200 433
435 3 -116.364 345.635 -76.573 1.500 432
436 3 -122.477 341.805 -72.041 1.500 435
437 3 -111.340 336.856 -85.660 0.746 435
438 3 -110.307 343.843 -74.789 1.200 437
439 3 -118.117 345.383 -59.528 1.200 438
440 3 -121.808 344.644 -75.143 1.200 439
441 3 -46.654 295.923 9.779 4.800 337
442 3 -28.514 310.943 1.414 1.382 441
443 3 -33.765 307.823 7.712 4.800 441
444 3 -45.364 315.224 14.399 5.040 443
445 3 -25.907 314.811 2.432 1.080 444
446 3 -28.902 317.387 17.750 1.500 445
447 3 -27.577 321.325 3.531 1.800 446
448 3 -39.266 307.611 -0.109 5.040 444
449 3 -23.095 319.177 -2.167 1.800 448
450 3 -39.660 310.728 5.136 0.750 449
451 3 -26.230 317.590 2.511 1.800 449
452 3 -32.291 339.636 8.099 1.500 451
453 3 -4.810 334.609 10.747 1.800 452
454 3 -22.480 337.041 -5.471 0.750 451
455 3 -26.158 333.652 3.804 0.600 454
456 3 -28.889 329.344 9.786 0.750 455
457 3 -32.692 326.661 4.095 4.320 448
458 3 -59.433 314.546 -5.849 0.600 457
459 3 -51.476 321.388 -5.684 4.320 457
460 3 -50.144 340.850 -18.201 0.750 459
461 3 -59.081 327.638 0.000 4.320 459
462 3 -43.834 327.594 -15.003 1.500 461
463 3 -39.220 332.652 -10.678 1.500 462
464 3 -49.346 339.200 -7.492 1.500 463
465 3 -39.003 334.535 -11.747 1.200 464
466 3 -59.746 336.443 -0.051 3.960 461
467 3 -58.069 335.000 -0.312 0.691 466
468 3 -71.908 329.352 -23.393 0.750 467
469 3 -70.814 344.577 -0.036 0.600 468
470 3 -69.517 340.624 -20.776 0.720 469
471 3 -76.065 313.865 -41.129 0.720 470
472 3 -72.829 331.824 -33.239 0.768 471
473 3 -76.569 329.340 -37.160 0.675 472
474 3 -79.307 342.314 -25.723 0.750 473
475 3 -56.947 337.305 -9.033 3.960 466
476 3 -45.526 358.112 -10.802 1.344 475
477 3 -43.134 346.812 -8.374 1.210 476
478 3 -35.339 359.618 -23.438 1.440 477
479 3 -51.149 348.954 -25.083 1.728 478
480 3 -47.370 361.729 -15.355 1.680 479
481 3 -35.557 364.103 -18.681 1.500 480
482 3 -46.450 338.995 -22.122 3.960 475
483 3 -59.594 336.168 -12.981 2.400 482
484 3 -54.982 352.771 -21.578 1.800 483
485 3 -46.634 350.867 -15.282 2.100 484
486 3 -32.026 365.659 -14.938 1.800 485
487 3 -57.844 364.355 -37.359 0.672 486
488 3 -48.430 368.303 -40.022 0.600 487
489 3 -63.853 364.280 -26.717 1.800 486
490 3 -43.850 363.551 -19.716 2.100 489
491 3 -56.314 376.411 -16.570 2.100 490
492 3 -37.144 372.638 -43.456 1.800 491
493 3 -40.398 374.498 -35.233 1.800 492
494 3 -53.159 371.121 -16.301 1.800 493
495 3 -48.076 374.424 -30.997 0.750 494
496 3 -42.366 367.565 -31.959 0.720 495
497 3 -45.812 381.466 -44.704 1.200 494
498 3 -24.639 378.262 -44.630 0.750 497
499 3 -70.065 337.522 -10.327 2.400 483
500 3 -76.503 354.435 -21.064 2.160 499
501 3 -64.813 351.462 -48.984 0.720 500
502 3 -77.391 365.402 -40.004 2.100 500
503 3 -74.387 353.383 -34.650 2.100 502
504 3 -72.200 357.308 -59.533 1.800 503
505 3 -61.431 364.018 -56.832 1.800 504
506 3 -57.357 367.428 -58.811 1.500 505
507 3 -73.702 354.994 -54.510 1.500 503
508 3 -73.696 359.459 -59.524 0.600 507
509 3 -51.717 365.994 -54.226 1.500 507
510 3 -82.953 367.065 -58.468 0.750 509
511 3 -70.869 360.679 -53.213 0.768 509
512 3 -76.983 362.125 -48.322 1.125 511
513 3 -66.416 362.328 -58.864 0.750 512
514 3 -63.930 346.355 -22.955 1.800 499
515 3 -93.225 351.349 -18.895 0.600 514
516 3 -73.192 347.170 -31.443 1.800 514
517 3 -81.539 350.856 -25.345 2.100 516
518 3 -86.583 336.395 -31.337 1.800 517
519 3 -77.349 354.768 -41.549 0.720 518
520 3 -86.380 346.634 -33.924 1.800 518
521 3 -86.255 332.756 -46.154 0.450 520
522 3 -78.038 342.951 -38.012 1.800 520
523 3 -95.877 336.282 -35.692 0.750 522
524 3 -66.690 351.333 -68.090 1.800 522
525 3 -90.599 342.464 -44.080 0.400 524
526 3 -81.574 339.639 -38.712 1.800 524
527 3 -82.533 337.170 -68.321 0.750 526
528 3 -92.529 341.223 -46.790 0.300 527
529 3 -106.267 339.797 -57.179 0.750 527
530 3 -97.908 350.268 -58.883 0.750 529
531 3 -109.974 344.469 -47.902 0.750 530
532 3 -121.174 351.808 -62.749 1.200 531
533 3 -118.273 337.504 -64.457 1.200 532
534 3 -112.902 337.865 -66.219 0.720 533
535 3 -113.678 339.907 -79.911 0.900 534
536 3 -89.968 350.040 -37.752 1.500 526
537 3 -87.512 351.671 -68.660 1.500 536
538 3 -101.873 340.710 -38.811 0.672 537
539 3 -108.611 342.094 -70.510 0.720 538
540 3 -99.264 351.506 -85.088 0.720 539
541 3 -100.547 350.530 -69.874 1.500 537
542 3 -99.394 362.315 -60.936 1.500 541
543 3 -86.039 360.422 -71.419 1.500 542
544 3 -91.518 357.300 -66.436 1.382 543
545 3 -88.762 361.411 -77.935 1.200 544
546 3 -81.982 359.270 -67.260 1.200 545
547 3 -74.012 354.632 -78.247 1.500 546
548 3 -82.655 367.524 -69.622 1.500 547
549 3 -91.729 357.543 -77.098 1.500 545
550 3 -70.715 358.207 -78.063 1.125 549
551 3 -90.081 357.205 -83.389 0.720 550
552 3 -87.720 364.586 -77.422 0.691 551
553 3 84.622 171.197 10.443 10.451 104
554 3 89.896 184.922 12.147 1.296 553
555 3 126.914 182.652 17.260 1.500 554
556 3 99.515 172.040 30.174 1.500 554
557 3 111.283 173.595 25.309 1.500 556
558 3 120.166 171.873 33.828 1.800 557
559 3 112.814 168.985 41.111 1.500 558
560 3 109.780 174.419 33.178 1.680 559
561 3 122.178 177.055 15.272 1.440 560
562 3 123.472 165.944 23.869 1.500 559
563 3 113.928 165.180 54.195 1.500 562
564 3 124.827 172.586 35.919 1.382 563
565 3 129.152 177.452 49.274 1.382 564
566 3 133.969 185.680 45.680 1.200 565
567 3 138.887 172.016 40.178 0.300 566
568 3 127.222 175.864 34.422 1.500 566
569 3 148.647 170.162 28.794 1.500 568
570 3 133.688 172.264 34.802 1.500 569
571 3 152.739 174.194 43.412 1.500 570
572 3 148.059 162.429 41.731 1.440 565
573 3 151.106 158.754 21.472 0.750 572
574 3 144.281 162.169 53.504 0.750 573
575 3 129.681 165.062 36.705 0.768 573
576 3 140.381 171.826 59.172 1.215 572
577 3 144.782 157.964 47.086 1.200 576
578 3 160.097 163.943 50.636 1.500 577
579 3 161.272 167.209 63.070 1.500 578
580 3 147.650 158.306 50.072 1.800 579
581 3 149.428 162.499 60.216 1.012 580
582 3 156.722 156.661 59.901 1.728 580
583 3 92.353 210.716 32.550 10.451 553
584 3 112.037 206.505 22.858 1.500 583
585 3 110.684 185.838 16.702 0.750 584
586 3 108.003 200.565 17.903 1.500 584
587 3 121.408 204.092 22.118 0.720 586
588 3 122.036 198.563 19.093 1.500 586
589 3 118.624 190.205 16.387 1.680 588
590 3 130.745 213.504 13.013 1.800 589
591 3 126.017 195.579 23.542 1.597 590
592 3 113.701 187.366 37.697 0.750 591
593 3 130.200 198.457 16.072 1.800 590
594 3 139.200 202.027 16.571 0.562 593
595 3 133.712 207.877 46.230 1.800 593
596 3 144.918 200.285 38.560 2.100 595
597 3 150.450 209.704 25.914 1.382 596
598 3 123.241 202.785 43.232 1.344 597
599 3 134.465 195.433 32.506 0.750 597
600 3 137.292 188.214 37.122 1.500 599
601 3 143.039 199.917 35.812 1.200 600
602 3 146.597 185.325 29.876 1.200 601
603 3 136.315 204.994 29.542 2.100 596
604 3 143.818 197.148 27.746 1.800 603
605 3 155.763 199.738 58.672 1.200 604
606 3 160.570 192.119 40.159 1.200 605
607 3 150.798 182.444 30.415 1.500 606
608 3 166.890 188.224 37.526 1.500 607
609 3 142.247 193.190 38.375 1.200 608
610 3 144.134 191.474 49.566 1.500 609
611 3 149.166 197.141 34.588 2.100 604
612 3 131.155 219.130 39.200 0.675 611
613 3 142.492 199.182 61.109 1.800 611
614 3 145.634 207.211 54.849 2.400 613
615 3 150.621 203.805 52.235 1.500 614
616 3 168.737 193.420 57.852 1.500 615
617 3 171.127 199.143 48.810 1.800 616
618 3 173.339 204.826 49.899 1.200 617
619 3 173.250 205.816 78.207 1.500 618
620 3 191.307 205.394 72.000 1.800 619
621 3 186.588 201.868 64.109 1.500 620
622 3 185.108 197.533 77.235 1.500 621
623 3 191.189 205.830 85.972 1.500 622
624 3 195.567 206.808 83.046 1.800 623
625 3 195.199 205.443 85.952 1.500 624
626 3 154.822 182.057 54.906 1.500 617
627 3 162.488 197.453 57.976 1.500 626
628 3 162.310 194.363 56.172 1.800 627
629 3 156.702 187.512 37.747 1.500 628
630 3 155.204 177.820 54.509 2.100 629
631 3 166.238 172.572 62.288 1.800 630
632 3 179.843 163.377 58.676 1.500 631
633 3 179.765 169.990 63.176 1.500 632
634 3 174.099 167.797 59.089 1.080 633
635 3 172.655 171.599 63.663 1.500 633
636 3 180.413 178.540 65.320 1.500 635
637 3 168.774 213.000 59.633 1.800 614
638 3 170.363 225.642 48.371 1.800 637
639 3 164.953 208.031 60.051 2.400 638
640 3 163.262 218.292 63.246 1.500 639
641 3 171.651 223.873 67.198 0.720 640
642 3 176.734 219.452 79.506 0.750 641
643 3 181.354 216.126 73.130 0.600 642
644 3 195.753 219.868 82.235 0.720 643
645 3 197.064 223.442 91.107 0.720 644
646 3 147.925 225.919 86.187 1.500 640
647 3 157.524 217.813 47.635 1.800 646
648 3 172.943 225.424 62.762 0.675 647
649 3 166.957 242.147 62.326 0.600 648
650 3 169.163 232.204 70.083 0.750 649
651 3 162.495 230.852 63.126 0.750 650
652 3 161.267 222.302 73.344 1.800 647
653 3 171.300 215.760 52.975 1.500 652
654 3 158.945 221.600 78.687 2.100 653
655 3 179.887 228.492 69.964 1.500 654
656 3 188.861 227.547 77.600 1.500 655
657 3 173.265 237.017 90.260 1.500 656
658 3 195.984 227.042 69.680 1.200 657
659 3 188.031 236.533 82.630 1.500 658
660 3 190.080 242.373 88.712 1.800 659
661 3 198.898 239.843 91.742 1.200 660
662 3 190.685 246.813 86.670 1.500 661
663 3 96.039 218.519 29.730 8.640 583
664 3 93.985 210.791 -3.618 1.200 663
665 3 84.029 211.654 14.179 0.750 664
666 3 95.042 218.064 -9.228 0.720 665
667 3 69.289 220.229 1.794 0.750 666
668 3 111.506 207.108 4.777 8.640 663
669 3 91.324 215.611 11.381 8.640 668
670 3 118.288 210.079 5.672 0.750 669
671 3 118.271 222.606 10.090 1.125 670
672 3 98.448 228.515 8.422 8.640 669
673 3 91.493 226.592 9.065 9.504 672
674 3 107.540 234.977 21.757 1.440 673
675 3 142.761 238.189 45.594 1.500 674
676 3 150.720 240.622 29.783 1.500 675
677 3 130.752 231.127 13.995 1.500 676
678 3 137.139 234.922 40.598 1.500 677
679 3 159.149 221.128 26.895 1.500 678
680 3 145.532 235.323 40.440 1.500 679
681 3 127.960 240.463 11.788 1.440 675
682 3 143.008 229.402 51.238 0.750 681
683 3 150.566 235.527 43.032 0.750 682
684 3 150.492 243.773 30.278 1.080 683
685 3 134.616 240.388 43.253 0.675 684
686 3 148.720 245.782 41.336 0.750 685
687 3 167.850 246.224 35.169 0.691 686
688 3 80.426 236.776 4.704 9.504 673
689 3 97.204 232.175 20.605 2.400 688
690 3 101.473 244.209 19.947 3.000 689
691 3 120.019 243.263 37.980 1.215 690
692 3 112.047 238.731 18.386 1.500 691
693 3 123.469 230.394 15.217 1.500 692
694 3 116.147 248.444 21.521 3.000 690
695 3 130.886 251.220 21.213 2.700 694
696 3 131.070 242.836 15.917 0.750 695
697 3 133.102 251.289 42.935 1.500 696
698 3 137.016 252.878 45.781 0.750 697
699 3 137.314 248.996 22.776 1.440 697
700 3 127.376 240.243 25.948 1.440 699
701 3 132.102 246.331 42.924 1.440 700
702 3 123.169 253.871 30.552 2.400 695
703 3 124.237 259.051 14.789 2.400 702
704 3 123.089 257.240 23.180 3.000 703
705 3 124.463 263.293 25.380 0.750 704
706 3 144.216 260.969 18.761 2.400 704
707 3 140.290 262.677 22.908 1.500 706
708 3 157.967 261.719 34.183 1.500 707
709 3 148.983 256.822 33.193 1.200 708
710 3 138.317 259.026 29.786 1.382 709
711 3 163.005 270.872 9.476 2.100 706
712 3 151.796 273.352 16.426 1.500 711
713 3 139.680 283.671 29.974 1.800 712
714 3 164.121 283.605 26.698 1.800 713
715 3 139.755 292.736 53.759 1.500 714
716 3 153.014 283.981 35.904 1.800 715
717 3 150.607 292.041 34.433 1.728 716
718 3 151.424 272.425 35.714 1.800 711
719 3 156.323 275.675 34.904 2.400 718
720 3 154.574 271.919 48.226 2.100 719
721 3 171.675 267.833 32.014 1.800 720
722 3 163.574 268.656 51.979 1.500 721
723 3 175.223 275.332 39.935 1.500 722
724 3 165.060 265.153 58.373 1.500 723
725 3 163.432 264.572 52.910 0.750 724
726 3 175.303 259.007 38.170 1.500 724
727 3 157.326 256.912 55.459 1.500 726
728 3 172.695 263.711 59.000 1.125 727
729 3 168.425 264.658 54.320 1.680 728
730 3 166.580 258.361 56.772 1.500 729
731 3 177.720 258.020 67.250 1.440 730
732 3 178.930 258.302 66.859 1.500 731
733 3 157.643 269.787 41.486 2.400 719
734 3 164.670 276.357 62.041 1.800 733
735 3 162.756 284.962 55.220 2.100 734
736 3 170.619 291.495 82.831 2.100 735
737 3 172.583 288.850 70.267 1.440 736
738 3 179.411 285.748 64.878 1.728 737
739 3 194.624 292.713 78.524 1.728 738
740 3 172.449 289.404 79.410 1.500 739
741 3 187.316 283.036 84.229 1.500 740
742 3 173.853 264.552 71.472 1.920 741
743 3 200.268 289.140 87.845 1.500 742
744 3 185.584 265.856 79.817 1.728 743
745 3 190.972 272.879 92.001 1.200 744
746 3 173.411 291.200 68.945 2.160 736
747 3 174.346 290.834 80.566 1.800 746
748 3 180.557 297.655 77.983 1.728 747
749 3 193.548 308.252 88.307 1.152 748
750 3 191.416 299.643 88.366 1.200 749
751 3 192.499 294.573 76.405 0.691 750
752 3 188.766 300.929 103.713 1.125 751
753 3 183.902 297.176 92.062 1.500 752
754 3 192.203 289.485 108.343 1.500 753
755 3 194.855 286.279 87.995 1.344 754
756 3 185.549 297.502 91.782 1.200 755
757 3 195.781 288.448 104.136 1.500 756
758 3 207.886 295.084 108.487 1.500 757
759 3 194.717 298.857 120.305 1.500 758
760 3 205.657 296.428 85.014 1.200 759
761 3 202.463 305.531 98.844 1.800 760
762 3 192.063 297.081 72.952 1.728 748
763 3 198.689 306.698 91.872 1.440 762
764 3 189.194 303.297 91.340 1.200 763
765 3 189.705 309.870 89.323 1.440 764
766 3 201.770 306.833 88.617 1.680 765
767 3 205.219 313.293 85.447 1.920 766
768 3 201.219 317.994 80.044 2.074 762
769 3 182.851 304.061 75.842 1.500 768
770 3 196.373 328.062 75.533 1.800 769
771 3 198.228 318.936 97.756 1.800 770
772 3 201.640 323.274 80.719 1.500 771
773 3 194.857 329.809 93.901 1.500 772
774 3 192.686 332.916 114.238 1.680 773
775 3 214.942 334.524 88.240 1.500 774
776 3 207.966 330.090 84.015 1.680 775
777 3 214.807 328.581 109.632 1.440 776
778 3 191.710 334.355 107.533 2.100 777
779 3 216.482 335.496 123.285 1.500 778
780 3 228.394 326.251 114.723 1.500 779
781 3 222.124 329.341 116.819 1.536 780
782 3 212.537 342.141 130.772 1.536 781
783 3 223.655 329.218 128.747 0.675 781
784 3 209.095 344.974 118.864 0.750 783
785 3 203.568 344.608 120.515 0.750 784
786 3 202.851 339.064 120.685 0.750 785
787 3 221.408 346.947 128.134 0.750 786
788 3 199.108 347.106 134.460 0.720 787
789 3 194.410 346.140 135.566 0.750 788
790 3 92.300 237.321 2.612 7.200 688
791 3 73.586 231.312 9.312 0.900 790
792 3 82.852 231.040 -10.819 1.200 791
793 3 84.819 242.983 -18.629 1.500 792
794 3 70.721 236.498 -3.645 1.200 793
795 3 72.343 247.033 -16.615 1.500 794
796 3 98.036 239.149 5.404 7.200 790
797 3 84.441 248.175 0.481 0.750 796
798 3 91.350 241.732 2.239 7.200 796
799 3 94.682 245.193 3.187 8.640 798
800 3 123.069 255.756 -3.477 1.800 799
801 3 107.244 254.534 -15.410 8.640 799
802 3 101.962 281.694 -2.798 4.200 801
803 3 103.218 269.849 -14.483 1.800 802
804 3 118.408 294.705 17.386 1.800 803
805 3 108.803 292.242 -6.418 1.800 804
806 3 97.998 289.563 7.025 2.100 805
807 3 106.156 290.513 4.917 0.900 806
808 3 103.385 311.786 17.666 2.400 807
809 3 124.158 302.428 0.723 2.100 808
810 3 95.047 294.837 30.126 1.800 809
811 3 102.066 300.103 23.391 2.100 810
812 3 107.675 313.509 34.795 2.400 811
813 3 127.827 316.281 14.247 1.500 812
814 3 103.788 297.190 19.763 0.768 813
815 3 105.521 310.046 9.001 1.200 814
816 3 108.684 310.741 -2.168 0.768 815
817 3 105.725 316.798 5.431 0.750 816
818 3 104.931 320.633 6.212 1.500 813
819 3 105.365 311.025 3.808 1.800 818
820 3 105.785 325.676 25.697 1.500 819
821 3 101.206 326.014 24.653 1.800 820
822 3 117.702 332.910 8.608 1.500 821
823 3 129.449 325.348 13.193 1.800 822
824 3 120.338 333.296 9.648 1.680 823
825 3 113.604 328.782 10.761 1.728 824
826 3 113.296 335.044 15.487 0.750 825
827 3 95.765 335.950 8.992 1.800 826
828 3 101.750 341.885 5.238 0.691 827
829 3 117.235 334.645 30.324 1.800 823
830 3 135.168 334.966 37.520 1.500 829
831 3 130.706 328.804 27.230 1.500 830
832 3 130.258 332.463 29.564 1.500 831
833 3 120.950 334.452 26.790 1.382 832
834 3 121.834 342.087 33.936 1.500 830
835 3 122.823 343.006 29.011 1.440 834
836 3 126.947 334.849 20.830 0.750 835
837 3 117.642 322.938 21.046 0.900 836
838 3 113.411 341.787 22.517 0.720 837
839 3 125.514 329.306 23.232 0.750 838
840 3 143.743 335.326 18.695 0.672 839
841 3 140.209 343.898 35.234 0.750 840
842 3 135.297 337.012 28.613 0.600 841
843 3 126.543 270.931 -2.368 3.240 802
844 3 109.159 275.669 7.756 3.456 843
845 3 127.569 262.912 2.497 0.600 844
846 3 134.921 292.409 0.846 3.456 844
847 3 132.716 279.330 15.728 0.768 846
848 3 131.993 281.176 -4.018 3.456 846
849 3 130.105 297.478 16.830 3.900 848
850 3 150.852 297.573 23.671 1.200 849
851 3 134.632 299.594 14.981 3.900 849
852 3 132.403 302.850 29.503 3.629 851
853 3 146.142 314.024 40.403 3.888 852
854 3 151.990 324.301 32.657 3.456 853
855 3 153.993 328.730 25.239 3.300 854
856 3 152.072 330.706 38.657 1.500 855
857 3 146.162 336.479 37.861 1.500 856
858 3 154.219 354.439 48.241 1.500 857
859 3 143.828 347.860 51.192 1.500 858
860 3 130.223 343.882 51.512 1.500 859
861 3 136.729 350.403 51.026 1.500 860
862 3 153.384 343.803 34.650 1.800 861
863 3 143.144 354.624 41.368 0.750 862
864 3 150.409 351.042 35.841 1.200 863
865 3 131.414 357.277 46.093 0.750 864
866 3 145.735 349.055 44.942 1.500 862
867 3 132.076 353.956 69.843 1.500 866
868 3 138.592 358.507 57.975 0.750 867
869 3 146.181 351.228 40.121 1.200 868
870 3 159.066 363.069 48.176 0.750 869
871 3 141.597 353.678 40.087 0.750 870
872 3 132.962 355.364 41.054 1.080 871
873 3 160.072 332.359 52.689 3.300 855
874 3 147.280 340.958 43.132 2.700 873
875 3 169.741 340.281 57.357 1.536 874
876 3 150.792 334.160 60.330 1.500 875
877 3 162.065 338.954 61.126 1.200 876
878 3 171.860 327.503 58.919 1.500 877
879 3 163.072 332.492 82.972 1.500 878
880 3 165.669 331.304 63.455 1.500 879
881 3 162.381 324.176 54.260 1.200 880
882 3 179.031 339.975 69.943 1.440 881
883 3 182.366 338.088 83.983 1.440 882
884 3 148.812 346.876 72.564 2.100 874
885 3 160.682 356.930 68.037 2.880 884
886 3 162.684 357.674 69.172 1.500 885
887 3 166.458 355.874 79.895 1.500 886
888 3 161.108 344.895 74.331 1.800 887
889 3 157.681 351.467 98.108 1.680 888
890 3 154.728 341.087 83.315 1.215 889
891 3 185.263 348.311 97.200 1.500 890
892 3 186.314 349.778 96.218 1.800 891
893 3 177.711 337.493 99.339 1.500 892
894 3 173.604 340.593 83.249 1.500 889
895 3 177.477 365.701 74.308 1.500 894
896 3 177.698 362.914 100.890 1.500 895
897 3 192.796 357.874 87.582 1.800 896
898 3 186.747 366.917 84.813 1.500 897
899 3 194.980 362.003 115.650 1.843 898
900 3 197.212 363.765 100.234 1.500 899
901 3 199.703 359.142 106.459 1.012 900
902 3 197.931 358.675 107.189 1.200 901
903 3 191.314 357.890 109.179 0.900 902
904 3 164.882 350.505 60.421 2.100 885
905 3 152.353 357.047 60.605 3.000 904
906 3 162.496 357.663 62.114 1.200 905
907 3 163.911 358.857 54.811 1.500 906
908 3 163.293 357.950 47.408 1.500 907
909 3 154.446 371.020 57.962 1.800 908
910 3 162.801 361.510 50.263 1.200 909
911 3 153.662 369.296 60.905 1.200 910
912 3 158.653 363.933 44.152 1.500 911
913 3 147.841 359.353 73.650 1.200 912
914 3 150.170 361.212 51.016 1.800 909
915 3 166.981 367.195 48.934 1.800 914
916 3 164.726 362.686 54.289 1.800 915
917 3 142.173 366.126 49.894 2.100 916
918 3 162.651 372.915 59.144 2.100 917
919 3 165.672 378.508 65.889 1.500 918
920 3 164.879 381.335 60.388 0.750 919
921 3 142.257 376.903 58.958 0.750 920
922 3 148.531 372.838 61.062 0.750 920
923 3 167.419 380.231 35.418 1.500 919
924 3 150.105 381.527 54.555 1.500 923
925 3 174.876 381.455 52.405 1.500 924
926 3 164.200 383.635 48.864 1.500 925
927 3 164.554 353.395 63.440 2.100 904
928 3 174.969 347.070 80.923 1.800 927
929 3 166.055 361.137 68.644 2.400 928
930 3 170.416 354.846 72.917 1.200 929
931 3 165.255 365.472 80.165 1.200 930
932 3 164.777 368.763 75.642 1.500 931
933 3 181.302 369.776 85.264 1.800 932
934 3 177.922 387.480 96.837 1.500 933
935 3 192.298 377.150 89.937 1.500 934
936 3 200.461 383.148 101.876 1.659 935
937 3 191.728 386.023 101.876 1.440 936
938 3 172.984 377.634 83.990 1.800 930
939 3 172.903 375.048 74.392 1.800 938
940 3 175.986 384.016 72.495 1.800 939
941 3 174.576 383.830 67.594 1.800 940
942 3 192.737 381.332 59.635 1.728 941
943 3 170.166 383.651 58.260 1.440 942
944 3 182.593 378.680 66.176 1.500 941
945 3 180.856 405.646 75.203 1.500 944
946 3 190.668 392.979 70.015 1.200 945
947 3 176.955 397.148 75.829 1.440 946
948 3 187.986 399.122 85.659 1.843 947
949 3 201.988 411.725 78.273 1.500 948
950 3 189.942 395.517 63.665 1.920 949
951 3 172.315 401.798 64.551 0.750 950
952 3 193.601 405.558 56.091 1.440 950
953 3 198.601 412.297 79.808 1.008 952
954 3 173.171 376.638 81.477 2.400 939
955 3 178.077 381.899 87.398 1.500 954
956 3 189.957 369.924 87.023 1.500 955
957 3 185.494 384.379 88.818 1.500 956
958 3 190.025 386.344 84.873 1.500 957
959 3 194.136 391.058 82.114 1.215 958
960 3 182.096 392.052 105.685 1.215 959
961 3 203.543 386.717 80.238 1.500 960
962 3 195.660 399.668 87.895 1.500 961
963 3 197.581 393.691 75.067 1.500 959
964 3 202.591 388.153 81.155 1.500 963
965 3 190.419 390.753 93.543 1.800 964
966 3 204.369 404.994 89.323 1.200 965
967 3 196.567 400.879 96.038 1.440 966
968 3 106.876 256.291 -23.907 6.840 801
969 3 69.970 246.765 -21.006 1.012 968
970 3 88.652 257.035 -16.307 1.500 969
971 3 88.120 260.826 -37.162 1.500 970
972 3 90.620 251.346 -49.425 1.800 971
973 3 80.141 245.742 -37.304 1.800 972
974 3 82.724 260.836 -3.433 6.840 968
975 3 99.943 267.025 -16.468 6.480 974
976 3 79.032 262.364 -28.064 1.690 975
977 3 73.499 275.394 -4.636 1.500 976
978 3 67.032 261.014 -43.030 1.800 977
979 3 58.834 256.700 -26.089 1.500 978
980 3 78.412 247.272 -48.590 1.500 979
981 3 72.128 262.015 -45.994 1.500 980
982 3 62.178 270.320 -22.819 1.800 977
983 3 65.917 256.267 -39.048 1.680 982
984 3 61.919 271.320 -23.718 1.500 983
985 3 55.757 261.384 -45.375 1.500 984
986 3 56.862 259.957 -40.212 1.680 985
987 3 56.259 274.484 -8.998 1.500 986
988 3 58.172 276.801 -27.519 0.675 987
989 3 49.651 267.717 -47.201 0.720 988
990 3 100.373 279.479 -20.337 6.480 975
991 3 86.600 284.074 -29.302 6.840 990
992 3 62.548 281.970 -35.408 1.200 991
993 3 64.765 280.747 -22.922 1.500 992
994 3 82.218 287.084 -31.438 1.200 993
995 3 76.168 287.297 -32.538 1.080 994
996 3 73.634 271.752 -42.942 1.500 995
997 3 78.071 277.109 -50.292 0.720 996
998 3 65.039 279.307 -38.034 0.750 997
999 3 56.736 275.664 -45.403 0.750 998
1000 3 83.962 284.563 -11.440 6.840 991
1001 3 79.573 296.375 -9.050 5.875 1000
1002 3 77.850 308.228 -8.353 6.450 1001
1003 3 67.288 321.509 -22.292 4.355 1002
1004 3 63.596 325.527 -23.593 3.600 1003
1005 3 71.606 338.740 -7.522 0.768 1004
1006 3 58.483 336.585 -5.484 3.600 1004
1007 3 50.137 342.895 12.336 3.456 1006
1008 3 40.582 339.050 -11.906 1.012 1007
1009 3 38.040 333.250 -25.633 1.440 1008
1010 3 23.922 333.513 -25.334 0.900 1009
1011 3 26.117 341.464 -27.558 0.750 1010
1012 3 13.029 346.837 -0.941 1.440 1011
1013 3 -0.302 342.661 -5.467 1.536 1012
1014 3 57.294 346.476 -15.705 3.456 1007
1015 3 56.934 357.950 -14.738 0.600 1014
1016 3 49.962 347.246 -28.071 2.700 1014
1017 3 25.974 355.962 -0.262 3.226 1016
1018 3 18.430 359.324 -26.428 2.400 1017
1019 3 4.427 363.325 -18.300 1.536 1018
1020 3 -9.995 357.603 -25.012 1.800 1019
1021 3 -9.962 370.713 -18.732 1.500 1020
1022 3 -1.011 372.644 -18.354 1.920 1021
1023 3 -9.561 373.351 -15.245 1.920 1022
1024 3 29.215 361.192 -21.236 1.500 1018
1025 3 11.133 368.661 -11.069 1.800 1024
1026 3 7.904 365.034 -3.524 2.400 1025
1027 3 20.512 376.282 1.944 2.100 1026
1028 3 18.006 381.669 11.422 1.440 1027
1029 3 29.142 379.155 -9.434 1.800 1028
1030 3 10.831 399.327 6.721 1.500 1029
1031 3 23.440 391.648 0.935 1.200 1030
1032 3 12.809 397.062 -7.578 1.500 1031
1033 3 15.097 383.492 -0.725 1.690 1027
1034 3 23.055 385.706 -1.935 1.200 1033
1035 3 2.965 391.253 0.040 1.680 1034
1036 3 24.075 386.268 8.107 1.106 1035
1037 3 29.320 398.876 7.255 1.382 1036
1038 3 27.108 395.923 3.890 1.458 1037
1039 3 29.419 399.951 14.148 1.200 1038
1040 3 96.731 327.465 12.496 6.048 1002
1041 3 89.757 332.700 -7.492 5.100 1040
1042 3 93.488 338.630 -23.186 2.700 1041
1043 3 84.401 350.237 -18.790 1.800 1042
1044 3 80.170 358.328 -17.499 2.100 1043
1045 3 88.544 360.791 -24.751 1.500 1044
1046 3 78.768 368.270 -28.582 1.680 1045
1047 3 71.637 369.559 -18.163 1.800 1046
1048 3 81.562 343.352 -14.642 3.000 1042
1049 3 92.014 354.352 13.960 2.400 1048
1050 3 103.429 366.657 10.476 2.640 1049
1051 3 96.867 354.468 -6.563 2.400 1050
1052 3 100.656 372.312 -5.703 2.640 1051
1053 3 91.428 384.841 14.984 1.800 1052
1054 3 107.750 381.918 -3.600 2.100 1053
1055 3 80.227 374.513 -1.342 2.640 1054
1056 3 96.965 369.437 -1.846 2.400 1055
1057 3 89.356 380.828 -1.450 2.100 1056
1058 3 115.511 381.545 -14.429 2.400 1057
1059 3 107.048 387.430 14.400 1.500 1058
1060 3 113.860 385.100 -7.547 1.728 1059
1061 3 114.351 381.407 -14.686 1.500 1060
1062 3 111.098 375.942 -7.493 1.800 1061
1063 3 131.568 381.834 3.803 1.800 1062
1064 3 103.737 375.913 6.856 1.440 1063
1065 3 123.669 401.032 20.291 1.536 1064
1066 3 118.793 394.032 17.152 1.536 1065
1067 3 101.449 373.743 -10.806 2.400 1058
1068 3 91.908 379.845 6.901 2.304 1067
1069 3 90.573 386.149 -3.373 2.400 1068
1070 3 102.586 393.739 -4.710 2.160 1069
1071 3 94.381 386.064 -20.205 1.500 1070
1072 3 105.917 388.548 -10.124 1.500 1071
1073 3 124.001 392.135 -25.487 1.500 1072
1074 3 113.371 401.405 -13.484 1.094 1073
1075 3 118.261 383.372 -26.480 1.152 1074
1076 3 117.604 402.835 -12.734 1.200 1075
1077 3 117.974 406.743 -15.382 1.200 1076
1078 3 126.246 405.237 -10.047 0.720 1077
1079 3 122.911 398.026 -6.085 0.750 1078
1080 3 136.951 410.091 -8.552 0.750 1079
1081 3 106.718 394.343 -36.548 1.680 1072
1082 3 100.274 397.828 -20.178 2.100 1081
1083 3 97.860 395.431 -42.928 1.597 1082
1084 3 84.915 402.146 -14.779 0.768 1083
1085 3 98.828 395.904 -15.837 0.720 1084
1086 3 83.801 407.193 1.213 0.768 1085
1087 3 104.338 390.750 -35.651 1.597 1083
1088 3 75.519 397.084 -15.975 1.680 1087
1089 3 81.973 408.084 -39.926 1.690 1088
1090 3 87.789 412.083 -15.298 1.500 1089
1091 3 66.844 417.305 -3.778 0.400 1090
1092 3 69.519 405.139 -10.772 0.691 1091
1093 3 62.057 399.287 -16.257 1.500 1090
1094 3 68.900 400.463 -15.866 1.500 1093
1095 3 66.633 403.560 -17.415 1.800 1094
1096 3 108.767 409.914 -7.317 1.500 1082
1097 3 109.748 405.966 -21.838 1.200 1096
1098 3 102.574 394.282 -17.361 1.500 1097
1099 3 110.196 402.014 -23.934 1.200 1098
1100 3 100.022 403.427 -5.527 0.600 1099
1101 3 95.365 404.065 -1.132 0.750 1100
1102 3 118.976 397.805 -15.867 1.500 1096
1103 3 119.354 406.203 -19.028 1.500 1102
1104 3 109.353 400.653 -10.519 1.800 1103
1105 3 124.280 414.144 -27.586 1.475 1104
1106 3 124.659 402.329 -32.190 0.506 1105
1107 3 114.682 409.281 -13.196 0.750 1106
1108 3 107.344 404.030 -22.655 0.768 1107
1109 3 118.848 413.009 -5.532 0.768 1108
1110 3 121.152 411.372 -11.196 1.475 1105
1111 3 123.194 405.755 -16.609 1.597 1110
1112 3 119.604 397.151 -21.093 1.500 1111
1113 3 129.229 413.080 -12.516 1.215 1112
1114 3 129.401 412.470 -10.861 1.500 1113
1115 3 122.858 403.268 -5.185 1.440 1114
1116 3 92.225 335.519 3.218 3.024 1041
1117 3 108.120 342.801 12.211 3.000 1116
1118 3 104.803 358.244 18.873 2.880 1117
1119 3 118.800 355.741 0.927 0.900 1118
1120 3 130.063 361.340 29.088 1.500 1119
1121 3 123.730 356.830 18.992 1.800 1120
1122 3 129.911 357.767 21.810 1.728 1121
1123 3 135.086 356.833 18.237 0.750 1122
1124 3 126.558 341.855 18.470 0.720 1123
1125 3 131.365 365.848 19.237 1.728 1122
1126 3 124.829 369.863 35.412 1.500 1125
1127 3 140.855 370.473 37.267 1.500 1126
1128 3 141.866 359.159 37.380 0.911 1127
1129 3 139.716 368.727 43.509 1.593 1128
1130 3 101.740 348.945 6.321 2.880 1118
1131 3 111.423 352.205 3.993 2.419 1130
1132 3 122.863 364.579 21.134 2.700 1131
1133 3 127.225 377.613 8.972 1.500 1132
1134 3 142.157 377.596 17.196 1.500 1133
1135 3 129.635 376.104 14.273 1.500 1134
1136 3 115.775 375.778 35.439 1.500 1135
1137 3 148.757 374.151 36.085 1.800 1136
1138 3 133.869 378.829 36.912 1.536 1137
1139 3 148.105 385.484 36.847 1.800 1137
1140 3 156.495 397.406 34.357 2.100 1139
1141 3 143.940 391.613 52.683 1.800 1140
1142 3 148.363 389.949 41.525 1.800 1141
1143 3 155.234 396.975 48.292 1.800 1142
1144 3 173.859 396.292 40.203 1.500 1143
1145 3 166.227 389.710 65.368 1.344 1144
1146 3 183.091 391.740 46.684 0.750 1145
1147 3 129.702 372.877 4.640 2.100 1133
1148 3 124.555 377.456 18.280 1.800 1147
1149 3 118.218 381.483 27.934 1.139 1148
1150 3 124.594 375.809 28.017 1.200 1149
1151 3 121.188 391.699 21.843 1.440 1150
1152 3 109.673 388.357 3.190 1.500 1151
1153 3 116.613 396.421 18.540 1.597 1152
1154 3 127.360 389.099 10.444 1.440 1153
1155 3 135.533 382.065 23.492 1.800 1148
1156 3 128.437 384.369 11.244 1.440 1155
1157 3 136.534 384.899 28.325 1.440 1156
1158 3 140.628 392.116 8.690 1.800 1157
1159 3 155.317 390.796 22.366 1.800 1158
1160 3 152.197 390.765 19.574 1.500 1159
1161 3 144.899 394.571 26.611 1.800 1160
1162 3 140.340 395.497 33.873 2.100 1161
1163 3 135.114 396.404 9.368 1.800 1155
1164 3 142.504 392.149 8.722 2.400 1163
1165 3 146.170 390.907 21.208 1.500 1164
1166 3 150.794 397.672 16.702 2.400 1165
1167 3 149.635 397.871 19.516 1.440 1166
1168 3 135.186 400.028 -6.557 0.750 1167
1169 3 146.187 394.801 12.959 1.800 1167
1170 3 148.574 392.299 25.536 1.344 1169
1171 3 151.536 410.942 21.232 1.475 1170
1172 3 140.694 406.335 20.992 0.768 1171
1173 3 139.133 413.582 9.329 0.768 1172
1174 3 138.069 382.756 -0.859 0.720 1172
1175 3 150.942 405.922 23.196 0.750 1174
1176 3 148.708 416.178 6.021 0.600 1175
1177 3 153.693 406.270 -1.272 0.750 1176
1178 3 142.480 406.987 -10.114 0.750 1177
1179 3 143.616 409.932 29.673 1.500 1170
1180 3 146.329 409.835 14.479 1.200 1179
1181 3 154.782 406.738 18.868 1.800 1180
1182 3 157.492 395.792 -3.113 1.200 1181
1183 3 161.900 400.978 16.500 1.500 1182
1184 3 153.920 398.941 24.773 1.500 1183
1185 3 163.323 402.793 19.784 1.728 1184
1186 3 182.956 402.150 23.378 1.200 1185
1187 3 177.829 397.206 21.396 0.750 1186
1188 3 172.943 408.384 24.612 0.675 1187
1189 3 161.649 411.404 25.548 0.768 1188
1190 3 175.202 402.139 17.760 0.750 1189
1191 3 166.916 399.251 12.079 1.728 1185
1192 3 153.613 411.598 26.117 1.500 1191
1193 3 173.841 412.128 21.215 1.800 1192
1194 3 166.994 411.782 16.942 1.800 1193
1195 3 166.527 412.914 24.787 1.500 1194
1196 3 160.092 411.412 10.702 1.500 1195
1197 3 110.463 27.316 35.229 8.640 1
1198 3 110.174 4.305 61.000 8.280 1197
1199 3 125.997 -23.535 74.401 8.280 1198
1200 3 140.467 -25.181 58.453 7.200 1199
1201 3 147.204 -39.138 77.063 7.500 1200
1202 3 153.033 -44.104 79.566 9.704 1201
1203 3 168.133 -90.590 122.786 7.500 1202
1204 3 166.367 -99.019 123.341 7.500 1203
1205 3 178.918 -115.164 129.652 9.000 1204
1206 3 196.574 -127.714 147.078 8.294 1205
1207 3 212.670 -148.733 167.033 8.640 1206
1208 3 239.263 -160.617 180.979 7.800 1207
1209 3 246.127 -161.602 178.762 7.800 1208
1210 3 247.921 -168.165 184.110 1.555 1209
1211 3 272.052 -155.909 197.943 1.200 1210
1212 3 274.052 -158.886 178.725 1.500 1211
1213 3 258.879 -145.081 203.788 1.500 1212
1214 3 261.670 -163.812 182.980 1.555 1210
1215 3 255.083 -166.049 191.529 2.100 1214
1216 3 260.479 -142.438 209.559 1.680 1215
1217 3 242.488 -176.694 182.329 7.800 1209
1218 3 243.172 -175.471 203.110 6.120 1217
1219 3 239.900 -180.130 193.747 6.120 1218
1220 3 257.060 -170.722 218.281 2.074 1219
1221 3 268.265 -163.229 215.102 2.160 1220
1222 3 269.708 -158.247 239.672 1.728 1221
1223 3 287.903 -162.416 241.365 2.100 1222
1224 3 288.988 -154.375 229.803 2.100 1223
1225 3 287.490 -148.394 243.832 1.500 1224
1226 3 295.421 -152.764 252.240 1.440 1225
1227 3 267.274 -163.430 237.032 2.400 1221
1228 3 284.064 -152.976 211.400 1.728 1227
1229 3 277.538 -142.552 257.433 1.800 1228
1230 3 304.496 -141.436 252.262 2.016 1229
1231 3 295.570 -148.697 265.081 1.800 1230
1232 3 304.965 -141.362 255.537 1.500 1231
1233 3 304.600 -134.110 264.392 1.728 1231
1234 3 301.474 -141.247 276.551 1.728 1233
1235 3 291.445 -119.828 287.228 1.350 1234
1236 3 247.531 -197.033 216.370 6.739 1219
1237 3 267.098 -190.972 211.551 6.739 1236
1238 3 267.615 -183.229 220.365 0.720 1237
1239 3 270.116 -185.926 217.912 1.500 1238
1240 3 283.461 -179.813 229.445 1.500 1239
1241 3 257.712 -201.809 221.997 6.048 1237
1242 3 276.304 -193.347 229.681 1.728 1241
1243 3 283.358 -203.268 258.638 1.500 1242
1244 3 297.020 -203.452 249.090 1.800 1243
1245 3 306.278 -203.276 265.015 1.800 1244
1246 3 289.092 -202.566 266.769 1.800 1245
1247 3 296.182 -199.778 259.314 1.500 1246
1248 3 314.348 -200.812 268.321 1.800 1247
1249 3 322.300 -204.664 286.035 2.100 1248
1250 3 268.963 -190.897 213.185 7.200 1241
1251 3 275.453 -208.863 219.122 7.200 1250
1252 3 283.411 -209.164 216.839 1.200 1251
1253 3 276.216 -216.701 229.110 1.382 1252
1254 3 283.739 -223.299 213.196 5.760 1251
1255 3 285.906 -232.311 238.243 4.680 1254
1256 3 275.091 -231.115 236.227 4.680 1255
1257 3 282.378 -227.020 235.737 1.012 1256
1258 3 291.404 -233.895 240.456 4.778 1256
1259 3 294.370 -258.109 233.538 3.600 1258
1260 3 309.465 -259.527 229.412 3.600 1259
1261 3 317.930 -249.035 237.473 1.080 1260
1262 3 308.155 -249.815 260.800 1.500 1261
1263 3 321.304 -251.709 254.354 1.500 1262
1264 3 313.363 -247.803 258.016 3.300 1260
1265 3 312.327 -265.859 254.540 5.100 1264
1266 3 311.318 -264.623 247.889 5.100 1265
1267 3 325.679 -268.036 251.407 2.100 1266
1268 3 328.919 -270.742 242.563 4.800 1266
1269 3 326.152 -299.252 242.522 4.200 1268
1270 3 337.528 -296.207 247.248 4.500 1269
1271 3 334.462 -316.841 258.760 3.900 1270
1272 3 350.290 -324.512 255.438 3.300 1271
1273 3 339.520 -340.289 245.772 2.700 1272
1274 3 358.923 -335.611 245.621 2.400 1273
1275 3 350.304 -345.497 274.581 2.304 1274
1276 3 360.026 -348.813 272.799 2.205 1275
1277 3 366.819 -359.747 275.648 1.800 1276
1278 3 375.476 -368.067 296.460 1.500 1277
1279 3 375.609 -357.500 304.125 1.800 1278
1280 3 392.423 -388.517 315.122 1.800 1279
1281 3 376.877 -386.600 300.325 0.800 1280
1282 3 337.713 -351.861 267.458 1.500 1274
1283 3 348.701 -348.043 278.179 1.800 1282
1284 3 347.029 -356.224 277.577 1.800 1283
1285 3 356.298 -370.354 263.640 1.800 1284
1286 3 364.585 -358.486 269.665 1.500 1285
1287 3 352.682 -360.694 273.239 1.500 1286
1288 3 349.727 -371.314 292.933 1.500 1287
1289 3 358.359 -376.879 289.409 1.440 1288
1290 3 364.456 -391.473 279.588 1.800 1289
