# Supplementary material for: Adaptations during Maturation in an Identified Honeybee Interneuron Responsive to Waggle Dance Vibration Signals
Source: eNeuro. 2019 Sep 5;6(5):ENEURO.0454-18.2019. doi: 10.1523/ENEURO.0454-18.2019 (PMC6731536; doi:10.1523/ENEURO.0454-18.2019)
Supplement: Extended Data 1 — This ZIP file contains all the code used to generate the results of this publication. The code is organized into two folders: (1) GJEphys-master, which contains code for analyzing and plotting electrophysiology data and (2) GJMorph-master, which contains code for analyzing morphology data. Download Extended Data 1, ZIP file. [file sup_enu-eN-NWR-0454-18-s02.zip › Reg-MaxS-1.1/TestFiles/HSN-fluoro01.CNGNoiseStd5RandTrans1.swc]

#  SWC to SWC conversion from L-Measure. Sridevi Polavaram: spolavar@gmu.edu
#  Original fileName:/cng_repository/Soumya/LM_Automated_Testing_Enviornment/Test_Lm3.7.2_11022011_SG_Linux_NMOConv8/TestResults/LoadTest/test_52/HSN-fluoro01.CNG.swc
# 
#  Original file HSN-fluoro01.swc edited using StdSwc version 1.31 on 5/31/11.
#  Irregularities and fixes documented in HSN-fluoro01.swc.std.  See StdSwc1.31.doc for more information.
# 
#  HSN neuron (lobula place tangential cells, LPTC) from Calliphora vicina
#  identification by response properties, in vivo Alexa injection, 2-photon-microscopy imaging, x63 objective, multiple image tiles
#  reconstructed and processed with Matlab and the TREES toolbox http://www.treestoolbox.org
#  scaling 1:1:1 um
#   Max Planck Institute of Neurobiology, Martinsried, Germany
#   Systems and Computational Neuroscience, Alexander Borst
#   published in "The morphological identity of insect dendrites" Cuntz H, Forstner F, Haag J, Borst A. PMID 19112481
#  SCALE 1.0 1.0 1.0 
# 
1 1 100.485 -74.059 -149.487 6.912 -1
2 1 107.972 -84.028 -151.270 6.912 1
3 1 98.347 -84.537 -155.064 6.912 1
4 3 88.723 -119.421 -174.910 2.100 1
5 3 99.391 -135.552 -175.987 6.420 4
6 3 89.908 -159.909 -186.298 8.640 5
7 3 79.329 -148.659 -202.363 13.312 6
8 3 93.210 -170.216 -199.312 15.974 7
9 3 85.832 -183.191 -213.336 14.930 8
10 3 87.034 -200.554 -203.648 8.294 9
11 3 99.962 -67.960 -139.055 6.912 1
12 3 89.405 -44.194 -147.485 6.221 11
13 3 91.207 7.631 -130.138 7.560 12
14 3 75.330 -1.991 -127.075 6.300 13
15 3 63.014 68.959 -114.207 8.294 14
16 3 69.442 75.729 -95.949 8.280 15
17 3 61.118 92.267 -104.658 9.331 16
18 3 34.051 123.109 -86.056 1.800 17
19 3 58.254 113.573 -86.739 1.500 18
20 3 50.147 122.192 -90.023 0.900 19
21 3 37.789 108.545 -101.970 1.200 20
22 3 23.698 135.375 -85.138 1.500 19
23 3 27.780 126.163 -87.204 1.500 22
24 3 30.451 147.862 -84.014 0.900 23
25 3 37.394 162.824 -70.889 0.750 24
26 3 47.243 151.584 -86.259 0.750 25
27 3 14.379 142.062 -80.173 1.500 23
28 3 13.029 142.636 -90.236 0.720 27
29 3 19.187 152.515 -98.374 0.600 28
30 3 38.758 151.419 -81.388 1.500 27
31 3 10.186 174.365 -73.652 1.500 30
32 3 4.629 160.779 -82.636 2.100 31
33 3 -5.620 160.120 -82.374 1.500 32
34 3 -17.965 158.274 -94.922 1.500 33
35 3 -9.252 177.826 -91.316 1.440 34
36 3 -26.737 164.894 -98.967 0.675 35
37 3 -26.231 176.790 -86.637 0.750 36
38 3 -42.581 169.660 -91.343 1.080 37
39 3 -11.650 142.793 -102.881 1.500 35
40 3 -38.108 150.731 -104.917 0.900 39
41 3 -29.424 122.153 -112.536 1.200 40
42 3 -0.648 172.946 -84.016 2.100 32
43 3 -6.023 198.147 -73.221 1.500 42
44 3 -23.186 205.645 -86.436 1.800 43
45 3 -5.608 219.395 -62.847 1.080 44
46 3 -24.592 202.187 -82.323 1.800 44
47 3 -33.955 197.930 -85.275 1.500 46
48 3 -48.240 216.219 -61.256 1.500 47
49 3 -33.547 213.295 -71.654 1.800 48
50 3 -45.952 230.309 -53.901 1.440 49
51 3 -54.185 217.210 -76.743 1.200 49
52 3 -62.650 219.332 -72.549 1.690 51
53 3 -74.303 202.529 -72.753 1.012 52
54 3 -79.200 230.544 -72.641 0.768 53
55 3 -81.648 228.087 -75.763 1.440 54
56 3 -76.934 222.085 -71.946 1.125 52
57 3 -97.620 247.648 -65.171 0.750 56
58 3 -96.774 234.087 -68.236 0.720 57
59 3 -106.643 256.779 -64.153 0.750 58
60 3 -93.761 246.388 -78.321 0.720 58
61 3 -109.607 246.027 -85.103 0.600 60
62 3 -92.933 230.434 -73.826 0.600 60
63 3 -52.680 207.791 -76.032 1.800 48
64 3 -57.479 205.854 -74.714 1.843 63
65 3 -64.340 213.191 -68.740 1.728 64
66 3 -71.493 195.552 -82.374 1.500 65
67 3 -71.462 184.684 -87.449 1.800 66
68 3 -69.619 187.213 -82.984 1.500 67
69 3 -81.735 194.903 -81.453 1.500 68
70 3 -84.994 195.969 -86.434 1.800 69
71 3 -83.287 197.737 -80.777 1.500 70
72 3 -78.528 175.671 -92.473 1.680 71
73 3 -77.185 185.233 -76.829 1.500 72
74 3 -88.366 169.967 -88.541 1.800 73
75 3 -83.379 185.312 -91.872 0.750 74
76 3 70.853 128.670 -74.051 9.331 17
77 3 85.969 117.685 -68.747 1.080 76
78 3 98.024 111.795 -71.347 1.440 77
79 3 113.976 77.049 -83.917 1.500 78
80 3 97.915 85.341 -80.991 1.500 79
81 3 124.711 90.155 -76.472 1.500 80
82 3 126.182 87.454 -71.187 1.500 81
83 3 121.831 75.267 -74.307 1.500 82
84 3 116.379 96.780 -61.074 1.200 83
85 3 120.899 83.591 -56.873 1.500 84
86 3 120.485 79.595 -71.620 1.500 85
87 3 101.761 68.482 -92.343 1.500 80
88 3 97.783 80.271 -80.742 1.200 87
89 3 94.836 68.291 -91.036 1.500 88
90 3 98.733 45.674 -94.704 1.344 89
91 3 84.262 74.247 -88.497 1.500 89
92 3 112.593 75.413 -77.013 1.200 88
93 3 113.802 61.982 -73.865 1.200 92
94 3 117.775 62.384 -87.377 1.500 93
95 3 127.172 65.664 -80.103 1.500 94
96 3 119.614 53.293 -85.025 1.500 95
97 3 109.047 49.776 -89.681 1.800 96
98 3 117.812 39.619 -90.386 1.500 97
99 3 115.555 51.427 -88.460 1.200 98
100 3 107.903 58.617 -83.425 1.800 99
101 3 123.120 34.401 -89.028 1.500 100
102 3 105.190 34.228 -103.694 1.440 101
103 3 83.142 128.920 -78.685 9.331 76
104 3 72.135 151.608 -53.785 9.331 103
105 3 57.128 171.284 -64.067 6.480 104
106 3 46.406 178.023 -63.562 0.759 105
107 3 48.051 166.537 -56.329 6.480 105
108 3 51.417 178.645 -57.999 0.720 107
109 3 50.704 177.988 -58.470 6.480 107
110 3 54.726 186.081 -56.372 1.200 109
111 3 44.743 203.049 -45.488 5.700 109
112 3 37.518 186.182 -63.409 1.536 111
113 3 43.251 190.233 -49.123 5.700 111
114 3 43.902 218.057 -43.825 5.760 113
115 3 43.887 208.343 -49.623 5.400 114
116 3 44.871 233.804 -32.867 1.200 115
117 3 42.472 233.646 -33.598 0.750 116
118 3 64.677 230.467 -33.690 0.720 117
119 3 46.259 239.525 -25.315 1.008 117
120 3 54.545 252.341 -36.755 0.720 119
121 3 39.352 236.211 -48.606 5.400 115
122 3 18.984 226.175 -64.271 1.350 121
123 3 25.129 222.038 -67.825 1.920 122
124 3 29.801 252.468 -38.958 5.400 121
125 3 33.698 233.669 -42.124 6.120 124
126 3 46.755 249.823 -33.206 1.125 125
127 3 33.531 264.579 -24.937 0.750 126
128 3 46.756 258.368 -16.410 0.750 127
129 3 44.686 256.376 -24.273 0.750 128
130 3 26.939 248.130 -36.604 6.120 125
131 3 1.539 247.030 -39.621 3.960 130
132 3 -10.100 255.545 -47.880 3.650 131
133 3 -18.950 268.159 -44.305 4.080 132
134 3 -39.861 284.295 -31.929 1.215 133
135 3 -51.586 271.709 -52.886 1.382 134
136 3 -67.271 293.828 -50.110 1.500 135
137 3 -39.785 306.184 -39.182 4.080 133
138 3 -49.263 310.164 -33.262 3.600 137
139 3 -56.974 298.922 -35.854 0.450 138
140 3 -55.735 345.472 -19.516 3.600 138
141 3 -70.387 328.023 -35.965 1.440 140
142 3 -72.275 320.357 -30.595 3.600 140
143 3 -57.947 341.018 -14.080 1.200 142
144 3 -68.612 340.863 -30.387 3.600 142
145 3 -84.053 333.357 -31.495 2.700 144
146 3 -85.190 331.142 -21.477 1.800 145
147 3 -95.872 336.328 -14.232 1.500 146
148 3 -96.335 345.290 -10.517 1.800 147
149 3 -90.270 331.054 -17.327 1.500 148
150 3 -100.314 335.152 -30.693 1.500 149
151 3 -110.247 354.015 -28.294 1.500 150
152 3 -121.289 343.053 -15.125 1.382 151
153 3 -107.797 327.977 -29.774 1.500 151
154 3 -119.479 348.335 -16.596 1.080 153
155 3 -105.391 336.992 -16.573 0.750 154
156 3 -102.517 332.863 -29.348 1.500 153
157 3 -125.333 355.899 -23.798 1.200 156
158 3 -125.652 334.290 -27.439 1.800 157
159 3 -133.225 339.328 -33.430 0.750 158
160 3 -126.418 352.337 -22.917 1.536 158
161 3 -126.969 328.645 -27.756 0.900 157
162 3 -112.791 331.137 -27.964 0.750 161
163 3 -125.954 315.075 -32.176 0.768 162
164 3 -72.659 342.419 -10.487 3.600 144
165 3 -72.654 364.542 -11.009 3.600 164
166 3 -76.970 378.398 -5.642 1.080 165
167 3 -95.815 368.485 -13.939 3.600 165
168 3 -86.346 360.956 -10.653 3.456 167
169 3 -82.187 376.642 13.961 0.750 168
170 3 -89.667 359.786 -3.447 3.456 168
171 3 -84.257 385.238 8.834 1.382 170
172 3 -99.734 395.423 7.377 1.500 171
173 3 -89.874 404.065 13.934 1.500 172
174 3 -91.171 408.892 9.249 1.344 173
175 3 -101.257 406.806 20.333 1.200 174
176 3 -98.645 420.401 13.573 1.800 175
177 3 -104.816 413.864 11.474 0.768 176
178 3 -102.415 392.501 2.022 1.500 171
179 3 -79.326 374.146 11.882 0.720 178
180 3 -92.094 377.296 10.823 1.500 178
181 3 -79.189 388.022 0.572 0.720 180
182 3 -84.958 399.970 16.828 1.500 180
183 3 -88.356 399.937 16.732 1.500 182
184 3 -91.998 402.811 18.853 1.344 183
185 3 -87.411 404.071 21.916 0.750 184
186 3 -101.286 383.109 -1.209 3.456 170
187 3 -96.867 366.050 -9.056 3.600 186
188 3 -114.328 364.016 -14.596 0.900 187
189 3 -111.977 367.138 -4.815 0.750 188
190 3 -125.875 378.644 1.101 1.200 189
191 3 -124.395 382.546 -9.059 1.500 190
192 3 -132.281 393.048 -3.684 1.200 191
193 3 -138.773 398.425 1.125 1.659 192
194 3 -123.156 383.359 -15.303 1.200 190
195 3 -126.104 371.398 -6.484 1.168 194
196 3 -130.999 379.902 -10.963 0.750 195
197 3 -141.323 397.656 1.061 1.200 194
198 3 -136.404 383.606 -7.863 1.200 197
199 3 -105.416 375.794 -15.031 3.600 187
200 3 -121.050 389.236 -8.551 3.000 199
201 3 -127.289 406.524 16.496 1.500 200
202 3 -137.911 406.422 19.844 1.800 201
203 3 -121.351 419.276 17.406 1.680 202
204 3 -129.882 441.741 23.627 1.536 203
205 3 -147.177 466.826 18.531 1.920 204
206 3 -157.505 465.517 20.025 1.800 205
207 3 -132.835 480.315 14.069 1.680 206
208 3 -138.894 467.262 19.751 1.500 207
209 3 -143.855 483.058 16.002 1.500 208
210 3 -138.439 511.546 20.965 1.500 209
211 3 -144.535 504.754 24.916 1.200 210
212 3 -139.448 490.867 15.702 1.500 211
213 3 -149.729 472.930 6.099 1.215 212
214 3 -122.075 399.728 -1.635 3.000 200
215 3 -135.933 408.786 1.425 0.675 214
216 3 -112.183 389.096 0.320 3.000 214
217 3 -129.195 420.824 0.599 2.592 216
218 3 -136.155 413.526 -8.992 1.475 217
219 3 -171.582 424.801 -2.399 1.500 218
220 3 -169.013 423.156 -3.916 1.500 219
221 3 -156.434 417.398 0.018 1.352 219
222 3 -154.958 412.031 -1.062 1.440 221
223 3 -127.774 416.342 -4.265 2.592 217
224 3 -138.849 427.790 0.441 2.880 223
225 3 -161.281 423.758 3.449 2.100 224
226 3 -162.810 441.150 8.594 1.500 225
227 3 -163.647 439.673 7.261 1.500 226
228 3 -170.039 450.377 3.471 1.500 227
229 3 -159.064 436.980 9.136 1.536 228
230 3 -149.943 432.448 2.593 1.327 229
231 3 -185.173 450.258 1.274 1.440 230
232 3 -175.371 447.950 1.112 1.344 230
233 3 -178.906 426.889 -4.687 1.500 232
234 3 -196.669 448.029 4.459 1.659 233
235 3 -190.043 453.664 -0.608 1.613 234
236 3 -212.654 452.146 15.788 1.500 235
237 3 -216.283 461.604 12.544 1.500 236
238 3 -223.470 457.823 11.625 1.200 237
239 3 -223.912 481.616 25.259 1.500 238
240 3 -135.648 426.723 11.793 2.880 224
241 3 -161.224 448.144 9.734 2.592 240
242 3 -165.914 453.434 12.616 2.322 241
243 3 -172.649 457.296 13.666 2.074 242
244 3 -174.195 476.701 18.875 0.675 243
245 3 -180.555 472.313 24.315 0.750 244
246 3 -190.973 469.825 20.800 1.125 245
247 3 -199.389 444.956 11.321 0.600 246
248 3 -200.216 470.027 22.466 0.750 247
249 3 -204.655 445.527 11.716 0.600 248
250 3 -212.372 466.579 16.124 0.750 248
251 3 -186.972 497.194 22.518 2.074 243
252 3 -161.333 475.003 17.201 0.768 251
253 3 -162.770 479.529 25.815 0.720 252
254 3 -176.469 492.634 23.780 1.800 251
255 3 -177.575 493.605 22.319 1.800 254
256 3 -151.992 500.291 33.395 0.750 255
257 3 -176.302 501.077 22.171 1.500 255
258 3 -172.815 500.572 9.824 1.800 257
259 3 -176.976 531.340 13.390 1.500 258
260 3 -158.766 507.531 25.067 1.800 259
261 3 -164.423 530.459 22.679 2.100 260
262 3 -164.440 518.427 9.026 1.500 261
263 3 -160.688 507.947 10.904 1.500 262
264 3 -176.834 522.852 2.315 1.500 263
265 3 -176.778 522.878 7.232 1.500 264
266 3 -175.538 540.115 -2.988 1.200 265
267 3 -184.746 526.286 1.267 1.440 266
268 3 -189.515 515.806 32.568 1.800 254
269 3 -180.205 499.497 21.381 1.475 268
270 3 -172.660 490.567 17.773 1.296 269
271 3 -182.813 491.379 1.723 1.500 270
272 3 -182.500 492.006 0.990 1.200 271
273 3 -190.029 505.466 1.255 1.500 272
274 3 -180.133 483.568 -6.615 1.500 273
275 3 -180.837 494.888 10.315 1.500 270
276 3 -195.050 520.413 14.172 1.500 275
277 3 -180.727 501.056 4.202 1.500 275
278 3 -182.747 516.615 5.528 1.500 277
279 3 -189.573 507.152 3.567 1.536 278
280 3 -196.361 496.303 -7.432 1.500 279
281 3 -223.752 511.906 -7.068 1.200 280
282 3 -225.648 501.188 -15.557 1.536 281
283 3 21.030 256.507 -43.910 3.960 130
284 3 13.344 293.692 -31.549 4.666 283
285 3 15.345 284.586 -26.368 0.672 284
286 3 6.541 293.274 -15.258 0.759 285
287 3 2.135 290.274 -12.165 0.750 286
288 3 8.106 300.700 -1.259 0.300 287
289 3 -6.815 282.746 -11.334 0.750 287
290 3 6.726 290.213 -22.588 4.666 284
291 3 6.489 314.788 -14.119 4.800 290
292 3 -3.125 306.296 -23.440 1.215 291
293 3 -11.417 311.529 -9.432 1.500 292
294 3 -20.187 303.929 -21.506 1.500 293
295 3 -37.553 338.956 -2.021 1.800 294
296 3 -44.181 335.593 0.321 1.800 295
297 3 -39.289 340.827 -6.968 2.100 296
298 3 -58.459 362.926 7.926 1.800 297
299 3 -73.524 373.522 11.007 1.500 298
300 3 -67.010 398.175 25.734 1.500 299
301 3 -71.631 395.053 25.610 1.536 300
302 3 -5.056 323.850 -4.875 4.800 291
303 3 4.118 314.901 -9.519 0.600 302
304 3 7.224 299.722 -8.897 0.675 303
305 3 5.892 321.934 -1.353 0.691 304
306 3 12.579 303.365 4.906 0.675 305
307 3 -7.577 316.416 -8.308 4.800 302
308 3 -21.243 341.843 19.414 6.300 307
309 3 -6.102 345.879 7.475 1.200 308
310 3 -4.915 348.443 3.880 6.300 308
311 3 -15.056 359.375 21.310 2.074 310
312 3 -21.443 376.875 30.559 1.800 311
313 3 -17.035 368.593 28.545 1.500 312
314 3 -13.169 351.756 25.083 1.613 313
315 3 4.595 360.772 42.452 1.536 314
316 3 -0.981 358.351 36.416 1.440 315
317 3 -13.392 349.024 14.175 1.800 312
318 3 -25.645 364.485 26.527 1.800 317
319 3 -3.999 374.482 36.700 1.500 318
320 3 -15.792 385.399 45.366 1.500 319
321 3 -6.456 354.503 41.506 1.800 320
322 3 -4.121 381.504 52.298 1.500 321
323 3 -9.829 368.943 33.715 1.500 322
324 3 -14.729 403.077 55.203 1.500 323
325 3 4.745 398.070 55.386 1.500 324
326 3 -4.935 404.509 62.512 1.037 325
327 3 -1.597 404.546 49.523 0.720 326
328 3 -10.582 403.471 58.029 1.200 327
329 3 -15.893 393.556 64.426 1.500 328
330 3 -17.091 361.668 15.612 6.300 310
331 3 -19.621 353.753 5.700 1.344 330
332 3 -22.101 347.362 14.606 6.300 330
333 3 -22.414 354.369 18.616 6.300 332
334 3 -36.233 345.720 10.537 0.675 333
335 3 -36.658 365.224 13.739 0.750 334
336 3 -27.221 375.016 20.375 6.300 333
337 3 -27.845 375.743 26.221 6.900 336
338 3 -46.012 388.966 27.477 3.600 337
339 3 -55.195 393.142 13.352 0.720 338
340 3 -61.948 400.505 35.243 0.750 339
341 3 -58.697 393.944 32.791 0.750 340
342 3 -56.358 383.801 27.680 0.720 341
343 3 -57.307 367.129 10.421 0.750 342
344 3 -51.138 398.587 32.085 3.600 338
345 3 -50.389 398.241 20.556 3.600 344
346 3 -59.239 398.429 27.880 1.352 345
347 3 -70.460 419.742 46.438 1.500 346
348 3 -63.279 409.334 39.976 0.720 347
349 3 -59.917 419.585 43.351 1.500 347
350 3 -59.399 432.670 45.054 1.200 349
351 3 -75.102 433.783 33.690 1.500 350
352 3 -67.068 419.013 39.394 1.800 351
353 3 -65.939 429.633 58.069 1.500 352
354 3 -62.669 422.772 28.081 1.200 353
355 3 -54.748 434.004 50.803 0.720 354
356 3 -59.774 433.524 37.281 1.500 353
357 3 -64.119 426.097 35.968 1.500 356
358 3 -69.008 433.887 54.979 1.500 357
359 3 -69.666 455.434 42.213 1.500 358
360 3 -57.301 433.831 46.099 1.800 359
361 3 -64.590 446.449 62.019 1.500 360
362 3 -64.183 439.236 53.146 1.200 358
363 3 -71.028 443.344 51.153 1.440 362
364 3 -64.539 443.568 44.522 1.500 363
365 3 -68.310 443.113 46.052 0.750 364
366 3 -50.537 405.627 40.260 3.600 345
367 3 -64.768 416.490 25.465 0.911 366
368 3 -67.348 395.477 25.189 1.200 367
369 3 -47.752 373.481 19.269 0.720 368
370 3 -54.949 423.095 36.251 3.600 366
371 3 -61.957 414.361 31.500 0.506 370
372 3 -77.335 401.847 30.808 0.720 371
373 3 -72.543 405.320 36.131 0.720 372
374 3 -69.017 393.813 22.947 0.672 373
375 3 -69.858 417.032 33.328 3.600 370
376 3 -68.334 421.380 45.744 3.000 375
377 3 -85.022 418.742 32.858 1.152 376
378 3 -85.482 426.278 32.919 1.125 377
379 3 -73.458 418.515 38.981 3.000 376
380 3 -81.067 421.812 31.162 2.520 379
381 3 -83.446 431.772 20.980 0.675 380
382 3 -92.736 444.282 31.933 0.720 381
383 3 -87.977 433.105 30.761 2.520 380
384 3 -92.920 437.717 43.337 1.536 383
385 3 -91.897 434.882 38.256 1.500 384
386 3 -107.905 454.083 29.175 1.500 385
387 3 -92.024 436.478 42.235 1.416 386
388 3 -91.497 420.897 32.261 0.720 387
389 3 -110.494 459.068 33.908 0.750 388
390 3 -120.702 439.366 22.529 0.750 389
391 3 -129.105 458.755 30.683 0.750 390
392 3 -110.317 434.680 36.882 1.500 387
393 3 -91.635 432.711 43.325 1.200 392
394 3 -109.328 456.411 43.120 1.200 393
395 3 -112.356 458.712 40.565 1.200 394
396 3 -107.875 465.135 32.281 1.500 395
397 3 -109.402 462.490 37.433 1.500 396
398 3 -116.439 479.544 31.625 1.800 397
399 3 -113.345 459.983 41.046 1.200 398
400 3 -116.790 463.406 30.783 1.200 399
401 3 -79.259 452.014 44.214 2.520 383
402 3 -97.351 466.902 38.630 2.520 401
403 3 -105.009 459.937 40.341 2.520 402
404 3 -96.271 467.767 39.965 1.382 403
405 3 -102.150 479.394 47.799 0.720 404
406 3 -84.632 468.996 59.905 1.125 404
407 3 -92.268 465.277 37.228 2.520 403
408 3 -107.145 490.231 39.001 0.540 407
409 3 -120.795 484.819 38.119 0.720 408
410 3 -111.295 487.356 40.273 0.562 409
411 3 -131.942 485.568 28.862 0.750 409
412 3 -132.401 485.300 49.435 0.750 411
413 3 -133.008 477.297 24.163 0.750 412
414 3 -111.086 483.853 46.549 2.520 407
415 3 -106.837 487.171 37.270 2.100 414
416 3 -106.967 519.701 57.505 0.900 415
417 3 -100.684 498.808 42.808 2.100 415
418 3 -106.468 497.455 21.277 0.600 417
419 3 -122.092 501.687 31.973 0.720 418
420 3 -126.236 502.608 33.946 0.720 419
421 3 -145.562 487.393 30.984 0.720 420
422 3 -135.525 511.721 33.041 0.750 419
423 3 -129.250 499.812 36.086 0.600 422
424 3 -137.001 483.741 29.785 0.768 423
425 3 -111.313 509.772 39.804 2.100 417
426 3 -110.639 505.065 30.713 2.100 425
427 3 -110.154 504.505 41.503 0.400 426
428 3 -114.922 502.717 30.657 2.100 426
429 3 -122.673 503.045 36.805 0.900 428
430 3 -137.000 496.851 36.552 0.672 429
431 3 -150.359 505.667 36.463 0.720 430
432 3 -129.086 516.012 45.970 2.074 428
433 3 -123.932 522.425 35.776 0.720 432
434 3 -130.713 528.853 39.947 1.200 433
435 3 -113.554 529.342 47.275 1.500 432
436 3 -118.358 523.930 46.844 1.500 435
437 3 -110.147 519.148 36.421 0.746 435
438 3 -107.818 523.081 46.096 1.200 437
439 3 -112.744 520.497 54.319 1.200 438
440 3 -118.239 529.497 47.634 1.200 439
441 3 -37.818 378.784 39.079 4.800 337
442 3 -22.914 397.464 45.222 1.382 441
443 3 -26.708 391.762 45.977 4.800 441
444 3 -36.348 404.114 55.416 5.040 443
445 3 -20.492 401.461 48.314 1.080 444
446 3 -21.091 398.259 56.889 1.500 445
447 3 -21.956 411.184 53.835 1.800 446
448 3 -32.753 398.104 43.091 5.040 444
449 3 -18.679 409.146 49.433 1.800 448
450 3 -32.428 400.020 47.652 0.750 449
451 3 -20.820 405.649 50.471 1.800 449
452 3 -25.884 437.718 69.968 1.500 451
453 3 -0.674 416.830 64.697 1.800 452
454 3 -18.900 436.956 61.464 0.750 451
455 3 -20.856 428.552 63.103 0.600 454
456 3 -22.403 420.167 62.594 0.750 455
457 3 -26.577 420.973 58.570 4.320 448
458 3 -51.840 420.268 47.830 0.600 457
459 3 -44.770 426.757 52.307 4.320 457
460 3 -45.664 461.599 61.654 0.750 459
461 3 -50.935 436.207 60.087 4.320 459
462 3 -39.301 437.591 52.400 1.500 461
463 3 -34.629 440.663 57.571 1.500 462
464 3 -43.418 453.012 64.776 1.500 463
465 3 -34.615 443.919 58.526 1.200 464
466 3 -51.695 449.482 66.762 3.960 461
467 3 -50.196 446.765 65.409 0.691 466
468 3 -65.790 457.041 52.883 0.750 467
469 3 -61.804 466.299 73.937 0.600 468
470 3 -63.467 471.160 62.237 0.720 469
471 3 -71.743 445.695 34.250 0.720 470
472 3 -68.040 466.422 50.749 0.768 471
473 3 -71.914 466.534 47.603 0.675 472
474 3 -73.007 480.625 62.378 0.750 473
475 3 -50.446 454.394 63.424 3.960 466
476 3 -40.772 480.962 77.295 1.344 475
477 3 -38.080 461.967 69.563 1.210 476
478 3 -33.391 485.561 72.232 1.440 477
479 3 -47.673 477.696 65.001 1.728 478
480 3 -43.133 489.562 78.305 1.680 479
481 3 -33.000 489.677 77.605 1.500 480
482 3 -42.852 459.375 58.284 3.960 475
483 3 -53.362 456.023 61.179 2.400 482
484 3 -50.702 483.093 69.690 1.800 483
485 3 -42.270 473.216 70.083 2.100 484
486 3 -29.324 488.389 79.998 1.800 485
487 3 -55.690 509.952 72.143 0.672 486
488 3 -47.653 513.077 73.129 0.600 487
489 3 -59.613 506.708 77.064 1.800 486
490 3 -40.604 493.064 77.539 2.100 489
491 3 -51.615 515.749 89.704 2.100 490
492 3 -38.045 516.369 73.911 1.800 491
493 3 -39.858 516.074 79.028 1.800 492
494 3 -48.644 506.435 85.533 1.800 493
495 3 -46.180 517.035 81.450 0.750 494
496 3 -41.051 504.959 75.347 0.720 495
497 3 -46.182 533.838 80.859 1.200 494
498 3 -27.045 519.795 76.486 0.750 497
499 3 -62.445 461.169 64.284 2.400 483
500 3 -70.043 494.705 73.180 2.160 499
501 3 -63.367 500.342 58.263 0.720 500
502 3 -73.684 521.503 73.672 2.100 500
503 3 -70.019 499.596 66.554 2.100 502
504 3 -71.599 517.906 58.988 1.800 503
505 3 -61.640 521.591 64.151 1.800 504
506 3 -58.307 525.895 65.517 1.500 505
507 3 -72.208 512.436 59.468 1.500 503
508 3 -72.982 521.722 60.753 0.600 507
509 3 -52.561 518.824 65.808 1.500 507
510 3 -81.305 536.402 67.790 0.750 509
511 3 -69.575 518.855 64.023 0.768 509
512 3 -74.423 521.013 67.715 1.125 511
513 3 -66.384 522.393 62.504 0.750 512
514 3 -58.841 478.324 65.126 1.800 499
515 3 -84.745 496.322 73.325 0.600 514
516 3 -68.385 488.189 63.090 1.800 514
517 3 -75.114 493.968 69.181 2.100 516
518 3 -80.241 478.150 56.274 1.800 517
519 3 -73.675 506.673 65.014 0.720 518
520 3 -80.600 494.532 62.897 1.800 518
521 3 -81.955 480.686 47.357 0.450 520
522 3 -73.594 487.670 57.643 1.800 520
523 3 -89.219 484.423 55.257 0.750 522
524 3 -67.728 511.337 50.420 1.800 522
525 3 -85.748 495.753 55.940 0.400 524
526 3 -76.819 484.727 55.190 1.800 524
527 3 -81.782 497.571 41.141 0.750 526
528 3 -87.843 496.244 54.062 0.300 527
529 3 -101.645 505.804 49.970 0.750 527
530 3 -94.538 518.471 56.368 0.750 529
531 3 -103.767 509.275 57.686 0.750 530
532 3 -116.061 533.039 58.111 1.200 531
533 3 -113.436 511.645 46.353 1.200 532
534 3 -108.851 510.775 45.390 0.720 533
535 3 -111.501 521.545 41.323 0.900 534
536 3 -84.427 503.193 64.213 1.500 526
537 3 -86.567 521.277 52.394 1.500 536
538 3 -95.134 495.261 57.863 0.672 537
539 3 -105.661 517.443 46.394 0.720 538
540 3 -99.447 535.099 46.561 0.720 539
541 3 -98.457 525.975 52.256 1.500 537
542 3 -96.375 537.963 64.733 1.500 541
543 3 -85.780 535.005 57.705 1.500 542
544 3 -89.963 530.112 57.934 1.382 543
545 3 -89.161 541.187 56.004 1.200 544
546 3 -81.524 529.274 58.180 1.200 545
547 3 -75.802 524.911 49.381 1.500 546
548 3 -82.605 542.995 63.483 1.500 547
549 3 -91.648 536.343 53.715 1.500 545
550 3 -72.870 528.626 51.841 1.125 549
551 3 -91.038 538.534 50.697 0.720 550
552 3 -88.207 545.125 58.511 0.691 551
553 3 82.695 137.304 -66.955 10.451 104
554 3 87.442 154.263 -56.403 1.296 553
555 3 121.538 131.911 -59.472 1.500 554
556 3 98.853 121.310 -59.537 1.500 554
557 3 108.744 121.075 -61.489 1.500 556
558 3 117.966 110.025 -60.088 1.800 557
559 3 112.415 105.051 -58.553 1.500 558
560 3 108.477 118.680 -57.464 1.680 559
561 3 117.092 126.832 -64.068 1.440 560
562 3 119.655 105.251 -68.996 1.500 559
563 3 115.315 91.867 -56.099 1.500 562
564 3 122.445 107.895 -59.122 1.382 563
565 3 128.123 105.917 -50.324 1.382 564
566 3 131.814 117.861 -46.067 1.200 565
567 3 135.714 98.579 -59.106 0.300 566
568 3 124.335 112.480 -57.498 1.500 566
569 3 142.944 97.744 -66.141 1.500 568
570 3 130.275 104.141 -60.660 1.500 569
571 3 148.603 93.954 -57.426 1.500 570
572 3 144.360 79.607 -66.547 1.440 565
573 3 144.334 83.849 -78.004 0.750 572
574 3 142.608 74.497 -61.506 0.750 573
575 3 127.058 94.269 -64.921 0.768 573
576 3 139.720 87.345 -51.513 1.215 572
577 3 142.235 71.571 -67.383 1.200 576
578 3 156.420 71.726 -62.845 1.500 577
579 3 159.161 69.273 -55.338 1.500 578
580 3 145.231 69.196 -66.156 1.800 579
581 3 148.177 69.086 -58.957 1.012 580
582 3 154.805 57.466 -64.173 1.728 580
583 3 92.057 180.075 -28.739 10.451 553
584 3 108.503 170.501 -37.780 1.500 583
585 3 106.786 144.021 -55.778 0.750 584
586 3 104.281 166.217 -43.931 1.500 584
587 3 116.882 163.242 -40.785 0.720 586
588 3 117.122 156.469 -46.265 1.500 586
589 3 113.817 147.135 -53.364 1.680 588
590 3 123.853 177.932 -38.347 1.800 589
591 3 121.382 147.921 -47.042 1.597 590
592 3 112.413 133.561 -46.203 0.750 591
593 3 124.054 154.371 -48.365 1.800 590
594 3 132.167 155.406 -46.313 0.562 593
595 3 131.271 150.338 -29.091 1.800 593
596 3 140.423 138.410 -39.045 2.100 595
597 3 143.472 156.702 -37.711 1.382 596
598 3 121.510 149.064 -33.186 1.344 597
599 3 130.247 139.139 -44.228 0.750 597
600 3 133.565 124.772 -48.019 1.500 599
601 3 138.353 140.182 -40.285 1.200 600
602 3 140.983 120.369 -54.075 1.200 601
603 3 131.331 154.004 -38.428 2.100 596
604 3 137.975 140.140 -45.790 1.800 603
605 3 153.014 121.942 -32.135 1.200 604
606 3 154.887 118.661 -46.005 1.200 605
607 3 144.892 113.995 -56.417 1.500 606
608 3 160.279 111.585 -50.625 1.500 607
609 3 138.116 129.241 -44.216 1.200 608
610 3 141.411 119.821 -41.045 1.500 609
611 3 143.748 134.075 -43.460 2.100 604
612 3 127.787 171.831 -23.287 0.675 611
613 3 141.412 125.623 -30.297 1.800 611
614 3 143.226 139.454 -27.139 2.400 613
615 3 147.411 133.673 -31.257 1.500 614
616 3 164.695 107.397 -38.455 1.500 615
617 3 165.482 119.675 -38.117 1.800 616
618 3 167.527 126.476 -33.591 1.200 617
619 3 171.390 112.620 -21.098 1.500 618
620 3 186.792 107.445 -25.687 1.800 619
621 3 181.499 108.605 -31.173 1.500 620
622 3 182.079 95.758 -28.856 1.500 621
623 3 188.632 100.561 -19.553 1.500 622
624 3 192.149 101.667 -20.441 1.800 623
625 3 192.248 98.245 -20.230 1.500 624
626 3 151.950 98.378 -46.931 1.500 617
627 3 159.013 116.006 -34.778 1.500 626
628 3 158.655 112.516 -37.837 1.800 627
629 3 151.147 114.886 -50.113 1.500 628
630 3 152.313 92.190 -50.324 2.100 629
631 3 163.431 75.410 -52.089 1.800 630
632 3 175.339 57.871 -61.792 1.500 631
633 3 175.783 65.195 -54.937 1.500 632
634 3 170.146 66.671 -57.751 1.080 633
635 3 169.419 70.418 -52.855 1.500 633
636 3 176.516 76.330 -47.666 1.500 635
637 3 164.634 135.229 -22.967 1.800 614
638 3 164.268 159.241 -18.261 1.800 637
639 3 161.339 129.366 -26.178 2.400 638
640 3 160.082 143.474 -16.964 1.500 639
641 3 168.093 145.863 -11.909 0.720 640
642 3 174.470 130.453 -10.613 0.750 641
643 3 177.798 126.990 -16.197 0.600 642
644 3 191.974 121.244 -10.954 0.720 643
645 3 194.333 121.116 -4.706 0.720 644
646 3 149.345 148.983 -0.263 1.500 640
647 3 152.739 153.752 -23.259 1.800 646
648 3 168.609 149.984 -12.701 0.675 647
649 3 162.863 177.455 0.282 0.600 648
650 3 166.110 157.650 -4.201 0.750 649
651 3 159.155 162.357 -7.478 0.750 650
652 3 159.628 144.774 -9.567 1.800 647
653 3 165.929 141.793 -23.886 1.500 652
654 3 158.297 141.861 -7.663 2.100 653
655 3 175.816 147.547 -8.055 1.500 654
656 3 184.983 138.080 -6.443 1.500 655
657 3 172.542 151.990 7.407 1.500 656
658 3 190.300 138.507 -10.777 1.200 657
659 3 184.782 148.938 2.491 1.500 658
660 3 187.376 153.336 9.221 1.800 659
661 3 195.786 144.102 7.743 1.200 660
662 3 187.557 160.712 11.662 1.500 661
663 3 94.845 191.471 -24.375 8.640 583
664 3 88.466 199.085 -43.833 1.200 663
665 3 81.974 195.070 -34.868 0.750 664
666 3 88.505 212.365 -40.780 0.720 665
667 3 66.816 220.871 -32.158 0.750 666
668 3 105.485 181.427 -44.774 8.640 663
669 3 88.084 199.211 -33.732 8.640 668
670 3 111.666 182.338 -42.801 0.750 669
671 3 112.050 198.383 -31.530 1.125 670
672 3 93.859 216.679 -25.906 8.640 669
673 3 87.719 216.550 -26.435 9.504 672
674 3 103.801 214.967 -16.362 1.440 673
675 3 138.800 191.317 -7.366 1.500 674
676 3 143.713 199.981 -12.837 1.500 675
677 3 123.687 203.330 -24.663 1.500 676
678 3 133.095 191.686 -11.371 1.500 677
679 3 151.243 169.164 -29.515 1.500 678
680 3 140.625 188.680 -11.923 1.500 679
681 3 120.701 219.490 -18.281 1.440 675
682 3 139.966 175.219 -11.669 0.750 681
683 3 145.517 185.367 -11.168 0.750 682
684 3 143.523 204.449 -10.237 1.080 683
685 3 131.098 199.396 -5.915 0.675 684
686 3 143.438 202.187 -3.970 0.750 685
687 3 159.797 197.791 -7.992 0.691 686
688 3 76.963 238.756 -19.531 9.504 673
689 3 94.379 216.003 -17.980 2.400 688
690 3 97.921 232.195 -9.586 3.000 689
691 3 117.164 212.889 -4.564 1.215 690
692 3 107.322 220.343 -15.355 1.500 691
693 3 117.312 204.783 -24.024 1.500 692
694 3 111.283 231.137 -7.121 3.000 690
695 3 124.465 228.923 -6.543 2.700 694
696 3 124.037 219.378 -15.073 0.750 695
697 3 129.499 216.274 2.309 1.500 696
698 3 133.394 215.351 4.318 0.750 697
699 3 130.512 221.984 -8.174 1.440 697
700 3 122.160 211.742 -12.520 1.440 699
701 3 128.683 209.423 -1.337 1.440 700
702 3 118.776 231.145 0.052 2.400 695
703 3 117.442 246.847 -2.682 2.400 702
704 3 117.613 240.136 -0.458 3.000 703
705 3 119.052 247.246 4.885 0.750 704
706 3 135.957 238.752 -1.466 2.400 704
707 3 132.971 240.739 1.909 1.500 706
708 3 150.486 225.460 4.202 1.500 707
709 3 142.342 222.732 0.946 1.200 708
710 3 132.221 232.501 2.196 1.382 709
711 3 151.407 250.118 0.379 2.100 706
712 3 142.240 254.916 6.183 1.500 711
713 3 133.042 268.067 20.714 1.800 712
714 3 154.598 259.026 17.010 1.800 713
715 3 136.279 268.475 37.400 1.500 714
716 3 145.876 259.459 22.155 1.800 715
717 3 143.360 273.173 27.843 1.728 716
718 3 144.620 243.255 13.519 1.800 711
719 3 148.862 246.327 15.171 2.400 718
720 3 149.216 234.343 18.029 2.100 719
721 3 162.422 229.621 6.621 1.800 720
722 3 157.904 223.559 16.282 1.500 721
723 3 166.594 234.804 15.223 1.500 722
724 3 160.198 214.285 16.154 1.500 723
725 3 157.978 217.106 13.604 0.750 724
726 3 166.705 211.703 2.183 1.500 724
727 3 152.969 207.130 9.463 1.500 726
728 3 167.188 208.473 14.610 1.125 727
729 3 162.671 214.277 13.784 1.680 728
730 3 161.463 204.492 10.230 1.500 729
731 3 172.968 193.420 13.271 1.440 730
732 3 173.998 193.518 13.208 1.500 731
733 3 151.075 233.514 13.340 2.400 719
734 3 160.164 228.953 26.154 1.800 733
735 3 157.335 246.154 29.988 2.100 734
736 3 168.164 237.345 45.622 2.100 735
737 3 168.222 239.405 38.234 1.440 736
738 3 173.672 234.768 33.021 1.728 737
739 3 189.161 230.943 42.498 1.728 738
740 3 169.371 235.321 42.456 1.500 739
741 3 183.547 216.814 38.259 1.500 740
742 3 169.961 202.440 20.307 1.920 741
743 3 195.611 218.155 43.140 1.500 742
744 3 181.670 194.687 23.648 1.728 743
745 3 188.104 196.051 33.486 1.200 744
746 3 168.742 243.217 39.379 2.160 736
747 3 171.216 235.966 43.834 1.800 746
748 3 176.329 244.679 47.318 1.728 747
749 3 189.288 248.976 58.364 1.152 748
750 3 187.527 237.211 52.102 1.200 749
751 3 186.918 235.761 43.220 0.691 750
752 3 187.265 231.943 59.684 1.125 751
753 3 181.320 234.872 52.482 1.500 752
754 3 191.208 211.084 52.658 1.500 753
755 3 190.807 216.238 41.556 1.344 754
756 3 182.758 234.780 52.456 1.200 755
757 3 193.860 210.270 49.796 1.500 756
758 3 205.255 212.366 55.463 1.500 757
759 3 194.981 217.286 64.444 1.500 758
760 3 199.940 228.051 46.951 1.200 759
761 3 198.839 235.346 59.845 1.800 760
762 3 185.998 241.516 43.719 1.728 748
763 3 194.444 242.500 58.188 1.440 762
764 3 185.878 241.949 56.297 1.200 763
765 3 185.941 252.491 60.365 1.440 764
766 3 196.762 243.112 56.650 1.680 765
767 3 199.311 252.826 59.879 1.920 766
768 3 194.870 264.427 61.557 2.074 762
769 3 177.983 254.261 51.042 1.500 768
770 3 189.698 283.815 67.727 1.800 769
771 3 194.637 257.520 69.892 1.800 770
772 3 195.251 271.647 65.775 1.500 771
773 3 190.871 277.089 76.802 1.500 772
774 3 191.706 271.586 87.781 1.680 773
775 3 208.086 278.288 76.121 1.500 774
776 3 201.290 277.113 71.683 1.680 775
777 3 211.061 258.000 80.526 1.440 776
778 3 189.864 277.766 86.176 2.100 777
779 3 214.359 260.038 91.241 1.500 778
780 3 224.051 245.851 79.605 1.500 779
781 3 218.643 252.012 83.392 1.536 780
782 3 211.736 267.486 99.723 1.536 781
783 3 221.694 244.691 88.101 0.675 781
784 3 206.921 279.622 97.243 0.750 783
785 3 202.181 280.612 98.170 0.750 784
786 3 201.656 272.676 94.132 0.750 785
787 3 219.273 272.097 101.417 0.750 786
788 3 200.071 278.681 106.255 0.720 787
789 3 196.011 278.723 106.427 0.750 788
790 3 87.355 235.485 -21.103 7.200 688
791 3 71.543 231.218 -21.094 0.900 790
792 3 77.076 237.669 -30.517 1.200 791
793 3 77.546 258.617 -24.942 1.500 792
794 3 67.059 247.132 -22.290 1.200 793
795 3 66.520 268.957 -19.883 1.500 794
796 3 92.879 234.144 -19.107 7.200 790
797 3 79.789 256.059 -13.070 0.750 796
798 3 86.370 242.594 -17.845 7.200 796
799 3 89.443 245.711 -15.157 8.640 798
800 3 113.892 252.417 -12.629 1.800 799
801 3 97.991 264.031 -17.012 8.640 799
802 3 94.522 299.475 9.179 4.200 801
803 3 94.226 287.831 -4.709 1.800 802
804 3 111.930 300.461 25.807 1.800 803
805 3 99.992 313.960 14.983 1.800 804
806 3 92.188 307.467 19.554 2.100 805
807 3 99.224 306.429 18.628 0.900 806
808 3 98.139 332.035 40.204 2.400 807
809 3 114.642 318.339 24.175 2.100 808
810 3 92.669 303.994 33.384 1.800 809
811 3 97.956 312.317 33.899 2.100 810
812 3 104.368 323.399 48.202 2.400 811
813 3 119.595 329.782 39.877 1.500 812
814 3 99.051 309.243 30.039 0.768 813
815 3 98.881 333.236 35.100 1.200 814
816 3 100.155 338.928 30.694 0.768 815
817 3 98.447 345.018 38.687 0.750 816
818 3 97.773 350.586 41.975 1.500 813
819 3 97.997 337.562 33.698 1.800 818
820 3 101.180 347.065 53.774 1.500 819
821 3 96.904 350.138 54.027 1.800 820
822 3 109.396 361.751 51.019 1.500 821
823 3 120.750 342.983 46.119 1.800 822
824 3 111.909 360.598 51.493 1.680 823
825 3 106.078 356.306 49.186 1.728 824
826 3 106.352 363.093 55.893 0.750 825
827 3 89.638 375.639 55.530 1.800 826
828 3 94.400 383.782 57.882 0.691 827
829 3 111.983 352.732 61.375 1.800 823
830 3 129.135 341.436 62.916 1.500 829
831 3 123.784 339.907 54.426 1.500 830
832 3 123.644 344.220 58.192 1.500 831
833 3 114.838 352.734 59.415 1.382 832
834 3 116.499 359.707 68.048 1.500 830
835 3 116.685 363.296 66.605 1.440 834
836 3 119.398 353.920 56.679 0.750 835
837 3 111.256 340.359 48.669 0.900 836
838 3 107.321 369.153 63.879 0.720 837
839 3 118.540 345.090 53.634 0.750 838
840 3 134.218 348.413 54.576 0.672 839
841 3 133.198 353.608 68.224 0.750 840
842 3 127.970 349.220 60.752 0.600 841
843 3 116.910 272.622 -1.062 3.240 802
844 3 102.586 281.730 8.340 3.456 843
845 3 118.655 257.733 -5.183 0.600 844
846 3 124.528 298.809 15.667 3.456 844
847 3 124.854 272.459 12.190 0.768 846
848 3 121.408 286.202 5.461 3.456 846
849 3 122.338 299.713 26.567 3.900 848
850 3 141.979 287.043 27.526 1.200 849
851 3 126.120 301.843 26.969 3.900 849
852 3 126.087 299.736 35.653 3.629 851
853 3 139.789 304.242 47.302 3.888 852
854 3 143.793 321.000 51.283 3.456 853
855 3 144.481 330.662 51.356 3.300 854
856 3 144.594 327.135 58.589 1.500 855
857 3 139.058 338.654 63.165 1.500 856
858 3 147.452 355.919 80.244 1.500 857
859 3 138.622 349.196 77.487 1.500 858
860 3 126.482 349.138 75.901 1.500 859
861 3 132.160 356.142 80.001 1.500 860
862 3 144.984 348.005 66.672 1.800 861
863 3 136.512 364.777 78.574 0.750 862
864 3 142.345 359.317 72.901 1.200 863
865 3 126.562 371.264 83.634 0.750 864
866 3 139.443 353.507 75.616 1.500 862
867 3 130.539 353.207 90.918 1.500 866
868 3 134.667 363.481 88.814 0.750 867
869 3 139.132 359.125 75.213 1.200 868
870 3 151.657 366.527 86.264 0.750 869
871 3 134.956 364.759 77.475 0.750 870
872 3 127.285 370.503 79.958 1.080 871
873 3 153.732 318.449 64.902 3.300 855
874 3 140.724 341.896 68.620 2.700 873
875 3 162.955 323.334 71.899 1.536 874
876 3 146.412 321.027 70.300 1.500 875
877 3 156.592 322.704 73.183 1.200 876
878 3 165.306 302.754 62.719 1.500 877
879 3 160.669 300.907 77.278 1.500 878
880 3 160.298 308.602 68.046 1.500 879
881 3 156.175 304.543 59.171 1.200 880
882 3 173.088 311.983 76.014 1.440 881
883 3 178.089 300.129 80.101 1.440 882
884 3 146.117 333.972 85.140 2.100 874
885 3 155.998 346.015 89.723 2.880 884
886 3 157.947 345.616 90.566 1.500 885
887 3 162.877 335.497 93.302 1.500 886
888 3 157.474 324.705 83.225 1.800 887
889 3 157.598 322.985 98.358 1.680 888
890 3 153.051 317.028 84.680 1.215 889
891 3 182.368 306.734 93.012 1.500 890
892 3 183.151 308.965 93.612 1.800 891
893 3 176.055 292.968 86.458 1.500 892
894 3 170.051 308.057 82.507 1.500 889
895 3 171.847 348.154 97.354 1.500 894
896 3 175.814 329.540 106.255 1.500 895
897 3 187.639 322.718 95.521 1.800 896
898 3 181.645 340.180 101.755 1.500 897
899 3 193.461 312.615 110.067 1.843 898
900 3 193.283 322.589 104.792 1.500 899
901 3 196.478 311.317 103.656 1.012 900
902 3 194.993 311.012 103.773 1.200 901
903 3 189.326 311.679 104.629 0.900 902
904 3 158.828 338.848 81.328 2.100 885
905 3 147.455 353.870 87.511 3.000 904
906 3 156.790 349.510 87.648 1.200 905
907 3 157.022 354.606 85.386 1.500 906
908 3 155.446 357.558 81.692 1.500 907
909 3 148.725 374.948 96.747 1.800 908
910 3 155.340 361.464 85.604 1.200 909
911 3 148.462 371.158 96.742 1.200 910
912 3 150.706 370.163 85.285 1.500 911
913 3 145.176 352.169 95.082 1.200 912
914 3 144.074 366.158 86.878 1.800 909
915 3 158.819 368.716 88.943 1.800 914
916 3 157.616 360.166 87.978 1.800 915
917 3 136.629 377.504 90.867 2.100 916
918 3 156.247 373.496 97.893 2.100 917
919 3 159.814 376.743 104.621 1.500 918
920 3 158.280 384.235 104.545 0.750 919
921 3 137.784 388.411 102.738 0.750 920
922 3 143.800 378.537 99.958 0.750 920
923 3 157.094 395.036 93.119 1.500 919
924 3 144.154 394.161 103.658 1.500 923
925 3 166.165 384.355 100.385 1.500 924
926 3 156.016 394.167 101.563 1.500 925
927 3 158.904 341.608 84.789 2.100 904
928 3 170.841 318.251 86.295 1.800 927
929 3 160.849 349.519 92.639 2.400 928
930 3 165.485 336.032 89.262 1.200 929
931 3 161.664 350.002 100.759 1.200 930
932 3 160.542 357.507 101.407 1.500 931
933 3 176.754 346.531 104.607 1.800 932
934 3 175.018 367.789 123.063 1.500 933
935 3 187.182 350.024 111.068 1.500 934
936 3 196.099 348.795 119.771 1.659 935
937 3 188.183 356.857 122.758 1.440 936
938 3 168.947 362.434 110.782 1.800 930
939 3 167.576 363.869 104.860 1.800 938
940 3 169.930 376.742 110.542 1.800 939
941 3 167.978 379.744 108.501 1.800 940
942 3 183.265 372.418 101.612 1.728 941
943 3 162.704 386.477 104.910 1.440 942
944 3 175.090 369.418 103.280 1.500 941
945 3 174.316 404.966 127.504 1.500 944
946 3 182.649 384.836 114.887 1.200 945
947 3 171.039 393.833 121.727 1.440 946
948 3 182.315 386.568 126.254 1.843 947
949 3 193.671 402.978 131.372 1.500 948
950 3 181.063 392.332 114.234 1.920 949
951 3 165.200 408.827 120.990 0.750 950
952 3 183.123 409.610 118.315 1.440 950
953 3 190.825 404.472 132.758 1.008 952
954 3 168.781 362.249 108.972 2.400 939
955 3 173.935 364.627 114.929 1.500 954
956 3 184.792 341.999 104.636 1.500 955
957 3 180.771 364.254 116.691 1.500 956
958 3 184.265 367.296 116.109 1.500 957
959 3 187.499 373.926 118.130 1.215 958
960 3 179.935 367.888 129.785 1.215 959
961 3 195.785 364.430 113.198 1.500 960
962 3 189.529 382.792 126.872 1.500 961
963 3 189.570 380.111 116.869 1.500 959
964 3 195.031 366.463 114.750 1.500 963
965 3 185.756 368.911 122.990 1.800 964
966 3 197.480 386.035 130.658 1.200 965
967 3 191.464 379.760 131.076 1.440 966
968 3 96.440 271.386 -19.177 6.840 801
969 3 63.774 271.984 -21.683 1.012 968
970 3 81.077 276.353 -13.752 1.500 969
971 3 77.614 293.476 -19.494 1.500 970
972 3 78.316 285.079 -31.957 1.800 971
973 3 70.672 274.856 -30.168 1.800 972
974 3 77.472 277.565 -4.993 6.840 968
975 3 91.048 286.189 -7.352 6.480 974
976 3 70.675 294.790 -13.709 1.690 975
977 3 68.741 303.687 6.344 1.500 976
978 3 57.797 306.184 -19.804 1.800 977
979 3 52.859 294.245 -15.259 1.500 978
980 3 67.509 283.986 -33.533 1.500 979
981 3 61.954 307.029 -20.758 1.500 980
982 3 56.089 311.046 -3.956 1.800 977
983 3 57.433 297.529 -21.625 1.680 982
984 3 55.713 313.121 -3.550 1.500 983
985 3 47.308 312.946 -19.438 1.500 984
986 3 49.050 307.561 -18.477 1.680 985
987 3 52.619 312.275 5.469 1.500 986
988 3 51.710 324.890 -0.645 0.675 987
989 3 41.442 325.934 -14.850 0.720 988
990 3 90.677 306.424 0.386 6.480 975
991 3 76.937 324.089 1.425 6.840 990
992 3 54.457 334.855 -0.432 1.200 991
993 3 58.222 325.312 3.616 1.500 992
994 3 72.639 331.599 3.218 1.200 993
995 3 67.032 335.163 3.491 1.080 994
996 3 63.567 319.041 -12.297 1.500 995
997 3 66.441 328.964 -11.726 0.720 996
998 3 56.380 331.267 -3.762 0.750 997
999 3 47.935 333.545 -8.783 0.750 998
1000 3 77.051 316.278 9.448 6.840 991
1001 3 73.225 334.290 19.751 5.875 1000
1002 3 71.564 352.109 29.133 6.450 1001
1003 3 59.868 383.845 34.351 4.355 1002
1004 3 56.290 392.082 37.186 3.600 1003
1005 3 65.521 399.297 53.054 0.768 1004
1006 3 54.025 400.777 53.508 3.600 1004
1007 3 48.890 404.059 66.436 3.456 1006
1008 3 36.960 415.740 54.384 1.012 1007
1009 3 32.853 415.763 44.560 1.440 1008
1010 3 20.175 422.181 46.209 0.900 1009
1011 3 21.701 434.125 51.072 0.750 1010
1012 3 13.542 433.337 67.387 1.440 1011
1013 3 0.976 435.494 63.616 1.536 1012
1014 3 51.351 421.396 56.834 3.456 1007
1015 3 50.960 437.914 65.914 0.600 1014
1016 3 43.004 432.452 52.975 2.700 1014
1017 3 25.137 440.718 73.327 3.226 1016
1018 3 14.623 463.165 65.719 2.400 1017
1019 3 3.078 470.786 73.420 1.536 1018
1020 3 -10.750 472.333 67.680 1.800 1019
1021 3 -10.072 488.204 80.159 1.500 1020
1022 3 -1.991 486.915 80.930 1.920 1021
1023 3 -9.269 490.019 83.555 1.920 1022
1024 3 25.029 458.368 68.266 1.500 1018
1025 3 10.036 471.775 79.808 1.800 1024
1026 3 8.247 463.763 80.508 2.400 1025
1027 3 20.169 471.820 90.066 2.100 1026
1028 3 19.144 475.706 98.291 1.440 1027
1029 3 26.300 478.432 86.701 1.800 1028
1030 3 11.715 507.386 110.320 1.500 1029
1031 3 22.396 493.694 100.950 1.200 1030
1032 3 11.535 510.941 102.498 1.500 1031
1033 3 14.793 486.252 94.900 1.690 1027
1034 3 21.752 486.674 95.318 1.200 1033
1035 3 3.837 502.579 102.205 1.680 1034
1036 3 24.065 481.609 99.811 1.106 1035
1037 3 28.449 498.323 108.464 1.382 1036
1038 3 26.038 496.772 105.052 1.458 1037
1039 3 29.484 496.123 112.123 1.200 1038
1040 3 91.148 360.828 50.499 6.048 1002
1041 3 81.979 382.431 46.810 5.100 1040
1042 3 83.039 398.031 44.419 2.700 1041
1043 3 75.267 416.712 55.841 1.800 1042
1044 3 71.495 429.775 62.871 2.100 1043
1045 3 77.979 433.658 60.931 1.500 1044
1046 3 68.508 451.029 65.896 1.680 1045
1047 3 63.520 450.405 71.859 1.800 1046
1048 3 73.411 405.578 52.641 3.000 1042
1049 3 86.633 401.668 71.807 2.400 1048
1050 3 96.211 416.657 78.561 2.640 1049
1051 3 88.131 410.840 62.928 2.400 1050
1052 3 91.351 434.969 76.373 2.640 1051
1053 3 85.714 446.234 95.259 1.800 1052
1054 3 97.866 444.853 83.817 2.100 1053
1055 3 73.523 444.804 81.759 2.640 1054
1056 3 88.616 430.266 76.153 2.400 1055
1057 3 81.618 450.151 85.615 2.100 1056
1058 3 103.347 446.772 78.316 2.400 1057
1059 3 99.655 443.509 95.499 1.500 1058
1060 3 102.760 448.995 84.003 1.728 1059
1061 3 102.269 447.217 78.214 1.500 1060
1062 3 100.441 436.701 77.385 1.800 1061
1063 3 120.354 430.266 84.585 1.800 1062
1064 3 95.819 432.106 84.005 1.440 1063
1065 3 115.210 453.039 106.629 1.536 1064
1066 3 110.502 446.580 100.512 1.536 1065
1067 3 91.326 439.494 75.261 2.400 1058
1068 3 85.103 443.056 88.098 2.304 1067
1069 3 82.353 458.490 88.713 2.400 1068
1070 3 92.852 465.115 92.748 2.160 1069
1071 3 83.429 465.822 81.311 1.500 1070
1072 3 95.186 458.950 86.279 1.500 1071
1073 3 109.261 464.628 80.912 1.500 1072
1074 3 101.204 476.422 93.872 1.094 1073
1075 3 104.106 454.789 74.437 1.152 1074
1076 3 105.096 476.263 94.864 1.200 1075
1077 3 104.990 483.287 96.675 1.200 1076
1078 3 113.213 474.549 96.975 0.720 1077
1079 3 110.890 463.253 93.498 0.750 1078
1080 3 122.978 476.186 100.247 0.750 1079
1081 3 92.109 481.455 79.612 1.680 1072
1082 3 88.535 480.533 89.632 2.100 1081
1083 3 83.219 490.402 78.618 1.597 1082
1084 3 75.381 490.697 96.567 0.768 1083
1085 3 87.873 475.983 90.119 0.720 1084
1086 3 76.526 489.939 107.106 0.768 1085
1087 3 90.154 476.726 77.501 1.597 1083
1088 3 66.840 488.018 93.140 1.680 1087
1089 3 69.109 514.363 90.890 1.690 1088
1090 3 77.723 504.340 103.569 1.500 1089
1091 3 60.379 514.964 114.249 0.400 1090
1092 3 62.022 499.682 101.931 0.691 1091
1093 3 54.637 497.318 95.948 1.500 1090
1094 3 60.834 495.834 96.353 1.500 1093
1095 3 58.522 502.227 98.257 1.800 1094
1096 3 97.770 487.618 103.273 1.500 1082
1097 3 96.692 489.253 94.185 1.200 1096
1098 3 91.062 472.779 87.912 1.500 1097
1099 3 96.871 484.378 90.296 1.200 1098
1100 3 90.259 480.937 99.949 0.600 1099
1101 3 86.668 481.537 102.690 0.750 1100
1102 3 105.982 469.959 89.645 1.500 1096
1103 3 105.732 483.865 94.627 1.500 1102
1104 3 98.013 475.470 94.913 1.800 1103
1105 3 108.832 498.031 96.598 1.475 1104
1106 3 108.737 482.975 85.751 0.506 1105
1107 3 102.287 487.281 99.803 0.750 1106
1108 3 94.446 487.902 92.613 0.768 1107
1109 3 107.045 486.782 105.398 0.768 1108
1110 3 108.357 486.434 101.599 1.475 1105
1111 3 109.537 480.209 94.931 1.597 1110
1112 3 105.827 471.555 86.926 1.500 1111
1113 3 115.417 486.121 101.581 1.215 1112
1114 3 115.814 484.250 101.790 1.500 1113
1115 3 110.877 470.501 97.826 1.440 1114
1116 3 85.650 379.688 53.143 3.024 1041
1117 3 101.096 378.554 60.865 3.000 1116
1118 3 98.770 399.121 75.575 2.880 1117
1119 3 108.910 399.030 64.932 0.900 1118
1120 3 122.895 387.057 79.771 1.500 1119
1121 3 115.858 388.674 72.781 1.800 1120
1122 3 121.803 385.814 74.075 1.728 1121
1123 3 125.980 384.106 71.403 0.750 1122
1124 3 118.595 365.681 61.016 0.720 1123
1125 3 122.611 398.462 78.960 1.728 1122
1126 3 118.917 398.466 89.306 1.500 1125
1127 3 133.599 391.327 89.030 1.500 1126
1128 3 134.724 374.174 80.457 0.911 1127
1129 3 133.477 385.873 90.410 1.593 1128
1130 3 94.419 393.588 63.652 2.880 1118
1131 3 102.757 395.401 64.233 2.419 1130
1132 3 115.241 399.295 79.589 2.700 1131
1133 3 117.239 423.157 83.956 1.500 1132
1134 3 131.839 412.121 85.951 1.500 1133
1135 3 120.179 417.004 84.791 1.500 1134
1136 3 110.662 411.126 94.625 1.500 1135
1137 3 140.486 393.915 90.568 1.800 1136
1138 3 127.111 406.881 95.835 1.536 1137
1139 3 139.806 410.464 99.485 1.800 1137
1140 3 146.805 425.677 106.646 2.100 1139
1141 3 138.164 412.721 111.060 1.800 1140
1142 3 140.616 414.384 104.765 1.800 1141
1143 3 147.627 418.039 112.219 1.800 1142
1144 3 163.282 413.251 106.600 1.500 1143
1145 3 160.044 393.266 112.793 1.344 1144
1146 3 172.583 398.988 104.990 0.750 1145
1147 3 118.948 417.450 78.359 2.100 1133
1148 3 116.140 419.050 87.949 1.800 1147
1149 3 111.712 422.520 95.582 1.139 1148
1150 3 117.566 411.328 90.742 1.200 1149
1151 3 113.356 439.553 100.475 1.440 1150
1152 3 100.434 449.801 91.303 1.500 1151
1153 3 108.691 450.299 103.092 1.597 1152
1154 3 117.366 439.201 93.208 1.440 1153
1155 3 126.676 418.189 92.551 1.800 1148
1156 3 118.531 431.335 89.876 1.440 1155
1157 3 128.204 419.300 96.597 1.440 1156
1158 3 129.018 438.772 93.508 1.800 1157
1159 3 144.183 422.970 96.804 1.800 1158
1160 3 140.983 425.807 95.916 1.500 1159
1161 3 135.328 430.792 102.387 1.800 1160
1162 3 132.222 430.216 106.525 2.100 1161
1163 3 124.071 447.132 97.537 1.800 1155
1164 3 130.711 437.981 93.369 2.400 1163
1165 3 135.781 427.773 97.267 1.500 1164
1166 3 139.196 438.144 100.062 2.400 1165
1167 3 138.543 437.418 101.487 1.440 1166
1168 3 121.844 461.070 93.658 0.750 1167
1169 3 134.574 437.970 96.779 1.800 1167
1170 3 138.527 426.420 99.885 1.344 1169
1171 3 140.266 454.889 111.868 1.475 1170
1172 3 130.549 452.996 109.316 0.768 1171
1173 3 127.384 470.669 110.087 0.768 1172
1174 3 125.541 431.299 82.736 0.720 1172
1175 3 140.094 446.697 108.956 0.750 1174
1176 3 135.499 472.082 109.771 0.600 1175
1177 3 139.142 459.271 98.813 0.750 1176
1178 3 127.794 470.040 96.741 0.750 1177
1179 3 134.332 452.299 115.352 1.500 1170
1180 3 134.651 459.207 108.723 1.200 1179
1181 3 142.933 448.560 107.415 1.800 1180
1182 3 142.490 443.185 89.798 1.200 1181
1183 3 149.113 438.246 101.424 1.500 1182
1184 3 143.119 434.263 104.071 1.500 1183
1185 3 150.822 438.512 104.020 1.728 1184
1186 3 169.018 427.005 103.181 1.200 1185
1187 3 164.211 423.053 99.116 0.750 1186
1188 3 160.063 439.902 109.331 0.675 1187
1189 3 149.970 448.791 113.055 0.768 1188
1190 3 161.250 433.437 101.573 0.750 1189
1191 3 153.043 435.901 97.819 1.728 1185
1192 3 142.809 452.293 114.193 1.500 1191
1193 3 160.332 446.859 110.659 1.800 1192
1194 3 153.573 451.670 109.270 1.800 1193
1195 3 154.231 449.286 113.420 1.500 1194
1196 3 146.491 457.537 107.051 1.500 1195
1197 3 111.958 -99.196 -167.513 8.640 1
1198 3 115.707 -146.906 -174.136 8.280 1197
1199 3 132.320 -202.080 -191.042 8.280 1198
1200 3 143.151 -202.202 -200.255 7.200 1199
1201 3 152.067 -235.787 -203.687 7.500 1200
1202 3 157.753 -247.008 -206.938 9.704 1201
1203 3 178.214 -345.474 -225.459 7.500 1202
1204 3 176.849 -357.404 -231.414 7.500 1203
1205 3 189.320 -390.091 -242.141 9.000 1204
1206 3 207.879 -425.752 -246.029 8.294 1205
1207 3 225.536 -474.564 -255.104 8.640 1206
1208 3 251.646 -511.280 -260.773 7.800 1207
1209 3 257.535 -514.538 -263.080 7.800 1208
1210 3 260.015 -527.882 -265.975 1.555 1209
1211 3 283.468 -527.934 -253.272 1.200 1210
1212 3 282.632 -522.769 -263.672 1.500 1211
1213 3 272.232 -509.392 -241.452 1.500 1212
1214 3 272.163 -526.895 -264.456 1.555 1210
1215 3 267.465 -531.933 -261.977 2.100 1214
1216 3 274.434 -509.334 -237.218 1.680 1215
1217 3 255.022 -537.083 -272.629 7.800 1209
1218 3 258.523 -546.854 -263.155 6.120 1217
1219 3 254.348 -547.197 -270.241 6.120 1218
1220 3 273.071 -554.185 -254.591 2.074 1219
1221 3 282.586 -546.349 -251.315 2.160 1220
1222 3 287.235 -552.975 -237.509 1.728 1221
1223 3 303.932 -568.010 -241.657 2.100 1222
1224 3 303.151 -550.384 -240.496 2.100 1223
1225 3 303.660 -548.532 -230.031 1.500 1224
1226 3 312.056 -563.002 -230.582 1.440 1225
1227 3 284.764 -558.103 -242.280 2.400 1221
1228 3 296.118 -536.185 -246.610 1.728 1227
1229 3 296.497 -542.946 -219.054 1.800 1228
1230 3 320.033 -550.325 -222.890 2.016 1229
1231 3 313.915 -564.046 -222.207 1.800 1230
1232 3 320.913 -552.197 -221.520 1.500 1231
1233 3 321.696 -546.169 -212.350 1.728 1231
1234 3 320.706 -561.893 -212.392 1.728 1233
1235 3 312.792 -531.767 -190.884 1.350 1234
1236 3 264.682 -587.685 -274.311 6.739 1219
1237 3 281.525 -584.736 -273.582 6.739 1236
1238 3 283.087 -578.348 -264.141 0.720 1237
1239 3 285.044 -582.084 -267.426 1.500 1238
1240 3 298.569 -585.198 -259.291 1.500 1239
1241 3 274.722 -602.231 -276.533 6.048 1237
1242 3 292.394 -602.101 -268.718 1.728 1241
1243 3 302.972 -635.497 -264.848 1.500 1242
1244 3 313.943 -636.583 -270.230 1.800 1243
1245 3 324.506 -649.021 -264.363 1.800 1244
1246 3 309.261 -641.389 -261.486 1.800 1245
1247 3 314.555 -636.354 -263.143 1.500 1246
1248 3 332.194 -650.728 -261.893 1.800 1247
1249 3 341.902 -669.491 -258.198 2.100 1248
1250 3 283.431 -586.330 -273.023 7.200 1241
1251 3 290.422 -618.834 -284.707 7.200 1250
1252 3 297.275 -621.529 -286.629 1.200 1251
1253 3 292.644 -636.118 -286.542 1.382 1252
1254 3 297.310 -640.498 -298.820 5.760 1251
1255 3 302.923 -668.292 -295.427 4.680 1254
1256 3 292.880 -660.695 -294.346 4.680 1255
1257 3 299.302 -657.600 -292.148 1.012 1256
1258 3 308.211 -674.234 -296.219 4.778 1256
1259 3 310.340 -707.416 -317.611 3.600 1258
1260 3 323.383 -713.886 -321.809 3.600 1259
1261 3 331.951 -706.532 -311.356 1.080 1260
1262 3 326.424 -716.042 -301.352 1.500 1261
1263 3 337.398 -721.101 -306.688 1.500 1262
1264 3 330.689 -713.855 -301.480 3.300 1260
1265 3 329.587 -738.086 -316.429 5.100 1264
1266 3 327.726 -732.217 -318.160 5.100 1265
1267 3 341.212 -745.448 -320.622 2.100 1266
1268 3 342.941 -746.055 -326.633 4.800 1266
1269 3 340.942 -786.770 -347.871 4.200 1268
1270 3 351.796 -789.844 -344.686 4.500 1269
1271 3 351.007 -825.105 -355.171 3.900 1270
1272 3 364.932 -841.533 -363.815 3.300 1271
1273 3 354.157 -854.784 -378.699 2.700 1272
1274 3 371.529 -856.329 -377.059 2.400 1273
1275 3 367.990 -882.800 -371.689 2.304 1274
1276 3 376.555 -890.979 -375.841 2.205 1275
1277 3 383.263 -911.593 -383.536 1.800 1276
1278 3 394.118 -938.919 -381.987 1.500 1277
1279 3 395.124 -927.584 -370.859 1.800 1278
1280 3 412.351 -986.566 -391.249 1.800 1279
1281 3 396.245 -968.901 -394.480 0.800 1280
1282 3 355.765 -882.780 -378.255 1.500 1274
1283 3 367.095 -887.795 -371.965 1.800 1282
1284 3 365.648 -898.774 -378.222 1.800 1283
1285 3 372.294 -916.074 -395.518 1.800 1284
1286 3 380.393 -905.513 -384.857 1.500 1285
1287 3 370.211 -905.479 -383.920 1.500 1286
1288 3 370.491 -930.490 -383.477 1.500 1287
1289 3 377.870 -940.554 -389.942 1.440 1288
1290 3 382.243 -959.378 -405.584 1.800 1289
