# Supplementary material for: Adaptations during Maturation in an Identified Honeybee Interneuron Responsive to Waggle Dance Vibration Signals
Source: eNeuro. 2019 Sep 5;6(5):ENEURO.0454-18.2019. doi: 10.1523/ENEURO.0454-18.2019 (PMC6731536; doi:10.1523/ENEURO.0454-18.2019)
Supplement: Extended Data 1 — This ZIP file contains all the code used to generate the results of this publication. The code is organized into two folders: (1) GJEphys-master, which contains code for analyzing and plotting electrophysiology data and (2) GJMorph-master, which contains code for analyzing morphology data. Download Extended Data 1, ZIP file. [file sup_enu-eN-NWR-0454-18-s02.zip › Reg-MaxS-1.1/TestFiles/HSN-fluoro01.CNGNoiseStd5RandTrans0.swc]

#  SWC to SWC conversion from L-Measure. Sridevi Polavaram: spolavar@gmu.edu
#  Original fileName:/cng_repository/Soumya/LM_Automated_Testing_Enviornment/Test_Lm3.7.2_11022011_SG_Linux_NMOConv8/TestResults/LoadTest/test_52/HSN-fluoro01.CNG.swc
# 
#  Original file HSN-fluoro01.swc edited using StdSwc version 1.31 on 5/31/11.
#  Irregularities and fixes documented in HSN-fluoro01.swc.std.  See StdSwc1.31.doc for more information.
# 
#  HSN neuron (lobula place tangential cells, LPTC) from Calliphora vicina
#  identification by response properties, in vivo Alexa injection, 2-photon-microscopy imaging, x63 objective, multiple image tiles
#  reconstructed and processed with Matlab and the TREES toolbox http://www.treestoolbox.org
#  scaling 1:1:1 um
#   Max Planck Institute of Neurobiology, Martinsried, Germany
#   Systems and Computational Neuroscience, Alexander Borst
#   published in "The morphological identity of insect dendrites" Cuntz H, Forstner F, Haag J, Borst A. PMID 19112481
#  SCALE 1.0 1.0 1.0 
# 
1 1 211.987 -36.506 -136.688 6.912 -1
2 1 222.633 -43.168 -139.065 6.912 1
3 1 213.232 -47.908 -140.935 6.912 1
4 3 214.836 -86.921 -156.096 2.100 1
5 3 230.941 -98.658 -156.325 6.420 4
6 3 229.936 -127.738 -159.847 8.640 5
7 3 213.458 -118.794 -186.094 13.312 6
8 3 235.236 -135.277 -178.817 15.974 7
9 3 231.347 -150.742 -193.771 14.930 8
10 3 240.457 -169.895 -171.616 8.294 9
11 3 210.573 -31.716 -121.576 6.912 1
12 3 190.352 -10.527 -140.034 6.221 11
13 3 174.531 42.966 -132.106 7.560 12
14 3 163.659 24.559 -116.419 6.300 13
15 3 126.575 92.034 -117.083 8.294 14
16 3 132.524 99.873 -92.336 8.280 15
17 3 117.143 114.527 -109.450 9.331 16
18 3 82.307 131.440 -78.781 1.800 17
19 3 108.705 133.279 -86.801 1.500 18
20 3 97.305 138.898 -92.004 0.900 19
21 3 89.257 119.996 -101.094 1.200 20
22 3 67.960 139.252 -77.465 1.500 19
23 3 75.064 131.763 -79.115 1.500 22
24 3 69.693 155.656 -83.359 0.900 23
25 3 72.289 173.140 -70.467 0.750 24
26 3 83.802 168.142 -95.826 0.750 25
27 3 57.279 141.101 -67.771 1.500 23
28 3 54.417 142.422 -84.023 0.720 27
29 3 55.331 157.033 -103.953 0.600 28
30 3 76.523 163.142 -84.015 1.500 27
31 3 41.818 172.425 -67.596 1.500 30
32 3 40.566 156.515 -74.785 2.100 31
33 3 31.186 150.757 -69.627 1.500 32
34 3 18.543 144.462 -84.256 1.500 33
35 3 19.753 168.983 -89.622 1.440 34
36 3 7.178 147.738 -89.655 0.675 35
37 3 4.768 158.922 -74.087 0.750 36
38 3 -8.561 143.988 -71.983 1.080 37
39 3 29.356 132.221 -94.200 1.500 35
40 3 1.074 127.953 -89.073 0.900 39
41 3 19.193 102.932 -94.452 1.200 40
42 3 30.733 167.025 -79.443 2.100 32
43 3 17.463 189.651 -68.961 1.500 42
44 3 -3.400 190.998 -86.183 1.800 43
45 3 11.115 210.979 -60.182 1.080 44
46 3 -2.841 186.080 -77.447 1.800 44
47 3 -10.442 177.378 -76.600 1.500 46
48 3 -27.669 186.498 -37.730 1.500 47
49 3 -14.100 192.017 -60.190 1.800 48
50 3 -29.916 201.562 -32.001 1.440 49
51 3 -35.763 186.751 -61.097 1.200 49
52 3 -43.993 184.279 -51.292 1.690 51
53 3 -48.569 160.771 -40.081 1.012 52
54 3 -63.919 188.076 -48.537 0.768 53
55 3 -65.710 184.696 -51.679 1.440 54
56 3 -58.442 180.118 -45.124 1.125 52
57 3 -86.842 196.172 -34.741 0.750 56
58 3 -81.258 182.619 -34.956 0.720 57
59 3 -98.717 201.298 -32.635 0.750 58
60 3 -84.505 198.523 -57.660 0.720 58
61 3 -100.237 191.300 -61.809 0.600 60
62 3 -76.993 181.390 -44.460 0.600 60
63 3 -30.634 177.399 -56.956 1.800 48
64 3 -34.239 172.811 -51.940 1.843 63
65 3 -42.714 176.417 -41.901 1.728 64
66 3 -44.549 156.060 -54.514 1.500 65
67 3 -41.041 145.239 -58.730 1.800 66
68 3 -39.666 148.215 -53.131 1.500 67
69 3 -53.837 150.227 -48.274 1.500 68
70 3 -57.998 150.440 -55.489 1.800 69
71 3 -56.296 152.380 -47.570 1.500 70
72 3 -44.933 132.901 -60.476 1.680 71
73 3 -45.208 141.566 -38.902 1.500 72
74 3 -51.491 121.491 -47.495 1.800 73
75 3 -53.125 140.669 -61.077 0.750 74
76 3 116.524 153.737 -77.149 9.331 17
77 3 135.719 148.767 -70.759 1.080 76
78 3 148.997 148.783 -78.048 1.440 77
79 3 175.666 121.456 -92.402 1.500 78
80 3 157.731 121.983 -83.753 1.500 79
81 3 181.778 139.605 -89.832 1.500 80
82 3 184.920 136.739 -80.706 1.500 81
83 3 185.065 122.103 -79.272 1.500 82
84 3 173.469 140.447 -63.312 1.200 83
85 3 183.362 128.096 -53.272 1.500 84
86 3 182.501 125.668 -75.912 1.500 85
87 3 166.283 107.532 -97.694 1.500 80
88 3 159.585 116.505 -81.333 1.200 87
89 3 160.001 103.757 -92.441 1.500 88
90 3 171.854 82.175 -91.499 1.344 89
91 3 148.086 104.547 -85.924 1.500 89
92 3 175.927 118.101 -79.768 1.200 88
93 3 182.646 104.014 -69.929 1.200 92
94 3 184.404 108.233 -94.134 1.500 93
95 3 193.001 115.325 -87.482 1.500 94
96 3 189.946 99.170 -87.554 1.500 95
97 3 180.693 90.896 -89.282 1.800 96
98 3 192.763 84.512 -90.363 1.500 97
99 3 186.365 95.669 -90.738 1.200 98
100 3 177.073 98.860 -81.850 1.800 99
101 3 199.956 81.393 -88.428 1.500 100
102 3 181.114 74.424 -104.762 1.440 101
103 3 127.392 160.659 -90.261 9.331 76
104 3 111.690 175.931 -53.059 9.331 103
105 3 88.587 190.854 -71.063 6.480 104
106 3 75.956 192.679 -68.143 0.759 105
107 3 82.897 180.312 -52.495 6.480 105
108 3 81.202 195.035 -61.380 0.720 107
109 3 80.716 194.053 -61.595 6.480 107
110 3 81.691 204.324 -62.998 1.200 109
111 3 67.244 215.945 -47.192 5.700 109
112 3 64.462 196.958 -67.152 1.536 111
113 3 70.259 202.114 -47.614 5.700 111
114 3 60.921 231.227 -49.852 5.760 113
115 3 63.844 221.707 -55.685 5.400 114
116 3 57.284 246.912 -38.234 1.200 115
117 3 54.982 245.667 -38.333 0.750 116
118 3 77.137 253.191 -46.950 0.720 117
119 3 57.425 252.629 -28.567 1.008 117
120 3 58.771 271.849 -56.006 0.720 119
121 3 49.015 248.909 -62.747 5.400 115
122 3 31.520 230.419 -75.872 1.350 121
123 3 38.422 229.528 -82.832 1.920 122
124 3 35.080 260.157 -48.898 5.400 121
125 3 45.537 242.556 -48.595 6.120 124
126 3 52.870 264.875 -45.778 1.125 125
127 3 35.859 272.918 -32.026 0.750 126
128 3 51.877 271.647 -21.324 0.750 127
129 3 49.619 269.593 -32.641 0.750 128
130 3 34.364 253.831 -42.092 6.120 125
131 3 10.413 240.626 -35.568 3.960 130
132 3 -4.955 245.084 -47.407 3.650 131
133 3 -17.657 253.640 -42.494 4.080 132
134 3 -41.891 258.819 -19.136 1.215 133
135 3 -50.973 242.582 -43.792 1.382 134
136 3 -73.877 257.981 -40.871 1.500 135
137 3 -51.202 283.067 -39.568 4.080 133
138 3 -60.864 281.836 -27.187 3.600 137
139 3 -64.180 266.485 -23.779 0.450 138
140 3 -78.645 314.243 -15.240 3.600 138
141 3 -88.011 290.798 -29.303 1.440 140
142 3 -86.121 281.007 -16.661 3.600 140
143 3 -78.285 307.692 -3.584 1.200 142
144 3 -90.504 304.528 -25.804 3.600 142
145 3 -102.341 289.149 -18.009 2.700 144
146 3 -101.203 284.873 -0.114 1.800 145
147 3 -112.284 284.149 14.518 1.500 146
148 3 -115.654 292.923 17.408 1.800 147
149 3 -105.398 281.723 8.991 1.500 148
150 3 -118.261 282.974 -10.279 1.500 149
151 3 -134.542 297.788 -9.239 1.500 150
152 3 -138.964 278.948 21.545 1.382 151
153 3 -122.444 271.569 -2.737 1.500 151
154 3 -139.482 285.640 16.294 1.080 153
155 3 -121.838 280.508 14.549 0.750 154
156 3 -119.279 279.281 -6.216 1.500 153
157 3 -148.885 291.779 4.044 1.200 156
158 3 -141.392 269.195 6.483 1.800 157
159 3 -151.284 271.647 -2.048 0.750 158
160 3 -148.422 287.349 7.343 1.536 158
161 3 -140.512 262.605 8.705 0.900 157
162 3 -128.121 272.226 1.216 0.750 161
163 3 -134.951 249.310 6.181 0.768 162
164 3 -92.213 301.476 8.232 3.600 144
165 3 -100.766 325.021 -1.144 3.600 164
166 3 -109.423 336.871 4.275 1.080 165
167 3 -124.526 318.252 2.606 3.600 165
168 3 -112.258 314.457 6.799 3.456 167
169 3 -111.007 329.774 39.604 0.750 168
170 3 -113.964 310.603 20.600 3.456 168
171 3 -116.953 338.579 28.732 1.382 170
172 3 -135.658 341.997 29.160 1.500 171
173 3 -128.781 355.102 32.364 1.500 172
174 3 -132.492 360.228 23.335 1.344 173
175 3 -139.701 351.557 46.846 1.200 174
176 3 -143.370 368.183 29.310 1.800 175
177 3 -146.969 358.510 31.052 0.768 176
178 3 -137.795 338.315 22.610 1.500 171
179 3 -107.633 328.812 35.882 0.720 178
180 3 -121.030 326.041 38.492 1.500 178
181 3 -114.362 345.145 11.804 0.720 180
182 3 -122.179 352.772 36.575 1.500 180
183 3 -125.384 351.085 37.911 1.500 182
184 3 -129.635 352.060 41.897 1.344 183
185 3 -125.374 355.226 44.470 0.750 184
186 3 -133.566 329.346 20.394 3.456 170
187 3 -123.920 314.487 12.066 3.600 186
188 3 -140.366 304.528 11.318 0.900 187
189 3 -138.016 307.656 25.245 0.750 188
190 3 -154.737 312.241 36.657 1.200 189
191 3 -156.218 318.495 17.728 1.500 190
192 3 -166.956 325.037 26.006 1.200 191
193 3 -174.488 326.902 34.714 1.659 192
194 3 -156.210 320.817 6.562 1.200 190
195 3 -153.204 305.479 27.015 1.168 194
196 3 -161.693 312.713 18.482 0.750 195
197 3 -176.609 324.846 36.016 1.200 194
198 3 -167.791 313.570 24.536 1.200 197
199 3 -136.535 321.449 2.180 3.600 187
200 3 -155.559 327.162 14.534 3.000 199
201 3 -164.673 339.023 51.976 1.500 200
202 3 -174.199 333.251 62.180 1.800 201
203 3 -163.838 355.337 45.982 1.680 202
204 3 -179.658 374.139 51.337 1.536 203
205 3 -206.288 392.970 40.817 1.920 204
206 3 -215.326 386.316 48.295 1.800 205
207 3 -198.538 414.920 22.001 1.680 206
208 3 -198.475 397.326 39.051 1.500 207
209 3 -209.724 412.164 28.947 1.500 208
210 3 -214.867 444.363 23.821 1.500 209
211 3 -217.476 433.630 35.620 1.200 210
212 3 -208.602 422.650 23.524 1.500 211
213 3 -212.727 399.893 19.049 1.215 212
214 3 -159.611 336.845 22.368 3.000 200
215 3 -175.743 339.245 29.984 0.675 214
216 3 -145.935 330.147 25.371 3.000 214
217 3 -174.116 355.431 21.050 2.592 216
218 3 -179.186 345.588 11.052 1.475 217
219 3 -216.037 339.284 33.062 1.500 218
220 3 -213.188 339.006 30.069 1.500 219
221 3 -198.578 338.526 33.293 1.352 219
222 3 -195.274 333.702 32.931 1.440 221
223 3 -171.718 352.037 14.119 2.592 217
224 3 -185.917 358.111 22.321 2.880 223
225 3 -205.124 342.428 38.628 2.100 224
226 3 -212.538 359.427 41.102 1.500 225
227 3 -212.942 357.632 39.834 1.500 226
228 3 -223.593 366.372 32.246 1.500 227
229 3 -207.331 356.765 41.968 1.536 228
230 3 -197.877 357.321 28.923 1.327 229
231 3 -238.124 359.128 35.267 1.440 230
232 3 -228.014 361.506 31.610 1.344 230
233 3 -224.058 338.223 31.677 1.500 232
234 3 -247.681 350.694 46.400 1.659 233
235 3 -244.280 360.611 32.973 1.613 234
236 3 -262.801 345.680 70.504 1.500 235
237 3 -270.293 354.378 63.092 1.500 236
238 3 -275.747 346.970 66.162 1.200 237
239 3 -283.439 370.133 79.722 1.500 238
240 3 -180.945 356.997 40.085 2.880 224
241 3 -213.570 367.468 39.604 2.592 240
242 3 -219.631 370.387 44.375 2.322 241
243 3 -227.324 371.041 47.563 2.074 242
244 3 -235.518 390.157 49.375 0.675 243
245 3 -239.095 381.642 62.824 0.750 244
246 3 -248.447 374.376 62.522 1.125 245
247 3 -248.136 345.163 60.104 0.600 246
248 3 -257.018 369.834 69.227 0.750 247
249 3 -253.269 343.135 62.834 0.600 248
250 3 -268.025 361.083 65.384 0.750 248
251 3 -254.937 405.138 53.085 2.074 243
252 3 -222.960 394.888 41.653 0.768 251
253 3 -224.881 397.809 54.765 0.720 252
254 3 -243.108 405.276 52.340 1.800 251
255 3 -244.723 405.964 50.035 1.800 254
256 3 -221.647 424.082 54.596 0.750 255
257 3 -246.408 414.535 46.362 1.500 255
258 3 -244.603 417.394 24.640 1.800 257
259 3 -259.845 447.509 20.511 1.500 258
260 3 -231.946 429.580 41.010 1.800 259
261 3 -246.401 451.458 30.715 2.100 260
262 3 -243.659 440.550 12.800 1.500 261
263 3 -235.843 431.014 18.296 1.500 262
264 3 -257.960 440.086 5.421 1.500 263
265 3 -257.249 439.470 13.508 1.500 264
266 3 -264.080 459.759 -10.543 1.200 265
267 3 -266.884 439.994 5.822 1.440 266
268 3 -263.109 422.263 63.634 1.800 254
269 3 -249.591 411.053 47.368 1.475 268
270 3 -239.538 405.770 41.552 1.296 269
271 3 -251.608 403.848 19.159 1.500 270
272 3 -251.654 404.767 17.572 1.200 271
273 3 -263.883 415.320 16.115 1.500 272
274 3 -247.218 398.013 7.223 1.500 273
275 3 -249.923 407.365 31.139 1.500 270
276 3 -272.598 426.951 33.892 1.500 275
277 3 -253.016 414.798 18.622 1.500 275
278 3 -260.709 430.133 15.707 1.500 277
279 3 -263.786 417.016 19.087 1.536 278
280 3 -267.523 403.682 8.056 1.500 279
281 3 -299.299 406.760 14.607 1.200 280
282 3 -298.130 395.619 5.536 1.536 281
283 3 24.584 260.820 -54.804 3.960 130
284 3 4.750 294.813 -45.338 4.666 283
285 3 10.834 285.426 -34.150 0.672 284
286 3 0.706 288.810 -15.302 0.759 285
287 3 -1.880 283.046 -7.117 0.750 286
288 3 1.236 295.543 4.281 0.300 287
289 3 -7.323 270.559 1.057 0.750 287
290 3 1.058 286.654 -26.311 4.666 284
291 3 -7.441 311.452 -21.674 4.800 290
292 3 -14.520 299.005 -29.606 1.215 291
293 3 -22.446 298.578 -4.865 1.500 292
294 3 -29.445 287.867 -18.057 1.500 293
295 3 -56.616 313.853 8.229 1.800 294
296 3 -61.260 306.717 16.283 1.800 295
297 3 -59.644 315.663 0.095 2.100 296
298 3 -84.181 327.677 24.559 1.800 297
299 3 -102.038 331.113 32.145 1.500 298
300 3 -103.348 358.449 44.144 1.500 299
301 3 -106.526 352.888 47.156 1.536 300
302 3 -20.551 314.145 -4.854 4.800 291
303 3 -9.095 309.781 -13.084 0.600 302
304 3 -0.259 295.116 -7.574 0.675 303
305 3 -9.010 316.997 -3.076 0.691 304
306 3 5.271 299.720 11.487 0.675 305
307 3 -20.545 305.492 -6.564 4.800 302
308 3 -39.424 321.982 35.405 6.300 307
309 3 -28.310 335.315 7.527 1.200 308
310 3 -28.662 339.109 0.084 6.300 308
311 3 -40.053 343.354 29.093 2.074 310
312 3 -51.535 357.526 40.425 1.800 311
313 3 -44.473 351.175 38.361 1.500 312
314 3 -34.837 335.681 37.433 1.613 313
315 3 -19.177 351.580 54.901 1.536 314
316 3 -24.330 347.103 48.295 1.440 315
317 3 -35.483 334.164 20.564 1.800 312
318 3 -51.294 342.873 40.365 1.800 317
319 3 -33.325 362.698 43.876 1.500 318
320 3 -47.460 367.316 59.135 1.500 319
321 3 -27.327 339.642 60.572 1.800 320
322 3 -34.014 367.957 66.992 1.500 321
323 3 -37.106 354.372 43.621 1.500 322
324 3 -51.901 385.247 68.119 1.500 323
325 3 -31.584 389.455 61.850 1.500 324
326 3 -42.217 390.568 75.368 1.037 325
327 3 -40.848 394.017 52.443 0.720 326
328 3 -47.756 387.313 70.825 1.200 327
329 3 -48.094 373.317 87.523 1.500 328
330 3 -43.627 345.568 19.688 6.300 310
331 3 -44.325 337.285 7.464 1.344 330
332 3 -43.003 328.073 25.715 6.300 330
333 3 -45.441 334.805 29.780 6.300 332
334 3 -56.257 319.960 25.793 0.675 333
335 3 -63.705 340.006 23.763 0.750 334
336 3 -57.656 354.113 26.839 6.300 333
337 3 -57.729 353.779 36.489 6.900 336
338 3 -79.769 358.732 41.403 3.600 337
339 3 -91.954 360.590 20.474 0.720 338
340 3 -98.174 362.103 56.744 0.750 339
341 3 -92.923 357.070 53.800 0.750 340
342 3 -87.521 348.154 48.239 0.720 341
343 3 -84.366 332.360 26.561 0.750 342
344 3 -87.669 365.797 47.549 3.600 338
345 3 -88.397 367.372 28.313 3.600 344
346 3 -95.822 362.233 44.199 1.352 345
347 3 -112.061 376.809 71.549 1.500 346
348 3 -102.172 370.170 61.746 0.720 347
349 3 -102.474 382.231 61.911 1.500 347
350 3 -106.774 396.135 59.463 1.200 349
351 3 -123.558 391.172 47.117 1.500 350
352 3 -109.539 378.661 58.715 1.800 351
353 3 -110.009 387.930 84.981 1.500 352
354 3 -108.368 386.349 36.664 1.200 353
355 3 -102.116 399.044 66.416 0.720 354
356 3 -108.510 397.918 46.461 1.500 353
357 3 -109.940 388.089 49.045 1.500 356
358 3 -114.956 391.360 79.580 1.500 357
359 3 -125.577 415.640 50.494 1.500 358
360 3 -105.097 398.251 59.827 1.800 359
361 3 -114.650 405.891 84.449 1.500 360
362 3 -112.705 399.650 72.390 1.200 358
363 3 -121.010 400.925 70.504 1.440 362
364 3 -115.875 405.250 56.635 1.500 363
365 3 -119.050 402.709 60.983 0.750 364
366 3 -88.691 372.443 58.082 3.600 345
367 3 -108.295 379.014 35.675 0.911 366
368 3 -102.706 355.495 44.428 1.200 367
369 3 -76.587 342.573 34.561 0.720 368
370 3 -100.098 389.361 46.666 3.600 366
371 3 -104.006 377.308 45.236 0.506 370
372 3 -113.807 356.591 55.617 0.720 371
373 3 -109.895 361.896 60.983 0.720 372
374 3 -103.947 353.218 42.094 0.672 373
375 3 -112.235 376.021 50.674 3.600 370
376 3 -110.778 379.684 68.845 3.000 375
377 3 -127.261 370.466 55.857 1.152 376
378 3 -130.577 378.227 53.259 1.125 377
379 3 -115.432 375.057 61.012 3.000 376
380 3 -124.937 375.893 50.150 2.520 379
381 3 -132.386 386.684 30.538 0.675 380
382 3 -144.460 393.907 47.871 0.720 381
383 3 -135.843 384.541 48.158 2.520 380
384 3 -140.566 385.294 69.312 1.536 383
385 3 -139.204 383.482 61.564 1.500 384
386 3 -162.905 397.247 46.164 1.500 385
387 3 -139.395 384.570 67.577 1.416 386
388 3 -134.277 369.660 56.868 0.720 387
389 3 -166.616 400.619 53.193 0.750 388
390 3 -170.235 376.269 46.431 0.750 389
391 3 -184.492 391.606 56.107 0.750 390
392 3 -156.691 374.427 67.410 1.500 387
393 3 -137.435 380.615 70.658 1.200 392
394 3 -163.245 397.114 68.921 1.200 393
395 3 -167.331 398.419 65.138 1.200 394
396 3 -166.694 408.561 47.030 1.500 395
397 3 -166.420 404.303 57.223 1.500 396
398 3 -180.389 419.740 44.140 1.800 397
399 3 -168.686 399.218 65.875 1.200 398
400 3 -174.644 402.562 49.110 1.200 399
401 3 -133.043 407.037 59.300 2.520 383
402 3 -156.580 414.726 52.244 2.520 401
403 3 -160.901 403.351 61.090 2.520 402
404 3 -155.712 415.991 53.646 1.382 403
405 3 -164.653 424.374 64.677 0.720 404
406 3 -142.493 420.276 81.028 1.125 404
407 3 -151.352 415.686 48.336 2.520 403
408 3 -174.718 434.624 48.156 0.540 407
409 3 -185.639 422.314 54.737 0.720 408
410 3 -177.357 429.367 53.174 0.562 409
411 3 -197.701 418.910 44.023 0.750 409
412 3 -195.235 415.589 78.307 0.750 411
413 3 -196.172 410.254 39.908 0.750 412
414 3 -174.963 424.896 64.797 2.520 407
415 3 -173.489 431.766 46.340 2.100 414
416 3 -183.339 463.449 67.303 0.900 415
417 3 -171.396 446.371 48.325 2.100 415
418 3 -179.259 445.042 15.807 0.600 417
419 3 -194.168 440.412 38.663 0.720 418
420 3 -198.162 439.089 43.376 0.720 419
421 3 -210.961 413.880 52.770 0.720 420
422 3 -210.544 444.328 42.428 0.750 419
423 3 -199.642 434.353 49.301 0.600 422
424 3 -201.647 414.365 48.459 0.768 423
425 3 -186.036 453.203 43.783 2.100 417
426 3 -184.830 449.782 30.285 2.100 425
427 3 -182.691 447.950 48.111 0.400 426
428 3 -187.978 445.199 32.964 2.100 426
429 3 -194.580 440.908 46.375 0.900 428
430 3 -205.755 427.350 54.591 0.672 429
431 3 -221.751 430.167 56.882 0.720 430
432 3 -204.359 450.269 59.324 2.074 428
433 3 -203.342 460.991 37.770 0.720 432
434 3 -211.637 463.917 45.146 1.200 433
435 3 -194.641 471.845 49.573 1.500 432
436 3 -197.156 463.808 53.039 1.500 435
437 3 -188.992 464.183 34.080 0.746 435
438 3 -186.989 468.175 47.532 1.200 437
439 3 -189.527 461.897 64.256 1.200 438
440 3 -199.072 469.664 52.151 1.200 439
441 3 -66.557 350.361 60.907 4.800 337
442 3 -58.826 376.645 57.364 1.382 441
443 3 -60.116 368.633 62.459 4.800 441
444 3 -72.666 375.723 77.505 5.040 443
445 3 -57.654 381.650 59.877 1.080 444
446 3 -55.827 376.788 75.533 1.500 445
447 3 -62.015 390.492 65.894 1.800 446
448 3 -68.644 372.793 57.891 5.040 444
449 3 -58.740 390.538 57.977 1.800 448
450 3 -68.452 374.361 64.545 0.750 449
451 3 -59.278 385.637 61.972 1.800 449
452 3 -73.706 414.513 84.048 1.500 451
453 3 -42.627 405.430 72.376 1.800 452
454 3 -67.980 418.289 67.248 0.750 451
455 3 -66.380 408.191 74.040 0.600 454
456 3 -64.692 398.607 77.101 0.750 455
457 3 -69.486 397.967 71.965 4.320 448
458 3 -94.508 386.303 65.521 0.600 457
459 3 -89.719 396.040 67.334 4.320 457
460 3 -102.656 431.289 69.760 0.750 459
461 3 -98.102 401.982 79.240 4.320 459
462 3 -88.702 410.202 60.934 1.500 461
463 3 -84.770 415.045 66.254 1.500 462
464 3 -96.819 422.854 77.240 1.500 463
465 3 -85.876 418.375 66.573 1.200 464
466 3 -103.003 414.781 85.490 3.960 461
467 3 -100.731 412.818 83.646 0.691 466
468 3 -121.086 417.788 65.807 0.750 467
469 3 -118.016 426.687 95.282 0.600 468
470 3 -123.040 432.627 74.812 0.720 469
471 3 -124.883 405.377 41.995 0.720 470
472 3 -127.098 426.928 59.656 0.768 471
473 3 -131.222 425.578 56.107 0.675 472
474 3 -135.650 437.973 75.567 0.750 473
475 3 -104.163 421.060 77.542 3.960 466
476 3 -103.342 452.092 86.010 1.344 475
477 3 -94.567 434.317 79.371 1.210 476
478 3 -98.831 461.280 72.658 1.440 477
479 3 -110.271 446.924 69.972 1.728 478
480 3 -108.731 459.920 85.400 1.680 479
481 3 -99.311 465.104 79.778 1.500 480
482 3 -99.608 430.768 63.822 3.960 475
483 3 -107.844 421.665 74.479 2.400 482
484 3 -114.561 450.525 76.962 1.800 483
485 3 -102.764 444.126 77.731 2.100 484
486 3 -95.024 465.213 82.622 1.800 485
487 3 -129.236 476.239 72.858 0.672 486
488 3 -122.719 483.358 69.778 0.600 487
489 3 -131.023 470.202 83.946 1.800 486
490 3 -107.793 464.979 81.685 2.100 489
491 3 -125.229 481.987 97.855 2.100 490
492 3 -114.811 491.452 65.610 1.800 491
493 3 -115.712 489.552 74.967 1.800 492
494 3 -119.420 474.132 93.253 1.800 493
495 3 -121.716 487.143 81.356 0.750 494
496 3 -113.075 477.679 73.683 0.720 495
497 3 -128.243 505.048 73.917 1.200 494
498 3 -105.398 500.127 63.746 0.750 497
499 3 -117.965 422.248 81.591 2.400 483
500 3 -136.787 452.887 86.698 2.160 499
501 3 -134.679 464.177 56.979 0.720 500
502 3 -150.434 479.465 78.791 2.100 500
503 3 -139.540 458.993 73.863 2.100 502
504 3 -149.082 478.676 55.011 1.800 503
505 3 -140.399 486.761 57.776 1.800 504
506 3 -138.720 492.774 56.923 1.500 505
507 3 -147.494 472.509 58.175 1.500 503
508 3 -151.612 481.806 57.062 0.600 507
509 3 -130.548 488.049 57.616 1.500 507
510 3 -164.138 492.339 66.671 0.750 509
511 3 -146.854 479.987 62.080 0.768 509
512 3 -151.752 479.396 69.464 1.125 511
513 3 -145.406 485.512 56.818 0.750 512
514 3 -121.031 442.100 74.809 1.800 499
515 3 -151.258 447.377 92.731 0.600 514
516 3 -134.095 448.166 71.817 1.800 514
517 3 -141.832 450.166 82.589 2.100 516
518 3 -142.356 432.635 69.594 1.800 517
519 3 -145.914 464.919 70.193 0.720 518
520 3 -148.078 448.934 74.388 1.800 518
521 3 -146.157 435.704 54.638 0.450 520
522 3 -139.550 445.805 65.292 1.800 520
523 3 -153.369 435.029 69.418 0.750 522
524 3 -144.076 474.775 41.698 1.800 522
525 3 -154.348 448.657 64.673 0.400 524
526 3 -141.797 441.438 63.780 1.800 524
527 3 -153.315 454.550 37.800 0.750 526
528 3 -156.767 448.406 62.298 0.300 527
529 3 -174.011 452.344 57.883 0.750 527
530 3 -171.296 468.390 60.477 0.750 529
531 3 -176.296 453.931 70.218 0.750 530
532 3 -196.951 473.058 67.142 1.200 531
533 3 -187.867 453.255 54.807 1.200 532
534 3 -183.339 454.710 51.550 0.720 533
535 3 -190.522 465.392 41.846 0.900 534
536 3 -154.831 456.067 74.900 1.500 526
537 3 -165.393 475.817 49.355 1.500 536
538 3 -162.752 443.271 72.134 0.672 537
539 3 -182.751 463.211 49.250 0.720 538
540 3 -183.638 484.964 40.025 0.720 539
541 3 -178.431 474.992 52.508 1.500 537
542 3 -179.369 487.026 67.596 1.500 541
543 3 -169.194 490.040 52.503 1.500 542
544 3 -171.232 482.768 56.589 1.382 543
545 3 -174.986 495.175 48.790 1.200 544
546 3 -162.916 485.982 53.635 1.200 545
547 3 -157.041 485.360 38.283 1.500 546
548 3 -168.478 499.285 57.587 1.500 547
549 3 -175.786 489.129 47.958 1.500 545
550 3 -155.365 490.402 39.638 1.125 549
551 3 -176.461 492.165 41.865 0.720 550
552 3 -175.256 499.477 51.000 0.691 551
553 3 125.348 167.731 -73.918 10.451 104
554 3 124.756 186.608 -65.084 1.296 553
555 3 165.079 180.025 -76.431 1.500 554
556 3 147.735 157.671 -62.564 1.500 554
557 3 156.891 162.535 -70.012 1.500 556
558 3 170.020 155.141 -67.472 1.800 557
559 3 166.899 146.934 -60.601 1.500 558
560 3 158.104 159.313 -62.326 1.680 559
561 3 162.208 173.086 -80.128 1.440 560
562 3 172.233 152.120 -81.085 1.500 559
563 3 175.025 134.034 -52.741 1.500 562
564 3 175.193 154.944 -67.011 1.382 563
565 3 182.505 154.427 -54.195 1.382 564
566 3 181.984 168.326 -53.370 1.200 565
567 3 191.286 151.563 -69.191 0.300 566
568 3 175.438 160.514 -66.917 1.500 566
569 3 197.472 155.181 -83.644 1.500 568
570 3 183.811 155.009 -71.523 1.500 569
571 3 205.449 152.744 -70.260 1.500 570
572 3 205.709 136.690 -77.955 1.440 565
573 3 202.500 142.742 -98.498 0.750 572
574 3 206.702 129.722 -66.899 0.750 573
575 3 183.984 143.542 -73.360 0.768 573
576 3 200.407 140.571 -54.076 1.215 572
577 3 206.673 127.237 -75.317 1.200 576
578 3 220.613 133.734 -74.070 1.500 577
579 3 225.160 131.451 -61.925 1.500 578
580 3 210.577 126.019 -73.685 1.800 579
581 3 214.377 126.362 -63.038 1.012 580
582 3 224.379 117.996 -70.073 1.728 580
583 3 122.969 212.475 -31.336 10.451 553
584 3 140.927 211.614 -49.761 1.500 583
585 3 147.018 185.138 -68.551 0.750 584
586 3 137.752 205.840 -56.431 1.500 584
587 3 151.208 208.429 -55.588 0.720 586
588 3 153.287 202.111 -62.138 1.500 586
589 3 152.785 191.558 -68.830 1.680 588
590 3 152.481 227.097 -60.254 1.800 589
591 3 160.479 195.236 -61.992 1.597 590
592 3 157.641 175.492 -51.169 0.750 591
593 3 160.347 203.569 -67.824 1.800 590
594 3 167.882 208.363 -68.373 0.562 593
595 3 171.321 200.195 -37.587 1.800 593
596 3 183.178 193.386 -53.433 2.100 595
597 3 179.219 214.104 -59.597 1.382 596
598 3 162.045 194.619 -39.603 1.344 597
599 3 172.593 189.880 -57.835 0.750 597
600 3 180.719 176.783 -60.017 1.500 599
601 3 180.377 194.421 -55.260 1.200 600
602 3 188.584 176.575 -71.562 1.200 601
603 3 168.703 205.388 -54.445 2.100 596
604 3 179.288 194.943 -64.171 1.800 603
605 3 202.312 181.143 -41.179 1.200 604
606 3 203.452 180.475 -63.642 1.200 605
607 3 194.398 172.048 -74.684 1.500 606
608 3 210.625 176.242 -70.905 1.500 607
609 3 183.816 183.234 -57.441 1.200 608
610 3 190.968 174.423 -50.017 1.500 609
611 3 187.378 191.020 -60.508 2.100 604
612 3 160.579 220.495 -34.749 0.675 611
613 3 190.204 179.111 -34.496 1.800 611
614 3 187.039 194.241 -35.392 2.400 613
615 3 192.646 190.722 -41.797 1.500 614
616 3 218.052 172.301 -51.119 1.500 615
617 3 214.130 185.666 -55.627 1.800 616
618 3 214.066 193.266 -51.661 1.200 617
619 3 224.723 178.753 -27.382 1.500 618
620 3 240.615 181.438 -39.690 1.800 619
621 3 234.431 180.824 -46.888 1.500 620
622 3 240.220 167.163 -38.373 1.500 621
623 3 245.825 174.200 -27.715 1.500 622
624 3 248.597 177.218 -31.141 1.800 623
625 3 250.032 173.606 -29.518 1.500 624
626 3 208.335 157.644 -56.088 1.500 617
627 3 209.889 178.147 -45.878 1.500 626
628 3 210.474 174.686 -49.433 1.800 627
629 3 200.813 175.198 -67.344 1.500 628
630 3 210.590 151.721 -59.470 2.100 629
631 3 227.275 139.609 -60.781 1.800 630
632 3 243.918 128.165 -75.258 1.500 631
633 3 242.459 135.216 -66.946 1.500 632
634 3 236.193 134.403 -69.702 1.080 633
635 3 234.735 137.353 -62.739 1.500 633
636 3 239.868 146.395 -59.541 1.500 635
637 3 209.423 199.682 -36.218 1.800 614
638 3 200.507 224.334 -37.523 1.800 637
639 3 208.127 192.285 -37.829 2.400 638
640 3 202.783 205.378 -27.488 1.500 639
641 3 210.110 211.148 -23.553 0.720 640
642 3 222.214 197.749 -18.268 0.750 641
643 3 225.923 196.468 -27.611 0.600 642
644 3 242.213 196.604 -22.926 0.720 643
645 3 245.336 196.771 -13.587 0.720 644
646 3 192.809 203.678 2.662 1.500 640
647 3 191.057 213.542 -38.636 1.800 646
648 3 208.909 215.881 -26.671 0.675 647
649 3 194.716 240.435 -13.290 0.600 648
650 3 204.766 221.627 -14.491 0.750 649
651 3 195.953 223.661 -18.680 0.750 650
652 3 202.860 205.525 -15.574 1.800 647
653 3 208.003 207.405 -40.826 1.500 652
654 3 202.981 201.521 -10.727 2.100 653
655 3 217.274 216.194 -21.206 1.500 654
656 3 229.773 210.423 -18.902 1.500 655
657 3 214.583 217.190 4.051 1.500 656
658 3 234.035 214.073 -28.544 1.200 657
659 3 226.633 220.624 -8.235 1.500 658
660 3 228.307 225.641 0.057 1.800 659
661 3 239.582 220.168 -2.501 1.200 660
662 3 225.981 233.221 1.174 1.500 661
663 3 121.821 225.335 -29.728 8.640 583
664 3 110.238 232.943 -62.012 1.200 663
665 3 106.872 224.278 -42.827 0.750 664
666 3 105.596 246.634 -62.094 0.720 665
667 3 83.043 243.850 -41.662 0.750 666
668 3 132.939 222.680 -64.199 8.640 663
669 3 111.202 231.510 -45.210 8.640 668
670 3 138.689 226.407 -63.988 0.750 669
671 3 134.428 242.077 -51.711 1.125 670
672 3 111.014 251.803 -41.523 8.640 669
673 3 105.198 248.730 -39.669 9.504 672
674 3 122.346 253.556 -29.439 1.440 673
675 3 165.658 244.391 -20.754 1.500 674
676 3 166.227 256.738 -35.267 1.500 675
677 3 144.443 252.091 -47.349 1.500 676
678 3 159.590 242.534 -25.022 1.500 677
679 3 182.884 230.014 -54.244 1.500 678
680 3 167.772 243.111 -28.063 1.500 679
681 3 136.294 266.899 -41.722 1.440 675
682 3 172.349 228.473 -22.178 0.750 681
683 3 173.761 241.891 -27.675 0.750 682
684 3 164.686 261.029 -32.608 1.080 683
685 3 155.490 248.989 -18.104 0.675 684
686 3 166.326 257.732 -21.351 0.750 685
687 3 182.898 261.635 -33.440 0.691 686
688 3 87.472 266.072 -32.114 9.504 673
689 3 112.840 250.258 -28.398 2.400 688
690 3 111.112 268.025 -22.310 3.000 689
691 3 137.353 256.289 -14.984 1.215 690
692 3 123.743 260.847 -31.380 1.500 691
693 3 137.958 250.420 -44.072 1.500 692
694 3 124.459 273.115 -23.661 3.000 690
695 3 137.822 277.149 -27.606 2.700 694
696 3 139.920 267.978 -37.837 0.750 695
697 3 148.626 264.987 -10.315 1.500 696
698 3 152.927 265.643 -8.342 0.750 697
699 3 145.967 272.973 -30.269 1.440 697
700 3 141.425 258.608 -29.864 1.440 699
701 3 149.989 257.817 -13.347 1.440 700
702 3 132.499 275.816 -15.085 2.400 695
703 3 124.846 292.193 -25.059 2.400 702
704 3 127.884 284.855 -18.880 3.000 703
705 3 127.240 292.373 -13.418 0.750 704
706 3 145.583 292.514 -28.016 2.400 704
707 3 142.463 292.698 -21.903 1.500 706
708 3 165.159 284.760 -19.881 1.500 707
709 3 158.079 278.319 -20.656 1.200 708
710 3 144.954 283.552 -17.933 1.382 709
711 3 156.050 311.893 -36.082 2.100 706
712 3 146.351 311.697 -24.341 1.500 711
713 3 134.604 319.155 -1.386 1.800 712
714 3 157.904 320.635 -13.432 1.800 713
715 3 139.768 318.895 24.604 1.500 714
716 3 150.209 316.117 -1.296 1.800 715
717 3 143.348 328.656 3.922 1.728 716
718 3 154.065 299.491 -8.778 1.800 711
719 3 157.113 304.603 -9.082 2.400 718
720 3 162.433 291.673 0.094 2.100 719
721 3 175.152 294.694 -22.694 1.800 720
722 3 174.528 284.729 -2.434 1.500 721
723 3 178.268 301.063 -12.301 1.500 722
724 3 180.232 276.033 -0.078 1.500 723
725 3 176.709 278.286 -4.407 0.750 724
726 3 185.462 278.391 -25.000 1.500 724
727 3 175.247 265.813 -5.223 1.500 726
728 3 188.845 273.503 -3.442 1.125 727
729 3 182.246 277.560 -5.069 1.680 728
730 3 184.376 267.072 -6.648 1.500 729
731 3 199.890 260.550 -2.385 1.440 730
732 3 200.815 261.167 -2.977 1.500 731
733 3 163.867 292.345 -8.144 2.400 719
734 3 175.932 290.211 10.810 1.800 733
735 3 167.187 306.549 11.761 2.100 734
736 3 182.907 300.376 36.246 2.100 735
737 3 181.167 303.598 23.227 1.440 736
738 3 187.379 302.062 14.022 1.728 737
739 3 204.746 304.301 24.388 1.728 738
740 3 184.391 299.252 31.269 1.500 739
741 3 204.293 287.140 25.270 1.500 740
742 3 194.550 267.684 7.078 1.920 741
743 3 215.823 293.808 27.554 1.500 742
744 3 209.024 264.742 10.469 1.728 743
745 3 215.908 267.999 23.386 1.200 744
746 3 180.351 307.741 23.424 2.160 736
747 3 186.072 300.653 32.492 1.800 746
748 3 188.027 311.926 32.664 1.728 747
749 3 200.105 321.328 43.600 1.152 748
750 3 202.105 308.839 38.552 1.200 749
751 3 200.880 308.215 24.705 0.691 750
752 3 204.909 302.085 53.216 1.125 751
753 3 197.199 303.263 42.787 1.500 752
754 3 215.675 282.849 47.915 1.500 753
755 3 211.811 289.637 27.771 1.344 754
756 3 198.587 303.874 42.153 1.200 755
757 3 218.100 283.677 42.344 1.500 756
758 3 228.816 290.711 45.926 1.500 757
759 3 218.458 289.669 63.350 1.500 758
760 3 216.629 305.909 28.152 1.200 759
761 3 214.545 311.347 47.123 1.800 760
762 3 197.872 313.802 23.717 1.728 748
763 3 207.429 317.009 43.551 1.440 762
764 3 199.302 312.484 44.378 1.200 763
765 3 195.871 323.142 47.014 1.440 764
766 3 209.172 319.004 39.765 1.680 765
767 3 208.290 330.117 40.249 1.920 766
768 3 199.878 340.019 40.495 2.074 762
769 3 186.418 322.393 34.407 1.500 768
770 3 188.401 357.209 45.485 1.800 769
771 3 203.441 331.439 57.021 1.800 770
772 3 198.042 347.288 44.519 1.500 771
773 3 193.321 349.409 62.549 1.500 772
774 3 197.712 342.481 82.435 1.680 773
775 3 209.009 359.211 53.451 1.500 774
776 3 202.445 355.241 49.538 1.680 775
777 3 220.196 338.546 67.233 1.440 776
778 3 193.385 348.354 78.210 2.100 777
779 3 223.982 340.860 82.709 1.500 778
780 3 236.986 332.149 64.718 1.500 779
781 3 230.035 335.518 70.962 1.536 780
782 3 219.804 346.318 94.997 1.536 781
783 3 236.361 328.602 80.226 0.675 781
784 3 210.269 357.171 88.333 0.750 783
785 3 205.543 355.771 91.553 0.750 784
786 3 207.543 347.647 88.164 0.750 785
787 3 225.375 354.672 92.732 0.750 786
788 3 205.392 351.585 106.568 0.720 787
789 3 201.569 349.615 108.609 0.750 788
790 3 98.317 267.909 -37.986 7.200 688
791 3 85.038 255.632 -29.430 0.900 790
792 3 86.503 266.475 -49.891 1.200 791
793 3 79.669 288.167 -48.946 1.500 792
794 3 74.541 270.480 -35.572 1.200 793
795 3 65.989 293.041 -39.758 1.500 794
796 3 104.314 268.922 -36.584 7.200 790
797 3 84.379 284.931 -29.332 0.750 796
798 3 95.104 274.524 -34.910 7.200 796
799 3 97.172 278.970 -33.011 8.640 798
800 3 118.009 297.721 -42.083 1.800 799
801 3 97.958 302.848 -46.851 8.640 799
802 3 84.649 335.171 -15.714 4.200 801
803 3 86.949 324.571 -34.044 1.800 802
804 3 102.953 342.479 3.775 1.800 803
805 3 85.042 352.427 -14.087 1.800 804
806 3 80.792 341.089 -0.634 2.100 805
807 3 87.702 343.563 -4.833 0.900 806
808 3 79.789 367.249 21.427 2.400 807
809 3 98.433 362.997 -6.980 2.100 808
810 3 84.457 335.752 23.335 1.800 809
811 3 86.323 347.102 18.678 2.100 810
812 3 90.065 360.048 35.241 2.400 811
813 3 100.850 375.419 12.391 1.500 812
814 3 88.010 344.904 13.007 0.768 813
815 3 79.334 369.584 12.209 1.200 814
816 3 77.754 376.849 2.188 0.768 815
817 3 74.893 381.381 13.792 0.750 816
818 3 72.569 386.508 17.374 1.500 813
819 3 76.650 373.931 8.617 1.800 818
820 3 78.737 382.831 36.731 1.500 819
821 3 73.559 383.961 37.832 1.800 820
822 3 80.480 402.813 22.946 1.500 821
823 3 97.724 389.138 17.118 1.800 822
824 3 83.357 402.757 23.076 1.680 823
825 3 79.190 395.662 23.461 1.728 824
826 3 77.756 402.080 31.808 0.750 825
827 3 57.127 407.248 33.675 1.800 826
828 3 58.815 417.899 32.350 0.691 827
829 3 87.787 393.099 42.392 1.800 823
830 3 108.511 389.312 41.798 1.500 829
831 3 102.896 386.226 30.698 1.500 830
832 3 101.620 390.219 35.320 1.500 831
833 3 90.214 394.768 37.908 1.382 832
834 3 90.279 401.801 48.759 1.500 830
835 3 88.882 405.896 44.914 1.440 834
836 3 93.689 398.635 30.943 0.750 835
837 3 90.121 381.352 26.482 0.900 836
838 3 77.431 407.893 42.244 0.720 837
839 3 95.853 389.263 29.684 0.750 838
840 3 109.496 400.344 23.121 0.672 839
841 3 108.397 403.491 44.110 0.750 840
842 3 104.132 397.294 35.738 0.600 841
843 3 114.678 319.055 -32.067 3.240 802
844 3 98.949 320.413 -13.792 3.456 843
845 3 121.475 304.679 -33.907 0.600 844
846 3 114.094 348.286 -17.835 3.456 844
847 3 124.036 320.966 -13.582 0.768 846
848 3 114.599 334.775 -28.480 3.456 846
849 3 113.162 346.683 0.777 3.900 848
850 3 136.682 342.736 -1.335 1.200 849
851 3 115.967 350.741 -1.029 3.900 849
852 3 117.925 347.303 14.140 3.629 851
853 3 130.706 357.208 25.667 3.888 852
854 3 128.596 376.404 24.050 3.456 853
855 3 125.550 386.982 20.153 3.300 854
856 3 127.992 382.308 33.408 1.500 855
857 3 118.973 391.190 38.949 1.500 856
858 3 122.590 411.287 56.854 1.500 857
859 3 116.464 400.203 58.740 1.500 858
860 3 104.819 394.408 61.440 1.500 859
861 3 108.045 404.061 63.040 1.500 860
862 3 121.454 403.536 38.560 1.800 861
863 3 108.646 415.550 55.462 0.750 862
864 3 115.471 413.392 45.647 1.200 863
865 3 97.458 416.865 65.666 0.750 864
866 3 115.332 405.435 53.633 1.500 862
867 3 109.126 398.663 82.908 1.500 866
868 3 108.794 411.873 73.678 0.750 867
869 3 112.828 411.297 50.942 1.200 868
870 3 123.306 423.780 60.881 0.750 869
871 3 107.035 414.919 54.333 0.750 870
872 3 97.933 416.913 59.571 1.080 871
873 3 140.803 376.710 43.188 3.300 855
874 3 120.042 394.701 45.986 2.700 873
875 3 148.581 385.457 48.841 1.536 874
876 3 133.642 375.119 54.307 1.500 875
877 3 142.994 381.495 53.981 1.200 876
878 3 157.445 366.031 40.571 1.500 877
879 3 155.757 359.809 67.352 1.500 878
880 3 151.201 369.052 49.304 1.500 879
881 3 147.662 363.938 38.006 1.200 880
882 3 163.053 377.819 55.584 1.440 881
883 3 172.873 367.137 64.712 1.440 882
884 3 130.414 386.681 73.966 2.100 874
885 3 135.740 403.674 72.591 2.880 884
886 3 137.846 404.091 73.287 1.500 885
887 3 146.751 395.398 79.547 1.500 886
888 3 144.423 382.678 69.413 1.800 887
889 3 147.256 378.847 95.016 1.680 888
890 3 143.393 372.167 76.700 1.215 889
891 3 176.131 374.477 81.630 1.500 890
892 3 176.096 377.146 81.420 1.800 891
893 3 174.565 357.674 78.853 1.500 892
894 3 162.576 371.279 69.144 1.500 889
895 3 150.909 412.669 77.457 1.500 894
896 3 163.001 393.650 97.589 1.500 895
897 3 175.314 393.675 77.325 1.800 896
898 3 163.808 408.411 83.519 1.500 897
899 3 186.658 383.824 102.696 1.843 898
900 3 181.948 395.038 90.224 1.500 899
901 3 189.131 384.801 91.289 1.012 900
902 3 187.863 383.734 92.249 1.200 901
903 3 182.377 381.547 95.878 0.900 902
904 3 140.018 398.604 60.249 2.100 885
905 3 124.367 408.123 69.644 3.000 904
906 3 134.865 408.054 67.475 1.200 905
907 3 132.821 413.883 61.677 1.500 906
908 3 129.700 416.747 55.127 1.500 907
909 3 118.735 429.844 76.237 1.800 908
910 3 128.634 420.304 60.133 1.200 909
911 3 119.940 425.695 77.801 1.200 910
912 3 120.882 427.304 58.282 1.500 911
913 3 123.898 404.167 83.799 1.200 912
914 3 116.379 419.587 65.347 1.800 909
915 3 129.587 429.246 61.341 1.800 914
916 3 131.601 419.718 63.560 1.800 915
917 3 105.544 427.431 70.819 2.100 916
918 3 126.544 431.834 75.407 2.100 917
919 3 129.578 436.107 83.713 1.500 918
920 3 125.247 443.314 81.374 0.750 919
921 3 104.064 437.946 85.726 0.750 920
922 3 113.149 430.799 82.309 0.750 920
923 3 118.432 455.752 58.865 1.500 919
924 3 107.993 447.043 82.255 1.500 923
925 3 132.074 447.874 71.018 1.500 924
926 3 118.897 453.148 73.616 1.500 925
927 3 139.502 401.097 64.869 2.100 904
928 3 159.926 381.963 71.134 1.800 927
929 3 139.368 409.370 73.944 2.400 928
930 3 148.456 397.796 71.531 1.200 929
931 3 141.055 409.173 86.813 1.200 930
932 3 137.207 416.497 85.487 1.500 931
933 3 157.146 412.361 87.921 1.800 932
934 3 149.863 431.542 110.984 1.500 933
935 3 166.522 420.295 92.699 1.500 934
936 3 176.588 422.174 103.655 1.659 935
937 3 166.434 426.438 108.942 1.440 936
938 3 144.520 424.562 95.408 1.800 930
939 3 141.872 426.221 85.674 1.800 938
940 3 139.927 440.256 89.079 1.800 939
941 3 136.656 442.763 85.405 1.800 940
942 3 152.952 443.424 70.175 1.728 941
943 3 128.610 447.811 79.185 1.440 942
944 3 146.617 436.008 77.650 1.500 941
945 3 135.544 470.031 104.323 1.500 944
946 3 149.412 454.484 87.592 1.200 945
947 3 135.937 457.403 100.495 1.440 946
948 3 149.977 454.604 105.847 1.843 947
949 3 155.091 476.880 103.032 1.500 948
950 3 144.951 461.748 84.321 1.920 949
951 3 124.578 470.549 96.057 0.750 950
952 3 140.822 480.529 83.517 1.440 950
953 3 152.022 476.881 105.988 1.008 952
954 3 144.188 424.532 92.562 2.400 939
955 3 148.949 428.768 99.238 1.500 954
956 3 166.472 411.489 86.204 1.500 955
957 3 155.780 431.481 99.308 1.500 956
958 3 157.830 436.501 95.653 1.500 957
959 3 158.613 444.843 95.030 1.215 958
960 3 155.377 433.139 119.903 1.215 959
961 3 169.402 439.504 86.921 1.500 960
962 3 158.315 454.050 105.171 1.500 961
963 3 158.022 452.592 89.663 1.500 959
964 3 168.121 441.080 89.031 1.500 963
965 3 159.552 438.005 105.746 1.800 964
966 3 165.086 460.870 106.709 1.200 965
967 3 161.875 451.208 112.437 1.440 966
968 3 93.379 310.186 -52.580 6.840 801
969 3 61.992 295.153 -42.696 1.012 968
970 3 77.718 307.185 -38.827 1.500 969
971 3 67.103 324.436 -53.386 1.500 970
972 3 69.292 317.575 -71.048 1.800 971
973 3 66.245 302.739 -60.825 1.800 972
974 3 75.042 305.507 -23.253 6.840 968
975 3 84.222 321.633 -36.392 6.480 974
976 3 60.838 321.640 -41.309 1.690 975
977 3 58.326 327.392 -10.767 1.500 976
978 3 43.491 328.248 -50.141 1.800 977
979 3 44.029 312.541 -35.887 1.500 978
980 3 59.301 311.334 -68.515 1.500 979
981 3 46.959 331.313 -53.855 1.500 980
982 3 42.169 330.405 -25.090 1.800 977
983 3 46.220 319.136 -49.660 1.680 982
984 3 41.072 332.365 -25.053 1.500 983
985 3 31.051 330.231 -47.561 1.500 984
986 3 34.891 325.241 -44.661 1.680 985
987 3 39.704 328.720 -8.481 1.500 986
988 3 33.177 342.492 -23.036 0.675 987
989 3 21.159 340.507 -42.420 0.720 988
990 3 77.161 341.860 -31.232 6.480 975
991 3 57.564 353.724 -30.317 6.840 990
992 3 31.975 354.382 -27.717 1.200 991
993 3 39.737 345.550 -19.003 1.500 992
994 3 50.873 359.340 -28.368 1.200 993
995 3 44.254 360.335 -26.841 1.080 994
996 3 45.023 343.691 -45.206 1.500 995
997 3 44.006 355.548 -49.334 0.720 996
998 3 34.713 351.972 -32.676 0.750 997
999 3 25.190 350.936 -38.159 0.750 998
1000 3 61.759 344.398 -14.110 6.840 991
1001 3 52.640 360.224 -2.352 5.875 1000
1002 3 45.513 377.032 7.014 6.450 1001
1003 3 23.016 404.254 8.528 4.355 1002
1004 3 16.867 410.853 11.603 3.600 1003
1005 3 24.963 420.863 31.008 0.768 1004
1006 3 13.612 416.737 36.205 3.600 1004
1007 3 9.266 415.936 58.536 3.456 1006
1008 3 -8.106 424.127 39.342 1.012 1007
1009 3 -13.325 423.480 24.899 1.440 1008
1010 3 -27.523 423.850 30.685 0.900 1009
1011 3 -30.005 436.605 33.457 0.750 1010
1012 3 -35.182 429.542 64.266 1.440 1011
1013 3 -48.377 426.186 62.692 1.536 1012
1014 3 3.633 436.846 34.932 3.456 1007
1015 3 -1.837 452.938 43.746 0.600 1014
1016 3 -9.007 445.011 27.948 2.700 1014
1017 3 -26.267 442.243 66.180 3.226 1016
1018 3 -45.830 461.943 49.566 2.400 1017
1019 3 -58.598 463.318 64.391 1.536 1018
1020 3 -73.016 458.965 60.350 1.800 1019
1021 3 -76.769 474.431 74.559 1.500 1020
1022 3 -68.546 476.918 72.802 1.920 1021
1023 3 -76.245 476.285 79.120 1.920 1022
1024 3 -33.826 461.606 51.078 1.500 1018
1025 3 -51.545 466.904 71.526 1.800 1024
1026 3 -50.065 457.432 76.544 2.400 1025
1027 3 -40.608 470.517 84.030 2.100 1026
1028 3 -41.948 473.015 96.567 1.440 1027
1029 3 -37.818 480.996 73.254 1.800 1028
1030 3 -59.473 501.338 107.490 1.500 1029
1031 3 -45.419 493.328 92.621 1.200 1030
1032 3 -62.070 506.090 93.282 1.500 1031
1033 3 -50.559 482.532 88.809 1.690 1027
1034 3 -44.099 486.334 86.301 1.200 1033
1035 3 -66.165 493.486 99.373 1.680 1034
1036 3 -39.363 481.481 94.660 1.106 1035
1037 3 -40.463 500.179 100.610 1.382 1036
1038 3 -42.607 497.818 96.622 1.458 1037
1039 3 -38.145 497.852 107.048 1.200 1038
1040 3 63.548 392.962 30.404 6.048 1002
1041 3 46.111 411.889 20.002 5.100 1040
1042 3 40.803 429.285 9.589 2.700 1041
1043 3 27.857 443.735 24.660 1.800 1042
1044 3 20.244 454.783 32.891 2.100 1043
1045 3 24.607 462.346 25.365 1.500 1044
1046 3 9.684 475.454 31.016 1.680 1045
1047 3 6.028 471.533 43.280 1.800 1046
1048 3 29.942 431.450 24.467 3.000 1042
1049 3 46.520 431.164 51.858 2.400 1048
1050 3 50.724 450.838 53.068 2.640 1049
1051 3 43.208 442.842 33.011 2.400 1050
1052 3 38.818 468.181 44.531 2.640 1051
1053 3 31.745 474.790 73.850 1.800 1052
1054 3 42.184 480.843 50.180 2.100 1053
1055 3 18.958 469.141 57.423 2.640 1054
1056 3 38.012 461.882 47.170 2.400 1055
1057 3 25.069 478.255 58.201 2.100 1056
1058 3 45.872 486.317 37.965 2.400 1057
1059 3 45.975 478.699 69.212 1.500 1058
1060 3 45.239 487.611 46.759 1.728 1059
1061 3 44.670 486.274 38.096 1.500 1060
1062 3 46.866 474.336 41.569 1.800 1061
1063 3 69.100 476.286 47.248 1.800 1062
1064 3 45.169 466.292 56.288 1.440 1063
1065 3 58.507 494.913 77.142 1.536 1064
1066 3 55.712 486.589 71.577 1.536 1065
1067 3 36.907 473.122 40.964 2.400 1058
1068 3 31.415 472.097 63.512 2.304 1067
1069 3 22.984 487.039 59.790 2.400 1068
1070 3 30.896 498.661 59.325 2.160 1069
1071 3 20.181 496.356 44.274 1.500 1070
1072 3 34.584 494.149 49.993 1.500 1071
1073 3 44.955 507.803 32.803 1.500 1072
1074 3 34.591 514.596 53.188 1.094 1073
1075 3 42.986 495.724 28.143 1.152 1074
1076 3 38.458 516.200 53.188 1.200 1075
1077 3 35.911 523.352 53.524 1.200 1076
1078 3 47.060 518.072 53.794 0.720 1077
1079 3 48.730 505.424 53.410 0.750 1078
1080 3 56.090 524.148 54.306 0.750 1079
1081 3 22.143 517.427 31.666 1.680 1072
1082 3 20.486 513.328 50.131 2.100 1081
1083 3 10.189 522.696 30.463 1.597 1082
1084 3 5.121 516.716 63.415 0.768 1083
1085 3 21.673 508.110 52.974 0.720 1084
1086 3 7.924 515.034 80.614 0.768 1085
1087 3 21.825 511.740 30.852 1.597 1083
1088 3 -2.375 510.156 62.512 1.680 1087
1089 3 -10.645 539.524 47.671 1.690 1088
1090 3 3.049 531.381 68.710 1.500 1089
1091 3 -15.938 532.693 89.830 0.400 1090
1092 3 -10.199 518.968 74.647 0.691 1091
1093 3 -17.072 513.658 68.897 1.500 1090
1094 3 -10.602 515.066 67.432 1.500 1093
1095 3 -14.977 520.454 69.128 1.800 1094
1096 3 28.335 523.508 65.907 1.500 1082
1097 3 25.456 525.955 50.738 1.200 1096
1098 3 25.610 506.575 49.171 1.500 1097
1099 3 26.966 521.402 46.111 1.200 1098
1100 3 23.360 513.193 66.264 0.600 1099
1101 3 20.114 511.694 72.128 0.750 1100
1102 3 41.003 510.659 46.608 1.500 1096
1103 3 36.111 524.609 49.595 1.500 1102
1104 3 32.087 511.881 56.666 1.800 1103
1105 3 33.870 540.887 46.049 1.475 1104
1106 3 38.081 526.349 33.967 0.506 1105
1107 3 32.254 525.837 58.334 0.750 1106
1108 3 23.642 523.635 49.641 0.768 1107
1109 3 37.695 526.876 65.691 0.768 1108
1110 3 38.549 527.669 58.978 1.475 1105
1111 3 41.144 522.554 49.844 1.597 1110
1112 3 39.875 512.648 41.571 1.500 1111
1113 3 45.327 530.800 55.987 1.215 1112
1114 3 46.448 528.980 56.880 1.500 1113
1115 3 46.525 512.516 57.776 1.440 1114
1116 3 51.487 409.914 29.915 3.024 1041
1117 3 67.543 415.227 36.366 3.000 1116
1118 3 59.459 433.896 53.766 2.880 1117
1119 3 67.613 440.223 31.798 0.900 1118
1120 3 87.416 432.350 54.810 1.500 1119
1121 3 79.207 431.570 45.714 1.800 1120
1122 3 86.088 431.273 46.358 1.728 1121
1123 3 90.321 431.874 40.778 0.750 1122
1124 3 89.009 410.126 33.932 0.720 1123
1125 3 82.663 444.420 49.208 1.728 1122
1126 3 80.583 441.200 67.907 1.500 1125
1127 3 97.134 440.861 63.790 1.500 1126
1128 3 103.610 424.386 55.738 0.911 1127
1129 3 99.299 434.826 68.220 1.593 1128
1130 3 55.855 427.523 38.099 2.880 1118
1131 3 63.105 433.453 34.724 2.419 1130
1132 3 75.476 441.606 53.142 2.700 1131
1133 3 68.802 467.303 50.304 1.500 1132
1134 3 87.079 462.479 51.473 1.500 1133
1135 3 74.049 462.102 52.767 1.500 1134
1136 3 68.662 449.859 75.423 1.500 1135
1137 3 102.848 446.771 62.330 1.800 1136
1138 3 85.972 453.252 71.877 1.536 1137
1139 3 97.071 462.777 70.988 1.800 1137
1140 3 98.812 481.369 73.909 2.100 1139
1141 3 96.229 462.785 89.955 1.800 1140
1142 3 97.048 466.611 77.847 1.800 1141
1143 3 103.274 472.907 85.694 1.800 1142
1144 3 119.116 476.268 71.424 1.500 1143
1145 3 124.568 452.633 90.754 1.344 1144
1146 3 133.142 465.915 70.193 0.750 1145
1147 3 71.842 462.851 42.508 2.100 1133
1148 3 69.883 461.862 58.958 1.800 1147
1149 3 65.412 462.330 72.162 1.139 1148
1150 3 74.570 453.987 65.919 1.200 1149
1151 3 61.094 480.538 72.973 1.440 1150
1152 3 43.727 486.329 59.521 1.500 1151
1153 3 52.927 489.294 75.199 1.597 1152
1154 3 64.025 483.122 59.358 1.440 1153
1155 3 80.778 465.484 62.293 1.800 1148
1156 3 67.688 475.804 56.371 1.440 1155
1157 3 82.343 466.859 67.882 1.440 1156
1158 3 75.223 488.336 54.933 1.800 1157
1159 3 96.038 478.555 59.839 1.800 1158
1160 3 91.811 480.118 58.677 1.500 1159
1161 3 85.443 481.751 69.916 1.800 1160
1162 3 83.296 479.053 78.327 2.100 1161
1163 3 67.897 494.231 60.531 1.800 1155
1164 3 77.104 488.346 54.271 2.400 1163
1165 3 86.333 479.470 62.422 1.500 1164
1166 3 85.957 491.764 61.558 2.400 1165
1167 3 85.812 490.479 64.477 1.440 1166
1168 3 59.923 508.456 49.733 0.750 1167
1169 3 81.216 489.763 58.220 1.800 1167
1170 3 89.798 479.022 66.068 1.344 1169
1171 3 82.147 508.440 74.151 1.475 1170
1172 3 73.360 502.017 74.904 0.768 1171
1173 3 63.700 519.110 70.759 0.768 1172
1174 3 73.345 480.176 41.533 0.720 1172
1175 3 84.732 500.062 72.568 0.750 1174
1176 3 70.771 524.630 66.153 0.600 1175
1177 3 77.632 514.321 51.393 0.750 1176
1178 3 62.514 520.467 48.779 0.750 1177
1179 3 78.016 502.308 83.490 1.500 1170
1180 3 74.766 510.698 69.746 1.200 1179
1181 3 86.485 503.641 68.067 1.800 1180
1182 3 85.736 500.129 41.230 1.200 1181
1183 3 95.458 496.546 59.443 1.500 1182
1184 3 91.690 489.022 67.962 1.500 1183
1185 3 97.322 497.312 62.883 1.728 1184
1186 3 118.787 494.137 57.984 1.200 1185
1187 3 115.215 488.143 54.887 0.750 1186
1188 3 106.228 502.590 67.088 0.675 1187
1189 3 93.802 506.565 74.223 0.768 1188
1190 3 108.773 497.373 56.242 0.750 1189
1191 3 99.575 496.478 52.675 1.728 1185
1192 3 85.858 506.615 77.880 1.500 1191
1193 3 103.993 509.921 66.488 1.800 1192
1194 3 95.583 511.902 65.291 1.800 1193
1195 3 97.681 509.129 72.775 1.500 1194
1196 3 86.349 514.958 62.460 1.500 1195
1197 3 230.003 -55.088 -161.797 8.640 1
1198 3 250.940 -102.959 -156.020 8.280 1197
1199 3 285.479 -151.041 -169.967 8.280 1198
1200 3 294.491 -144.603 -189.863 7.200 1199
1201 3 315.318 -175.393 -186.501 7.500 1200
1202 3 324.545 -184.067 -190.036 9.704 1201
1203 3 379.099 -275.969 -191.677 7.500 1202
1204 3 381.578 -288.480 -196.327 7.500 1203
1205 3 404.422 -315.579 -206.912 9.000 1204
1206 3 435.081 -343.784 -207.713 8.294 1205
1207 3 469.228 -385.674 -211.629 8.640 1206
1208 3 507.173 -411.053 -218.262 7.800 1207
1209 3 513.665 -411.308 -223.388 7.800 1208
1210 3 520.728 -423.854 -224.118 1.555 1209
1211 3 544.600 -414.149 -213.350 1.200 1210
1212 3 540.418 -407.659 -232.150 1.500 1211
1213 3 528.494 -401.600 -196.057 1.500 1212
1214 3 532.017 -417.060 -227.289 1.555 1210
1215 3 529.855 -425.046 -219.208 2.100 1214
1216 3 531.125 -401.038 -190.047 1.680 1215
1217 3 518.643 -435.153 -229.391 7.800 1209
1218 3 526.982 -445.097 -211.511 6.120 1217
1219 3 522.211 -446.539 -221.261 6.120 1218
1220 3 544.682 -446.914 -200.893 2.074 1219
1221 3 551.098 -434.385 -202.650 2.160 1220
1222 3 559.902 -441.021 -179.325 1.728 1221
1223 3 580.857 -448.221 -187.679 2.100 1222
1224 3 573.517 -430.063 -192.200 2.100 1223
1225 3 574.709 -429.279 -175.850 1.500 1224
1226 3 588.105 -440.439 -174.857 1.440 1225
1227 3 558.889 -447.020 -184.155 2.400 1221
1228 3 560.604 -417.612 -204.693 1.728 1227
1229 3 567.300 -428.363 -156.742 1.800 1228
1230 3 591.814 -424.131 -170.511 2.016 1229
1231 3 591.398 -441.780 -161.433 1.800 1230
1232 3 593.548 -425.874 -167.911 1.500 1231
1233 3 593.220 -420.347 -155.426 1.728 1231
1234 3 598.313 -437.508 -149.014 1.728 1233
1235 3 582.214 -412.364 -121.626 1.350 1234
1236 3 546.937 -483.871 -216.918 6.739 1219
1237 3 561.795 -472.587 -224.197 6.739 1236
1238 3 562.101 -466.334 -211.743 0.720 1237
1239 3 564.934 -468.890 -216.585 1.500 1238
1240 3 579.994 -466.675 -207.853 1.500 1239
1241 3 561.687 -494.078 -219.374 6.048 1237
1242 3 579.370 -486.346 -214.226 1.728 1241
1243 3 602.685 -517.119 -199.602 1.500 1242
1244 3 612.721 -512.159 -212.861 1.800 1243
1245 3 628.254 -520.978 -202.994 1.800 1244
1246 3 611.335 -520.746 -194.527 1.800 1245
1247 3 614.173 -512.584 -201.511 1.500 1246
1248 3 636.497 -519.359 -201.614 1.800 1247
1249 3 653.354 -535.010 -192.528 2.100 1248
1250 3 564.281 -473.420 -223.493 7.200 1241
1251 3 581.756 -502.880 -233.338 7.200 1250
1252 3 588.993 -502.118 -238.465 1.200 1251
1253 3 590.232 -519.876 -230.689 1.382 1252
1254 3 594.645 -520.560 -251.319 5.760 1251
1255 3 611.063 -547.758 -237.472 4.680 1254
1256 3 598.821 -544.768 -234.226 4.680 1255
1257 3 603.991 -538.637 -234.590 1.012 1256
1258 3 618.223 -551.362 -238.802 4.778 1256
1259 3 630.051 -582.598 -262.299 3.600 1258
1260 3 644.267 -582.496 -272.435 3.600 1259
1261 3 650.950 -571.922 -261.738 1.080 1260
1262 3 650.743 -586.086 -239.145 1.500 1261
1263 3 662.311 -585.346 -250.799 1.500 1262
1264 3 653.911 -581.659 -242.057 3.300 1260
1265 3 660.133 -605.863 -256.946 5.100 1264
1266 3 655.892 -600.313 -261.252 5.100 1265
1267 3 673.355 -607.402 -266.113 2.100 1266
1268 3 674.401 -606.378 -276.562 4.800 1266
1269 3 685.247 -647.651 -295.105 4.200 1268
1270 3 697.098 -646.027 -293.398 4.500 1269
1271 3 708.454 -682.389 -296.807 3.900 1270
1272 3 726.717 -691.812 -310.840 3.300 1271
1273 3 719.612 -709.117 -325.625 2.700 1272
1274 3 736.816 -702.466 -329.903 2.400 1273
1275 3 744.361 -733.016 -309.305 2.304 1274
1276 3 755.015 -736.928 -316.754 2.205 1275
1277 3 768.204 -754.458 -324.461 1.800 1276
1278 3 789.136 -778.339 -316.127 1.500 1277
1279 3 787.250 -767.340 -302.547 1.800 1278
1280 3 823.354 -818.685 -321.051 1.800 1279
1281 3 800.945 -807.396 -326.156 0.800 1280
1282 3 731.928 -738.089 -314.824 1.500 1274
1283 3 745.395 -738.717 -307.449 1.800 1282
1284 3 747.391 -750.218 -312.929 1.800 1283
1285 3 757.946 -762.951 -337.741 1.800 1284
1286 3 762.984 -749.234 -327.729 1.500 1285
1287 3 753.493 -754.317 -321.751 1.500 1286
1288 3 763.410 -780.774 -311.521 1.500 1287
1289 3 773.354 -786.950 -321.547 1.440 1288
1290 3 782.574 -802.640 -342.049 1.800 1289
