# Supplementary material for: Adaptations during Maturation in an Identified Honeybee Interneuron Responsive to Waggle Dance Vibration Signals
Source: eNeuro. 2019 Sep 5;6(5):ENEURO.0454-18.2019. doi: 10.1523/ENEURO.0454-18.2019 (PMC6731536; doi:10.1523/ENEURO.0454-18.2019)
Supplement: Extended Data 1 — This ZIP file contains all the code used to generate the results of this publication. The code is organized into two folders: (1) GJEphys-master, which contains code for analyzing and plotting electrophysiology data and (2) GJMorph-master, which contains code for analyzing morphology data. Download Extended Data 1, ZIP file. [file sup_enu-eN-NWR-0454-18-s02.zip › Reg-MaxS-1.1/TestFiles/HSN-fluoro01.CNGNoiseStd5RandTrans.json]

{"translation": [-14.24325039792944, -13.475524314671251, -1.22563862743975], "scale": [1.8937024597158745, 0.9763352276908548, 1.3257686612183175], "inFile": "RegMaxSN_WorkSpace/TestFiles/HSN-fluoro01.CNGNoiseStd5.swc", "angles": [0.14575881829948645, 0.024974745732486703, 0.028606050985605536], "comments": "rotation and scaling about inFile centroid"}
