# Supplementary material for: Adaptations during Maturation in an Identified Honeybee Interneuron Responsive to Waggle Dance Vibration Signals
Source: eNeuro. 2019 Sep 5;6(5):ENEURO.0454-18.2019. doi: 10.1523/ENEURO.0454-18.2019 (PMC6731536; doi:10.1523/ENEURO.0454-18.2019)
Supplement: Extended Data 1 — This ZIP file contains all the code used to generate the results of this publication. The code is organized into two folders: (1) GJEphys-master, which contains code for analyzing and plotting electrophysiology data and (2) GJMorph-master, which contains code for analyzing morphology data. Download Extended Data 1, ZIP file. [file sup_enu-eN-NWR-0454-18-s02.zip › Reg-MaxS-1.1/TestFiles/HSN-fluoro01.CNGNoiseStd5.swc]

# SWC to SWC conversion from L-Measure. Sridevi Polavaram: spolavar@gmu.edu
# Original fileName:/cng_repository/Soumya/LM_Automated_Testing_Enviornment/Test_Lm3.7.2_11022011_SG_Linux_NMOConv8/TestResults/LoadTest/test_52/HSN-fluoro01.CNG.swc
#
# Original file HSN-fluoro01.swc edited using StdSwc version 1.31 on 5/31/11.
# Irregularities and fixes documented in HSN-fluoro01.swc.std.  See StdSwc1.31.doc for more information.
#
# HSN neuron (lobula place tangential cells, LPTC) from Calliphora vicina
# identification by response properties, in vivo Alexa injection, 2-photon-microscopy imaging, x63 objective, multiple image tiles
# reconstructed and processed with Matlab and the TREES toolbox http://www.treestoolbox.org
# scaling 1:1:1 um
#  Max Planck Institute of Neurobiology, Martinsried, Germany
#  Systems and Computational Neuroscience, Alexander Borst
#  published in "The morphological identity of insect dendrites" Cuntz H, Forstner F, Haag J, Borst A. PMID 19112481
# SCALE 1.0 1.0 1.0 
1 1 25.263558 66.428575 -0.574172 6.912000 -1
2 1 29.582563 60.453748 -0.498646 6.912000 1
3 1 21.692789 60.526092 -0.338061 6.912000 1
4 3 7.670225 40.901915 0.187685 2.100000 1
5 3 14.170928 31.733897 2.319250 6.420000 4
6 3 3.477996 19.004724 6.603698 8.640000 5
7 3 -8.182410 22.539687 -8.107594 13.312000 6
8 3 1.556084 11.182285 -1.327172 15.974000 7
9 3 -8.270734 3.030328 -5.512985 14.930000 8
10 3 -5.315611 -3.663602 9.363925 8.294000 9
11 3 28.205555 71.422264 5.963178 6.912000 1
12 3 19.317885 82.467047 -7.369051 6.221000 11
13 3 27.824573 110.663703 -14.325641 7.560000 12
14 3 17.172541 108.303698 -2.587776 6.300000 13
15 3 15.255073 146.434674 -16.466772 8.294000 14
16 3 25.395979 152.490340 -5.856642 8.280000 15
17 3 17.692407 159.741202 -17.222624 9.331000 16
18 3 5.423032 181.137503 -5.076285 1.800000 17
19 3 21.816758 173.774098 -9.749171 1.500000 18
20 3 15.523971 178.199213 -13.368116 0.900000 19
21 3 2.780534 170.655338 -13.878746 1.200000 20
22 3 -1.065181 188.369934 -5.874147 1.500000 19
23 3 0.811636 183.075699 -5.225673 1.500000 22
24 3 4.526065 193.899644 -12.222378 0.900000 23
25 3 13.867869 202.889722 -9.464974 0.750000 24
26 3 15.813770 193.459830 -21.170109 0.750000 25
27 3 -5.874845 193.559034 -1.314488 1.500000 23
28 3 -9.744756 192.069174 -9.634614 0.720000 27
29 3 -7.391451 194.639159 -22.580015 0.600000 28
30 3 11.275355 195.223214 -14.178255 1.500000 27
31 3 -5.561274 210.893138 -7.537566 1.500000 30
32 3 -12.659904 203.206764 -7.801429 2.100000 31
33 3 -19.806335 204.045435 -3.935556 1.500000 32
34 3 -32.223464 202.099604 -9.758513 1.500000 33
35 3 -24.234463 211.310663 -17.519418 1.440000 34
36 3 -39.289909 205.483875 -12.989987 0.675000 35
37 3 -34.828798 213.534114 -7.538970 0.750000 36
38 3 -47.982738 210.954242 -3.245264 1.080000 37
39 3 -30.766429 192.408134 -12.291550 1.500000 35
40 3 -49.606431 198.724065 -8.531493 0.900000 39
41 3 -46.932969 182.499557 -6.232038 1.200000 40
42 3 -16.261153 209.405789 -12.180115 2.100000 32
43 3 -15.822240 224.241828 -11.502732 1.500000 42
44 3 -31.427329 227.213799 -20.102721 1.800000 43
45 3 -11.606813 236.457388 -11.483093 1.080000 44
46 3 -31.354447 226.473954 -14.746916 1.800000 44
47 3 -38.970037 224.863343 -12.435509 1.500000 46
48 3 -41.203931 239.830708 5.198538 1.500000 47
49 3 -34.054894 234.848946 -7.267650 1.800000 48
50 3 -36.856739 247.804033 4.952275 1.440000 49
51 3 -49.870386 238.007888 -6.377172 1.200000 49
52 3 -54.497338 240.747639 -0.895416 1.690000 51
53 3 -63.439474 233.833105 9.600719 1.012000 52
54 3 -65.675221 247.947843 -0.082001 0.768000 53
55 3 -68.410408 246.429030 -0.923291 1.440000 54
56 3 -64.233938 243.739141 3.199979 1.125000 52
57 3 -75.706813 259.640756 5.364529 0.750000 56
58 3 -76.575832 252.400259 8.000846 0.720000 57
59 3 -81.361923 265.230565 5.487268 0.750000 58
60 3 -76.899715 256.112336 -6.543595 0.720000 58
61 3 -90.024803 256.360756 -6.928392 0.600000 60
62 3 -75.668246 249.153326 3.481209 0.600000 60
63 3 -48.999307 233.419897 -2.440615 1.800000 48
64 3 -52.063313 233.251109 1.044879 1.843000 63
65 3 -54.824829 238.681750 5.386931 1.728000 64
66 3 -64.574591 228.321226 3.354797 1.500000 65
67 3 -66.492157 222.090617 3.459648 1.800000 66
68 3 -63.785881 223.965300 5.610553 1.500000 67
69 3 -71.522492 229.289565 7.772667 1.500000 68
70 3 -75.224338 229.210579 4.189286 1.800000 69
71 3 -72.295766 230.957890 7.704854 1.500000 70
72 3 -73.300190 217.535417 5.192377 1.680000 71
73 3 -67.378424 224.994936 14.126155 1.500000 72
74 3 -79.293616 216.584688 14.085099 1.800000 73
75 3 -76.127195 222.841447 3.379172 0.750000 74
76 3 35.006825 182.135289 -9.279254 9.331000 17
77 3 46.713462 176.190974 -5.294531 1.080000 76
78 3 54.169953 171.542002 -9.075073 1.440000 77
79 3 60.239239 150.603624 -10.859095 1.500000 78
80 3 50.165811 156.911231 -6.460670 1.500000 79
81 3 70.502648 157.204949 -13.411337 1.500000 80
82 3 72.969893 156.743349 -8.316995 1.500000 81
83 3 68.492514 150.719611 -4.574028 1.500000 82
84 3 69.437135 164.241804 -0.305465 1.200000 83
85 3 73.289427 158.166666 7.130324 1.500000 84
86 3 68.514744 153.471642 -3.612558 1.500000 85
87 3 48.839215 146.173707 -10.497248 1.500000 80
88 3 49.934347 154.518066 -4.144293 1.200000 87
89 3 44.352107 147.078340 -7.031036 1.500000 88
90 3 45.069926 135.008937 -2.228939 1.344000 89
91 3 37.920368 151.588198 -3.816912 1.500000 89
92 3 61.221161 151.274232 -3.885808 1.200000 88
93 3 62.430177 145.239216 3.846103 1.200000 92
94 3 61.280992 142.434534 -9.081847 1.500000 93
95 3 70.145199 144.390252 -7.343061 1.500000 94
96 3 62.881417 138.281753 -3.997172 1.500000 95
97 3 53.952643 136.835619 -3.035193 1.800000 96
98 3 59.475826 130.835926 -2.390001 1.500000 97
99 3 58.948026 137.163732 -4.813864 1.200000 98
100 3 55.349966 142.429719 -0.948544 1.800000 99
101 3 63.382373 127.994293 -0.865070 1.500000 100
102 3 46.493139 127.059427 -7.323867 1.440000 101
103 3 42.288344 180.046713 -17.357237 9.331000 76
104 3 42.797718 196.956644 -1.844471 9.331000 103
105 3 30.072514 206.150092 -13.619515 6.480000 104
106 3 22.974030 210.668017 -12.399538 0.759000 105
107 3 25.766937 206.304515 -2.138559 6.480000 105
108 3 28.147259 211.485255 -9.585998 0.720000 107
109 3 27.480648 211.154685 -9.483854 6.480000 107
110 3 31.256518 215.037626 -12.320288 1.200000 109
111 3 28.142218 226.402237 -6.702599 5.700000 109
112 3 17.119398 215.608210 -12.660239 1.536000 111
113 3 25.496059 219.666966 -4.082481 5.700000 111
114 3 28.665473 234.075593 -11.117272 5.760000 113
115 3 26.552007 228.271579 -12.079152 5.400000 114
116 3 33.211276 243.679361 -8.548667 1.200000 115
117 3 31.306155 243.723129 -8.313326 0.750000 116
118 3 46.736486 239.766214 -14.412095 0.720000 117
119 3 36.635007 247.735491 -4.928461 1.008000 117
120 3 39.638512 250.869692 -22.567133 0.720000 119
121 3 24.829081 242.447929 -21.053420 5.400000 115
122 3 5.524533 236.811289 -23.546218 1.350000 121
123 3 8.626002 233.467970 -26.901511 1.920000 122
124 3 21.627216 253.186690 -16.337188 5.400000 121
125 3 22.651040 243.061083 -12.661494 6.120000 124
126 3 35.102828 251.167464 -15.969142 1.125000 125
127 3 28.855570 261.313685 -10.601861 0.750000 126
128 3 40.377671 258.498858 -5.203266 0.750000 127
129 3 36.539020 256.262859 -10.378015 0.750000 128
130 3 20.126013 251.843563 -11.634890 6.120000 125
131 3 1.363730 253.482531 -5.379575 3.960000 130
132 3 -8.869941 257.292700 -12.010625 3.650000 131
133 3 -13.510375 265.036496 -11.193721 4.080000 132
134 3 -23.894343 277.463317 -0.374316 1.215000 133
135 3 -38.786473 268.650856 -9.163773 1.382000 134
136 3 -48.062788 281.583924 -10.636406 1.500000 135
137 3 -25.050791 286.673734 -15.447281 4.080000 133
138 3 -29.805366 290.750728 -8.925305 3.600000 137
139 3 -36.447741 285.648701 -4.012743 0.450000 138
140 3 -28.851142 311.160013 -9.493653 3.600000 138
141 3 -44.682173 301.167433 -11.520271 1.440000 140
142 3 -44.755304 298.681085 -3.228907 3.600000 140
143 3 -28.998660 310.276594 -2.345829 1.200000 142
144 3 -41.267030 308.253295 -12.595874 3.600000 142
145 3 -52.744690 306.077265 -5.397822 2.700000 144
146 3 -50.703380 307.033090 4.371030 1.800000 145
147 3 -55.864967 312.076295 11.923539 1.500000 146
148 3 -54.728533 317.171959 11.581589 1.800000 147
149 3 -53.058719 308.328717 9.598579 1.500000 148
150 3 -63.851565 308.856716 -0.091947 1.500000 149
151 3 -69.335811 319.519559 -2.455533 1.500000 150
152 3 -73.690449 317.909656 16.802903 1.382000 151
153 3 -69.136017 306.366368 6.068579 1.500000 151
154 3 -72.629610 319.991929 12.812048 1.080000 153
155 3 -63.205811 312.981378 12.803706 0.750000 154
156 3 -65.099997 308.242173 2.704645 1.500000 153
157 3 -78.532527 322.917424 5.559198 1.200000 156
158 3 -80.724429 311.796686 11.362977 1.800000 157
159 3 -87.585008 313.915183 6.728645 0.750000 158
160 3 -79.184564 321.477685 8.111203 1.536000 158
161 3 -81.977117 309.145921 13.822447 0.900000 157
162 3 -71.980192 308.780112 7.963625 0.750000 161
163 3 -83.125451 301.624927 15.257636 0.768000 162
164 3 -38.217674 313.228528 4.977281 3.600000 144
165 3 -37.443486 323.840249 -4.462363 3.600000 164
166 3 -38.323960 332.036361 -4.123311 1.080000 165
167 3 -54.397016 327.695647 -0.921679 3.600000 165
168 3 -47.101170 323.651707 1.807470 3.456000 167
169 3 -36.321291 335.478266 14.928849 0.750000 168
170 3 -47.372710 324.814513 9.486522 3.456000 168
171 3 -38.916238 338.888688 7.768637 1.382000 170
172 3 -49.783778 345.215719 7.489933 1.500000 171
173 3 -40.581316 349.581145 6.288534 1.500000 172
174 3 -42.661558 351.167811 0.780674 1.344000 173
175 3 -46.584960 353.355829 14.348721 1.200000 174
176 3 -46.162645 358.370018 2.229491 1.800000 175
177 3 -51.382238 355.472987 5.140473 0.768000 176
178 3 -53.355920 343.072652 5.020789 1.500000 171
179 3 -35.025553 333.564809 13.239135 0.720000 178
180 3 -44.168034 336.269047 15.265609 1.500000 178
181 3 -37.660478 338.117360 -2.036982 0.720000 180
182 3 -36.453610 347.617926 8.788201 1.500000 180
183 3 -38.868121 347.950723 9.839138 1.500000 182
184 3 -40.684700 350.139409 11.668233 1.344000 183
185 3 -36.514638 350.836013 12.242080 0.750000 184
186 3 -53.900990 337.788479 5.728438 3.456000 170
187 3 -53.807514 327.558890 4.554844 3.600000 186
188 3 -67.773266 327.408088 6.435794 0.900000 187
189 3 -63.129066 330.525714 12.684724 0.750000 188
190 3 -70.674416 338.723860 17.601358 1.200000 189
191 3 -72.446608 338.521114 6.912772 1.500000 190
192 3 -75.971314 345.480472 9.796968 1.200000 191
193 3 -78.896529 349.700038 13.826835 1.659000 192
194 3 -73.370917 337.593229 0.880379 1.200000 190
195 3 -73.357941 333.797920 14.191186 1.168000 194
196 3 -77.750941 337.592408 8.548405 0.750000 195
197 3 -80.738208 349.591378 14.924561 1.200000 194
198 3 -80.483365 340.559886 11.450876 1.200000 197
199 3 -61.151902 332.064275 -1.656594 3.600000 187
200 3 -69.669781 341.495107 3.521562 3.000000 199
201 3 -65.996553 355.303661 19.784107 1.500000 200
202 3 -72.477959 357.038888 26.162839 1.800000 201
203 3 -61.028837 361.008769 13.415403 1.680000 202
204 3 -64.258920 373.991058 12.365769 1.536000 203
205 3 -76.845872 387.036892 3.542892 1.920000 204
206 3 -83.714082 387.803806 8.743409 1.800000 205
207 3 -67.519655 391.169257 -10.448269 1.680000 206
208 3 -70.655375 386.584729 1.672291 1.500000 207
209 3 -74.576494 394.056111 -6.294775 1.500000 208
210 3 -68.131780 408.207499 -15.453788 1.500000 209
211 3 -71.538422 406.329570 -7.334450 1.200000 210
212 3 -71.243833 397.303648 -11.176039 1.500000 211
213 3 -82.022358 387.903888 -8.639162 1.215000 212
214 3 -67.927170 348.000906 5.457165 3.000000 200
215 3 -76.382616 354.466700 8.932957 0.675000 214
216 3 -60.853937 342.155854 8.179596 3.000000 214
217 3 -71.391162 359.409889 1.119522 2.592000 216
218 3 -79.389819 354.804468 -1.753120 1.475000 217
219 3 -101.861675 365.346709 10.921035 1.500000 218
220 3 -100.570607 363.984428 9.457622 1.500000 219
221 3 -90.827795 360.585034 10.991052 1.352000 219
222 3 -90.331859 357.621284 11.771804 1.440000 221
223 3 -72.004991 356.161257 -1.650463 2.592000 217
224 3 -77.924629 363.796177 1.332800 2.880000 223
225 3 -92.961365 364.840667 12.910551 2.100000 224
226 3 -91.802242 374.405009 10.705281 1.500000 225
227 3 -92.841789 373.527077 10.451027 1.500000 226
228 3 -97.992001 378.679666 4.991666 1.500000 227
229 3 -89.188022 372.084388 11.626885 1.536000 228
230 3 -84.888679 367.659549 4.917138 1.327000 229
231 3 -109.265600 379.840260 8.161689 1.440000 230
232 3 -102.527715 377.632554 5.734034 1.344000 230
233 3 -107.586021 366.714534 10.544787 1.500000 232
234 3 -116.497341 380.609243 15.554115 1.659000 233
235 3 -113.093098 381.657613 6.785396 1.613000 234
236 3 -124.231575 386.485220 28.751038 1.500000 235
237 3 -127.333866 390.839792 23.350683 1.500000 236
238 3 -132.806620 389.610889 26.474990 1.200000 237
239 3 -128.132615 403.772118 28.506642 1.500000 238
240 3 -72.398388 365.092381 10.337811 2.880000 224
241 3 -90.063225 377.837190 8.306470 2.592000 240
242 3 -92.291215 381.453070 10.143754 2.322000 241
243 3 -96.551011 384.251001 11.682054 2.074000 242
244 3 -95.301640 394.803793 8.717723 0.675000 243
245 3 -98.357266 394.401662 17.209049 0.750000 244
246 3 -106.804508 393.654582 18.672064 1.125000 245
247 3 -116.526426 380.720375 23.517955 0.600000 246
248 3 -112.797240 395.068452 23.045903 0.750000 247
249 3 -120.083480 381.641433 25.354450 0.600000 248
250 3 -123.332665 393.506721 23.075091 0.750000 248
251 3 -102.349994 406.800516 7.683258 2.074000 243
252 3 -86.832723 392.273157 3.753511 0.768000 251
253 3 -85.130398 396.258181 9.689395 0.720000 252
254 3 -94.796799 403.697163 7.147543 1.800000 251
255 3 -95.961127 404.009039 5.878256 1.800000 254
256 3 -74.478245 406.587330 4.125512 0.750000 255
257 3 -94.798405 407.461197 2.296201 1.500000 255
258 3 -95.986247 404.491287 -9.115966 1.800000 257
259 3 -96.578659 420.516573 -17.230734 1.500000 258
260 3 -81.370037 409.240805 -3.648210 1.800000 259
261 3 -85.082783 420.499487 -13.131452 2.100000 260
262 3 -89.594559 412.079351 -19.810095 1.500000 261
263 3 -86.847703 406.956455 -15.192742 1.500000 262
264 3 -100.075485 414.284869 -23.217034 1.500000 263
265 3 -98.596040 415.226810 -19.077085 1.500000 264
266 3 -99.997442 421.494809 -35.158156 1.200000 265
267 3 -105.793624 416.603499 -22.895473 1.440000 266
268 3 -100.416194 417.997792 9.474908 1.800000 254
269 3 -97.835955 406.967579 3.554352 1.475000 268
270 3 -93.967537 401.142167 1.640980 1.296000 269
271 3 -105.760167 399.580066 -8.953960 1.500000 270
272 3 -105.729159 399.710837 -9.932982 1.200000 271
273 3 -110.375325 407.091820 -12.701734 1.500000 272
274 3 -106.645931 393.922698 -13.730224 1.500000 273
275 3 -101.711722 402.699554 -3.746027 1.500000 270
276 3 -109.495114 417.328146 -6.172752 1.500000 275
277 3 -103.166299 404.511714 -11.473076 1.500000 275
278 3 -103.546377 412.515517 -16.009734 1.500000 277
279 3 -109.308358 408.298527 -11.576606 1.536000 278
280 3 -117.746878 401.687750 -14.255754 1.500000 279
281 3 -136.219174 412.272121 -11.269095 1.200000 280
282 3 -140.483012 405.673140 -13.484599 1.536000 281
283 3 14.188134 255.148378 -19.289314 3.960000 130
284 3 13.962928 276.334100 -21.395900 4.666000 283
285 3 16.504705 272.694526 -13.959571 0.672000 284
286 3 13.938540 279.965597 -5.172928 0.759000 285
287 3 11.625323 279.577545 0.120078 0.750000 286
288 3 19.444725 286.054277 3.161709 0.300000 287
289 3 5.270452 277.058072 6.833397 0.750000 287
290 3 11.794519 277.069263 -10.203568 4.666000 284
291 3 15.133275 290.604199 -12.936975 4.800000 290
292 3 5.300461 285.759383 -14.220269 1.215000 291
293 3 3.798082 291.853270 -1.740052 1.500000 292
294 3 -6.210644 286.825394 -5.998853 1.500000 293
295 3 -11.236720 309.367351 2.000171 1.800000 294
296 3 -15.344663 308.900772 7.536378 1.800000 295
297 3 -13.825892 309.520040 -2.383343 2.100000 296
298 3 -22.001902 325.124301 7.573779 1.800000 297
299 3 -31.234217 332.469037 10.840111 1.500000 298
300 3 -21.320045 346.502613 11.157626 1.500000 299
301 3 -24.731220 345.466586 13.843567 1.536000 300
302 3 10.112629 297.997597 -4.981294 4.800000 291
303 3 14.820326 291.789977 -8.301287 0.600000 302
304 3 16.548789 284.223229 -2.625965 0.675000 303
305 3 18.749768 296.556867 -4.821839 0.691000 304
306 3 24.501260 288.033530 5.832495 0.675000 305
307 3 7.027386 294.018235 -4.038841 4.800000 302
308 3 6.609143 313.078899 13.628176 6.300000 307
309 3 13.912751 311.125530 -3.121442 1.200000 308
310 3 13.801177 311.555222 -7.603567 6.300000 308
311 3 12.240179 321.258980 6.070084 2.074000 310
312 3 11.194024 332.181626 8.901041 1.800000 311
313 3 13.353509 327.312338 9.108670 1.500000 312
314 3 14.351900 318.083684 11.745565 1.613000 313
315 3 32.284217 323.832296 16.955611 1.536000 314
316 3 26.500957 322.114791 14.658414 1.440000 315
317 3 10.887398 314.710793 3.681307 1.800000 312
318 3 6.546461 325.870106 11.903947 1.800000 317
319 3 25.139042 330.305486 9.334942 1.500000 318
320 3 19.852146 338.513691 16.127807 1.500000 319
321 3 23.986638 321.811432 22.342129 1.800000 320
322 3 29.912535 336.684921 19.745486 1.500000 321
323 3 19.940893 327.685882 10.976389 1.500000 322
324 3 24.216382 348.828910 16.931046 1.500000 323
325 3 37.732901 344.334523 12.707573 1.500000 324
326 3 33.292166 349.853718 19.320416 1.037000 325
327 3 31.834205 347.040577 7.193330 0.720000 326
328 3 27.971424 349.109191 17.800352 1.200000 327
329 3 25.701346 346.099269 29.005118 1.500000 328
330 3 9.239473 321.505751 0.977120 6.300000 310
331 3 4.230975 316.061688 -3.375891 1.344000 330
332 3 4.829840 314.929064 7.590446 6.300000 330
333 3 6.076652 319.118187 8.244862 6.300000 332
334 3 -6.350890 314.887840 9.463092 0.675000 333
335 3 -4.897847 324.986148 4.387567 0.750000 334
336 3 4.078624 329.969269 2.924457 6.300000 333
337 3 5.382520 331.500347 7.792036 6.900000 336
338 3 -6.452325 340.105423 9.463794 3.600000 337
339 3 -16.860315 340.433379 -1.185273 0.720000 338
340 3 -14.885579 348.891850 16.605086 0.750000 339
341 3 -13.594701 344.897307 16.123372 0.750000 340
342 3 -13.872405 338.761257 15.143394 0.720000 341
343 3 -20.286607 327.509564 7.601162 0.750000 342
344 3 -8.300391 346.194045 11.147055 3.600000 338
345 3 -11.164742 343.752954 1.266021 3.600000 344
346 3 -15.225485 346.193247 10.314339 1.352000 345
347 3 -16.780972 361.255050 21.079544 1.500000 346
348 3 -14.065486 354.210500 17.467168 0.720000 347
349 3 -10.289484 359.452340 15.054011 1.500000 347
350 3 -8.881220 366.055790 11.006697 1.200000 349
351 3 -23.185591 366.130872 6.091070 1.500000 350
352 3 -16.492068 359.195955 14.286133 1.800000 351
353 3 -9.788987 367.767485 25.429876 1.500000 352
354 3 -16.558594 358.388630 1.717489 1.200000 353
355 3 -3.877179 367.292255 13.806719 0.720000 354
356 3 -11.383694 365.031243 4.193131 1.500000 353
357 3 -15.129299 361.655259 7.530439 1.500000 356
358 3 -12.670854 369.571028 22.091445 1.500000 357
359 3 -15.970635 377.646877 2.724842 1.500000 358
360 3 -7.053857 366.589524 10.729689 1.800000 359
361 3 -6.983491 376.514928 21.498305 1.500000 360
362 3 -9.597039 371.290790 16.773813 1.200000 358
363 3 -14.814798 373.640581 15.668085 1.440000 362
364 3 -12.190566 371.786800 7.817620 1.500000 363
365 3 -14.409185 372.264965 10.542591 0.750000 364
366 3 -5.191512 351.092287 15.018837 3.600000 345
367 3 -19.060766 355.076540 2.744698 0.911000 366
368 3 -21.829706 345.128859 11.903249 1.200000 367
369 3 -10.723478 331.234706 9.373134 0.720000 368
370 3 -8.733087 359.264658 5.970484 3.600000 366
371 3 -15.409423 354.889425 7.801477 0.506000 370
372 3 -26.930349 350.361402 17.367240 0.720000 371
373 3 -21.863085 352.537306 18.890738 0.720000 372
374 3 -23.727186 344.077424 11.229145 0.672000 373
375 3 -20.309390 357.384619 10.866967 3.600000 370
376 3 -15.423145 361.686283 19.124869 3.000000 375
377 3 -31.021829 359.761961 14.768024 1.152000 376
378 3 -31.012293 363.472158 11.906973 1.125000 377
379 3 -21.120107 359.566749 16.243304 3.000000 376
380 3 -28.613242 360.498636 10.779686 2.520000 379
381 3 -32.848944 363.641489 -1.119431 0.675000 380
382 3 -35.642009 372.786101 6.140613 0.720000 381
383 3 -33.110946 366.636866 8.124103 2.520000 380
384 3 -32.706970 371.795988 18.539347 1.536000 383
385 3 -33.594702 369.346485 15.047148 1.500000 384
386 3 -46.690086 378.646659 4.813358 1.500000 385
387 3 -32.452015 370.889933 17.813362 1.416000 386
388 3 -35.652644 361.391854 15.518771 0.720000 387
389 3 -46.914243 382.240069 7.652304 0.750000 388
390 3 -58.234559 371.639886 9.376682 0.750000 389
391 3 -60.938092 383.487004 11.174697 0.750000 390
392 3 -46.937552 370.978644 20.031240 1.500000 387
393 3 -32.016981 369.231378 20.141445 1.200000 392
394 3 -43.509649 382.579746 16.158796 1.200000 393
395 3 -46.287400 383.534851 14.054729 1.200000 394
396 3 -45.298584 384.584933 2.944300 1.500000 395
397 3 -44.973147 384.449340 8.890342 1.500000 396
398 3 -50.901644 392.362667 -0.649895 1.800000 397
399 3 -46.787708 384.348941 14.271628 1.200000 398
400 3 -52.068101 384.426562 5.312575 1.200000 399
401 3 -22.262583 377.408406 8.970748 2.520000 383
402 3 -35.977572 385.510343 4.142495 2.520000 401
403 3 -41.143856 383.291335 10.946555 2.520000 402
404 3 -34.792191 386.066435 4.567211 1.382000 403
405 3 -36.141298 393.821247 8.418223 0.720000 404
406 3 -20.732447 389.195509 17.139724 1.125000 404
407 3 -32.886991 383.907789 1.940210 2.520000 403
408 3 -41.771328 397.934848 -1.802008 0.540000 407
409 3 -51.838483 396.622684 4.145933 0.720000 408
410 3 -44.432131 397.233665 1.811855 0.562000 409
411 3 -62.343410 396.429639 -0.336086 0.750000 409
412 3 -56.654111 400.261731 17.367418 0.750000 411
413 3 -64.812666 391.646351 -0.606325 0.750000 412
414 3 -42.594251 396.708390 8.488856 2.520000 407
415 3 -42.189314 396.091092 -2.127069 2.100000 414
416 3 -34.998830 415.703683 1.845524 0.900000 415
417 3 -35.762822 402.113675 -4.190002 2.100000 415
418 3 -46.182531 397.988884 -19.990014 0.600000 417
419 3 -53.844070 403.760783 -7.495625 0.720000 418
420 3 -56.136998 405.029987 -4.832513 0.720000 419
421 3 -71.207846 399.189149 5.207366 0.720000 420
422 3 -62.543385 410.274337 -6.245629 0.750000 419
423 3 -57.743568 404.408705 -0.888772 0.600000 422
424 3 -65.700759 396.267279 2.856051 0.768000 423
425 3 -43.646881 407.999538 -7.693739 2.100000 417
426 3 -46.030803 403.918937 -13.709509 2.100000 425
427 3 -42.555287 405.647082 -4.492848 0.400000 426
428 3 -49.152634 403.234041 -11.392091 2.100000 426
429 3 -52.780553 405.399760 -3.759851 0.900000 428
430 3 -63.171996 403.901591 3.262409 0.672000 429
431 3 -72.208634 409.597259 4.002963 0.720000 430
432 3 -54.058972 414.114624 0.851629 2.074000 428
433 3 -53.157192 414.724020 -12.096813 0.720000 432
434 3 -56.428267 419.362380 -8.939945 1.200000 433
435 3 -42.215856 419.137810 -8.577359 1.500000 432
436 3 -45.940738 416.954774 -5.160798 1.500000 435
437 3 -43.426509 411.769636 -14.758076 0.746000 435
438 3 -38.795192 415.262267 -8.920754 1.200000 437
439 3 -39.954358 416.107791 0.723660 1.200000 438
440 3 -45.393789 419.787593 -6.793129 1.200000 439
441 3 2.271482 336.496157 20.741675 4.800000 337
442 3 15.313753 345.098066 13.446190 1.382000 441
443 3 12.632901 342.890770 17.653878 4.800000 441
444 3 9.143474 351.708863 23.810285 5.040000 443
445 3 18.086210 347.359585 13.645103 1.080000 444
446 3 20.041650 347.504814 22.414427 1.500000 445
447 3 19.080099 353.275297 14.855411 1.800000 446
448 3 7.808923 346.066150 14.619439 5.040000 444
449 3 20.007267 351.097136 10.871802 1.800000 448
450 3 9.451798 347.825845 17.600781 0.750000 449
451 3 18.661681 349.832842 13.879353 1.800000 449
452 3 22.153163 369.615256 19.039513 1.500000 451
453 3 37.437064 355.774447 14.759433 1.800000 452
454 3 24.535009 366.874069 9.839554 0.750000 451
455 3 23.290445 363.328381 15.289322 0.600000 454
456 3 21.705458 359.338815 18.776780 0.750000 455
457 3 17.630604 359.415195 16.411607 4.320000 448
458 3 -3.279168 359.761702 15.913443 0.600000 457
459 3 3.265722 362.990645 14.742268 4.320000 457
460 3 6.829414 381.734881 8.795988 0.750000 459
461 3 1.610025 369.712250 19.527180 4.320000 459
462 3 7.585252 367.662738 8.615315 1.500000 461
463 3 12.507241 369.628725 10.211150 1.500000 462
464 3 8.961940 377.928444 14.194402 1.500000 463
465 3 12.932293 371.385368 9.692721 1.200000 464
466 3 3.584823 377.491503 20.039628 3.960000 461
467 3 4.127525 375.756798 19.503524 0.691000 466
468 3 -10.058513 380.035364 9.840513 0.750000 467
469 3 -0.709904 388.091361 22.615151 0.600000 468
470 3 -5.100355 388.399391 11.266281 0.720000 469
471 3 -20.166594 371.641395 0.616986 0.720000 470
472 3 -11.871554 384.414730 4.958768 0.768000 471
473 3 -15.507168 384.289556 3.521744 0.675000 472
474 3 -11.360996 394.039750 10.679965 0.750000 473
475 3 3.689256 379.100039 14.801046 3.960000 466
476 3 15.650834 393.555792 12.573519 1.344000 475
477 3 14.484616 382.597532 12.853565 1.210000 476
478 3 19.542793 394.021751 3.979848 1.440000 477
479 3 7.070331 390.382369 5.750670 1.728000 478
480 3 14.647775 398.167026 10.710979 1.680000 479
481 3 21.561601 396.994201 6.733112 1.500000 480
482 3 7.723787 379.713288 5.916765 3.960000 475
483 3 1.052608 379.776731 13.195678 2.400000 482
484 3 6.542220 394.214651 8.529718 1.800000 483
485 3 12.164610 388.595610 10.100989 2.100000 484
486 3 24.789427 396.428304 8.074974 1.800000 485
487 3 4.879181 408.224952 1.332216 0.672000 486
488 3 10.940827 409.056788 -1.749252 0.600000 487
489 3 3.430707 408.013994 8.115833 1.800000 486
490 3 16.345110 399.443453 7.804962 2.100000 489
491 3 13.122925 413.931113 12.522538 2.100000 490
492 3 18.052583 409.760459 -5.589096 1.800000 491
493 3 18.265730 410.786884 -0.533304 1.800000 492
494 3 13.599257 408.306609 11.794554 1.800000 493
495 3 14.576630 412.396510 3.211406 0.750000 494
496 3 15.886610 404.834292 1.257391 0.720000 495
497 3 15.103535 420.419611 -4.120495 1.200000 494
498 3 26.672163 410.720019 -8.421578 0.750000 497
499 3 -4.200529 383.840415 16.727278 2.400000 483
500 3 -5.530211 402.590979 13.137377 2.160000 499
501 3 -4.975072 401.761805 -4.000529 0.720000 500
502 3 -6.823808 416.053355 3.858635 2.100000 500
503 3 -7.248775 403.696439 5.523317 2.100000 502
504 3 -9.808705 411.293315 -7.815739 1.800000 503
505 3 -1.151479 412.982881 -8.216305 1.800000 504
506 3 1.768084 414.966433 -9.905769 1.500000 505
507 3 -10.324636 408.802116 -4.983892 1.500000 503
508 3 -10.104250 413.626532 -7.415190 0.600000 507
509 3 5.592004 410.977164 -8.676642 1.500000 507
510 3 -13.274391 422.972291 -4.675517 0.750000 509
511 3 -6.874536 412.491959 -4.599029 0.768000 509
512 3 -9.106862 414.762821 -0.748789 1.125000 511
513 3 -4.930846 413.570989 -8.376231 0.750000 512
514 3 -0.707491 391.917372 9.279203 1.800000 499
515 3 -15.742452 404.991101 17.445370 0.600000 514
516 3 -7.592006 397.338256 6.685925 1.800000 514
517 3 -10.291992 402.021753 11.716729 2.100000 516
518 3 -18.330508 392.462770 8.893550 1.800000 517
519 3 -9.971315 407.225632 2.544813 0.720000 518
520 3 -15.959750 401.692710 7.966655 1.800000 518
521 3 -22.038378 392.180145 0.866361 0.450000 520
522 3 -12.865735 396.613690 3.994510 1.800000 520
523 3 -24.669539 396.276757 8.437458 0.750000 522
524 3 -9.873896 406.065218 -13.684307 1.800000 522
525 3 -21.559449 401.517543 3.267053 0.400000 524
526 3 -15.970755 395.070941 4.173023 1.800000 524
527 3 -23.031422 399.154024 -11.325755 0.750000 526
528 3 -23.559364 401.624212 2.165795 0.300000 527
529 3 -34.048184 406.966939 -0.645399 0.750000 527
530 3 -26.657201 413.548342 -2.711082 0.750000 529
531 3 -33.134547 410.344108 5.184827 0.750000 530
532 3 -40.649127 423.259645 -0.067986 1.200000 531
533 3 -43.141310 410.381302 -2.203189 1.200000 532
534 3 -40.241125 409.281257 -4.176189 0.720000 533
535 3 -42.842238 414.008791 -11.129993 0.900000 534
536 3 -17.899759 406.550411 6.821608 1.500000 526
537 3 -22.107261 413.289660 -9.846957 1.500000 536
538 3 -27.606483 402.659208 8.188957 0.672000 537
539 3 -37.428848 412.356077 -7.087045 0.720000 538
540 3 -32.280317 420.264659 -16.169387 0.720000 539
541 3 -30.299329 416.823175 -7.957849 1.500000 537
542 3 -24.684392 424.775322 -2.938804 1.500000 541
543 3 -19.426789 420.861083 -11.184513 1.500000 542
544 3 -22.500755 418.987808 -7.622888 1.382000 543
545 3 -22.040180 423.896587 -14.026687 1.200000 544
546 3 -16.539068 417.716856 -9.853226 1.200000 545
547 3 -15.279783 413.312380 -17.424703 1.500000 546
548 3 -15.172498 425.485812 -10.579805 1.500000 547
549 3 -24.658964 421.384611 -13.178678 1.500000 545
550 3 -12.345607 415.262104 -17.815070 1.125000 549
551 3 -25.022519 421.805725 -16.829238 0.720000 550
552 3 -20.472341 426.176643 -13.816139 0.691000 551
553 3 45.758170 186.384961 -10.673509 10.451000 104
554 3 52.888445 196.089763 -10.185426 1.296000 553
555 3 74.994628 180.998198 -14.928859 1.500000 554
556 3 58.606717 178.305407 -3.203704 1.500000 554
557 3 64.969545 176.750966 -8.020148 1.500000 556
558 3 71.392862 170.670544 -5.377589 1.800000 557
559 3 67.737098 169.154168 -0.225325 1.500000 558
560 3 65.860044 176.385743 -3.545697 1.680000 559
561 3 70.315659 178.145575 -15.296332 1.440000 560
562 3 69.771172 166.482237 -11.545081 1.500000 559
563 3 69.941023 162.924254 6.260379 1.500000 562
564 3 74.731144 169.338854 -5.167256 1.382000 563
565 3 81.210779 169.440729 1.226629 1.382000 564
566 3 85.546802 175.634029 -1.236324 1.200000 565
567 3 83.662394 163.397255 -5.736672 0.300000 566
568 3 76.724744 171.663693 -6.277001 1.500000 566
569 3 86.644444 160.873258 -13.742732 1.500000 568
570 3 79.621252 166.382233 -7.523716 1.500000 569
571 3 93.010974 160.084214 -6.676657 1.500000 570
572 3 86.762513 151.861590 -7.179457 1.440000 565
573 3 83.567411 151.739533 -18.609338 0.750000 572
574 3 86.795195 150.535521 -0.251203 0.750000 573
575 3 75.703321 161.139955 -6.063416 0.768000 573
576 3 88.228974 158.968939 3.949407 1.215000 572
577 3 84.690572 148.041509 -3.921107 1.200000 576
578 3 95.984669 147.446132 -4.808227 1.500000 577
579 3 100.004086 147.390135 1.650371 1.500000 578
580 3 87.053568 146.801042 -2.902259 1.800000 579
581 3 91.224937 147.798305 2.275888 1.012000 580
582 3 93.866675 140.463890 0.395561 1.728000 580
583 3 65.304729 213.349974 1.254954 10.451000 553
584 3 73.804436 205.217284 -7.934245 1.500000 583
585 3 66.224641 189.159034 -11.862005 0.750000 584
586 3 68.860781 202.429354 -10.017521 1.500000 584
587 3 78.504386 200.225071 -10.290190 0.720000 586
588 3 76.785717 195.878011 -12.261952 1.500000 586
589 3 71.997410 190.365911 -13.397142 1.680000 588
590 3 84.725353 207.048008 -16.491819 1.800000 589
591 3 79.192136 191.130749 -10.848115 1.597000 590
592 3 72.541767 185.307114 -1.344763 0.750000 591
593 3 80.950162 193.713199 -15.472418 1.800000 590
594 3 87.289882 193.727924 -16.825645 0.562000 593
595 3 91.490766 194.646259 0.132227 1.800000 593
596 3 94.504630 185.988413 -6.472527 2.100000 595
597 3 97.798840 194.769274 -13.782694 1.382000 596
598 3 83.385866 194.305611 0.392306 1.344000 597
599 3 85.872995 186.455816 -7.812018 0.750000 597
600 3 86.493264 178.420204 -6.277911 1.500000 599
601 3 92.762302 186.834466 -7.562753 1.200000 600
602 3 89.744693 174.334598 -12.065232 1.200000 601
603 3 88.952710 194.638796 -9.294542 2.100000 596
604 3 90.883492 185.808285 -12.088158 1.800000 603
605 3 104.679405 177.968230 1.934463 1.200000 604
606 3 101.797117 173.539617 -9.107698 1.200000 605
607 3 91.537497 170.380619 -12.746745 1.500000 606
608 3 103.934717 168.651898 -11.924303 1.500000 607
609 3 90.988353 180.814824 -6.369304 1.200000 608
610 3 93.836573 176.500786 -0.936148 1.500000 609
611 3 95.365691 182.690560 -9.548074 2.100000 604
612 3 91.640846 206.532784 -2.538206 0.675000 611
613 3 97.225813 181.354569 5.817801 1.800000 611
614 3 100.001252 188.455627 2.274614 2.400000 613
615 3 101.492740 184.420730 -0.245298 1.500000 614
616 3 110.423304 168.461393 -1.357679 1.500000 615
617 3 111.587106 174.385309 -6.321678 1.800000 616
618 3 114.632002 178.318176 -5.923562 1.200000 617
619 3 120.422477 173.567844 9.029626 1.500000 618
620 3 129.676540 168.524404 2.171011 1.800000 619
621 3 124.403283 168.615036 -1.209125 1.500000 620
622 3 124.952119 162.772856 5.787412 1.500000 621
623 3 132.476905 166.159212 9.563414 1.500000 622
624 3 134.731911 166.145803 7.203176 1.800000 623
625 3 134.720287 164.518203 8.741442 1.500000 624
626 3 98.617225 163.860299 -0.679250 1.500000 617
627 3 107.870087 173.943306 0.131207 1.500000 626
628 3 106.576940 171.710158 -0.925535 1.800000 627
629 3 97.811112 171.334773 -9.824347 1.500000 628
630 3 97.620563 160.180026 -1.159742 2.100000 629
631 3 104.208874 150.517862 0.504502 1.800000 630
632 3 108.996830 138.893255 -4.514316 1.500000 631
633 3 111.620827 143.695140 -1.825992 1.500000 632
634 3 106.901258 144.483725 -2.955257 1.080000 633
635 3 107.980484 147.307745 -0.087816 1.500000 633
636 3 114.729140 150.390019 -0.430068 1.500000 635
637 3 116.076166 184.889188 0.478455 1.800000 614
638 3 118.199049 197.449941 -5.173791 1.800000 637
639 3 112.577685 181.795986 1.224896 2.400000 638
640 3 114.982386 190.514894 3.715615 1.500000 639
641 3 122.185686 191.767374 4.391863 0.720000 640
642 3 126.399299 183.863157 9.654948 0.750000 641
643 3 126.956008 180.764446 5.232493 0.600000 642
644 3 138.203582 177.447308 7.344980 0.720000 643
645 3 141.683347 178.318650 11.917443 0.720000 644
646 3 112.562596 197.519224 19.171805 1.500000 640
647 3 108.413083 195.087717 -3.382239 1.800000 646
648 3 122.488494 193.555966 1.874876 0.675000 647
649 3 123.401722 209.947177 3.605272 0.600000 648
650 3 123.541870 199.154305 6.787955 0.750000 649
651 3 117.896169 201.562234 4.386115 0.750000 650
652 3 116.882816 192.600392 9.607384 1.800000 647
653 3 116.990471 187.752431 -3.395690 1.500000 652
654 3 116.384100 191.695978 12.844930 2.100000 653
655 3 128.806521 192.480682 4.430537 1.500000 654
656 3 135.319166 187.212756 6.627009 1.500000 655
657 3 131.219933 197.926199 16.811773 1.500000 656
658 3 137.800531 186.020228 1.027744 1.200000 657
659 3 138.246797 194.190726 9.853251 1.500000 658
660 3 142.221319 197.319792 12.916993 1.800000 659
661 3 147.307662 191.658466 12.648519 1.200000 660
662 3 143.371317 201.335429 11.928857 1.500000 661
663 3 69.015277 219.395991 -0.596208 8.640000 583
664 3 59.158061 220.071497 -18.088382 1.200000 663
665 3 57.057437 220.534474 -6.716718 0.750000 664
666 3 60.634143 227.077724 -20.911683 0.720000 665
667 3 48.285593 235.180439 -9.916113 0.750000 666
668 3 70.094198 209.503306 -17.312055 8.640000 663
669 3 61.851886 222.094730 -9.449613 8.640000 668
670 3 75.049218 209.651329 -18.045893 0.750000 669
671 3 79.288321 219.522153 -15.138829 1.125000 670
672 3 68.927113 231.416371 -11.818048 8.640000 669
673 3 64.456025 231.917367 -10.192460 9.504000 672
674 3 78.629190 231.328256 -6.304383 1.440000 673
675 3 104.847290 217.805221 -0.589329 1.500000 674
676 3 107.057012 220.428557 -10.368761 1.500000 675
677 3 89.675322 221.965395 -15.160579 1.500000 676
678 3 99.684877 217.838787 -2.255878 1.500000 677
679 3 106.174700 201.521945 -14.459400 1.500000 678
680 3 104.684680 215.464506 -3.981978 1.500000 679
681 3 90.121338 231.326259 -15.336348 1.440000 675
682 3 103.734504 209.066280 1.923127 0.750000 681
683 3 108.202237 213.475259 -3.605578 0.750000 682
684 3 107.870974 223.106961 -9.917461 1.080000 683
685 3 100.202222 222.825464 -0.106608 0.675000 684
686 3 109.551755 223.212423 -3.657121 0.750000 685
687 3 119.675511 218.550883 -10.667515 0.691000 686
688 3 59.852627 245.144479 -9.823794 9.504000 673
689 3 71.584021 232.540399 -4.994024 2.400000 688
690 3 77.204051 241.593679 -5.627702 3.000000 689
691 3 91.378115 231.121321 0.142094 1.215000 690
692 3 81.620602 233.742215 -8.796012 1.500000 691
693 3 85.447053 223.479495 -13.110243 1.500000 692
694 3 87.262743 240.106057 -7.508412 3.000000 690
695 3 96.594429 237.719284 -10.459650 2.700000 694
696 3 93.398062 231.521738 -13.670080 0.750000 695
697 3 102.191699 232.734054 0.530905 1.500000 696
698 3 105.475928 232.248488 1.326428 0.750000 697
699 3 100.072566 233.395574 -11.012797 1.440000 697
700 3 92.508553 228.513012 -7.782807 1.440000 699
701 3 100.265767 228.811610 0.493466 1.440000 700
702 3 94.623272 240.664070 -3.897105 2.400000 695
703 3 93.541854 247.890817 -12.159539 2.400000 702
704 3 94.033146 245.046038 -7.602764 3.000000 703
705 3 96.904283 249.349452 -6.437054 0.750000 704
706 3 106.558729 242.201232 -13.936159 2.400000 704
707 3 105.533655 244.127842 -10.898987 1.500000 706
708 3 117.863787 235.273142 -8.511748 1.500000 707
709 3 111.078862 234.213520 -7.480893 1.200000 708
710 3 104.746978 240.275349 -7.059507 1.382000 709
711 3 118.420685 246.385588 -22.081035 2.100000 706
712 3 113.884331 250.803215 -16.091667 1.500000 711
713 3 112.229659 260.928254 -6.088818 1.800000 712
714 3 125.901380 253.516608 -12.653416 1.800000 713
715 3 119.403417 263.949483 6.826623 1.500000 714
716 3 121.302181 255.647294 -5.594749 1.800000 715
717 3 121.773708 263.641210 -5.518918 1.728000 716
718 3 117.215450 246.295185 -5.915206 1.800000 711
719 3 120.805663 247.638330 -7.160608 2.400000 718
720 3 121.390870 242.341098 0.018593 2.100000 719
721 3 127.125543 236.458078 -12.083314 1.800000 720
722 3 126.528963 235.848264 0.060300 1.500000 721
723 3 132.788935 240.152245 -8.271839 1.500000 722
724 3 127.714967 231.085994 2.967069 1.500000 723
725 3 125.527158 232.206862 0.388652 0.750000 724
726 3 128.085477 226.475444 -9.971815 1.500000 724
727 3 120.382172 227.130365 2.583724 1.500000 726
728 3 131.927406 227.222628 1.718743 1.125000 727
729 3 128.756825 230.364079 0.146199 1.680000 728
730 3 126.459544 225.081017 1.509083 1.500000 729
731 3 134.964778 219.055180 4.799954 1.440000 730
732 3 135.673516 218.979044 4.367386 1.500000 731
733 3 121.288475 240.847008 -4.232676 2.400000 719
734 3 131.230228 240.093471 5.492653 1.800000 733
735 3 131.085055 249.456514 2.682160 2.100000 734
736 3 142.896903 246.994449 15.951878 2.100000 735
737 3 140.860678 246.580294 8.831967 1.440000 736
738 3 142.967131 242.754701 4.501968 1.728000 737
739 3 156.455892 241.030709 8.990925 1.728000 738
740 3 142.732521 245.281694 13.693089 1.500000 739
741 3 150.683698 233.990790 12.989916 1.500000 740
742 3 135.290057 225.085466 8.088702 1.920000 741
743 3 160.638353 234.264137 12.610574 1.500000 742
744 3 144.165229 220.701188 10.216248 1.728000 743
745 3 151.619481 222.537502 15.883646 1.200000 744
746 3 141.719986 248.587325 8.081207 2.160000 736
747 3 144.458384 245.656722 13.991572 1.800000 746
748 3 149.431914 249.985069 11.719369 1.728000 747
749 3 161.942744 252.765784 15.069171 1.152000 748
750 3 158.382169 246.068901 15.123354 1.200000 749
751 3 155.293765 243.743531 8.382861 0.691000 750
752 3 160.197724 244.988350 23.779991 1.125000 751
753 3 154.037989 245.679541 18.440605 1.500000 752
754 3 160.038745 233.126662 25.004910 1.500000 753
755 3 156.721916 233.554209 13.628825 1.344000 754
756 3 155.036231 245.474940 17.982856 1.200000 755
757 3 161.028887 231.901888 22.036003 1.500000 756
758 3 170.775301 232.762671 22.235561 1.500000 757
759 3 166.397056 237.963461 31.233509 1.500000 758
760 3 165.206927 239.312539 10.392252 1.200000 759
761 3 168.512930 245.415961 18.721155 1.800000 760
762 3 155.034492 246.724420 6.769054 1.728000 748
763 3 165.240656 249.039543 15.854762 1.440000 762
764 3 158.650056 249.339178 17.297118 1.200000 763
765 3 160.325210 255.210008 16.439485 1.440000 764
766 3 166.443286 248.792939 13.539039 1.680000 765
767 3 169.583771 253.834511 11.487918 1.920000 766
768 3 167.441374 260.250791 9.656026 2.074000 762
769 3 152.083253 255.153904 10.436364 1.500000 768
770 3 166.425982 271.370186 8.708661 1.800000 769
771 3 169.429973 258.516939 19.607985 1.800000 770
772 3 169.245146 264.507293 10.171893 1.500000 771
773 3 169.625441 269.713074 18.750968 1.500000 772
774 3 173.196200 269.046195 30.021866 1.680000 773
775 3 181.562081 268.302931 12.015915 1.500000 774
776 3 175.442756 267.624846 10.969008 1.680000 775
777 3 184.093789 258.996590 23.019435 1.440000 776
778 3 171.691134 271.932444 26.754836 2.100000 777
779 3 189.630499 261.664454 30.190014 1.500000 778
780 3 192.436940 251.534689 22.899910 1.500000 779
781 3 190.005792 255.822733 25.386786 1.536000 780
782 3 190.583492 267.167242 35.216622 1.536000 781
783 3 193.220331 252.843701 31.351701 0.675000 781
784 3 186.983646 273.091936 29.765823 0.750000 783
785 3 183.968246 274.260280 31.710878 0.750000 784
786 3 182.086313 269.706533 31.685894 0.750000 785
787 3 196.562983 268.907376 32.295763 0.750000 786
788 3 184.772814 275.091009 40.044964 0.720000 787
789 3 181.974937 275.582623 41.511615 0.750000 788
790 3 66.551971 242.138388 -13.249136 7.200000 688
791 3 55.275108 241.783360 -6.299047 0.900000 790
792 3 56.670815 242.516611 -18.734437 1.200000 791
793 3 59.507425 253.668576 -22.678658 1.500000 792
794 3 52.441167 249.745617 -12.306912 1.200000 793
795 3 53.678818 260.828702 -18.962351 1.500000 794
796 3 70.958769 241.271826 -12.831506 7.200000 790
797 3 64.450350 254.445769 -12.311696 0.750000 796
798 3 67.110822 246.306637 -13.053081 7.200000 796
799 3 70.185281 247.994821 -13.053989 8.640000 798
800 3 88.370285 249.079466 -21.689187 1.800000 799
801 3 76.408820 255.588086 -24.889743 8.640000 799
802 3 83.119712 278.105159 -15.951903 4.200000 801
803 3 78.360599 269.858277 -22.895444 1.800000 802
804 3 100.250394 279.863627 -7.988146 1.800000 803
805 3 89.263708 285.631177 -18.721818 1.800000 804
806 3 84.852002 284.200156 -9.636085 2.100000 805
807 3 89.477439 282.761106 -12.315911 0.900000 806
808 3 96.100981 299.379749 -4.076054 2.400000 807
809 3 102.423223 287.916066 -17.533238 2.100000 808
810 3 89.093474 285.097137 3.343393 1.800000 809
811 3 93.303970 288.653219 -1.344825 2.100000 810
812 3 102.455231 296.046066 4.164417 2.400000 811
813 3 110.974840 295.907367 -10.504072 1.500000 812
814 3 92.813702 286.312348 -3.728565 0.768000 813
815 3 95.177743 298.910229 -9.136960 1.200000 814
816 3 95.020314 300.690689 -15.605895 0.768000 815
817 3 96.415226 305.344139 -10.742403 0.750000 816
818 3 97.137261 308.738163 -9.996770 1.500000 813
819 3 94.327086 300.833576 -11.792314 1.800000 818
820 3 102.836076 308.908997 0.317017 1.500000 819
821 3 100.036375 310.907134 0.689853 1.800000 820
822 3 108.410607 314.607196 -10.696113 1.500000 821
823 3 114.163685 303.361320 -10.959863 1.800000 822
824 3 110.265297 313.867727 -10.652975 1.680000 823
825 3 105.317749 311.981362 -8.943580 1.728000 824
826 3 107.756694 316.513054 -6.106771 0.750000 825
827 3 96.439849 324.325366 -6.010471 1.800000 826
828 3 100.811030 328.200596 -8.895194 0.691000 827
829 3 112.881801 311.930403 0.899462 1.800000 823
830 3 124.903563 304.900457 1.149480 1.500000 829
831 3 118.597782 303.123513 -3.665356 1.500000 830
832 3 119.781623 305.943573 -2.179547 1.500000 831
833 3 114.312906 311.250200 -1.703705 1.382000 832
834 3 118.297372 316.088765 2.233550 1.500000 830
835 3 118.155191 317.531798 -0.510117 1.440000 834
836 3 116.763113 310.811040 -6.007270 0.750000 835
837 3 108.135844 303.601813 -4.603599 0.900000 836
838 3 111.027628 320.861285 -2.119033 0.720000 837
839 3 114.900575 306.049441 -4.716980 0.750000 838
840 3 126.321990 306.143012 -10.432971 0.672000 839
841 3 129.818351 311.364005 -0.637275 0.750000 840
842 3 123.776904 308.383528 -3.466303 0.600000 841
843 3 94.718763 260.736014 -21.090368 3.240000 802
844 3 87.794650 268.482462 -12.104511 3.456000 843
845 3 94.115801 252.555134 -19.105766 0.600000 844
846 3 106.057699 275.773466 -20.063316 3.456000 844
847 3 104.168624 262.319007 -12.404674 0.768000 846
848 3 100.353102 268.065425 -22.562639 3.456000 846
849 3 107.748856 278.520847 -10.467862 3.900000 848
850 3 121.289782 270.445504 -10.971837 1.200000 849
851 3 110.610385 279.219890 -12.238341 3.900000 849
852 3 113.041604 279.855088 -4.007700 3.629000 851
853 3 126.259840 282.770775 -0.476631 3.888000 852
854 3 130.935708 291.209014 -5.232517 3.456000 853
855 3 131.843532 295.826509 -9.325747 3.300000 854
856 3 133.892930 295.482325 -1.796387 1.500000 855
857 3 131.826839 302.528352 -0.777212 1.500000 856
858 3 143.440398 313.228421 3.919501 1.500000 857
859 3 136.153341 310.403172 7.223989 1.500000 858
860 3 127.163883 311.385594 9.900916 1.500000 859
861 3 132.642580 314.943046 8.659854 1.500000 860
862 3 137.404904 307.082178 -3.556775 1.800000 861
863 3 135.641083 318.381985 2.505291 0.750000 862
864 3 137.847155 314.029030 -2.005737 1.200000 863
865 3 130.407501 323.560935 7.435282 0.750000 864
866 3 136.362618 312.046074 3.614281 1.500000 862
867 3 134.578391 315.773699 19.642775 1.500000 866
868 3 137.289459 319.901581 12.321584 0.750000 867
869 3 136.260658 314.722942 1.091068 1.200000 868
870 3 148.597787 319.055037 3.325505 0.750000 869
871 3 134.226159 318.332430 2.093738 0.750000 870
872 3 129.807285 322.414863 4.389878 1.080000 871
873 3 141.794224 291.489481 4.077564 3.300000 855
874 3 134.728679 304.955399 1.981536 2.700000 873
875 3 150.521762 294.188430 4.986188 1.536000 874
876 3 138.342883 294.555512 10.017417 1.500000 875
877 3 146.404117 294.815812 8.426620 1.200000 876
878 3 148.625757 282.224602 4.796106 1.500000 877
879 3 149.554988 284.599998 19.418533 1.500000 878
880 3 146.913451 286.610302 8.583934 1.500000 879
881 3 141.251222 283.402803 4.067783 1.200000 880
882 3 158.366376 288.380267 9.753198 1.440000 881
883 3 162.578773 282.877600 16.390292 1.440000 882
884 3 143.020117 303.677692 17.433233 2.100000 874
885 3 151.801746 309.312186 13.168137 2.880000 884
886 3 153.400263 309.068834 13.403441 1.500000 885
887 3 157.240318 304.156417 18.213460 1.500000 886
888 3 150.046208 297.599132 15.836894 1.800000 887
889 3 154.491621 299.630929 29.326388 1.680000 888
890 3 147.046495 294.636908 21.648847 1.215000 889
891 3 169.638582 288.068268 23.242845 1.500000 890
892 3 170.457188 289.178124 22.586301 1.800000 891
893 3 162.713228 280.839017 25.361270 1.500000 892
894 3 157.971275 288.042497 17.854596 1.500000 889
895 3 165.252650 310.085927 13.548346 1.500000 894
896 3 169.866691 302.337519 27.357243 1.500000 895
897 3 174.740957 295.714962 17.135436 1.800000 896
898 3 173.086868 306.003096 17.295398 1.500000 897
899 3 182.664699 292.960515 31.657917 1.843000 898
900 3 181.411916 296.805336 23.188959 1.500000 899
901 3 182.852154 290.786328 25.756363 1.012000 900
902 3 181.830938 290.821864 26.469135 1.200000 901
903 3 178.130702 291.920094 28.789477 0.900000 902
904 3 151.032148 303.939497 8.033123 2.100000 885
905 3 145.484877 313.618175 10.913164 3.000000 904
906 3 151.896670 310.524066 9.727320 1.200000 905
907 3 151.610248 312.536363 5.661316 1.500000 906
908 3 149.545219 313.433353 1.847628 1.500000 907
909 3 149.959886 325.442581 9.756082 1.800000 908
910 3 150.779462 316.079940 3.611961 1.200000 909
911 3 149.615316 323.635276 11.379333 1.200000 910
912 3 147.795871 320.731810 1.331017 1.500000 911
913 3 146.029924 314.480945 18.774762 1.200000 912
914 3 143.439018 319.812498 6.494237 1.800000 909
915 3 154.501805 319.850343 2.348912 1.800000 914
916 3 153.017950 315.656974 5.402926 1.800000 915
917 3 139.853006 326.869729 7.715101 2.100000 916
918 3 155.515950 324.144701 8.841010 2.100000 917
919 3 160.124916 326.610663 12.050144 1.500000 918
920 3 159.338541 330.389358 9.444539 0.750000 919
921 3 144.594335 334.283474 12.964985 0.750000 920
922 3 147.592031 328.323499 12.641768 0.750000 920
923 3 155.612134 333.574387 -4.243487 1.500000 919
924 3 149.576528 336.553890 9.309696 1.500000 923
925 3 163.661688 328.804190 3.272383 1.500000 924
926 3 157.290951 334.875663 3.623954 1.500000 925
927 3 152.213832 305.925545 9.819677 2.100000 904
928 3 160.060422 293.613038 16.661255 1.800000 927
929 3 156.207457 311.038822 12.618541 2.400000 928
930 3 157.910491 303.365508 13.711565 1.200000 929
931 3 159.176727 312.728854 19.038136 1.200000 930
932 3 158.892816 316.606980 16.906063 1.500000 931
933 3 170.753338 310.149013 18.742502 1.800000 932
934 3 175.824684 324.139357 26.319231 1.500000 933
935 3 180.111747 311.941912 19.365692 1.500000 934
936 3 188.868367 312.038488 24.307173 1.659000 935
937 3 184.521723 317.365224 26.169571 1.440000 936
938 3 167.743422 319.867077 20.083151 1.800000 930
939 3 165.107383 319.583779 14.930912 1.800000 938
940 3 168.960574 326.642728 13.738541 1.800000 939
941 3 167.118147 327.919259 11.430751 1.800000 940
942 3 175.527898 321.409548 3.533796 1.728000 941
943 3 162.645009 331.066093 7.385838 1.440000 942
944 3 170.151820 321.157927 8.859375 1.500000 941
945 3 178.183833 343.059745 15.200199 1.500000 944
946 3 179.500394 330.013514 9.942392 1.200000 945
947 3 173.727164 336.925324 15.908361 1.440000 946
948 3 182.665869 333.049888 18.986610 1.843000 947
949 3 192.821654 340.740887 12.913657 1.500000 948
950 3 178.508538 333.690061 6.863443 1.920000 949
951 3 170.038268 344.675870 11.110051 0.750000 950
952 3 181.870366 342.608843 2.620670 1.440000 950
953 3 191.291897 342.035418 14.418450 1.008000 952
954 3 167.089107 319.451418 18.678320 2.400000 939
955 3 172.551496 321.178523 21.065097 1.500000 954
956 3 176.215591 307.091197 17.961641 1.500000 955
957 3 177.850353 320.594034 20.458653 1.500000 956
958 3 180.260321 321.578780 17.578054 1.500000 957
959 3 183.399595 324.823291 15.531011 1.215000 958
960 3 181.248986 324.934437 30.358544 1.215000 959
961 3 187.376624 318.391932 12.480877 1.500000 960
962 3 187.753881 330.559451 18.669004 1.500000 961
963 3 184.741930 327.354443 11.264769 1.500000 959
964 3 187.386171 319.753389 13.218514 1.500000 963
965 3 183.388655 323.507874 22.264253 1.800000 964
966 3 194.579515 331.990170 17.942756 1.200000 965
967 3 190.216551 329.681649 22.828959 1.440000 966
968 3 74.992975 258.905076 -29.205019 6.840000 801
969 3 51.350313 262.249033 -20.814447 1.012000 968
970 3 66.002648 264.002557 -21.565170 1.500000 969
971 3 62.604968 271.575069 -32.254084 1.500000 970
972 3 59.098980 265.063236 -39.638396 1.800000 971
973 3 53.829039 261.280495 -31.447901 1.800000 972
974 3 66.086348 266.644819 -13.443906 6.840000 968
975 3 75.287111 268.904076 -23.422397 6.480000 974
976 3 59.481703 274.061982 -25.598351 1.690000 975
977 3 64.365476 282.392588 -11.576504 1.500000 976
978 3 49.131631 279.810934 -31.157333 1.800000 977
979 3 46.497161 275.428763 -20.823508 1.500000 978
980 3 51.004432 265.402709 -36.971316 1.500000 979
981 3 51.806467 279.589726 -33.678767 1.500000 980
982 3 52.775468 285.364093 -19.134584 1.800000 977
983 3 47.981692 275.313574 -29.062031 1.680000 982
984 3 52.716115 286.486299 -19.510007 1.500000 983
985 3 42.156999 284.288667 -30.141830 1.500000 984
986 3 43.436700 281.676016 -27.710805 1.680000 985
987 3 53.149487 288.126647 -10.500144 1.500000 986
988 3 51.247749 293.169684 -20.513747 0.675000 987
989 3 39.924039 292.083501 -29.600180 0.720000 988
990 3 78.135987 280.213058 -24.965868 6.480000 975
991 3 69.531300 290.448709 -26.741682 6.840000 990
992 3 53.654882 297.738271 -25.289877 1.200000 991
993 3 57.084656 293.480786 -19.217847 1.500000 992
994 3 67.352568 294.890563 -26.858807 1.200000 993
995 3 63.644926 297.274313 -26.229688 1.080000 994
996 3 55.917384 286.840389 -31.920558 1.500000 995
997 3 58.516405 291.442440 -36.417221 0.720000 996
998 3 53.880125 295.159685 -27.287387 0.750000 997
999 3 46.576461 296.221056 -29.688994 0.750000 998
1000 3 71.634463 288.180744 -16.801525 6.840000 991
1001 3 72.716347 299.274739 -14.128431 5.875000 1000
1002 3 75.040213 309.865846 -12.871768 6.450000 1001
1003 3 69.681581 327.488319 -17.497914 4.355000 1002
1004 3 68.343582 332.402629 -17.265195 3.600000 1003
1005 3 79.770189 337.915769 -9.785154 0.768000 1004
1006 3 71.894029 339.961415 -6.215590 3.600000 1004
1007 3 72.210581 344.564418 5.102334 3.456000 1006
1008 3 60.794769 349.217290 -5.935564 1.012000 1007
1009 3 55.035858 347.803956 -12.921718 1.440000 1008
1010 3 46.885844 352.595323 -9.957350 0.900000 1009
1011 3 49.879064 359.138364 -11.193179 0.750000 1010
1012 3 48.894737 362.741774 5.646724 1.440000 1011
1013 3 39.058215 364.427384 5.711531 1.536000 1012
1014 3 71.851097 350.866185 -10.898300 3.456000 1007
1015 3 74.924658 360.632933 -9.786875 0.600000 1014
1016 3 65.322914 356.387407 -15.915709 2.700000 1014
1017 3 59.081839 366.191982 3.864121 3.226000 1016
1018 3 50.410303 376.749710 -8.250199 2.400000 1017
1019 3 44.877168 383.152185 -1.017121 1.536000 1018
1020 3 33.553726 384.303970 -1.957927 1.800000 1019
1021 3 38.345391 394.288568 1.946090 1.500000 1020
1022 3 44.190262 392.937185 0.462252 1.920000 1021
1023 3 39.979150 395.726007 3.823084 1.920000 1022
1024 3 58.261889 373.786563 -7.567607 1.500000 1018
1025 3 51.673836 384.093784 1.705720 1.800000 1024
1026 3 50.287833 380.540874 6.145424 2.400000 1025
1027 3 61.793168 384.970936 7.047173 2.100000 1026
1028 3 63.643183 388.527689 12.777841 1.440000 1027
1029 3 65.388260 386.869523 -0.513376 1.800000 1028
1030 3 63.271354 406.956796 12.543653 1.500000 1029
1031 3 67.455580 397.391171 6.648648 1.200000 1030
1032 3 61.003634 407.210142 4.525795 1.500000 1031
1033 3 60.036074 393.458964 7.048902 1.690000 1027
1034 3 65.061865 392.990938 4.939803 1.200000 1033
1035 3 55.164112 403.938036 10.212458 1.680000 1034
1036 3 67.789819 391.142966 10.045941 1.106000 1035
1037 3 74.098590 400.407358 9.143553 1.382000 1036
1038 3 71.341722 399.268133 7.674958 1.458000 1037
1039 3 75.804021 399.925854 12.799706 1.200000 1038
1040 3 95.408271 316.034263 -4.751612 6.048000 1002
1041 3 88.792820 326.783146 -13.642181 5.100000 1040
1042 3 89.488828 333.766904 -22.360956 2.700000 1041
1043 3 88.156024 345.824434 -17.712407 1.800000 1042
1044 3 88.110862 353.893557 -15.821022 2.100000 1043
1045 3 92.257533 354.704199 -21.179478 1.500000 1044
1046 3 87.786495 365.082859 -20.912831 1.680000 1045
1047 3 86.004018 366.453869 -13.961022 1.800000 1046
1048 3 85.451086 340.025492 -15.287440 3.000000 1042
1049 3 100.181198 340.348269 -1.802302 2.400000 1048
1050 3 109.508685 347.855143 -5.324725 2.640000 1049
1051 3 99.016715 342.938999 -13.552872 2.400000 1050
1052 3 106.220412 356.830191 -13.024071 2.640000 1051
1053 3 108.261998 366.485948 0.264598 1.800000 1052
1054 3 113.386210 362.327357 -12.877428 2.100000 1053
1055 3 95.691206 364.543759 -6.584319 2.640000 1054
1056 3 104.040244 354.807218 -10.398006 2.400000 1055
1057 3 102.727026 366.990659 -8.155657 2.100000 1056
1058 3 115.704190 361.617773 -20.126755 2.400000 1057
1059 3 118.006264 363.705222 -3.015224 1.500000 1058
1060 3 117.050092 363.839119 -16.015238 1.728000 1059
1061 3 114.935999 361.930412 -20.038837 1.500000 1060
1062 3 112.970736 356.878691 -15.864555 1.800000 1061
1063 3 128.790817 352.980115 -13.702046 1.800000 1062
1064 3 111.472483 356.412662 -6.860903 1.440000 1063
1065 3 132.582861 368.754837 -2.576380 1.536000 1064
1066 3 127.217488 364.973063 -3.586475 1.536000 1065
1067 3 106.066462 358.812598 -15.798779 2.400000 1058
1068 3 105.603987 363.651215 -4.313459 2.304000 1067
1069 3 104.497806 371.538149 -9.161463 2.400000 1068
1070 3 113.326480 374.378145 -11.891310 2.160000 1069
1071 3 103.392444 373.564006 -18.772865 1.500000 1070
1072 3 112.814059 369.910568 -15.638929 1.500000 1071
1073 3 121.361400 370.117602 -27.133050 1.500000 1072
1074 3 119.991315 379.163701 -18.286059 1.094000 1073
1075 3 115.436233 364.679647 -26.925063 1.152000 1074
1076 3 123.007213 378.855011 -18.662963 1.200000 1075
1077 3 123.756584 382.611474 -19.948429 1.200000 1076
1078 3 129.252781 377.549271 -18.849232 0.720000 1077
1079 3 126.132454 371.669428 -16.439234 0.750000 1078
1080 3 137.134742 377.908376 -19.957378 0.750000 1079
1081 3 109.641735 379.871879 -29.428063 1.680000 1072
1082 3 110.026981 381.717560 -19.380221 2.100000 1081
1083 3 103.482988 384.975475 -30.979520 1.597000 1082
1084 3 103.246441 389.379145 -13.300074 0.768000 1083
1085 3 109.514699 379.678519 -16.899512 0.720000 1084
1086 3 107.104244 390.893012 -4.433813 0.768000 1085
1087 3 107.453469 377.392081 -28.651156 1.597000 1083
1088 3 96.135064 388.353501 -12.303632 1.680000 1087
1089 3 98.169309 400.436027 -25.669928 1.690000 1088
1090 3 107.510115 397.063338 -13.681399 1.500000 1089
1091 3 98.903193 406.113416 -3.234092 0.400000 1090
1092 3 95.813382 396.193819 -8.005862 0.691000 1091
1093 3 88.778316 394.709389 -9.684858 1.500000 1090
1094 3 93.185675 393.398301 -10.779536 1.500000 1093
1095 3 92.386495 397.105449 -11.001906 1.800000 1094
1096 3 120.800380 386.743979 -13.736673 1.500000 1082
1097 3 117.451025 385.923719 -21.751652 1.200000 1096
1098 3 110.973925 377.362943 -18.518035 1.500000 1097
1099 3 116.234939 382.804194 -23.126116 1.200000 1098
1100 3 114.274845 383.689034 -11.364717 0.600000 1099
1101 3 112.580940 384.888614 -8.101442 0.750000 1100
1102 3 121.838498 374.714096 -20.815988 1.500000 1096
1103 3 123.702087 382.421774 -22.164272 1.500000 1102
1104 3 118.015888 379.245931 -15.965722 1.800000 1103
1105 3 127.047068 389.320014 -27.273236 1.475000 1104
1106 3 123.176343 379.977707 -30.316945 0.506000 1105
1107 3 122.941180 385.432407 -18.029138 0.750000 1106
1108 3 115.357739 385.213019 -21.795134 0.768000 1107
1109 3 127.899204 385.740542 -14.649836 0.768000 1108
1110 3 127.693432 384.707898 -18.161274 1.475000 1105
1111 3 126.310162 380.298150 -21.673008 1.597000 1110
1112 3 121.000667 374.986800 -23.719297 1.500000 1111
1113 3 132.631602 383.789748 -20.375284 1.215000 1112
1114 3 132.893690 382.880677 -19.567366 1.500000 1113
1115 3 127.692576 376.003517 -15.712469 1.440000 1114
1116 3 93.110027 326.262679 -8.366668 3.024000 1041
1117 3 106.167548 325.512846 -6.445759 3.000000 1116
1118 3 109.699308 338.519691 -1.569497 2.880000 1117
1119 3 113.698829 335.355626 -13.895943 0.900000 1118
1120 3 127.361396 330.869230 -1.053456 1.500000 1119
1121 3 120.442232 331.083336 -5.319043 1.800000 1120
1122 3 124.875065 329.301852 -5.016893 1.728000 1121
1123 3 126.954408 327.515603 -7.964198 0.750000 1122
1124 3 117.959640 317.417239 -6.847447 0.720000 1123
1125 3 127.400578 336.267604 -6.283811 1.728000 1122
1126 3 127.836031 338.636435 3.703499 1.500000 1125
1127 3 137.764848 333.540444 1.535693 1.500000 1126
1128 3 135.329319 323.483443 0.870321 0.911000 1127
1129 3 137.855839 331.175258 4.963264 1.593000 1128
1130 3 102.922776 334.043882 -7.996292 2.880000 1118
1131 3 109.022496 334.130498 -10.986535 2.419000 1130
1132 3 122.445283 337.587223 -3.662016 2.700000 1131
1133 3 126.123055 349.755070 -10.318723 1.500000 1132
1134 3 136.495961 343.213286 -8.949422 1.500000 1133
1135 3 128.174000 346.616900 -8.077609 1.500000 1134
1136 3 124.126304 346.669892 5.784499 1.500000 1135
1137 3 143.158444 334.341498 -0.480228 1.800000 1136
1138 3 135.851238 343.066735 3.118539 1.536000 1137
1139 3 145.982717 344.123556 0.574849 1.800000 1137
1140 3 153.627923 352.094793 -1.843813 2.100000 1139
1141 3 148.312366 347.595149 10.012692 1.800000 1140
1142 3 148.260066 346.938262 3.190972 1.800000 1141
1143 3 155.517519 349.367305 5.715939 1.800000 1142
1144 3 164.663574 344.288679 -2.257526 1.500000 1143
1145 3 163.368984 336.140135 12.185165 1.344000 1144
1146 3 170.126908 336.071228 -0.887245 0.750000 1145
1147 3 125.445463 345.742939 -13.307179 2.100000 1133
1148 3 126.348332 348.644978 -4.901671 1.800000 1147
1149 3 125.619448 352.255215 1.617433 1.139000 1148
1150 3 127.844956 345.282907 0.135730 1.200000 1149
1151 3 128.916685 361.255152 -1.701097 1.440000 1150
1152 3 117.587549 365.869385 -9.387754 1.500000 1151
1153 3 126.856490 367.460171 -2.314307 1.597000 1152
1154 3 129.590338 359.269287 -9.039341 1.440000 1153
1155 3 135.056796 347.964533 -4.119843 1.800000 1148
1156 3 129.104082 354.700959 -9.050789 1.440000 1155
1157 3 137.360262 349.106555 -1.644530 1.440000 1156
1158 3 137.840134 357.858767 -12.448571 1.800000 1157
1159 3 148.792618 349.195681 -8.223993 1.800000 1158
1160 3 146.404316 350.746105 -9.076492 1.500000 1159
1161 3 144.536886 355.001763 -3.753764 1.800000 1160
1162 3 143.543412 355.845694 1.011285 2.100000 1161
1163 3 135.896101 363.207687 -10.801781 1.800000 1155
1164 3 138.955263 357.266531 -12.801721 2.400000 1163
1165 3 143.230174 352.517302 -7.017011 1.500000 1164
1166 3 146.878813 357.701173 -9.989140 2.400000 1165
1167 3 146.807089 357.691263 -8.270243 1.440000 1166
1168 3 133.778594 369.458896 -19.024578 0.750000 1167
1169 3 142.665283 357.492133 -11.179340 1.800000 1167
1170 3 145.867812 352.063101 -5.151819 1.344000 1169
1171 3 151.784950 367.938580 -7.138757 1.475000 1170
1172 3 144.136705 367.586659 -5.332367 0.768000 1171
1173 3 142.878390 376.632335 -10.822249 0.768000 1172
1174 3 131.934113 352.567727 -17.398187 0.720000 1172
1175 3 150.469981 363.436569 -6.220512 0.750000 1174
1176 3 148.542336 376.379288 -14.337544 0.600000 1175
1177 3 147.357370 367.698462 -19.618939 0.750000 1176
1178 3 139.233020 373.745208 -22.017101 0.750000 1177
1179 3 148.530486 367.988263 -1.177882 1.500000 1170
1180 3 147.102340 370.037672 -9.711447 1.200000 1179
1181 3 152.089408 363.739013 -9.219733 1.800000 1180
1182 3 146.397420 357.833984 -21.825143 1.200000 1181
1183 3 154.244046 356.937757 -12.141058 1.500000 1182
1184 3 150.644154 356.160508 -6.303675 1.500000 1183
1185 3 156.215346 357.375279 -10.611181 1.728000 1184
1186 3 168.264321 349.677640 -12.637090 1.200000 1185
1187 3 163.533621 347.510533 -12.893708 0.750000 1186
1188 3 164.315988 358.059696 -9.717022 0.675000 1187
1189 3 158.691051 364.162925 -6.849284 0.768000 1188
1190 3 162.607625 353.325387 -14.057432 0.750000 1189
1191 3 155.849804 354.691989 -15.539126 1.728000 1185
1192 3 154.142377 366.848815 -4.950106 1.500000 1191
1193 3 165.183923 361.651602 -11.507990 1.800000 1192
1194 3 160.232514 364.447286 -12.416019 1.800000 1193
1195 3 161.809523 364.011291 -8.145110 1.500000 1194
1196 3 154.855696 367.631428 -14.349581 1.500000 1195
1197 3 26.992426 49.589678 -9.416201 8.640000 1
1198 3 25.693741 24.824984 3.130658 8.280000 1197
1199 3 30.105211 -6.900255 5.757520 8.280000 1198
1200 3 35.006911 -9.882144 -5.571457 7.200000 1199
1201 3 38.859885 -27.759259 2.237165 7.500000 1200
1202 3 41.432069 -34.425409 2.169926 9.704000 1201
1203 3 46.264421 -87.834497 19.760757 7.500000 1202
1204 3 43.064788 -94.595396 20.011812 7.500000 1203
1205 3 47.315052 -113.809643 20.099383 9.000000 1204
1206 3 57.717826 -133.821570 25.188846 8.294000 1205
1207 3 65.420088 -161.089726 31.525109 8.640000 1206
1208 3 80.559067 -182.767160 33.046078 7.800000 1207
1209 3 83.882237 -185.419942 30.475330 7.800000 1208
1210 3 84.218329 -192.699121 32.629393 1.555000 1209
1211 3 104.400589 -192.843658 35.696328 1.200000 1210
1212 3 100.985311 -192.230547 25.053909 1.500000 1211
1213 3 100.746423 -180.403372 41.880175 1.500000 1212
1214 3 93.233374 -193.245755 29.515113 1.555000 1210
1215 3 90.450533 -194.705689 35.211859 2.100000 1214
1216 3 103.534346 -179.808195 44.721444 1.680000 1215
1217 3 78.380790 -197.880060 32.373047 7.800000 1209
1218 3 83.204794 -201.187629 43.225038 6.120000 1217
1219 3 78.184688 -202.249746 38.732141 6.120000 1218
1220 3 95.619329 -204.680568 48.675576 2.074000 1219
1221 3 103.585704 -201.292388 45.132755 2.160000 1220
1222 3 110.614983 -202.377353 58.001694 1.728000 1221
1223 3 120.495296 -212.250466 55.097433 2.100000 1222
1224 3 121.022855 -203.410982 49.173460 2.100000 1223
1225 3 124.520779 -200.579347 57.125847 1.500000 1224
1226 3 129.649969 -208.597239 59.776404 1.440000 1225
1227 3 107.269462 -205.500066 56.854807 2.400000 1221
1228 3 114.887595 -196.938735 40.532563 1.728000 1227
1229 3 122.938399 -195.012581 66.520980 1.800000 1228
1230 3 138.031642 -201.859057 58.516055 2.016000 1229
1231 3 133.363506 -207.711292 66.689597 1.800000 1230
1232 3 138.971950 -202.600179 60.149217 1.500000 1231
1233 3 142.458055 -198.021706 65.215259 1.728000 1231
1234 3 141.094478 -205.536356 71.898843 1.728000 1233
1235 3 143.092099 -186.003777 80.492677 1.350000 1234
1236 3 82.558072 -223.744285 48.338190 6.739000 1219
1237 3 94.719759 -223.998180 42.210517 6.739000 1236
1238 3 98.846972 -219.278733 47.103155 0.720000 1237
1239 3 99.103062 -221.924175 45.192841 1.500000 1238
1240 3 110.850498 -223.346391 48.900742 1.500000 1239
1241 3 88.349583 -232.295305 49.061446 6.048000 1237
1242 3 103.049465 -232.655853 49.814512 1.728000 1241
1243 3 110.214978 -249.232617 63.189740 1.500000 1242
1244 3 116.296817 -251.967994 55.454801 1.800000 1243
1245 3 124.911092 -258.016247 62.007206 1.800000 1244
1246 3 115.368749 -252.125758 66.364389 1.800000 1245
1247 3 118.810507 -250.575597 61.168689 1.500000 1246
1248 3 130.960101 -259.204220 62.262577 1.800000 1247
1249 3 138.074125 -268.634979 69.827130 2.100000 1248
1250 3 96.155320 -224.870099 42.704497 7.200000 1241
1251 3 96.286040 -243.585659 43.710459 7.200000 1250
1252 3 100.422180 -245.996683 40.920058 1.200000 1251
1253 3 96.586959 -252.542853 48.450060 1.382000 1252
1254 3 96.085547 -257.503113 38.284506 5.760000 1251
1255 3 99.859507 -270.921768 50.612625 4.680000 1254
1256 3 93.442150 -265.951995 51.748540 4.680000 1255
1257 3 98.723764 -264.729844 50.238007 1.012000 1256
1258 3 103.092443 -274.521206 50.615186 4.778000 1256
1259 3 96.939007 -294.885487 45.267436 3.600000 1258
1260 3 104.597145 -300.226330 40.043102 3.600000 1259
1261 3 113.979535 -295.603532 43.093644 1.080000 1260
1262 3 112.630910 -297.708172 57.262127 1.500000 1261
1263 3 118.562356 -302.358481 51.181222 1.500000 1262
1264 3 115.679582 -297.134784 54.860451 3.300000 1260
1265 3 109.517484 -311.590608 52.400457 5.100000 1264
1266 3 107.949141 -308.877447 49.159125 5.100000 1265
1267 3 116.144517 -317.209148 48.008872 2.100000 1266
1268 3 115.573041 -318.833049 42.590063 4.800000 1266
1269 3 106.252976 -342.369502 41.795587 4.200000 1268
1270 3 114.677225 -344.425120 42.170921 4.500000 1269
1271 3 109.581707 -363.406678 47.876945 3.900000 1270
1272 3 116.141682 -374.509860 42.641352 3.300000 1271
1273 3 103.666498 -382.591619 38.957867 2.700000 1272
1274 3 116.278216 -384.905589 35.254671 2.400000 1273
1275 3 114.261058 -396.318523 51.735823 2.304000 1274
1276 3 118.717730 -401.994056 48.720100 2.205000 1275
1277 3 120.313893 -414.163298 48.367337 1.800000 1276
1278 3 127.247294 -428.272643 57.215380 1.500000 1277
1279 3 131.684502 -420.776913 61.710327 1.800000 1278
1280 3 135.347236 -455.074560 62.729418 1.800000 1279
1281 3 123.831924 -445.394876 58.112334 0.800000 1280
1282 3 103.756968 -396.235981 50.186733 1.500000 1274
1283 3 113.343218 -398.692779 53.827643 1.800000 1282
1284 3 110.037231 -405.042055 53.462701 1.800000 1283
1285 3 108.918169 -417.426132 43.642778 1.800000 1284
1286 3 118.165839 -411.160305 45.720847 1.500000 1285
1287 3 111.292880 -409.865270 49.855035 1.500000 1286
1288 3 110.574692 -421.921197 60.306769 1.500000 1287
1289 3 113.442962 -428.820803 56.486962 1.440000 1288
1290 3 111.148324 -441.382435 49.437819 1.800000 1289
