# Supplementary material for: Adaptations during Maturation in an Identified Honeybee Interneuron Responsive to Waggle Dance Vibration Signals
Source: eNeuro. 2019 Sep 5;6(5):ENEURO.0454-18.2019. doi: 10.1523/ENEURO.0454-18.2019 (PMC6731536; doi:10.1523/ENEURO.0454-18.2019)
Supplement: Extended Data 1 — This ZIP file contains all the code used to generate the results of this publication. The code is organized into two folders: (1) GJEphys-master, which contains code for analyzing and plotting electrophysiology data and (2) GJMorph-master, which contains code for analyzing morphology data. Download Extended Data 1, ZIP file. [file sup_enu-eN-NWR-0454-18-s02.zip › Reg-MaxS-1.1/TestFiles/HSN-fluoro01.CNGNoiseStd4RandTrans4.swc]

#  SWC to SWC conversion from L-Measure. Sridevi Polavaram: spolavar@gmu.edu
#  Original fileName:/cng_repository/Soumya/LM_Automated_Testing_Enviornment/Test_Lm3.7.2_11022011_SG_Linux_NMOConv8/TestResults/LoadTest/test_52/HSN-fluoro01.CNG.swc
# 
#  Original file HSN-fluoro01.swc edited using StdSwc version 1.31 on 5/31/11.
#  Irregularities and fixes documented in HSN-fluoro01.swc.std.  See StdSwc1.31.doc for more information.
# 
#  HSN neuron (lobula place tangential cells, LPTC) from Calliphora vicina
#  identification by response properties, in vivo Alexa injection, 2-photon-microscopy imaging, x63 objective, multiple image tiles
#  reconstructed and processed with Matlab and the TREES toolbox http://www.treestoolbox.org
#  scaling 1:1:1 um
#   Max Planck Institute of Neurobiology, Martinsried, Germany
#   Systems and Computational Neuroscience, Alexander Borst
#   published in "The morphological identity of insect dendrites" Cuntz H, Forstner F, Haag J, Borst A. PMID 19112481
#  SCALE 1.0 1.0 1.0 
# 
1 1 -14.060 55.093 -31.278 6.912 -1
2 1 -13.666 40.476 -39.182 6.912 1
3 1 -2.651 57.041 -35.232 6.912 1
4 3 -29.802 39.446 -28.392 2.100 1
5 3 -46.047 19.726 -34.623 6.420 4
6 3 -53.320 13.474 -36.231 8.640 5
7 3 -66.761 9.074 -45.093 13.312 6
8 3 -69.380 8.484 -47.066 15.974 7
9 3 -55.041 3.068 -29.589 14.930 8
10 3 -54.082 -9.653 -33.522 8.294 9
11 3 -1.179 52.550 -28.709 6.912 1
12 3 -29.409 75.695 -33.451 6.221 11
13 3 -23.552 92.424 -32.911 7.560 12
14 3 -27.971 106.765 -31.672 6.300 13
15 3 -27.318 132.918 -38.821 8.294 14
16 3 -13.987 149.568 -28.491 8.280 15
17 3 5.246 157.733 -30.340 9.331 16
18 3 -23.917 164.537 -26.771 1.800 17
19 3 -35.464 172.825 -11.503 1.500 18
20 3 -35.532 176.404 -20.765 0.900 19
21 3 -49.958 170.131 -20.507 1.200 20
22 3 -50.719 171.174 -18.747 1.500 19
23 3 -58.305 181.331 -16.408 1.500 22
24 3 -40.230 180.945 -21.928 0.900 23
25 3 -41.754 180.979 -19.319 0.750 24
26 3 -41.533 184.643 -15.982 0.750 25
27 3 -53.328 179.346 -9.559 1.500 23
28 3 -54.733 174.904 -17.219 0.720 27
29 3 -73.659 173.573 -14.909 0.600 28
30 3 -53.299 182.731 -19.157 1.500 27
31 3 -91.176 195.826 -20.826 1.500 30
32 3 -87.529 202.639 -10.563 2.100 31
33 3 -101.058 196.441 -16.593 1.500 32
34 3 -95.950 206.002 -30.376 1.500 33
35 3 -108.329 193.657 -18.455 1.440 34
36 3 -125.437 192.683 -15.697 0.675 35
37 3 -136.801 190.857 -19.402 0.750 36
38 3 -136.891 196.422 -10.027 1.080 37
39 3 -122.641 184.348 -19.463 1.500 35
40 3 -126.459 187.624 -25.090 0.900 39
41 3 -138.743 179.302 -10.457 1.200 40
42 3 -81.348 193.701 -22.327 2.100 32
43 3 -109.015 212.253 -30.236 1.500 42
44 3 -100.123 213.571 -18.484 1.800 43
45 3 -109.051 229.371 -13.165 1.080 44
46 3 -115.884 214.918 -13.915 1.800 44
47 3 -128.311 221.448 -10.605 1.500 46
48 3 -144.239 222.531 -25.205 1.500 47
49 3 -143.775 228.320 -8.332 1.800 48
50 3 -130.074 229.720 -10.079 1.440 49
51 3 -159.957 227.156 -8.957 1.200 49
52 3 -161.039 228.090 -2.754 1.690 51
53 3 -187.303 215.134 -1.850 1.012 52
54 3 -185.218 225.456 6.533 0.768 53
55 3 -173.999 230.226 -2.633 1.440 54
56 3 -182.147 228.428 1.919 1.125 52
57 3 -218.015 229.505 -0.491 0.750 56
58 3 -215.983 228.196 14.246 0.720 57
59 3 -213.665 237.065 3.411 0.750 58
60 3 -212.023 230.687 8.626 0.720 58
61 3 -236.679 233.809 7.007 0.600 60
62 3 -221.332 230.637 8.065 0.600 60
63 3 -158.093 215.780 -7.258 1.800 48
64 3 -152.446 210.887 1.130 1.843 63
65 3 -172.074 221.498 -1.461 1.728 64
66 3 -184.947 219.487 -4.274 1.500 65
67 3 -178.650 209.696 7.792 1.800 66
68 3 -192.462 214.134 6.070 1.500 67
69 3 -180.045 210.341 12.842 1.500 68
70 3 -192.935 210.151 3.181 1.800 69
71 3 -197.887 209.313 16.204 1.500 70
72 3 -190.433 205.825 15.187 1.680 71
73 3 -204.470 205.800 2.220 1.500 72
74 3 -211.685 204.096 18.783 1.800 73
75 3 -213.492 200.165 0.396 0.750 74
76 3 4.642 170.382 -23.197 9.331 17
77 3 22.558 164.793 -23.644 1.080 76
78 3 51.687 163.315 -20.057 1.440 77
79 3 37.984 149.953 -17.539 1.500 78
80 3 42.673 148.480 -29.133 1.500 79
81 3 69.675 144.986 -17.440 1.500 80
82 3 58.910 143.817 -23.010 1.500 81
83 3 60.706 153.857 -24.871 1.500 82
84 3 50.514 142.207 -29.288 1.200 83
85 3 74.425 149.350 -24.312 1.500 84
86 3 80.383 150.220 -26.610 1.500 85
87 3 39.882 140.183 -22.342 1.500 80
88 3 64.580 146.077 -25.742 1.200 87
89 3 27.875 142.013 -23.520 1.500 88
90 3 30.606 134.479 -39.726 1.344 89
91 3 22.951 144.402 -23.433 1.500 89
92 3 39.074 134.622 -26.743 1.200 88
93 3 59.666 139.405 -20.629 1.200 92
94 3 57.250 139.056 -20.058 1.500 93
95 3 65.852 131.545 -28.754 1.500 94
96 3 46.142 130.933 -22.004 1.500 95
97 3 44.904 127.756 -18.953 1.800 96
98 3 28.968 120.507 -25.606 1.500 97
99 3 41.319 132.943 -21.854 1.200 98
100 3 55.889 127.029 -30.832 1.800 99
101 3 57.148 126.834 -19.456 1.500 100
102 3 38.484 118.066 -24.560 1.440 101
103 3 -11.833 170.404 -15.016 9.331 76
104 3 4.360 170.839 -21.354 9.331 103
105 3 -4.082 185.102 -29.777 6.480 104
106 3 -13.130 197.614 -27.991 0.759 105
107 3 -13.162 194.833 -21.097 6.480 105
108 3 5.918 199.493 -11.312 0.720 107
109 3 -16.173 206.880 -23.866 6.480 107
110 3 2.384 208.371 -35.639 1.200 109
111 3 -2.934 215.547 -15.498 5.700 109
112 3 -41.511 208.585 -24.855 1.536 111
113 3 -17.279 214.231 -17.512 5.700 111
114 3 -6.633 217.934 -19.859 5.760 113
115 3 -15.099 219.389 -25.843 5.400 114
116 3 2.569 226.831 -24.229 1.200 115
117 3 1.948 232.598 -22.921 0.750 116
118 3 31.863 230.392 -25.696 0.720 117
119 3 1.695 231.053 -16.435 1.008 117
120 3 6.797 231.665 -12.716 0.720 119
121 3 -11.963 224.672 -27.404 5.400 115
122 3 -35.838 231.216 -41.827 1.350 121
123 3 -43.295 228.015 -38.190 1.920 122
124 3 -16.448 232.856 -23.813 5.400 121
125 3 -22.422 234.478 -35.951 6.120 124
126 3 -19.778 248.439 -15.833 1.125 125
127 3 -7.447 249.803 -24.468 0.750 126
128 3 -0.032 246.925 -14.657 0.750 127
129 3 -7.323 256.871 -15.741 0.750 128
130 3 -36.200 241.639 -24.672 6.120 125
131 3 -67.852 245.487 -11.979 3.960 130
132 3 -77.274 253.915 -13.541 3.650 131
133 3 -90.533 256.844 -16.442 4.080 132
134 3 -105.250 259.821 -15.660 1.215 133
135 3 -141.249 263.237 -11.397 1.382 134
136 3 -133.702 253.789 -2.130 1.500 135
137 3 -125.041 273.316 -6.601 4.080 133
138 3 -127.832 269.267 -11.716 3.600 137
139 3 -140.386 265.868 -1.861 0.450 138
140 3 -132.528 293.844 -7.184 3.600 138
141 3 -144.667 279.265 -1.020 1.440 140
142 3 -137.370 283.525 -4.521 3.600 140
143 3 -120.936 297.797 4.463 1.200 142
144 3 -144.167 285.802 4.190 3.600 142
145 3 -137.524 289.153 -1.313 2.700 144
146 3 -141.499 286.809 5.059 1.800 145
147 3 -152.649 282.009 16.701 1.500 146
148 3 -177.033 288.982 10.684 1.800 147
149 3 -174.695 293.123 10.601 1.500 148
150 3 -178.469 290.145 16.704 1.500 149
151 3 -181.815 295.619 12.462 1.500 150
152 3 -179.821 294.969 17.165 1.382 151
153 3 -185.948 291.322 16.192 1.500 151
154 3 -201.886 294.144 17.579 1.080 153
155 3 -209.821 299.437 14.724 0.750 154
156 3 -205.412 286.765 19.168 1.500 153
157 3 -203.409 296.137 18.340 1.200 156
158 3 -218.869 288.119 25.323 1.800 157
159 3 -237.867 293.896 11.967 0.750 158
160 3 -239.171 300.223 18.971 1.536 158
161 3 -215.011 288.191 23.177 0.900 157
162 3 -218.919 285.941 17.219 0.750 161
163 3 -217.944 280.679 36.058 0.768 162
164 3 -138.184 279.893 0.968 3.600 144
165 3 -154.068 296.083 9.762 3.600 164
166 3 -156.620 308.147 11.383 1.080 165
167 3 -146.558 306.761 12.616 3.600 165
168 3 -169.697 308.628 18.615 3.456 167
169 3 -135.749 305.297 25.818 0.750 168
170 3 -156.632 304.157 27.295 3.456 168
171 3 -158.321 316.230 24.133 1.382 170
172 3 -146.615 321.589 24.780 1.500 171
173 3 -156.494 324.897 25.664 1.500 172
174 3 -146.112 324.313 30.585 1.344 173
175 3 -165.864 331.008 28.151 1.200 174
176 3 -161.320 328.904 24.084 1.800 175
177 3 -155.989 334.827 25.254 0.768 176
178 3 -152.954 306.707 26.760 1.500 171
179 3 -131.390 315.695 24.909 0.720 178
180 3 -157.370 317.960 25.746 1.500 178
181 3 -134.341 321.026 28.626 0.720 180
182 3 -150.047 326.668 27.552 1.500 180
183 3 -136.566 315.504 28.380 1.500 182
184 3 -147.895 333.273 31.635 1.344 183
185 3 -131.104 322.082 23.571 0.750 184
186 3 -164.300 303.007 22.678 3.456 170
187 3 -158.816 314.098 17.711 3.600 186
188 3 -177.805 307.356 29.112 0.900 187
189 3 -205.675 317.342 27.384 0.750 188
190 3 -194.808 316.509 20.542 1.200 189
191 3 -208.743 314.388 27.710 1.500 190
192 3 -209.159 320.161 30.038 1.200 191
193 3 -196.867 317.778 28.406 1.659 192
194 3 -199.276 310.656 24.056 1.200 190
195 3 -215.166 308.800 25.427 1.168 194
196 3 -211.259 301.578 27.169 0.750 195
197 3 -214.858 315.669 29.035 1.200 194
198 3 -227.489 313.005 23.113 1.200 197
199 3 -163.398 323.155 10.687 3.600 187
200 3 -189.812 326.231 22.944 3.000 199
201 3 -178.952 334.028 27.825 1.500 200
202 3 -194.879 338.557 38.053 1.800 201
203 3 -192.420 343.529 20.601 1.680 202
204 3 -197.014 346.898 23.038 1.536 203
205 3 -197.494 360.270 26.901 1.920 204
206 3 -198.796 360.177 21.529 1.800 205
207 3 -200.985 363.487 27.539 1.680 206
208 3 -207.237 372.618 9.081 1.500 207
209 3 -186.068 371.699 13.356 1.500 208
210 3 -193.445 372.513 10.431 1.500 209
211 3 -200.986 374.547 15.056 1.200 210
212 3 -217.134 379.506 -0.130 1.500 211
213 3 -216.873 378.830 8.216 1.215 212
214 3 -183.936 332.538 27.009 3.000 200
215 3 -183.155 327.739 32.094 0.675 214
216 3 -181.073 334.727 33.258 3.000 214
217 3 -195.524 336.853 33.380 2.592 216
218 3 -228.977 335.680 35.506 1.475 217
219 3 -240.783 341.563 32.350 1.500 218
220 3 -248.978 327.704 31.379 1.500 219
221 3 -243.155 333.921 36.823 1.352 219
222 3 -231.988 337.880 32.609 1.440 221
223 3 -197.631 339.756 24.371 2.592 217
224 3 -208.266 343.721 19.558 2.880 223
225 3 -235.859 336.622 35.597 2.100 224
226 3 -230.328 341.566 24.601 1.500 225
227 3 -241.040 340.352 39.881 1.500 226
228 3 -255.440 344.533 31.444 1.500 227
229 3 -252.469 352.445 25.134 1.536 228
230 3 -252.929 348.732 24.471 1.327 229
231 3 -269.923 342.071 30.866 1.440 230
232 3 -239.545 343.549 34.310 1.344 230
233 3 -283.622 346.129 37.783 1.500 232
234 3 -287.038 348.515 44.188 1.659 233
235 3 -286.305 362.677 51.647 1.613 234
236 3 -288.942 355.957 40.168 1.500 235
237 3 -318.359 361.897 53.093 1.500 236
238 3 -315.752 355.395 54.849 1.200 237
239 3 -323.436 368.551 58.677 1.500 238
240 3 -220.420 344.746 23.077 2.880 224
241 3 -224.554 348.539 26.218 2.592 240
242 3 -239.867 353.220 24.124 2.322 241
243 3 -243.167 355.808 36.345 2.074 242
244 3 -261.059 364.854 42.847 0.675 243
245 3 -259.262 358.070 29.142 0.750 244
246 3 -271.356 360.735 38.011 1.125 245
247 3 -275.904 353.243 46.929 0.600 246
248 3 -293.569 359.844 54.081 0.750 247
249 3 -279.247 362.040 52.617 0.600 248
250 3 -307.973 355.230 50.188 0.750 248
251 3 -261.321 370.811 37.238 2.074 243
252 3 -234.775 373.358 34.412 0.768 251
253 3 -244.159 375.107 34.611 0.720 252
254 3 -243.324 370.643 34.807 1.800 251
255 3 -238.061 374.846 28.755 1.800 254
256 3 -222.613 383.133 23.547 0.750 255
257 3 -250.832 386.442 23.897 1.500 255
258 3 -222.870 383.259 11.937 1.800 257
259 3 -226.076 386.459 25.087 1.500 258
260 3 -229.274 385.807 9.461 1.800 259
261 3 -243.757 386.317 17.306 2.100 260
262 3 -238.645 390.017 9.003 1.500 261
263 3 -237.037 394.733 1.342 1.500 262
264 3 -239.928 388.489 -6.533 1.500 263
265 3 -244.428 386.332 -2.361 1.500 264
266 3 -256.294 395.029 -16.173 1.200 265
267 3 -271.808 399.698 -7.484 1.440 266
268 3 -248.285 380.653 24.626 1.800 254
269 3 -258.054 380.542 19.858 1.475 268
270 3 -251.422 377.313 20.387 1.296 269
271 3 -242.430 382.003 11.779 1.500 270
272 3 -259.823 373.229 15.198 1.200 271
273 3 -250.750 380.684 13.925 1.500 272
274 3 -251.045 375.965 15.920 1.500 273
275 3 -250.112 379.413 13.220 1.500 270
276 3 -271.139 387.268 18.925 1.500 275
277 3 -270.657 380.725 18.589 1.500 275
278 3 -264.719 383.869 1.158 1.500 277
279 3 -271.775 384.087 5.093 1.536 278
280 3 -302.784 381.088 4.343 1.500 279
281 3 -315.509 372.149 5.261 1.200 280
282 3 -324.518 386.270 13.562 1.536 281
283 3 -29.354 252.750 -19.495 3.960 130
284 3 -31.035 273.741 -25.235 4.666 283
285 3 -32.167 262.293 -16.744 0.672 284
286 3 -29.832 267.750 -9.733 0.759 285
287 3 -38.664 271.962 -16.777 0.750 286
288 3 -32.642 273.652 -1.862 0.300 287
289 3 -31.952 260.192 -4.700 0.750 287
290 3 -33.687 266.610 -6.917 4.666 284
291 3 -28.637 277.128 -6.573 4.800 290
292 3 -54.746 276.965 -14.888 1.215 291
293 3 -78.749 270.385 2.719 1.500 292
294 3 -75.040 286.195 3.368 1.500 293
295 3 -83.229 279.553 10.148 1.800 294
296 3 -107.297 290.306 9.901 1.800 295
297 3 -115.974 300.374 15.257 2.100 296
298 3 -111.598 301.435 24.059 1.800 297
299 3 -103.861 313.482 14.397 1.500 298
300 3 -105.358 317.276 20.991 1.500 299
301 3 -123.582 322.329 37.971 1.536 300
302 3 -47.180 285.606 0.829 4.800 291
303 3 -32.744 279.643 2.029 0.600 302
304 3 -35.942 280.606 9.651 0.675 303
305 3 -44.000 278.454 7.915 0.691 304
306 3 -19.520 270.716 10.257 0.675 305
307 3 -57.203 286.810 0.848 4.800 302
308 3 -56.189 294.067 12.097 6.300 307
309 3 -36.933 290.955 13.690 1.200 308
310 3 -59.437 294.072 7.143 6.300 308
311 3 -37.146 308.205 17.809 2.074 310
312 3 -36.505 299.445 9.207 1.800 311
313 3 -35.734 302.060 32.953 1.500 312
314 3 -24.900 306.224 20.108 1.613 313
315 3 -28.611 303.666 27.669 1.536 314
316 3 -14.820 308.092 25.237 1.440 315
317 3 -31.204 309.631 17.100 1.800 312
318 3 -19.514 307.013 26.445 1.800 317
319 3 -29.703 308.366 24.646 1.500 318
320 3 -4.958 314.294 26.093 1.500 319
321 3 -18.608 308.266 30.347 1.800 320
322 3 -24.161 320.213 35.919 1.500 321
323 3 2.953 321.606 25.523 1.500 322
324 3 5.895 315.153 28.068 1.500 323
325 3 -19.896 321.549 27.692 1.500 324
326 3 -20.264 323.282 32.132 1.037 325
327 3 -27.973 324.065 41.315 0.720 326
328 3 5.591 330.102 38.463 1.200 327
329 3 -13.500 330.525 30.677 1.500 328
330 3 -53.682 291.589 7.711 6.300 310
331 3 -65.542 294.308 16.768 1.344 330
332 3 -63.581 306.825 25.290 6.300 330
333 3 -56.841 305.869 6.912 6.300 332
334 3 -70.137 304.917 14.303 0.675 333
335 3 -82.808 298.478 23.629 0.750 334
336 3 -52.692 310.542 19.214 6.300 333
337 3 -61.434 317.290 18.675 6.900 336
338 3 -67.768 322.398 10.766 3.600 337
339 3 -77.224 322.830 19.473 0.720 338
340 3 -90.042 313.863 26.993 0.750 339
341 3 -99.497 315.628 28.966 0.750 340
342 3 -80.066 307.326 24.983 0.720 341
343 3 -93.912 308.215 27.600 0.750 342
344 3 -81.219 331.894 18.840 3.600 338
345 3 -80.030 325.827 22.942 3.600 344
346 3 -82.870 333.067 25.816 1.352 345
347 3 -80.136 338.372 35.241 1.500 346
348 3 -76.667 330.665 26.439 0.720 347
349 3 -94.425 322.317 32.317 1.500 347
350 3 -87.818 341.359 34.786 1.200 349
351 3 -86.590 337.159 34.274 1.500 350
352 3 -91.905 341.942 25.878 1.800 351
353 3 -84.346 343.525 27.259 1.500 352
354 3 -86.420 340.896 24.810 1.200 353
355 3 -72.357 338.991 34.954 0.720 354
356 3 -97.221 343.455 22.519 1.500 353
357 3 -107.495 343.481 35.693 1.500 356
358 3 -93.145 344.289 39.096 1.500 357
359 3 -84.238 345.795 31.117 1.500 358
360 3 -73.638 346.191 32.808 1.800 359
361 3 -78.005 349.846 30.826 1.500 360
362 3 -89.452 345.013 28.351 1.200 358
363 3 -91.584 356.259 36.986 1.440 362
364 3 -95.985 354.102 31.221 1.500 363
365 3 -105.763 350.384 29.361 0.750 364
366 3 -93.708 325.282 36.258 3.600 345
367 3 -100.225 327.640 35.766 0.911 366
368 3 -75.976 317.839 23.501 1.200 367
369 3 -104.132 328.240 32.235 0.720 368
370 3 -90.321 336.751 22.158 3.600 366
371 3 -102.775 329.796 30.339 0.506 370
372 3 -112.465 327.534 26.195 0.720 371
373 3 -118.511 323.673 30.623 0.720 372
374 3 -119.074 330.801 30.899 0.672 373
375 3 -98.053 338.416 29.153 3.600 370
376 3 -113.828 334.645 30.394 3.000 375
377 3 -119.670 342.851 33.455 1.152 376
378 3 -138.383 336.991 32.664 1.125 377
379 3 -129.195 341.455 37.803 3.000 376
380 3 -115.039 344.917 36.979 2.520 379
381 3 -121.974 342.230 28.072 0.675 380
382 3 -127.823 344.532 22.680 0.720 381
383 3 -106.002 343.255 37.532 2.520 380
384 3 -135.557 341.425 28.123 1.536 383
385 3 -129.919 344.741 45.817 1.500 384
386 3 -134.012 352.325 35.871 1.500 385
387 3 -130.734 354.704 44.282 1.416 386
388 3 -139.789 346.606 38.280 0.720 387
389 3 -145.710 347.162 31.180 0.750 388
390 3 -150.490 360.178 24.248 0.750 389
391 3 -166.442 361.201 33.431 0.750 390
392 3 -139.151 356.892 43.946 1.500 387
393 3 -143.124 361.179 31.190 1.200 392
394 3 -153.437 358.590 34.776 1.200 393
395 3 -139.139 355.782 39.036 1.200 394
396 3 -155.086 361.945 31.751 1.500 395
397 3 -143.678 362.058 26.909 1.500 396
398 3 -165.566 359.207 39.254 1.800 397
399 3 -162.592 358.581 25.479 1.200 398
400 3 -173.440 366.798 27.810 1.200 399
401 3 -122.751 355.388 28.288 2.520 383
402 3 -134.020 364.478 24.256 2.520 401
403 3 -127.014 373.749 29.389 2.520 402
404 3 -135.531 360.086 37.296 1.382 403
405 3 -129.471 374.761 21.803 0.720 404
406 3 -107.987 369.619 32.014 1.125 404
407 3 -131.377 373.778 15.453 2.520 403
408 3 -160.182 364.964 25.615 0.540 407
409 3 -153.224 372.008 23.982 0.720 408
410 3 -165.445 377.166 21.692 0.562 409
411 3 -162.159 367.022 34.892 0.750 409
412 3 -171.775 372.788 35.750 0.750 411
413 3 -185.459 368.514 23.844 0.750 412
414 3 -148.516 378.981 24.709 2.520 407
415 3 -136.304 380.688 13.467 2.100 414
416 3 -135.924 375.474 23.308 0.900 415
417 3 -134.871 383.008 20.913 2.100 415
418 3 -151.152 377.723 10.767 0.600 417
419 3 -164.736 379.874 18.837 0.720 418
420 3 -178.016 377.311 10.044 0.720 419
421 3 -202.065 379.131 20.425 0.720 420
422 3 -182.432 378.597 15.695 0.750 419
423 3 -194.494 371.461 7.783 0.600 422
424 3 -184.760 372.589 29.206 0.768 423
425 3 -150.955 383.730 11.414 2.100 417
426 3 -156.509 379.393 10.382 2.100 425
427 3 -146.246 383.976 12.085 0.400 426
428 3 -148.311 382.295 10.230 2.100 426
429 3 -161.631 384.954 15.423 0.900 428
430 3 -194.878 388.141 16.109 0.672 429
431 3 -204.567 383.488 14.319 0.720 430
432 3 -163.675 394.631 18.006 2.074 428
433 3 -167.613 391.317 12.353 0.720 432
434 3 -170.609 388.257 11.079 1.200 433
435 3 -168.939 399.178 21.242 1.500 432
436 3 -155.040 391.925 18.925 1.500 435
437 3 -151.366 393.404 16.619 0.746 435
438 3 -160.262 391.196 4.429 1.200 437
439 3 -142.960 395.045 20.722 1.200 438
440 3 -125.506 384.790 21.429 1.200 439
441 3 -56.143 321.271 24.989 4.800 337
442 3 -49.996 331.316 32.852 1.382 441
443 3 -53.746 321.269 34.607 4.800 441
444 3 -62.579 324.173 41.336 5.040 443
445 3 -32.220 331.501 41.466 1.080 444
446 3 -33.073 322.782 32.005 1.500 445
447 3 -27.209 323.357 30.695 1.800 446
448 3 -46.418 330.788 40.394 5.040 444
449 3 -32.312 329.458 32.245 1.800 448
450 3 -33.047 330.029 32.320 0.750 449
451 3 -27.524 339.903 47.410 1.800 449
452 3 -23.522 339.670 43.928 1.500 451
453 3 -25.865 345.365 25.979 1.800 452
454 3 -31.344 342.733 40.566 0.750 451
455 3 -18.640 339.221 22.664 0.600 454
456 3 -22.745 337.387 34.331 0.750 455
457 3 -47.020 336.581 33.571 4.320 448
458 3 -61.442 340.729 31.981 0.600 457
459 3 -47.834 341.002 34.981 4.320 457
460 3 -59.281 344.456 27.016 0.750 459
461 3 -52.927 350.774 28.114 4.320 459
462 3 -43.780 351.547 36.043 1.500 461
463 3 -42.238 351.094 32.802 1.500 462
464 3 -56.347 360.481 32.478 1.500 463
465 3 -39.700 358.729 27.949 1.200 464
466 3 -55.167 343.921 35.778 3.960 461
467 3 -64.643 351.447 36.486 0.691 466
468 3 -81.088 348.263 39.429 0.750 467
469 3 -62.377 355.346 32.792 0.600 468
470 3 -82.610 359.037 23.152 0.720 469
471 3 -91.223 361.887 27.285 0.720 470
472 3 -86.759 361.417 29.659 0.768 471
473 3 -105.213 370.609 24.752 0.675 472
474 3 -105.258 364.613 29.138 0.750 473
475 3 -50.049 354.891 38.983 3.960 466
476 3 -55.030 368.070 31.635 1.344 475
477 3 -55.237 369.602 39.010 1.210 476
478 3 -38.805 367.621 28.862 1.440 477
479 3 -59.577 375.425 26.618 1.728 478
480 3 -40.629 367.958 35.615 1.680 479
481 3 -39.978 375.894 38.730 1.500 480
482 3 -61.945 363.206 40.721 3.960 475
483 3 -76.672 359.504 34.908 2.400 482
484 3 -64.420 366.496 24.993 1.800 483
485 3 -41.240 376.361 22.523 2.100 484
486 3 -30.685 381.797 29.069 1.800 485
487 3 -50.473 390.821 16.584 0.672 486
488 3 -56.098 385.289 19.253 0.600 487
489 3 -29.768 382.909 18.074 1.800 486
490 3 -30.361 387.328 20.894 2.100 489
491 3 -47.982 387.482 28.456 2.100 490
492 3 -19.771 389.617 35.187 1.800 491
493 3 -29.786 381.674 27.818 1.800 492
494 3 -29.632 379.802 31.022 1.800 493
495 3 -34.020 400.032 15.974 0.750 494
496 3 -37.442 406.590 22.210 0.720 495
497 3 -29.045 399.600 23.749 1.200 494
498 3 -28.481 393.576 24.014 0.750 497
499 3 -69.949 372.851 34.571 2.400 483
500 3 -80.823 377.921 28.246 2.160 499
501 3 -54.326 379.609 17.522 0.720 500
502 3 -67.873 373.896 23.674 2.100 500
503 3 -69.239 382.777 23.047 2.100 502
504 3 -75.317 388.745 9.139 1.800 503
505 3 -54.222 388.365 21.451 1.800 504
506 3 -54.726 392.763 20.045 1.500 505
507 3 -87.197 393.137 21.112 1.500 503
508 3 -83.469 386.851 7.391 0.600 507
509 3 -84.099 393.613 14.906 1.500 507
510 3 -93.930 393.145 6.113 0.750 509
511 3 -85.534 393.014 13.553 0.768 509
512 3 -90.290 392.569 16.725 1.125 511
513 3 -85.982 398.487 12.200 0.750 512
514 3 -74.625 365.627 26.322 1.800 499
515 3 -99.611 364.133 32.268 0.600 514
516 3 -76.545 368.289 37.820 1.800 514
517 3 -76.058 368.658 29.821 2.100 516
518 3 -88.107 379.654 26.441 1.800 517
519 3 -94.301 379.607 18.758 0.720 518
520 3 -102.310 377.457 23.123 1.800 518
521 3 -99.827 374.893 34.453 0.450 520
522 3 -91.443 378.925 30.396 1.800 520
523 3 -113.666 372.881 30.803 0.750 522
524 3 -104.228 380.356 21.508 1.800 522
525 3 -120.028 384.373 24.262 0.400 524
526 3 -112.468 377.139 29.628 1.800 524
527 3 -109.446 383.716 23.289 0.750 526
528 3 -122.023 382.000 19.713 0.300 527
529 3 -127.457 389.377 23.832 0.750 527
530 3 -125.885 388.617 36.166 0.750 529
531 3 -128.793 381.706 16.630 0.750 530
532 3 -131.276 390.881 24.371 1.200 531
533 3 -128.757 393.056 18.035 1.200 532
534 3 -143.678 385.705 18.640 0.720 533
535 3 -149.759 387.221 26.255 0.900 534
536 3 -104.874 382.398 9.094 1.500 526
537 3 -96.310 387.080 22.430 1.500 536
538 3 -112.415 386.555 14.976 0.672 537
539 3 -128.857 385.783 22.867 0.720 538
540 3 -129.617 395.352 15.347 0.720 539
541 3 -114.227 389.080 28.472 1.500 537
542 3 -113.409 400.361 19.251 1.500 541
543 3 -120.880 402.535 14.108 1.500 542
544 3 -112.740 400.461 12.677 1.382 543
545 3 -100.084 398.074 14.628 1.200 544
546 3 -99.423 400.669 15.272 1.200 545
547 3 -104.382 401.504 0.609 1.500 546
548 3 -96.337 406.341 6.353 1.500 547
549 3 -89.319 402.275 2.138 1.500 545
550 3 -110.150 399.634 4.549 1.125 549
551 3 -110.691 402.216 -1.051 0.720 550
552 3 -127.946 399.345 -3.846 0.691 551
553 3 10.005 182.127 -22.806 10.451 104
554 3 56.795 174.479 -30.693 1.296 553
555 3 61.290 176.053 -20.278 1.500 554
556 3 43.086 172.768 -18.608 1.500 554
557 3 55.215 170.517 -25.340 1.500 556
558 3 70.750 168.213 -34.337 1.800 557
559 3 55.740 162.489 -18.721 1.500 558
560 3 64.157 162.557 -26.126 1.680 559
561 3 65.703 162.244 -20.813 1.440 560
562 3 68.525 160.605 -24.610 1.500 559
563 3 69.950 153.007 -12.741 1.500 562
564 3 58.406 157.750 -22.149 1.382 563
565 3 92.807 161.350 -20.344 1.382 564
566 3 88.285 152.445 -20.519 1.200 565
567 3 84.614 165.488 -24.366 0.300 566
568 3 90.453 166.503 -17.835 1.500 566
569 3 105.867 159.861 -34.932 1.500 568
570 3 100.891 162.658 -30.087 1.500 569
571 3 103.897 160.025 -17.944 1.500 570
572 3 87.183 149.527 -25.257 1.440 565
573 3 95.663 143.973 -31.596 0.750 572
574 3 112.853 146.219 -6.205 0.750 573
575 3 84.488 149.589 -28.399 0.768 573
576 3 114.339 149.149 -25.641 1.215 572
577 3 100.851 143.355 -21.950 1.200 576
578 3 108.477 140.873 -16.575 1.500 577
579 3 124.361 149.861 -18.699 1.500 578
580 3 99.988 141.251 -34.064 1.800 579
581 3 127.868 143.105 -27.566 1.012 580
582 3 123.591 135.956 -21.055 1.728 580
583 3 35.508 195.956 -17.219 10.451 553
584 3 62.231 195.093 -20.945 1.500 583
585 3 53.493 183.365 -20.733 0.750 584
586 3 78.127 186.776 -35.213 1.500 584
587 3 86.984 189.979 -31.032 0.720 586
588 3 87.410 193.023 -32.512 1.500 586
589 3 70.870 189.419 -25.283 1.680 588
590 3 83.139 189.136 -28.939 1.800 589
591 3 94.325 172.175 -23.356 1.597 590
592 3 84.272 175.500 -30.551 0.750 591
593 3 103.014 190.404 -15.630 1.800 590
594 3 89.625 191.042 -14.751 0.562 593
595 3 127.590 188.160 -27.837 1.800 593
596 3 116.919 189.922 -43.263 2.100 595
597 3 105.158 185.970 -34.097 1.382 596
598 3 96.217 176.518 -24.680 1.344 597
599 3 104.873 172.892 -29.827 0.750 597
600 3 121.786 176.752 -27.937 1.500 599
601 3 104.412 173.818 -22.101 1.200 600
602 3 101.409 170.749 -24.359 1.200 601
603 3 108.513 182.934 -21.190 2.100 596
604 3 113.173 179.607 -17.316 1.800 603
605 3 119.242 178.410 -18.335 1.200 604
606 3 122.779 178.358 -19.074 1.200 605
607 3 112.589 176.597 -25.332 1.500 606
608 3 106.200 174.363 -13.491 1.500 607
609 3 127.846 170.606 -34.780 1.200 608
610 3 115.123 172.147 -27.765 1.500 609
611 3 119.639 190.744 -26.496 2.100 604
612 3 127.818 194.546 -15.369 0.675 611
613 3 130.431 183.400 -16.389 1.800 611
614 3 142.339 179.216 -13.244 2.400 613
615 3 138.799 180.982 -22.443 1.500 614
616 3 155.963 173.014 -23.761 1.500 615
617 3 155.630 172.836 -23.614 1.800 616
618 3 163.335 169.268 -15.739 1.200 617
619 3 153.711 167.973 -13.661 1.500 618
620 3 171.172 165.168 -11.328 1.800 619
621 3 172.040 162.751 -8.555 1.500 620
622 3 189.789 157.241 -9.646 1.500 621
623 3 201.092 159.408 -11.447 1.500 622
624 3 200.845 154.046 -7.820 1.800 623
625 3 204.859 145.466 -10.991 1.500 624
626 3 147.016 157.361 -24.397 1.500 617
627 3 142.912 158.560 -15.142 1.500 626
628 3 124.758 159.006 -21.379 1.800 627
629 3 126.779 147.536 -26.232 1.500 628
630 3 139.455 158.417 -24.908 2.100 629
631 3 133.100 144.343 -18.976 1.800 630
632 3 141.512 146.919 -30.558 1.500 631
633 3 136.210 146.756 -22.838 1.500 632
634 3 146.259 135.067 -14.547 1.080 633
635 3 151.056 143.868 -21.491 1.500 633
636 3 150.310 138.357 -14.747 1.500 635
637 3 155.275 182.607 -14.702 1.800 614
638 3 150.927 180.683 -17.069 1.800 637
639 3 152.392 187.742 -9.158 2.400 638
640 3 164.787 190.422 -25.431 1.500 639
641 3 175.499 180.031 -5.848 0.720 640
642 3 172.109 173.800 -19.090 0.750 641
643 3 184.963 174.648 -7.113 0.600 642
644 3 190.368 168.694 0.225 0.720 643
645 3 198.719 164.158 -4.609 0.720 644
646 3 151.672 186.964 -6.676 1.500 640
647 3 161.760 190.454 -13.756 1.800 646
648 3 165.591 191.504 -11.142 0.675 647
649 3 165.460 186.633 -14.984 0.600 648
650 3 168.091 192.260 -10.972 0.750 649
651 3 140.463 188.857 -22.746 0.750 650
652 3 171.246 184.154 -12.017 1.800 647
653 3 167.912 186.495 -12.660 1.500 652
654 3 164.421 187.101 -11.838 2.100 653
655 3 195.057 184.508 -16.172 1.500 654
656 3 181.972 183.808 -0.875 1.500 655
657 3 190.518 190.298 -15.099 1.500 656
658 3 185.128 194.177 0.015 1.200 657
659 3 200.215 181.945 -1.455 1.500 658
660 3 210.362 187.898 -3.764 1.800 659
661 3 205.305 180.082 -3.075 1.200 660
662 3 212.162 187.906 -4.030 1.500 661
663 3 46.386 200.756 -27.456 8.640 583
664 3 39.058 210.417 -26.767 1.200 663
665 3 36.797 215.593 -29.606 0.750 664
666 3 25.833 218.346 -25.901 0.720 665
667 3 17.867 220.381 -32.835 0.750 666
668 3 65.825 205.851 -24.349 8.640 663
669 3 57.044 209.851 -26.404 8.640 668
670 3 82.332 200.026 -23.948 0.750 669
671 3 86.795 207.414 -24.137 1.125 670
672 3 67.183 223.367 -20.779 8.640 669
673 3 53.493 221.752 -28.944 9.504 672
674 3 87.139 223.179 -28.659 1.440 673
675 3 113.852 208.279 -22.774 1.500 674
676 3 114.766 208.751 -28.408 1.500 675
677 3 123.009 206.020 -13.656 1.500 676
678 3 112.231 205.075 -15.034 1.500 677
679 3 115.398 197.137 -16.228 1.500 678
680 3 128.544 202.649 -20.748 1.500 679
681 3 123.728 208.439 -18.486 1.440 675
682 3 131.580 209.530 -13.181 0.750 681
683 3 115.183 215.797 -21.348 0.750 682
684 3 134.605 207.775 -15.053 1.080 683
685 3 155.863 217.052 -16.768 0.675 684
686 3 157.844 208.305 -14.887 0.750 685
687 3 166.002 215.282 -11.509 0.691 686
688 3 60.092 231.545 -13.784 9.504 673
689 3 87.733 225.514 -17.781 2.400 688
690 3 102.396 230.209 -33.364 3.000 689
691 3 121.352 222.040 -16.840 1.215 690
692 3 86.821 228.959 -14.626 1.500 691
693 3 108.678 229.971 -33.888 1.500 692
694 3 107.699 233.854 -27.711 3.000 690
695 3 114.968 218.768 -11.267 2.700 694
696 3 128.550 226.308 -24.122 0.750 695
697 3 139.200 224.045 -21.392 1.500 696
698 3 130.768 225.549 -13.909 0.750 697
699 3 128.238 218.611 -16.038 1.440 697
700 3 129.406 216.124 -16.197 1.440 699
701 3 134.907 212.674 -5.983 1.440 700
702 3 125.573 232.772 -15.602 2.400 695
703 3 126.292 235.429 -21.707 2.400 702
704 3 109.764 241.282 -12.341 3.000 703
705 3 132.214 250.510 -23.995 0.750 704
706 3 141.352 243.741 -20.626 2.400 704
707 3 145.001 236.596 -31.449 1.500 706
708 3 140.115 233.494 -17.312 1.500 707
709 3 141.258 231.962 -24.081 1.200 708
710 3 144.530 219.793 -23.693 1.382 709
711 3 130.364 246.441 -21.794 2.100 706
712 3 170.795 246.821 -16.087 1.500 711
713 3 147.328 244.186 -17.555 1.800 712
714 3 163.428 250.242 -23.954 1.800 713
715 3 151.935 256.240 -5.304 1.500 714
716 3 156.325 254.592 -11.981 1.800 715
717 3 179.028 261.262 -8.267 1.728 716
718 3 164.123 241.436 -17.651 1.800 711
719 3 173.214 235.968 -16.287 2.400 718
720 3 176.954 235.576 -12.879 2.100 719
721 3 175.841 233.869 -18.463 1.800 720
722 3 170.206 226.281 -8.321 1.500 721
723 3 167.219 231.049 -22.525 1.500 722
724 3 187.023 228.277 -11.543 1.500 723
725 3 159.086 225.449 -19.851 0.750 724
726 3 200.553 223.221 -23.339 1.500 724
727 3 174.303 226.333 -19.335 1.500 726
728 3 185.302 223.692 -12.116 1.125 727
729 3 184.987 219.387 -4.132 1.680 728
730 3 180.540 212.536 -3.407 1.500 729
731 3 188.715 219.694 -2.941 1.440 730
732 3 203.659 207.502 -10.019 1.500 731
733 3 161.116 243.596 -9.983 2.400 719
734 3 192.722 238.081 -12.547 1.800 733
735 3 199.123 238.263 -4.980 2.100 734
736 3 196.667 243.666 -5.592 2.100 735
737 3 219.256 232.598 -4.394 1.440 736
738 3 221.692 235.214 1.302 1.728 737
739 3 222.895 216.432 -6.724 1.728 738
740 3 236.027 217.340 5.648 1.500 739
741 3 215.975 218.698 -4.813 1.500 740
742 3 222.379 219.239 -1.092 1.920 741
743 3 221.460 221.542 -10.340 1.500 742
744 3 224.086 223.123 -4.064 1.728 743
745 3 221.295 214.444 4.976 1.200 744
746 3 217.692 243.142 -0.936 2.160 736
747 3 211.096 239.147 7.502 1.800 746
748 3 220.781 240.939 5.392 1.728 747
749 3 230.318 239.183 9.436 1.152 748
750 3 237.583 238.140 14.495 1.200 749
751 3 244.124 237.145 11.839 0.691 750
752 3 239.477 237.866 18.902 1.125 751
753 3 241.912 232.174 9.060 1.500 752
754 3 244.024 227.370 9.958 1.500 753
755 3 246.740 235.179 4.577 1.344 754
756 3 241.670 226.084 13.296 1.200 755
757 3 240.100 220.521 21.463 1.500 756
758 3 231.513 227.055 17.245 1.500 757
759 3 241.491 225.944 13.865 1.500 758
760 3 247.629 225.328 13.711 1.200 759
761 3 256.411 222.559 15.397 1.800 760
762 3 225.838 240.242 4.859 1.728 748
763 3 235.018 243.689 11.919 1.440 762
764 3 242.341 253.498 22.124 1.200 763
765 3 247.791 244.125 3.699 1.440 764
766 3 247.613 253.391 14.999 1.680 765
767 3 241.452 246.585 18.098 1.920 766
768 3 254.048 251.833 5.147 2.074 762
769 3 241.591 241.347 11.473 1.500 768
770 3 250.966 254.845 6.332 1.800 769
771 3 253.089 249.654 21.944 1.800 770
772 3 257.142 262.202 16.344 1.500 771
773 3 262.559 262.389 6.120 1.500 772
774 3 259.506 255.470 15.360 1.680 773
775 3 242.836 255.712 22.744 1.500 774
776 3 268.288 254.641 22.871 1.680 775
777 3 286.313 254.943 18.020 1.440 776
778 3 259.516 251.300 18.489 2.100 777
779 3 298.466 249.741 30.417 1.500 778
780 3 283.641 252.886 13.490 1.500 779
781 3 286.377 252.882 24.969 1.536 780
782 3 299.152 248.199 38.067 1.536 781
783 3 292.730 252.914 31.575 0.675 781
784 3 279.791 256.437 29.645 0.750 783
785 3 292.279 263.771 34.409 0.750 784
786 3 289.688 260.087 43.614 0.750 785
787 3 292.715 255.591 42.776 0.750 786
788 3 298.363 263.346 40.937 0.720 787
789 3 299.015 266.542 41.540 0.750 788
790 3 72.113 237.863 -17.618 7.200 688
791 3 42.513 231.677 -30.467 0.900 790
792 3 45.341 231.542 -33.123 1.200 791
793 3 36.765 233.794 -11.295 1.500 792
794 3 42.271 234.787 -30.498 1.200 793
795 3 36.982 238.099 -28.120 1.500 794
796 3 78.871 239.743 -22.584 7.200 790
797 3 53.530 251.649 -30.895 0.750 796
798 3 62.858 249.456 -21.970 7.200 796
799 3 80.820 250.533 -19.198 8.640 798
800 3 90.233 249.230 -26.788 1.800 799
801 3 92.445 252.520 -33.434 8.640 799
802 3 87.963 255.236 -31.957 4.200 801
803 3 93.731 264.919 -21.285 1.800 802
804 3 93.808 265.636 -18.289 1.800 803
805 3 114.225 274.005 -10.726 1.800 804
806 3 105.781 276.290 -9.583 2.100 805
807 3 91.761 268.320 -12.367 0.900 806
808 3 103.498 279.051 -13.092 2.400 807
809 3 124.918 272.647 -3.401 2.100 808
810 3 126.295 278.017 -11.111 1.800 809
811 3 109.671 288.893 -7.555 2.100 810
812 3 125.376 286.217 -12.968 2.400 811
813 3 118.521 292.482 -14.850 1.500 812
814 3 119.911 290.108 -6.421 0.768 813
815 3 118.649 284.452 -4.289 1.200 814
816 3 115.728 297.521 -13.085 0.768 815
817 3 101.286 288.197 -11.258 0.750 816
818 3 118.775 283.619 -16.361 1.500 813
819 3 129.867 287.307 -7.040 1.800 818
820 3 139.479 288.547 3.742 1.500 819
821 3 132.498 298.706 -4.596 1.800 820
822 3 140.313 298.148 -14.581 1.500 821
823 3 146.082 299.143 -9.945 1.800 822
824 3 128.291 302.082 -17.504 1.680 823
825 3 143.096 302.208 -4.379 1.728 824
826 3 135.565 308.906 -5.155 0.750 825
827 3 152.410 307.917 -6.219 1.800 826
828 3 133.366 311.112 -7.474 0.691 827
829 3 142.431 297.720 -10.478 1.800 823
830 3 144.935 302.945 -4.192 1.500 829
831 3 152.939 305.093 -11.403 1.500 830
832 3 151.195 294.453 2.157 1.500 831
833 3 163.371 290.690 -1.133 1.382 832
834 3 143.704 310.125 -9.598 1.500 830
835 3 134.767 299.211 -6.340 1.440 834
836 3 167.066 309.444 -13.121 0.750 835
837 3 163.232 305.626 -7.639 0.900 836
838 3 172.165 287.742 -4.546 0.720 837
839 3 163.426 305.771 1.669 0.750 838
840 3 180.568 289.658 -7.015 0.672 839
841 3 181.044 298.180 -1.739 0.750 840
842 3 169.588 299.761 -10.683 0.600 841
843 3 125.997 260.865 -18.226 3.240 802
844 3 115.382 267.791 -19.380 3.456 843
845 3 122.227 258.064 -31.137 0.600 844
846 3 119.517 262.452 -31.814 3.456 844
847 3 123.025 251.665 -22.415 0.768 846
848 3 132.588 261.545 -31.401 3.456 846
849 3 134.270 266.422 -29.608 3.900 848
850 3 162.180 268.573 -19.219 1.200 849
851 3 144.584 265.907 -15.917 3.900 849
852 3 146.375 270.887 -10.396 3.629 851
853 3 173.698 284.887 -12.927 3.888 852
854 3 187.056 286.456 -10.093 3.456 853
855 3 186.741 289.933 -9.021 3.300 854
856 3 174.325 298.093 -2.128 1.500 855
857 3 196.535 291.637 0.878 1.500 856
858 3 184.463 300.521 6.587 1.500 857
859 3 192.148 300.448 4.218 1.500 858
860 3 178.034 303.808 6.542 1.500 859
861 3 189.428 297.729 5.820 1.500 860
862 3 197.483 301.599 10.180 1.800 861
863 3 177.016 300.982 9.779 0.750 862
864 3 187.517 309.009 11.114 1.200 863
865 3 189.913 307.014 8.765 0.750 864
866 3 192.825 313.308 16.083 1.500 862
867 3 213.756 301.265 26.274 1.500 866
868 3 201.846 308.331 20.249 0.750 867
869 3 198.048 310.519 14.116 1.200 868
870 3 183.323 302.614 5.172 0.750 869
871 3 179.767 315.810 12.766 0.750 870
872 3 177.690 305.779 8.996 1.080 871
873 3 206.565 283.167 0.804 3.300 855
874 3 203.293 286.406 6.881 2.700 873
875 3 196.685 289.087 5.422 1.536 874
876 3 213.619 284.452 12.226 1.500 875
877 3 206.166 282.258 1.407 1.200 876
878 3 216.408 282.939 13.004 1.500 877
879 3 229.040 276.972 11.351 1.500 878
880 3 219.319 276.701 16.392 1.500 879
881 3 223.788 272.784 9.200 1.200 880
882 3 220.321 271.845 16.291 1.440 881
883 3 213.001 274.466 14.260 1.440 882
884 3 203.414 296.350 13.603 2.100 874
885 3 209.506 294.715 8.789 2.880 884
886 3 221.332 292.038 13.286 1.500 885
887 3 230.323 289.771 13.840 1.500 886
888 3 258.023 286.552 11.777 1.800 887
889 3 250.264 281.625 21.576 1.680 888
890 3 246.043 286.552 33.381 1.215 889
891 3 247.732 271.224 28.761 1.500 890
892 3 248.812 274.285 24.010 1.800 891
893 3 241.824 269.956 21.993 1.500 892
894 3 262.667 291.006 25.403 1.500 889
895 3 256.989 292.072 25.511 1.500 894
896 3 249.161 290.877 27.016 1.500 895
897 3 256.281 292.706 24.122 1.800 896
898 3 267.408 288.296 13.430 1.500 897
899 3 262.247 282.627 27.392 1.843 898
900 3 278.540 289.818 27.585 1.500 899
901 3 283.829 287.715 37.721 1.012 900
902 3 285.403 276.733 41.361 1.200 901
903 3 272.719 279.640 30.151 0.900 902
904 3 217.600 292.568 9.043 2.100 885
905 3 200.176 301.909 2.997 3.000 904
906 3 214.538 291.675 8.681 1.200 905
907 3 226.383 302.462 5.917 1.500 906
908 3 218.501 303.881 16.815 1.500 907
909 3 239.493 312.013 7.689 1.800 908
910 3 216.623 316.595 7.311 1.200 909
911 3 206.114 316.637 11.516 1.200 910
912 3 209.676 310.582 13.532 1.500 911
913 3 208.935 313.070 9.141 1.200 912
914 3 225.126 304.956 12.346 1.800 909
915 3 222.734 302.203 9.941 1.800 914
916 3 226.474 315.358 11.405 1.800 915
917 3 212.786 316.145 10.013 2.100 916
918 3 231.229 314.948 8.360 2.100 917
919 3 232.186 317.517 19.542 1.500 918
920 3 212.951 316.129 14.452 0.750 919
921 3 234.315 323.474 3.535 0.750 920
922 3 219.332 320.987 22.981 0.750 920
923 3 232.805 319.189 10.993 1.500 919
924 3 229.761 321.460 15.167 1.500 923
925 3 231.068 319.936 9.405 1.500 924
926 3 243.128 317.279 12.570 1.500 925
927 3 219.981 303.500 13.096 2.100 904
928 3 223.310 300.584 16.234 1.800 927
929 3 242.854 302.481 16.038 2.400 928
930 3 237.979 303.478 19.626 1.200 929
931 3 238.947 305.435 17.041 1.200 930
932 3 264.872 294.708 22.923 1.500 931
933 3 263.655 298.075 18.935 1.800 932
934 3 257.399 296.509 27.681 1.500 933
935 3 263.621 295.878 21.833 1.500 934
936 3 282.183 304.235 26.225 1.659 935
937 3 276.437 304.320 33.491 1.440 936
938 3 248.514 306.219 22.346 1.800 930
939 3 257.511 306.702 24.196 1.800 938
940 3 247.390 318.964 14.990 1.800 939
941 3 252.740 316.109 9.701 1.800 940
942 3 269.941 321.719 21.308 1.728 941
943 3 255.334 329.843 16.144 1.440 942
944 3 257.678 318.405 21.122 1.500 941
945 3 252.004 316.294 18.508 1.500 944
946 3 282.459 323.800 16.012 1.200 945
947 3 261.908 320.374 19.950 1.440 946
948 3 268.236 332.061 20.250 1.843 947
949 3 274.101 328.970 10.607 1.500 948
950 3 284.935 332.129 11.584 1.920 949
951 3 276.745 336.426 6.372 0.750 950
952 3 287.099 329.650 15.602 1.440 950
953 3 288.019 327.432 22.855 1.008 952
954 3 264.123 300.863 17.907 2.400 939
955 3 257.977 309.701 25.023 1.500 954
956 3 274.511 309.097 22.174 1.500 955
957 3 271.507 306.484 16.158 1.500 956
958 3 269.370 312.488 12.230 1.500 957
959 3 269.666 313.652 23.390 1.215 958
960 3 287.142 306.055 37.464 1.215 959
961 3 279.677 309.039 29.314 1.500 960
962 3 298.186 312.500 24.759 1.500 961
963 3 265.183 306.467 21.977 1.500 959
964 3 283.057 319.551 17.520 1.500 963
965 3 283.483 313.075 27.224 1.800 964
966 3 288.823 319.416 28.040 1.200 965
967 3 292.082 318.957 29.255 1.440 966
968 3 70.805 251.001 -31.394 6.840 801
969 3 58.911 252.300 -31.687 1.012 968
970 3 44.622 257.902 -34.179 1.500 969
971 3 30.177 251.228 -27.706 1.500 970
972 3 30.849 246.499 -35.242 1.800 971
973 3 39.108 252.971 -35.545 1.800 972
974 3 66.790 268.662 -35.109 6.840 968
975 3 78.281 260.755 -31.399 6.480 974
976 3 68.550 267.048 -27.282 1.690 975
977 3 33.662 271.546 -15.818 1.500 976
978 3 40.337 267.297 -43.490 1.800 977
979 3 29.450 264.078 -32.562 1.500 978
980 3 30.518 262.543 -32.927 1.500 979
981 3 28.832 276.092 -35.062 1.500 980
982 3 49.401 270.387 -29.252 1.800 977
983 3 42.249 271.951 -21.954 1.680 982
984 3 26.059 275.084 -28.066 1.500 983
985 3 40.910 276.320 -21.236 1.500 984
986 3 31.111 274.665 -34.384 1.680 985
987 3 16.634 279.634 -34.617 1.500 986
988 3 25.584 280.177 -27.629 0.675 987
989 3 24.490 275.579 -38.204 0.720 988
990 3 80.264 272.089 -35.912 6.480 975
991 3 64.430 282.349 -30.817 6.840 990
992 3 35.523 281.771 -23.177 1.200 991
993 3 56.389 288.481 -29.573 1.500 992
994 3 53.513 290.891 -34.752 1.200 993
995 3 51.507 290.594 -30.003 1.080 994
996 3 48.586 288.735 -27.236 1.500 995
997 3 41.924 288.516 -34.783 0.720 996
998 3 32.439 290.891 -32.308 0.750 997
999 3 45.689 288.701 -29.903 0.750 998
1000 3 72.434 278.728 -20.835 6.840 991
1001 3 67.736 298.179 -24.444 5.875 1000
1002 3 87.869 291.950 -18.270 6.450 1001
1003 3 95.039 318.932 -13.559 4.355 1002
1004 3 56.242 333.807 -7.694 3.600 1003
1005 3 80.497 336.527 -14.053 0.768 1004
1006 3 67.761 319.792 -8.315 3.600 1004
1007 3 71.316 331.359 -10.527 3.456 1006
1008 3 57.231 342.213 0.806 1.012 1007
1009 3 41.602 334.899 -2.946 1.440 1008
1010 3 31.526 341.931 8.045 0.900 1009
1011 3 27.561 334.433 10.019 0.750 1010
1012 3 38.212 342.553 15.560 1.440 1011
1013 3 14.564 351.781 20.265 1.536 1012
1014 3 63.125 338.778 -3.402 3.456 1007
1015 3 62.860 335.954 6.882 0.600 1014
1016 3 49.777 346.558 10.932 2.700 1014
1017 3 37.716 356.908 11.046 3.226 1016
1018 3 35.145 363.511 8.505 2.400 1017
1019 3 31.012 370.213 17.729 1.536 1018
1020 3 4.184 365.363 9.010 1.800 1019
1021 3 12.686 372.777 12.227 1.500 1020
1022 3 10.495 377.552 25.584 1.920 1021
1023 3 7.964 382.789 22.424 1.920 1022
1024 3 41.832 362.306 12.806 1.500 1018
1025 3 46.606 369.654 27.169 1.800 1024
1026 3 32.378 375.842 20.283 2.400 1025
1027 3 57.927 368.152 35.012 2.100 1026
1028 3 44.188 378.179 28.802 1.440 1027
1029 3 48.873 376.389 25.387 1.800 1028
1030 3 40.358 374.595 32.571 1.500 1029
1031 3 51.611 377.677 28.022 1.200 1030
1032 3 55.097 389.462 37.413 1.500 1031
1033 3 43.219 373.223 28.323 1.690 1027
1034 3 51.534 376.113 25.796 1.200 1033
1035 3 49.107 376.030 34.257 1.680 1034
1036 3 61.152 377.582 39.358 1.106 1035
1037 3 52.906 378.143 37.192 1.382 1036
1038 3 73.057 372.782 26.646 1.458 1037
1039 3 39.071 385.732 39.488 1.200 1038
1040 3 105.715 314.556 -9.146 6.048 1002
1041 3 91.604 315.537 -10.240 5.100 1040
1042 3 116.969 329.098 -6.865 2.700 1041
1043 3 101.153 335.891 -17.267 1.800 1042
1044 3 104.719 353.577 -11.616 2.100 1043
1045 3 107.476 345.886 -14.294 1.500 1044
1046 3 109.364 352.785 -20.279 1.680 1045
1047 3 122.438 358.623 -13.844 1.800 1046
1048 3 121.331 325.734 -7.180 3.000 1042
1049 3 122.966 332.878 -16.019 2.400 1048
1050 3 112.552 331.949 2.280 2.640 1049
1051 3 130.183 338.563 0.381 2.400 1050
1052 3 141.420 346.630 -1.699 2.640 1051
1053 3 141.405 344.788 -9.606 1.800 1052
1054 3 132.066 346.467 -10.736 2.100 1053
1055 3 129.472 349.259 -9.956 2.640 1054
1056 3 121.232 351.571 -5.222 2.400 1055
1057 3 129.638 349.331 -5.488 2.100 1056
1058 3 130.493 351.183 -14.305 2.400 1057
1059 3 137.392 351.396 -6.157 1.500 1058
1060 3 159.926 358.721 -6.482 1.728 1059
1061 3 146.096 354.429 -9.364 1.500 1060
1062 3 154.560 354.012 0.381 1.800 1061
1063 3 161.626 350.884 -0.396 1.800 1062
1064 3 162.772 355.668 -1.284 1.440 1063
1065 3 179.573 350.249 -2.218 1.536 1064
1066 3 167.195 362.785 -4.876 1.536 1065
1067 3 144.742 350.163 -0.505 2.400 1058
1068 3 135.198 351.807 -4.393 2.304 1067
1069 3 124.356 354.887 -6.285 2.400 1068
1070 3 129.918 360.245 -1.952 2.160 1069
1071 3 130.801 358.960 4.931 1.500 1070
1072 3 148.186 367.164 -2.627 1.500 1071
1073 3 148.039 366.653 -5.840 1.500 1072
1074 3 173.273 363.714 -2.765 1.094 1073
1075 3 175.465 367.545 -22.674 1.152 1074
1076 3 181.508 366.957 -12.609 1.200 1075
1077 3 182.412 364.981 -17.271 1.200 1076
1078 3 168.807 363.589 -14.532 0.720 1077
1079 3 184.544 362.478 -19.205 0.750 1078
1080 3 178.734 362.671 -5.271 0.750 1079
1081 3 147.591 372.763 -17.317 1.680 1072
1082 3 136.366 372.771 -21.469 2.100 1081
1083 3 146.211 369.788 -13.715 1.597 1082
1084 3 142.318 376.358 -6.932 0.768 1083
1085 3 132.092 384.055 -8.348 0.720 1084
1086 3 130.449 378.719 -14.232 0.768 1085
1087 3 142.228 377.774 -25.643 1.597 1083
1088 3 129.100 374.774 -6.680 1.680 1087
1089 3 119.497 375.418 -21.998 1.690 1088
1090 3 123.418 374.105 0.120 1.500 1089
1091 3 99.734 377.822 7.155 0.400 1090
1092 3 118.802 384.539 -1.244 0.691 1091
1093 3 107.626 378.231 2.358 1.500 1090
1094 3 93.489 370.387 -2.166 1.500 1093
1095 3 99.411 380.588 3.389 1.800 1094
1096 3 140.414 371.752 -20.720 1.500 1082
1097 3 163.871 368.354 -22.107 1.200 1096
1098 3 146.540 368.487 -23.574 1.500 1097
1099 3 174.983 377.526 -8.001 1.200 1098
1100 3 144.925 372.129 -8.231 0.600 1099
1101 3 151.793 373.676 -1.539 0.750 1100
1102 3 144.250 368.200 -17.888 1.500 1096
1103 3 156.384 367.990 -15.516 1.500 1102
1104 3 158.288 360.920 -8.702 1.800 1103
1105 3 157.714 372.560 -25.296 1.475 1104
1106 3 177.184 375.660 -22.909 0.506 1105
1107 3 174.028 372.482 -11.809 0.750 1106
1108 3 164.765 385.107 -5.224 0.768 1107
1109 3 160.813 375.700 4.531 0.768 1108
1110 3 169.742 368.840 -5.550 1.475 1105
1111 3 173.314 371.450 -12.951 1.597 1110
1112 3 171.952 369.073 -14.734 1.500 1111
1113 3 173.580 371.756 -22.297 1.215 1112
1114 3 180.184 373.621 -12.762 1.500 1113
1115 3 180.678 377.187 -15.890 1.440 1114
1116 3 119.352 321.709 -7.423 3.024 1041
1117 3 133.355 317.754 -7.871 3.000 1116
1118 3 130.763 317.612 -5.447 2.880 1117
1119 3 159.802 324.823 -6.497 0.900 1118
1120 3 154.976 326.678 -1.402 1.500 1119
1121 3 152.670 321.100 -0.910 1.800 1120
1122 3 175.935 320.716 -7.909 1.728 1121
1123 3 171.841 320.964 -4.827 0.750 1122
1124 3 177.557 315.024 4.560 0.720 1123
1125 3 169.717 322.057 -5.106 1.728 1122
1126 3 178.962 314.062 10.580 1.500 1125
1127 3 185.617 319.395 9.151 1.500 1126
1128 3 188.439 319.268 5.545 0.911 1127
1129 3 203.508 318.341 3.016 1.593 1128
1130 3 150.014 329.013 -13.152 2.880 1118
1131 3 164.404 316.762 -0.073 2.419 1130
1132 3 143.926 331.114 -1.098 2.700 1131
1133 3 172.891 330.252 -5.177 1.500 1132
1134 3 157.433 328.680 9.386 1.500 1133
1135 3 169.914 325.702 -6.268 1.500 1134
1136 3 185.643 331.530 4.080 1.500 1135
1137 3 197.457 327.782 1.608 1.800 1136
1138 3 210.458 330.343 -1.776 1.536 1137
1139 3 202.522 329.747 6.062 1.800 1137
1140 3 212.836 332.062 9.886 2.100 1139
1141 3 220.628 328.108 7.358 1.800 1140
1142 3 237.496 334.724 11.590 1.800 1141
1143 3 240.261 337.163 12.352 1.800 1142
1144 3 239.475 339.229 3.586 1.500 1143
1145 3 240.900 326.644 11.842 1.344 1144
1146 3 255.258 324.805 5.461 0.750 1145
1147 3 166.561 340.616 0.364 2.100 1133
1148 3 170.970 337.728 -2.949 1.800 1147
1149 3 173.849 346.785 -5.323 1.139 1148
1150 3 168.052 337.535 1.063 1.200 1149
1151 3 174.975 343.513 -2.023 1.440 1150
1152 3 172.220 354.855 -4.018 1.500 1151
1153 3 192.185 357.894 -2.924 1.597 1152
1154 3 172.424 353.558 -7.364 1.440 1153
1155 3 173.465 338.760 -4.338 1.800 1148
1156 3 186.744 339.760 8.733 1.440 1155
1157 3 194.528 336.489 -2.634 1.440 1156
1158 3 212.348 347.786 -0.550 1.800 1157
1159 3 216.346 341.351 -4.761 1.800 1158
1160 3 216.101 346.641 -12.185 1.500 1159
1161 3 213.399 339.782 6.192 1.800 1160
1162 3 204.200 337.989 -0.141 2.100 1161
1163 3 179.519 343.543 -4.139 1.800 1155
1164 3 189.856 350.400 -11.878 2.400 1163
1165 3 197.604 347.601 -9.711 1.500 1164
1166 3 213.490 350.940 2.566 2.400 1165
1167 3 190.847 350.034 6.730 1.440 1166
1168 3 182.487 353.245 -8.720 0.750 1167
1169 3 203.034 353.813 -5.936 1.800 1167
1170 3 205.373 350.192 -13.336 1.344 1169
1171 3 212.589 360.064 -10.808 1.475 1170
1172 3 219.783 354.832 -11.592 0.768 1171
1173 3 214.284 353.388 -0.694 0.768 1172
1174 3 214.454 355.006 -20.274 0.720 1172
1175 3 210.536 361.526 -14.902 0.750 1174
1176 3 198.188 360.454 -19.853 0.600 1175
1177 3 208.563 359.130 -16.910 0.750 1176
1178 3 200.124 364.061 -21.509 0.750 1177
1179 3 203.841 342.992 -9.262 1.500 1170
1180 3 210.980 352.647 -6.299 1.200 1179
1181 3 226.438 354.243 6.578 1.800 1180
1182 3 207.428 352.319 -2.727 1.200 1181
1183 3 223.672 346.839 -8.320 1.500 1182
1184 3 230.354 352.985 0.034 1.500 1183
1185 3 227.819 345.546 -1.340 1.728 1184
1186 3 228.512 351.956 -7.001 1.200 1185
1187 3 245.634 344.775 -17.068 0.750 1186
1188 3 227.483 340.373 -4.000 0.675 1187
1189 3 248.913 347.389 -12.246 0.768 1188
1190 3 243.807 344.754 -7.162 0.750 1189
1191 3 234.951 351.775 -16.734 1.728 1185
1192 3 239.128 350.525 -3.845 1.500 1191
1193 3 227.650 354.503 -10.029 1.800 1192
1194 3 235.920 353.249 -5.436 1.800 1193
1195 3 226.340 349.977 -14.861 1.500 1194
1196 3 233.953 352.832 -12.251 1.500 1195
1197 3 -7.577 46.036 -37.229 8.640 1
1198 3 -13.740 22.811 -33.411 8.280 1197
1199 3 -25.283 -1.242 -45.777 8.280 1198
1200 3 7.500 -18.593 -52.696 7.200 1199
1201 3 3.529 -34.706 -42.574 7.500 1200
1202 3 11.592 -49.622 -32.425 9.704 1201
1203 3 26.943 -85.004 -35.345 7.500 1202
1204 3 40.467 -104.559 -34.559 7.500 1203
1205 3 33.167 -117.960 -40.732 9.000 1204
1206 3 66.532 -151.346 -21.141 8.294 1205
1207 3 73.563 -174.836 -22.760 8.640 1206
1208 3 92.631 -182.373 -28.255 7.800 1207
1209 3 102.939 -190.935 -25.720 7.800 1208
1210 3 107.584 -190.532 -31.289 1.555 1209
1211 3 138.668 -194.434 -20.225 1.200 1210
1212 3 138.231 -199.690 -16.888 1.500 1211
1213 3 143.842 -191.489 -16.114 1.500 1212
1214 3 135.857 -192.909 -20.402 1.555 1210
1215 3 128.357 -201.685 -18.521 2.100 1214
1216 3 144.971 -191.009 -13.475 1.680 1215
1217 3 104.642 -198.971 -21.864 7.800 1209
1218 3 87.060 -203.154 -23.957 6.120 1217
1219 3 125.997 -211.742 -7.586 6.120 1218
1220 3 127.505 -204.865 -25.080 2.074 1219
1221 3 137.456 -207.468 -10.513 2.160 1220
1222 3 155.453 -211.014 -0.388 1.728 1221
1223 3 169.002 -210.000 -4.538 2.100 1222
1224 3 183.356 -210.054 3.799 2.100 1223
1225 3 182.193 -215.909 15.459 1.500 1224
1226 3 195.949 -213.167 9.892 1.440 1225
1227 3 153.992 -202.511 -7.146 2.400 1221
1228 3 166.077 -196.255 0.625 1.728 1227
1229 3 186.440 -205.438 2.216 1.800 1228
1230 3 195.001 -206.124 8.099 2.016 1229
1231 3 211.299 -210.110 15.685 1.800 1230
1232 3 212.089 -214.149 0.695 1.500 1231
1233 3 216.007 -208.778 11.918 1.728 1231
1234 3 229.349 -212.612 19.844 1.728 1233
1235 3 218.035 -195.638 30.906 1.350 1234
1236 3 126.595 -212.589 -23.747 6.739 1219
1237 3 115.969 -218.086 -10.431 6.739 1236
1238 3 142.808 -219.116 -14.059 0.720 1237
1239 3 151.009 -224.110 -10.283 1.500 1238
1240 3 167.481 -223.994 -9.668 1.500 1239
1241 3 106.758 -222.511 -9.245 6.048 1237
1242 3 143.568 -239.024 -15.643 1.728 1241
1243 3 160.697 -244.991 -10.345 1.500 1242
1244 3 167.748 -250.319 7.548 1.800 1243
1245 3 173.651 -259.066 3.453 1.800 1244
1246 3 189.703 -260.594 2.658 1.800 1245
1247 3 180.129 -262.822 -0.859 1.500 1246
1248 3 191.331 -272.602 -1.483 1.800 1247
1249 3 204.566 -265.758 5.714 2.100 1248
1250 3 136.607 -234.069 -25.453 7.200 1241
1251 3 136.087 -246.448 -25.431 7.200 1250
1252 3 163.491 -252.777 -21.896 1.200 1251
1253 3 165.347 -255.013 -19.653 1.382 1252
1254 3 143.573 -247.926 -31.884 5.760 1251
1255 3 125.730 -269.325 -18.566 4.680 1254
1256 3 131.727 -264.189 -13.387 4.680 1255
1257 3 154.012 -260.534 -9.687 1.012 1256
1258 3 147.889 -276.857 -29.015 4.778 1256
1259 3 137.090 -290.174 -20.782 3.600 1258
1260 3 158.125 -281.148 -23.481 3.600 1259
1261 3 167.824 -296.196 -18.172 1.080 1260
1262 3 168.542 -301.879 -17.603 1.500 1261
1263 3 190.118 -298.579 -22.334 1.500 1262
1264 3 165.859 -304.357 -18.100 3.300 1260
1265 3 156.768 -306.891 -35.450 5.100 1264
1266 3 163.769 -313.874 -5.372 5.100 1265
1267 3 184.233 -310.600 -20.237 2.100 1266
1268 3 168.138 -319.271 -26.318 4.800 1266
1269 3 158.769 -330.017 -34.439 4.200 1268
1270 3 167.114 -348.461 -31.721 4.500 1269
1271 3 165.406 -362.076 -35.866 3.900 1270
1272 3 167.152 -368.609 -33.826 3.300 1271
1273 3 160.300 -378.437 -29.341 2.700 1272
1274 3 167.902 -379.153 -45.545 2.400 1273
1275 3 188.594 -391.773 -35.502 2.304 1274
1276 3 177.234 -391.804 -32.426 2.205 1275
1277 3 182.425 -405.325 -33.161 1.800 1276
1278 3 188.159 -419.472 -30.863 1.500 1277
1279 3 200.849 -425.052 -35.413 1.800 1278
1280 3 195.216 -428.662 -36.672 1.800 1279
1281 3 199.251 -446.238 -22.525 0.800 1280
1282 3 166.895 -395.376 -31.322 1.500 1274
1283 3 158.203 -396.116 -29.062 1.800 1282
1284 3 149.441 -404.112 -39.093 1.800 1283
1285 3 156.785 -401.129 -38.735 1.800 1284
1286 3 155.624 -413.525 -34.069 1.500 1285
1287 3 163.445 -415.557 -34.384 1.500 1286
1288 3 178.181 -421.252 -28.934 1.500 1287
1289 3 162.334 -423.703 -37.293 1.440 1288
1290 3 173.518 -437.585 -28.790 1.800 1289
