# Supplementary material for: Adaptations during Maturation in an Identified Honeybee Interneuron Responsive to Waggle Dance Vibration Signals
Source: eNeuro. 2019 Sep 5;6(5):ENEURO.0454-18.2019. doi: 10.1523/ENEURO.0454-18.2019 (PMC6731536; doi:10.1523/ENEURO.0454-18.2019)
Supplement: Extended Data 1 — This ZIP file contains all the code used to generate the results of this publication. The code is organized into two folders: (1) GJEphys-master, which contains code for analyzing and plotting electrophysiology data and (2) GJMorph-master, which contains code for analyzing morphology data. Download Extended Data 1, ZIP file. [file sup_enu-eN-NWR-0454-18-s02.zip › Reg-MaxS-1.1/TestFiles/HSN-fluoro01.CNGNoiseStd4RandTrans3.swc]

#  SWC to SWC conversion from L-Measure. Sridevi Polavaram: spolavar@gmu.edu
#  Original fileName:/cng_repository/Soumya/LM_Automated_Testing_Enviornment/Test_Lm3.7.2_11022011_SG_Linux_NMOConv8/TestResults/LoadTest/test_52/HSN-fluoro01.CNG.swc
# 
#  Original file HSN-fluoro01.swc edited using StdSwc version 1.31 on 5/31/11.
#  Irregularities and fixes documented in HSN-fluoro01.swc.std.  See StdSwc1.31.doc for more information.
# 
#  HSN neuron (lobula place tangential cells, LPTC) from Calliphora vicina
#  identification by response properties, in vivo Alexa injection, 2-photon-microscopy imaging, x63 objective, multiple image tiles
#  reconstructed and processed with Matlab and the TREES toolbox http://www.treestoolbox.org
#  scaling 1:1:1 um
#   Max Planck Institute of Neurobiology, Martinsried, Germany
#   Systems and Computational Neuroscience, Alexander Borst
#   published in "The morphological identity of insect dendrites" Cuntz H, Forstner F, Haag J, Borst A. PMID 19112481
#  SCALE 1.0 1.0 1.0 
# 
1 1 96.436 138.652 91.025 6.912 -1
2 1 100.676 126.523 93.781 6.912 1
3 1 102.628 139.833 85.692 6.912 1
4 3 91.758 128.001 102.778 2.100 1
5 3 87.375 111.114 112.548 6.420 4
6 3 84.693 105.617 116.329 8.640 5
7 3 77.068 97.505 117.823 13.312 6
8 3 75.481 95.991 117.898 15.974 7
9 3 87.363 101.628 123.945 14.930 8
10 3 91.650 92.339 127.427 8.294 9
11 3 105.425 139.882 89.961 6.912 1
12 3 80.297 148.377 85.243 6.221 11
13 3 78.744 159.712 76.941 7.560 12
14 3 71.604 168.445 72.508 6.300 13
15 3 63.308 181.793 58.294 8.294 14
16 3 67.140 198.031 52.271 8.280 15
17 3 76.404 204.963 43.241 9.331 16
18 3 56.414 206.588 49.150 1.800 17
19 3 47.762 216.236 54.946 1.500 18
20 3 45.924 214.719 49.561 0.900 19
21 3 38.940 208.976 55.922 1.200 20
22 3 38.269 210.220 56.411 1.500 19
23 3 30.550 216.380 54.997 1.500 22
24 3 41.499 216.408 48.327 0.900 23
25 3 40.732 217.266 49.790 0.750 24
26 3 39.967 220.894 49.589 0.750 25
27 3 34.763 218.585 57.470 1.500 23
28 3 34.720 212.582 56.479 0.720 27
29 3 23.543 210.090 62.739 0.600 28
30 3 33.022 216.827 52.001 1.500 27
31 3 5.266 219.034 55.228 1.500 30
32 3 6.152 227.852 55.750 2.100 31
33 3 -0.758 219.755 59.215 1.500 32
34 3 -1.581 220.824 48.111 1.500 33
35 3 -4.542 216.294 61.425 1.440 34
36 3 -14.667 214.452 67.267 0.675 35
37 3 -21.429 210.280 69.320 0.750 36
38 3 -22.540 217.459 70.930 1.080 37
39 3 -10.598 208.186 68.507 1.500 35
40 3 -14.406 207.425 65.714 0.900 39
41 3 -18.369 206.477 78.443 1.200 40
42 3 11.928 218.471 53.041 2.100 32
43 3 -11.644 222.941 48.792 1.500 42
44 3 -5.672 229.687 50.951 1.800 43
45 3 -15.772 240.337 48.741 1.080 44
46 3 -15.554 230.187 56.238 1.800 44
47 3 -25.076 233.835 57.973 1.500 46
48 3 -36.380 226.463 55.361 1.500 47
49 3 -36.669 236.862 59.887 1.800 48
50 3 -28.721 238.905 55.140 1.440 49
51 3 -46.407 233.673 64.157 1.200 49
52 3 -46.919 236.588 66.639 1.690 51
53 3 -59.122 225.358 79.051 1.012 52
54 3 -60.442 235.370 77.691 0.768 53
55 3 -55.632 236.175 69.024 1.440 54
56 3 -59.800 235.774 73.731 1.125 52
57 3 -82.603 230.549 81.222 0.750 56
58 3 -79.853 235.931 87.457 0.720 57
59 3 -81.979 237.372 78.581 0.750 58
60 3 -78.582 235.756 83.055 0.720 58
61 3 -94.999 233.649 87.214 0.600 60
62 3 -84.392 234.223 85.166 0.600 60
63 3 -41.567 227.596 69.211 1.800 48
64 3 -35.915 228.718 73.391 1.843 63
65 3 -51.620 231.528 72.723 1.728 64
66 3 -59.197 227.393 75.605 1.500 65
67 3 -51.339 227.059 83.237 1.800 66
68 3 -61.436 227.210 84.088 1.500 67
69 3 -52.039 229.290 85.434 1.500 68
70 3 -60.696 223.530 84.675 1.800 69
71 3 -62.560 227.557 91.737 1.500 70
72 3 -56.911 226.021 90.921 1.680 71
73 3 -66.574 218.879 88.990 1.500 72
74 3 -69.314 223.480 98.470 1.800 73
75 3 -70.551 213.435 92.858 0.750 74
76 3 72.595 215.544 41.050 9.331 17
77 3 85.444 214.377 38.748 1.080 76
78 3 104.270 218.902 33.604 1.440 77
79 3 100.117 209.792 43.728 1.500 78
80 3 102.644 204.878 38.309 1.500 79
81 3 121.372 211.119 37.953 1.500 80
82 3 114.640 206.686 38.796 1.500 81
83 3 112.481 212.377 33.325 1.500 82
84 3 109.468 202.024 38.936 1.200 83
85 3 122.456 211.705 32.037 1.500 84
86 3 125.719 212.138 29.216 1.500 85
87 3 104.001 202.103 45.364 1.500 80
88 3 117.258 207.763 35.278 1.200 87
89 3 95.881 201.111 47.095 1.500 88
90 3 98.750 190.342 42.788 1.344 89
91 3 92.080 201.943 47.352 1.500 89
92 3 104.917 196.798 46.066 1.200 88
93 3 116.664 205.025 41.471 1.200 92
94 3 115.314 204.707 42.462 1.500 93
95 3 122.372 197.769 39.833 1.500 94
96 3 110.809 197.394 47.849 1.500 95
97 3 111.256 196.489 50.782 1.800 96
98 3 103.133 187.164 55.030 1.500 97
99 3 107.194 198.032 48.268 1.200 98
100 3 117.442 192.784 43.356 1.800 99
101 3 119.116 197.399 47.903 1.500 100
102 3 109.887 187.384 54.124 1.440 101
103 3 62.947 216.577 48.591 9.331 76
104 3 72.411 216.527 41.701 9.331 103
105 3 62.090 220.784 34.247 6.480 104
106 3 52.684 227.974 31.971 0.759 105
107 3 54.038 229.019 36.050 6.480 105
108 3 65.153 238.435 33.426 0.720 107
109 3 48.197 234.923 30.550 6.480 107
110 3 58.403 233.668 20.340 1.200 109
111 3 54.325 245.440 27.097 5.700 109
112 3 31.845 232.101 35.743 1.536 111
113 3 45.675 241.852 30.390 5.700 111
114 3 50.961 244.655 25.181 5.760 113
115 3 44.808 241.990 24.168 5.400 114
116 3 53.578 249.651 17.289 1.200 115
117 3 51.484 253.646 15.558 0.750 116
118 3 70.562 255.278 7.853 0.720 117
119 3 52.284 255.260 18.998 1.008 117
120 3 55.535 257.829 19.027 0.720 119
121 3 44.990 245.053 20.497 5.400 115
122 3 27.053 240.027 17.638 1.350 121
123 3 23.686 238.488 22.379 1.920 122
124 3 39.906 250.923 19.669 5.400 121
125 3 34.800 246.236 15.377 6.120 124
126 3 33.547 263.275 17.270 1.125 125
127 3 40.152 262.345 9.987 0.750 126
128 3 46.377 265.523 13.472 0.750 127
129 3 38.657 270.219 10.636 0.750 128
130 3 24.822 253.284 20.531 6.120 125
131 3 4.877 256.403 32.142 3.960 130
132 3 -3.728 259.680 30.279 3.650 131
133 3 -13.096 258.503 31.135 4.080 132
134 3 -23.116 258.633 33.882 1.215 133
135 3 -46.243 257.508 43.220 1.382 134
136 3 -37.921 256.435 49.218 1.500 135
137 3 -38.973 267.871 36.929 4.080 133
138 3 -39.815 262.940 37.188 3.600 137
139 3 -45.833 263.073 45.899 0.450 138
140 3 -50.088 279.266 29.882 3.600 138
141 3 -52.621 271.083 41.662 1.440 140
142 3 -49.675 273.308 36.569 3.600 140
143 3 -43.269 287.965 30.210 1.200 142
144 3 -53.974 277.272 40.963 3.600 142
145 3 -51.296 278.043 35.578 2.700 144
146 3 -52.568 278.608 40.237 1.800 145
147 3 -57.145 278.786 49.940 1.500 146
148 3 -74.918 277.327 50.556 1.800 147
149 3 -74.767 280.167 48.189 1.500 148
150 3 -75.735 280.261 52.953 1.500 149
151 3 -79.836 281.476 49.694 1.500 150
152 3 -78.050 283.235 51.446 1.382 151
153 3 -80.788 279.755 54.108 1.500 151
154 3 -91.473 279.864 57.479 1.080 153
155 3 -98.269 280.894 56.026 0.750 154
156 3 -91.241 275.468 62.144 1.500 153
157 3 -92.988 281.189 57.338 1.200 156
158 3 -99.577 276.924 67.518 1.800 157
159 3 -114.166 272.523 64.213 0.750 158
160 3 -116.443 279.054 64.808 1.536 158
161 3 -97.359 276.638 65.623 0.900 157
162 3 -99.520 272.325 65.047 0.750 161
163 3 -95.891 276.769 74.940 0.768 162
164 3 -48.644 273.158 40.612 3.600 144
165 3 -62.935 284.487 41.434 3.600 164
166 3 -68.175 292.225 37.657 1.080 165
167 3 -61.399 293.246 36.247 3.600 165
168 3 -75.924 293.627 43.757 3.456 167
169 3 -53.259 299.120 39.711 0.750 168
170 3 -65.772 296.144 46.029 3.456 168
171 3 -70.829 302.089 40.023 1.382 170
172 3 -65.183 307.259 35.107 1.500 171
173 3 -72.292 308.297 36.548 1.500 172
174 3 -65.298 311.335 36.270 1.344 173
175 3 -79.844 311.776 37.352 1.200 174
176 3 -76.660 309.472 35.398 1.800 175
177 3 -75.113 314.325 32.056 0.768 176
178 3 -64.323 298.007 43.809 1.500 171
179 3 -53.869 305.765 33.849 0.720 178
180 3 -70.661 303.933 39.732 1.500 178
181 3 -57.098 310.138 33.895 0.720 180
182 3 -68.701 311.031 34.983 1.500 180
183 3 -56.772 306.329 36.680 1.500 182
184 3 -69.131 317.036 33.371 1.344 183
185 3 -55.786 309.207 30.517 0.750 184
186 3 -70.515 292.531 46.491 3.456 170
187 3 -70.939 298.131 38.350 3.600 186
188 3 -79.798 295.940 50.729 0.900 187
189 3 -100.366 297.579 52.745 0.750 188
190 3 -93.853 295.814 47.509 1.200 189
191 3 -101.325 295.468 54.896 1.500 190
192 3 -103.219 299.904 53.539 1.200 191
193 3 -94.954 299.467 50.791 1.659 192
194 3 -94.542 293.001 52.573 1.200 190
195 3 -103.736 290.226 57.902 1.168 194
196 3 -98.922 287.007 60.708 0.750 195
197 3 -105.429 295.950 56.439 1.200 194
198 3 -112.878 290.199 58.231 1.200 197
199 3 -77.132 300.270 32.718 3.600 187
200 3 -93.613 303.457 43.164 3.000 199
201 3 -88.946 311.712 39.208 1.500 200
202 3 -99.512 316.421 45.569 1.800 201
203 3 -100.814 312.825 35.524 1.680 202
204 3 -104.545 315.249 36.272 1.536 203
205 3 -108.742 324.977 32.366 1.920 204
206 3 -109.915 322.586 30.474 1.800 205
207 3 -111.871 326.738 32.147 1.680 206
208 3 -119.961 324.107 22.098 1.500 207
209 3 -106.206 328.160 18.996 1.500 208
210 3 -111.259 326.477 19.265 1.500 209
211 3 -116.243 328.551 22.232 1.200 210
212 3 -128.939 323.302 17.791 1.500 211
213 3 -127.955 326.268 21.518 1.215 212
214 3 -91.636 309.782 40.740 3.000 200
215 3 -89.279 308.970 44.708 0.675 214
216 3 -90.085 314.031 41.725 3.000 214
217 3 -99.722 313.408 44.487 2.592 216
218 3 -119.988 308.946 54.230 1.475 217
219 3 -129.395 309.688 53.368 1.500 218
220 3 -130.225 299.628 60.861 1.500 219
221 3 -128.152 306.444 59.068 1.352 219
222 3 -122.759 308.728 52.837 1.440 221
223 3 -102.597 311.295 40.003 2.592 217
224 3 -110.798 310.351 38.962 2.880 223
225 3 -124.553 308.619 55.589 2.100 224
226 3 -123.466 308.016 47.501 1.500 225
227 3 -128.626 311.926 57.107 1.500 226
228 3 -139.499 309.144 55.394 1.500 227
229 3 -140.588 311.900 48.659 1.536 228
230 3 -139.761 309.281 50.064 1.327 229
231 3 -147.771 305.407 59.808 1.440 230
232 3 -129.104 311.868 53.044 1.344 230
233 3 -157.048 308.803 64.421 1.500 232
234 3 -159.449 312.374 66.957 1.659 233
235 3 -162.878 324.198 63.925 1.613 234
236 3 -163.253 315.089 62.600 1.500 235
237 3 -182.447 319.898 72.866 1.500 236
238 3 -178.665 316.951 75.699 1.200 237
239 3 -187.276 325.543 73.670 1.500 238
240 3 -118.414 310.726 43.043 2.880 224
241 3 -121.940 313.757 43.793 2.592 240
242 3 -133.073 313.702 44.760 2.322 241
243 3 -135.040 319.746 49.625 2.074 242
244 3 -148.512 325.475 53.003 0.675 243
245 3 -146.276 316.043 49.663 0.750 244
246 3 -153.977 319.583 55.283 1.125 245
247 3 -153.809 317.916 63.330 0.600 246
248 3 -166.328 322.430 67.957 0.750 247
249 3 -158.221 325.162 62.838 0.600 248
250 3 -174.121 316.048 71.868 0.750 248
251 3 -150.948 326.863 48.196 2.074 243
252 3 -135.455 330.943 39.303 0.768 251
253 3 -141.819 330.814 40.992 0.720 252
254 3 -139.890 328.254 42.751 1.800 251
255 3 -138.375 329.141 37.119 1.800 254
256 3 -131.747 334.282 27.574 0.750 255
257 3 -150.293 332.590 33.370 1.500 255
258 3 -132.795 329.668 22.708 1.800 257
259 3 -134.827 336.475 27.680 1.500 258
260 3 -137.753 329.368 22.191 1.800 259
261 3 -146.339 330.841 28.887 2.100 260
262 3 -144.926 330.494 22.560 1.500 261
263 3 -145.962 330.550 16.949 1.500 262
264 3 -146.381 323.145 17.000 1.500 263
265 3 -148.198 322.871 20.788 1.500 264
266 3 -159.301 321.066 14.276 1.200 265
267 3 -169.767 325.300 19.828 1.440 266
268 3 -146.847 329.663 35.486 1.800 254
269 3 -153.231 326.341 35.969 1.475 268
270 3 -148.061 325.473 35.899 1.296 269
271 3 -144.569 326.147 28.057 1.500 270
272 3 -152.384 319.721 37.543 1.200 271
273 3 -149.170 325.052 31.593 1.500 272
274 3 -147.732 322.902 34.499 1.500 273
275 3 -148.428 324.073 31.675 1.500 270
276 3 -163.534 328.319 36.005 1.500 275
277 3 -161.213 324.216 38.507 1.500 275
278 3 -159.780 319.979 28.374 1.500 277
279 3 -163.945 320.723 31.697 1.536 278
280 3 -182.332 314.318 40.393 1.500 279
281 3 -187.378 307.428 47.733 1.200 280
282 3 -196.786 318.228 47.505 1.536 281
283 3 25.980 263.150 16.302 3.960 130
284 3 17.951 273.560 5.444 4.666 283
285 3 21.449 269.751 14.129 0.672 284
286 3 21.705 276.248 14.186 0.759 285
287 3 14.385 274.808 11.654 0.750 286
288 3 18.688 282.658 15.701 0.300 287
289 3 23.120 273.315 20.022 0.750 287
290 3 19.872 276.146 16.813 4.666 284
291 3 19.746 283.462 11.253 4.800 290
292 3 2.964 276.443 14.350 1.215 291
293 3 -8.607 276.153 30.520 1.500 292
294 3 -11.199 286.671 23.188 1.500 293
295 3 -13.716 284.171 30.887 1.800 294
296 3 -32.053 287.399 32.252 1.800 295
297 3 -40.203 294.564 32.416 2.100 296
298 3 -37.172 299.348 34.572 1.800 297
299 3 -36.838 303.963 23.493 1.500 298
300 3 -38.472 308.742 25.034 1.500 299
301 3 -50.137 316.166 34.583 1.536 300
302 3 6.113 289.113 15.412 4.800 291
303 3 17.036 287.898 14.830 0.600 302
304 3 15.304 291.109 18.423 0.675 303
305 3 10.843 287.981 20.616 0.691 304
306 3 28.647 287.508 18.754 0.675 305
307 3 -0.491 288.487 17.415 4.800 302
308 3 -1.309 297.612 18.822 6.300 307
309 3 11.747 298.974 15.996 1.200 308
310 3 -3.691 295.182 17.550 6.300 308
311 3 6.521 311.233 10.493 2.074 310
312 3 9.031 302.470 10.420 1.800 311
313 3 10.427 313.711 19.097 1.500 312
314 3 14.919 312.614 9.237 1.613 313
315 3 13.966 313.560 14.420 1.536 314
316 3 20.973 317.206 8.085 1.440 315
317 3 9.716 312.643 8.108 1.800 312
318 3 18.482 316.381 10.220 1.800 317
319 3 11.596 315.095 11.438 1.500 318
320 3 25.226 322.726 3.361 1.500 319
321 3 18.939 318.843 11.104 1.800 320
322 3 12.159 327.681 9.785 1.500 321
323 3 27.813 328.092 -1.942 1.500 322
324 3 31.846 325.537 1.118 1.500 323
325 3 13.790 325.791 4.699 1.500 324
326 3 13.344 328.589 5.924 1.037 325
327 3 8.980 331.697 11.376 0.720 326
328 3 27.741 338.882 -0.754 1.200 327
329 3 15.176 333.400 0.564 1.500 328
330 3 0.704 294.669 17.400 6.300 310
331 3 -6.855 298.350 23.018 1.344 330
332 3 -8.928 309.754 20.821 6.300 330
333 3 -5.783 302.720 11.821 6.300 332
334 3 -13.208 303.272 18.649 0.675 333
335 3 -18.387 301.303 28.450 0.750 334
336 3 -3.768 311.104 13.978 6.300 333
337 3 -11.350 313.849 13.085 6.900 336
338 3 -17.462 312.957 9.187 3.600 337
339 3 -22.836 315.418 15.023 0.720 338
340 3 -27.449 311.145 25.171 0.750 339
341 3 -33.732 311.728 27.616 0.750 340
342 3 -19.352 307.678 24.597 0.720 341
343 3 -28.043 307.376 28.779 0.750 342
344 3 -28.200 320.204 11.927 3.600 338
345 3 -25.264 318.272 15.916 3.600 344
346 3 -29.083 323.499 14.774 1.352 345
347 3 -28.354 330.924 15.809 1.500 346
348 3 -24.432 323.119 14.501 0.720 347
349 3 -32.427 317.892 24.931 1.500 347
350 3 -34.096 331.529 16.275 1.200 349
351 3 -32.057 328.903 17.527 1.500 350
352 3 -37.469 327.756 13.307 1.800 351
353 3 -33.165 330.323 11.331 1.500 352
354 3 -33.811 327.436 11.931 1.200 353
355 3 -23.735 332.259 13.484 0.720 354
356 3 -41.491 326.612 12.585 1.500 353
357 3 -46.921 330.502 20.674 1.500 356
358 3 -38.008 334.333 18.178 1.500 357
359 3 -33.526 333.285 11.965 1.500 358
360 3 -26.939 335.662 9.861 1.800 359
361 3 -30.941 336.521 8.576 1.500 360
362 3 -36.724 330.978 12.436 1.200 358
363 3 -40.935 341.082 11.845 1.440 362
364 3 -43.417 336.836 11.434 1.500 363
365 3 -48.466 332.456 14.666 0.750 364
366 3 -32.621 321.399 25.155 3.600 345
367 3 -37.444 321.761 25.580 0.911 366
368 3 -20.206 314.127 18.512 1.200 367
369 3 -40.318 320.179 24.819 0.720 368
370 3 -35.133 323.281 13.542 3.600 366
371 3 -40.099 320.564 23.027 0.506 370
372 3 -45.717 316.178 24.661 0.720 371
373 3 -47.943 314.744 29.662 0.720 372
374 3 -50.501 319.172 26.908 0.672 373
375 3 -39.947 326.051 17.708 3.600 370
376 3 -48.480 322.060 23.762 3.000 375
377 3 -54.454 327.545 23.041 1.152 376
378 3 -64.308 321.047 29.857 1.125 377
379 3 -59.618 327.121 27.835 3.000 376
380 3 -51.964 330.867 22.491 2.520 379
381 3 -56.084 324.687 21.617 0.675 380
382 3 -60.833 323.141 19.841 0.720 381
383 3 -45.788 331.304 21.168 2.520 380
384 3 -64.270 322.347 25.371 1.536 383
385 3 -60.510 332.261 29.994 1.500 384
386 3 -66.153 332.387 23.635 1.500 385
387 3 -64.245 337.677 25.345 1.416 386
388 3 -67.778 329.034 28.506 0.720 387
389 3 -72.150 325.717 26.767 0.750 388
390 3 -79.698 330.307 19.551 0.750 389
391 3 -89.260 332.431 26.961 0.750 390
392 3 -70.184 337.736 26.381 1.500 387
393 3 -74.926 334.718 20.205 1.200 392
394 3 -80.264 333.145 25.380 1.200 393
395 3 -70.188 335.085 24.785 1.200 394
396 3 -82.558 333.775 23.105 1.500 395
397 3 -75.858 333.468 18.173 1.500 396
398 3 -87.666 333.657 30.030 1.800 397
399 3 -86.629 328.155 23.766 1.200 398
400 3 -95.770 332.667 23.983 1.200 399
401 3 -60.666 332.780 16.344 2.520 383
402 3 -70.807 335.222 13.625 2.520 401
403 3 -68.977 343.957 10.115 2.520 402
404 3 -69.419 337.536 21.335 1.382 403
405 3 -71.375 341.202 7.115 0.720 404
406 3 -55.670 345.075 8.210 1.125 404
407 3 -72.716 337.788 5.339 2.520 403
408 3 -87.117 332.476 20.525 0.540 407
409 3 -85.116 337.119 15.125 0.720 408
410 3 -94.491 337.704 15.037 0.562 409
411 3 -88.311 337.194 24.046 0.750 409
412 3 -96.028 339.774 24.372 0.750 411
413 3 -104.065 330.486 24.594 0.750 412
414 3 -84.317 342.356 11.310 2.520 407
415 3 -78.084 340.576 2.816 2.100 414
416 3 -75.498 341.359 9.057 0.900 415
417 3 -77.375 345.189 4.606 2.100 415
418 3 -86.581 335.628 6.643 0.600 417
419 3 -95.105 338.326 12.517 0.720 418
420 3 -103.200 331.397 13.223 0.720 419
421 3 -117.955 333.382 22.821 0.720 420
422 3 -105.933 333.850 16.156 0.750 419
423 3 -111.775 324.622 18.860 0.600 422
424 3 -104.513 335.245 24.951 0.768 423
425 3 -88.290 339.618 4.328 2.100 417
426 3 -90.461 335.768 7.114 2.100 425
427 3 -85.392 340.685 3.330 0.400 426
428 3 -86.285 338.621 3.777 2.100 426
429 3 -95.014 340.515 8.162 0.900 428
430 3 -116.622 338.193 15.407 0.672 429
431 3 -121.318 333.276 19.041 0.720 430
432 3 -99.122 347.237 5.669 2.074 428
433 3 -100.946 342.386 5.678 0.720 432
434 3 -101.944 339.578 7.184 1.200 433
435 3 -103.579 350.616 6.422 1.500 432
436 3 -92.842 347.122 5.041 1.500 435
437 3 -91.190 347.614 2.531 0.746 435
438 3 -96.919 340.143 0.565 1.200 437
439 3 -86.180 351.424 1.462 1.200 438
440 3 -72.074 347.780 1.731 1.200 439
441 3 -8.845 319.561 12.735 4.800 337
442 3 -7.592 329.752 10.259 1.382 441
443 3 -6.653 323.746 16.177 4.800 441
444 3 -12.558 327.023 19.982 5.040 443
445 3 4.026 335.759 9.359 1.080 444
446 3 5.531 326.472 9.281 1.500 445
447 3 8.900 327.106 7.023 1.800 446
448 3 -4.652 332.942 12.756 5.040 444
449 3 3.934 330.790 6.372 1.800 448
450 3 3.304 331.071 6.346 0.750 449
451 3 4.751 343.968 7.134 1.800 449
452 3 7.057 342.978 4.770 1.500 451
453 3 2.508 338.969 -4.589 1.800 452
454 3 0.992 342.444 4.018 0.750 451
455 3 8.677 334.844 -5.191 0.600 454
456 3 7.552 337.828 1.510 0.750 455
457 3 -7.337 333.695 7.593 4.320 448
458 3 -17.712 333.635 8.775 0.600 457
459 3 -9.122 336.874 6.522 4.320 457
460 3 -17.898 334.239 4.576 0.750 459
461 3 -15.845 339.447 0.781 4.320 459
462 3 -9.823 344.359 1.501 1.500 461
463 3 -8.960 342.991 -0.054 1.500 462
464 3 -20.687 346.713 -0.632 1.500 463
465 3 -10.125 346.101 -5.952 1.200 464
466 3 -14.534 337.988 7.455 3.960 461
467 3 -22.724 341.612 6.940 0.691 466
468 3 -31.733 338.572 13.628 0.750 467
469 3 -22.806 342.845 3.175 0.600 468
470 3 -37.238 338.479 2.620 0.720 469
471 3 -43.179 340.712 5.303 0.720 470
472 3 -40.085 341.986 5.384 0.768 471
473 3 -54.786 343.154 4.049 0.675 472
474 3 -52.619 341.210 8.435 0.750 473
475 3 -14.550 346.739 2.888 3.960 466
476 3 -22.303 351.235 -4.520 1.344 475
477 3 -22.372 355.109 -2.018 1.210 476
478 3 -12.283 352.073 -9.548 1.440 477
479 3 -27.796 353.134 -8.599 1.728 478
480 3 -13.029 354.738 -6.398 1.680 479
481 3 -14.878 360.970 -8.605 1.500 480
482 3 -24.416 350.931 3.077 3.960 475
483 3 -32.835 344.296 5.878 2.400 482
484 3 -28.132 346.312 -4.300 1.800 483
485 3 -16.993 354.585 -15.294 2.100 484
486 3 -11.655 362.010 -17.477 1.800 485
487 3 -27.687 359.852 -21.591 0.672 486
488 3 -29.257 356.740 -16.728 0.600 487
489 3 -12.236 358.413 -22.794 1.800 486
490 3 -13.781 362.187 -23.328 2.100 489
491 3 -24.226 362.896 -15.816 2.100 490
492 3 -6.871 370.783 -20.936 1.800 491
493 3 -11.149 361.556 -18.175 1.800 492
494 3 -10.234 361.708 -16.077 1.800 493
495 3 -20.387 367.545 -29.847 0.750 494
496 3 -24.109 373.619 -29.143 0.720 495
497 3 -16.592 371.079 -27.642 1.200 494
498 3 -14.339 367.548 -25.126 0.750 497
499 3 -32.856 353.313 -1.581 2.400 483
500 3 -41.661 352.410 -3.663 2.160 499
501 3 -26.506 352.786 -15.498 0.720 500
502 3 -32.689 349.872 -7.118 2.100 500
503 3 -36.361 354.909 -10.791 2.100 502
504 3 -43.020 352.177 -17.636 1.800 503
505 3 -28.892 359.775 -17.573 1.800 504
506 3 -30.684 361.854 -19.895 1.500 505
507 3 -50.902 358.056 -11.495 1.500 503
508 3 -47.622 349.190 -15.535 0.600 507
509 3 -49.579 356.286 -15.077 1.500 507
510 3 -56.184 351.123 -16.117 0.750 509
511 3 -50.382 355.177 -15.034 0.768 509
512 3 -52.967 355.523 -12.326 1.125 511
513 3 -52.471 357.948 -17.802 0.750 512
514 3 -34.105 344.909 -0.826 1.800 499
515 3 -48.730 342.943 8.542 0.600 514
516 3 -35.290 350.898 3.358 1.800 514
517 3 -35.688 347.985 -0.279 2.100 516
518 3 -46.861 351.755 -3.335 1.800 517
519 3 -51.257 347.795 -4.995 0.720 518
520 3 -55.243 347.121 -0.253 1.800 518
521 3 -52.070 350.424 4.969 0.450 520
522 3 -48.418 352.434 -0.532 1.800 520
523 3 -60.308 345.821 7.743 0.750 522
524 3 -57.459 347.998 -1.676 1.800 522
525 3 -68.333 349.410 1.729 0.400 524
526 3 -60.980 348.140 5.151 1.800 524
527 3 -61.622 350.068 -1.045 0.750 526
528 3 -69.163 345.850 1.319 0.300 527
529 3 -74.546 351.304 1.291 0.750 527
530 3 -72.430 355.998 6.400 0.750 529
531 3 -73.503 343.503 1.839 0.750 530
532 3 -77.350 351.924 1.835 1.200 531
533 3 -76.928 351.069 -2.374 1.200 532
534 3 -83.857 344.732 4.712 0.720 533
535 3 -87.554 347.886 8.789 0.900 534
536 3 -59.407 344.190 -7.592 1.500 526
537 3 -54.574 353.600 -6.107 1.500 536
538 3 -64.963 348.077 -4.995 0.672 537
539 3 -74.362 348.509 2.753 0.720 538
540 3 -78.377 351.289 -4.258 0.720 539
541 3 -65.892 354.797 0.061 1.500 537
542 3 -69.586 358.167 -8.782 1.500 541
543 3 -75.284 356.420 -9.995 1.500 542
544 3 -69.682 355.684 -11.753 1.382 543
545 3 -60.928 356.732 -13.086 1.200 544
546 3 -61.282 358.681 -14.077 1.200 545
547 3 -65.696 352.635 -19.350 1.500 546
548 3 -61.789 359.025 -20.990 1.500 547
549 3 -56.465 355.791 -22.795 1.500 545
550 3 -68.407 352.270 -15.464 1.125 549
551 3 -69.960 351.542 -18.772 0.720 550
552 3 -79.989 346.283 -14.424 0.691 551
553 3 72.283 223.679 34.913 10.451 104
554 3 103.176 222.221 23.145 1.296 553
555 3 106.238 227.985 25.732 1.500 554
556 3 96.074 224.131 32.368 1.500 554
557 3 103.824 221.707 27.462 1.500 556
558 3 113.541 218.811 20.776 1.800 557
559 3 107.145 219.484 33.502 1.500 558
560 3 111.813 217.712 28.261 1.680 559
561 3 113.259 219.861 30.238 1.440 560
562 3 115.249 217.715 28.631 1.500 559
563 3 119.378 217.986 36.470 1.500 562
564 3 110.033 215.554 33.398 1.382 563
565 3 130.417 223.218 24.044 1.382 564
566 3 130.379 217.036 28.861 1.200 565
567 3 123.738 223.032 22.653 0.300 566
568 3 127.526 227.078 23.509 1.500 566
569 3 137.932 218.242 15.284 1.500 568
570 3 134.320 221.227 17.380 1.500 569
571 3 137.899 224.885 22.842 1.500 570
572 3 130.260 213.186 28.379 1.440 565
573 3 136.804 208.383 25.944 0.750 572
574 3 148.639 222.309 31.368 0.750 573
575 3 128.337 211.594 27.706 0.768 573
576 3 147.226 216.526 21.595 1.215 572
577 3 140.926 212.582 28.962 1.200 576
578 3 146.834 214.254 30.363 1.500 577
579 3 153.739 221.124 21.707 1.500 578
580 3 140.162 206.308 24.978 1.800 579
581 3 157.383 213.883 19.961 1.012 580
582 3 157.437 211.500 26.784 1.728 580
583 3 84.215 237.946 25.049 10.451 553
584 3 100.820 239.586 17.174 1.500 583
585 3 99.072 231.241 24.400 0.750 584
586 3 112.256 230.917 10.725 1.500 584
587 3 117.064 235.784 8.916 0.720 586
588 3 116.269 237.126 6.902 1.500 586
589 3 107.646 235.534 15.592 1.680 588
590 3 115.091 235.576 11.111 1.800 589
591 3 127.755 228.893 17.827 1.597 590
592 3 119.942 226.678 15.911 0.750 591
593 3 128.018 244.423 11.202 1.800 590
594 3 119.563 243.332 14.646 0.562 593
595 3 143.100 241.517 0.885 1.800 593
596 3 134.791 234.952 -3.674 2.100 595
597 3 129.388 234.578 4.783 1.382 596
598 3 127.475 231.299 14.964 1.344 597
599 3 133.612 228.187 12.172 0.750 597
600 3 143.054 233.646 7.111 1.500 599
601 3 133.601 231.793 15.141 1.200 600
602 3 132.530 228.583 16.239 1.200 601
603 3 133.365 238.342 10.649 2.100 596
604 3 137.585 238.484 12.518 1.800 603
605 3 141.656 238.170 11.079 1.200 604
606 3 143.817 238.327 9.908 1.200 605
607 3 137.578 233.333 10.567 1.500 606
608 3 135.171 235.828 18.081 1.500 607
609 3 148.242 227.944 5.319 1.200 608
610 3 140.366 229.961 10.793 1.500 609
611 3 137.449 242.556 2.342 2.100 604
612 3 142.156 250.485 3.367 0.675 611
613 3 147.192 243.562 6.995 1.800 611
614 3 156.129 243.878 7.109 2.400 613
615 3 152.705 240.792 3.383 1.500 614
616 3 165.767 237.706 1.909 1.500 615
617 3 165.627 237.610 2.128 1.800 616
618 3 172.106 239.625 5.019 1.200 617
619 3 166.682 238.339 8.842 1.500 618
620 3 178.581 239.942 6.646 1.800 619
621 3 180.079 239.682 8.616 1.500 620
622 3 192.752 238.283 6.052 1.500 621
623 3 198.967 240.448 1.557 1.500 622
624 3 200.755 238.562 5.407 1.800 623
625 3 205.701 232.552 6.697 1.500 624
626 3 165.056 226.572 10.488 1.500 617
627 3 162.807 230.459 14.893 1.500 626
628 3 150.930 225.742 16.619 1.800 627
629 3 155.418 217.001 18.921 1.500 628
630 3 159.990 225.980 11.716 2.100 629
631 3 160.875 218.809 21.739 1.800 630
632 3 164.450 216.907 13.685 1.500 631
633 3 161.771 219.175 18.321 1.500 632
634 3 172.277 216.672 24.231 1.080 633
635 3 171.998 219.973 16.399 1.500 633
636 3 173.751 219.176 21.746 1.500 635
637 3 163.002 247.159 1.833 1.800 614
638 3 160.729 244.427 2.738 1.800 637
639 3 160.009 252.153 2.713 2.400 638
640 3 165.685 248.981 -8.350 1.500 639
641 3 177.022 251.897 1.590 0.720 640
642 3 175.897 242.279 -0.494 0.750 641
643 3 184.494 249.369 0.968 0.600 642
644 3 190.251 249.382 5.216 0.720 643
645 3 196.506 245.793 3.016 0.720 644
646 3 159.986 252.570 4.264 1.500 640
647 3 164.646 253.267 -2.704 1.800 646
648 3 166.890 255.488 -3.006 0.675 647
649 3 168.051 250.926 -2.529 0.600 648
650 3 168.220 256.366 -3.878 0.750 649
651 3 151.254 245.755 -0.486 0.750 650
652 3 172.639 251.382 -1.681 1.800 647
653 3 169.788 252.109 -2.107 1.500 652
654 3 167.489 252.333 -1.146 2.100 653
655 3 187.021 253.201 -9.522 1.500 654
656 3 180.227 257.109 0.466 1.500 655
657 3 182.468 256.578 -10.384 1.500 656
658 3 179.010 264.292 -4.328 1.200 657
659 3 192.104 258.230 -3.546 1.500 658
660 3 196.379 262.368 -9.565 1.800 659
661 3 195.731 257.130 -4.711 1.200 660
662 3 197.476 262.513 -10.130 1.500 661
663 3 88.726 238.293 16.005 8.640 583
664 3 81.201 243.520 14.044 1.200 663
665 3 77.970 245.262 11.230 0.750 664
666 3 70.567 246.941 14.361 0.720 665
667 3 64.473 244.322 12.578 0.750 666
668 3 99.440 245.347 10.303 8.640 663
669 3 92.582 245.785 9.943 8.640 668
670 3 111.549 244.182 8.809 0.750 669
671 3 111.998 249.274 4.494 1.125 670
672 3 95.067 257.765 4.065 8.640 669
673 3 86.468 251.617 4.736 9.504 672
674 3 106.952 257.228 -4.150 1.440 673
675 3 128.642 254.066 -2.056 1.500 674
676 3 128.650 252.224 -4.850 1.500 675
677 3 135.705 257.587 0.441 1.500 676
678 3 129.201 254.973 2.954 1.500 677
679 3 133.565 250.034 5.014 1.500 678
680 3 139.681 253.424 -2.496 1.500 679
681 3 135.042 257.240 -2.789 1.440 675
682 3 139.968 261.118 -2.982 0.750 681
683 3 127.222 259.457 -4.965 0.750 682
684 3 142.260 259.700 -3.783 1.080 683
685 3 152.444 267.650 -13.731 0.675 684
686 3 156.548 263.283 -9.741 0.750 685
687 3 159.682 270.059 -13.307 0.691 686
688 3 88.614 264.640 5.319 9.504 673
689 3 107.385 263.112 -0.715 2.400 688
690 3 113.891 261.769 -12.907 3.000 689
691 3 129.432 265.960 -7.249 1.215 690
692 3 105.972 266.376 -0.618 1.500 691
693 3 117.830 262.275 -14.595 1.500 692
694 3 116.459 267.012 -13.396 3.000 690
695 3 126.896 265.302 -1.932 2.700 694
696 3 132.039 266.659 -13.908 0.750 695
697 3 139.564 267.820 -14.466 1.500 696
698 3 134.400 270.592 -9.852 0.750 697
699 3 134.843 265.112 -7.184 1.440 697
700 3 136.334 263.676 -6.492 1.440 699
701 3 141.578 266.400 -2.118 1.440 700
702 3 128.790 273.653 -12.317 2.400 695
703 3 127.959 272.942 -16.183 2.400 702
704 3 116.542 278.038 -10.593 3.000 703
705 3 126.756 282.135 -24.994 0.750 704
706 3 134.798 280.567 -23.001 2.400 704
707 3 138.509 272.322 -25.441 1.500 706
708 3 137.476 275.408 -16.972 1.500 707
709 3 138.171 271.906 -19.453 1.200 708
710 3 144.038 265.007 -14.967 1.382 709
711 3 127.040 280.256 -21.888 2.100 706
712 3 152.463 288.327 -29.749 1.500 711
713 3 138.597 282.893 -23.392 1.800 712
714 3 146.240 286.270 -32.658 1.800 713
715 3 138.585 295.870 -24.488 1.500 714
716 3 141.341 292.779 -27.693 1.800 715
717 3 153.635 301.497 -34.620 1.728 716
718 3 149.887 283.464 -26.465 1.800 711
719 3 157.346 281.887 -25.853 2.400 718
720 3 160.042 283.525 -25.190 2.100 719
721 3 159.476 280.081 -26.536 1.800 720
722 3 159.088 278.695 -17.663 1.500 721
723 3 154.703 275.530 -24.898 1.500 722
724 3 168.679 280.942 -24.060 1.500 723
725 3 151.595 272.033 -19.378 0.750 724
726 3 177.807 274.951 -30.258 1.500 724
727 3 160.813 274.873 -23.335 1.500 726
728 3 169.002 277.649 -21.934 1.125 727
729 3 170.736 278.153 -16.683 1.680 728
730 3 170.168 273.609 -12.374 1.500 729
731 3 173.044 279.332 -17.244 1.440 730
732 3 185.626 271.027 -18.799 1.500 731
733 3 147.903 287.458 -23.405 2.400 719
734 3 169.081 287.367 -30.047 1.800 733
735 3 173.555 291.392 -28.544 2.100 734
736 3 170.295 294.140 -30.470 2.100 735
737 3 187.881 290.897 -30.933 1.440 736
738 3 188.993 295.128 -30.254 1.728 737
739 3 195.028 280.494 -25.991 1.728 738
740 3 203.809 287.817 -24.458 1.500 739
741 3 190.159 281.708 -24.418 1.500 740
742 3 194.241 284.413 -24.683 1.920 741
743 3 192.274 281.997 -29.311 1.500 742
744 3 193.870 285.850 -27.998 1.728 743
745 3 195.510 283.740 -19.838 1.200 744
746 3 183.865 298.570 -33.544 2.160 736
747 3 181.632 298.585 -26.664 1.800 746
748 3 186.936 300.173 -30.726 1.728 747
749 3 193.706 302.021 -30.668 1.152 748
750 3 198.917 304.404 -29.917 1.200 749
751 3 203.099 303.622 -32.246 0.691 750
752 3 200.502 306.261 -28.423 1.125 751
753 3 203.076 299.140 -30.761 1.500 752
754 3 205.957 296.828 -28.882 1.500 753
755 3 204.809 299.857 -35.119 1.344 754
756 3 205.140 297.050 -26.348 1.200 755
757 3 206.500 296.680 -20.176 1.500 756
758 3 198.813 297.838 -22.563 1.500 757
759 3 205.114 297.168 -26.006 1.500 758
760 3 209.110 297.568 -27.343 1.200 759
761 3 215.556 297.742 -27.659 1.800 760
762 3 190.257 300.224 -31.919 1.728 748
763 3 195.400 306.440 -32.702 1.440 762
764 3 197.629 317.586 -34.388 1.200 763
765 3 202.600 305.165 -39.529 1.440 764
766 3 200.418 315.385 -38.652 1.680 765
767 3 198.944 311.587 -32.937 1.920 766
768 3 204.184 311.357 -43.739 2.074 762
769 3 200.184 305.719 -33.542 1.500 768
770 3 201.414 313.266 -43.744 1.800 769
771 3 205.497 316.618 -35.524 1.800 770
772 3 203.682 322.665 -44.189 1.500 771
773 3 206.243 319.423 -49.915 1.500 772
774 3 207.184 318.444 -42.349 1.680 773
775 3 197.289 319.267 -35.186 1.500 774
776 3 213.450 322.150 -41.037 1.680 775
777 3 224.203 322.865 -47.704 1.440 776
778 3 208.724 317.129 -39.276 2.100 777
779 3 234.288 326.296 -43.334 1.500 778
780 3 222.855 319.413 -48.070 1.500 779
781 3 225.395 324.389 -43.930 1.536 780
782 3 235.756 328.507 -39.641 1.536 781
783 3 229.815 327.930 -42.756 0.675 781
784 3 220.532 327.553 -41.823 0.750 783
785 3 226.347 335.699 -46.039 0.750 784
786 3 226.562 336.763 -39.969 0.750 785
787 3 229.788 334.070 -39.178 0.750 786
788 3 230.738 338.889 -44.637 0.720 787
789 3 230.188 341.191 -45.896 0.750 788
790 3 93.828 268.648 -1.962 7.200 688
791 3 76.429 255.619 2.646 0.900 790
792 3 78.035 254.859 0.881 1.200 791
793 3 73.596 263.824 11.241 1.500 792
794 3 75.305 257.491 1.380 1.200 793
795 3 71.155 259.761 2.301 1.500 794
796 3 97.077 268.743 -6.530 7.200 790
797 3 76.999 269.273 -8.721 0.750 796
798 3 84.133 272.780 -6.375 7.200 796
799 3 95.161 277.021 -10.152 8.640 798
800 3 100.864 274.466 -15.141 1.800 799
801 3 100.724 274.132 -19.875 8.640 799
802 3 97.197 275.784 -19.282 4.200 801
803 3 98.533 286.826 -20.330 1.800 802
804 3 98.576 288.480 -19.394 1.800 803
805 3 109.199 299.474 -24.852 1.800 804
806 3 103.321 300.184 -23.228 2.100 805
807 3 96.897 292.229 -17.529 0.900 806
808 3 100.782 300.165 -25.298 2.400 807
809 3 116.804 303.042 -23.872 2.100 808
810 3 115.417 303.451 -29.723 1.800 809
811 3 101.945 309.301 -28.671 2.100 810
812 3 112.146 307.636 -33.737 2.400 811
813 3 105.789 309.803 -35.461 1.500 812
814 3 108.011 311.910 -31.266 0.768 813
815 3 109.152 309.105 -27.665 1.200 814
816 3 102.607 313.234 -36.151 0.768 815
817 3 96.682 306.236 -27.838 0.750 816
818 3 108.609 303.767 -32.416 1.500 813
819 3 115.029 311.301 -32.829 1.800 818
820 3 121.402 317.709 -31.224 1.500 819
821 3 113.278 319.671 -37.274 1.800 820
822 3 117.579 316.395 -43.184 1.500 821
823 3 121.192 319.659 -43.098 1.800 822
824 3 108.665 315.999 -43.071 1.680 823
825 3 118.785 323.371 -41.309 1.728 824
826 3 111.953 326.156 -42.583 0.750 825
827 3 122.653 327.432 -46.820 1.800 826
828 3 109.727 326.285 -43.941 0.691 827
829 3 119.329 318.067 -41.809 1.800 823
830 3 119.710 324.153 -42.001 1.500 829
831 3 123.486 323.684 -47.936 1.500 830
832 3 126.720 322.323 -37.311 1.500 831
833 3 135.223 320.353 -40.144 1.382 832
834 3 116.305 326.243 -46.998 1.500 830
835 3 114.402 319.594 -38.787 1.440 834
836 3 130.779 327.617 -54.024 0.750 835
837 3 129.991 326.934 -49.151 0.900 836
838 3 141.361 318.374 -42.529 0.720 837
839 3 130.746 330.784 -45.351 0.750 838
840 3 145.803 319.718 -46.474 0.672 839
841 3 143.819 327.154 -47.976 0.750 840
842 3 135.553 322.970 -49.540 0.600 841
843 3 120.076 289.981 -25.391 3.240 802
844 3 111.229 292.332 -26.150 3.456 843
845 3 117.665 282.559 -28.690 0.600 844
846 3 114.560 284.621 -30.151 3.456 844
847 3 120.800 282.220 -22.522 0.768 846
848 3 122.996 286.021 -32.859 3.456 846
849 3 122.647 289.978 -34.586 3.900 848
850 3 140.079 299.300 -38.101 1.200 849
851 3 130.219 296.566 -31.194 3.900 849
852 3 130.178 302.097 -31.426 3.629 851
853 3 142.594 313.463 -45.226 3.888 852
854 3 150.611 317.400 -48.035 3.456 853
855 3 149.407 319.931 -48.974 3.300 854
856 3 139.642 326.022 -46.425 1.500 855
857 3 155.684 326.295 -47.982 1.500 856
858 3 145.820 332.405 -46.322 1.500 857
859 3 150.446 332.465 -49.205 1.500 858
860 3 140.794 333.532 -46.124 1.500 859
861 3 149.723 331.058 -46.705 1.500 860
862 3 153.837 336.298 -48.520 1.800 861
863 3 141.281 332.948 -43.316 0.750 862
864 3 145.394 339.873 -48.769 1.200 863
865 3 147.336 338.030 -49.511 0.750 864
866 3 147.712 345.245 -49.823 1.500 862
867 3 165.230 344.779 -45.683 1.500 866
868 3 155.179 345.085 -48.224 0.750 867
869 3 151.686 343.454 -50.776 1.200 868
870 3 144.354 332.972 -47.516 0.750 869
871 3 138.572 343.666 -49.012 0.750 870
872 3 140.143 335.684 -45.839 1.080 871
873 3 164.560 322.419 -46.940 3.300 855
874 3 161.958 326.404 -44.939 2.700 873
875 3 156.906 326.565 -45.034 1.536 874
876 3 169.376 328.760 -44.448 1.500 875
877 3 164.640 322.046 -46.203 1.200 876
878 3 171.639 328.521 -44.178 1.500 877
879 3 181.235 325.914 -45.507 1.500 878
880 3 175.647 326.434 -40.847 1.500 879
881 3 179.124 321.748 -43.329 1.200 880
882 3 177.781 323.537 -39.088 1.440 881
883 3 172.264 323.334 -39.221 1.440 882
884 3 159.415 335.248 -46.346 2.100 874
885 3 163.359 333.146 -49.199 2.880 884
886 3 171.875 334.921 -49.132 1.500 885
887 3 178.211 334.979 -50.188 1.500 886
888 3 196.281 335.968 -56.613 1.800 887
889 3 193.717 335.795 -48.478 1.680 888
890 3 190.415 342.988 -44.546 1.215 889
891 3 195.920 331.916 -40.434 1.500 890
892 3 195.287 332.047 -43.992 1.800 891
893 3 192.151 327.609 -41.266 1.500 892
894 3 198.770 344.816 -53.930 1.500 889
895 3 194.916 344.738 -52.918 1.500 894
896 3 190.535 343.530 -49.825 1.500 895
897 3 194.176 344.474 -53.592 1.800 896
898 3 201.689 338.995 -58.999 1.500 897
899 3 201.274 340.390 -49.451 1.843 898
900 3 209.164 347.137 -56.477 1.500 899
901 3 213.850 350.630 -52.651 1.012 900
902 3 218.528 345.535 -46.877 1.200 901
903 3 208.918 341.091 -49.646 0.900 902
904 3 169.080 333.034 -50.207 2.100 885
905 3 154.888 333.978 -52.340 3.000 904
906 3 167.429 331.918 -49.217 1.200 905
907 3 171.215 339.086 -57.893 1.500 906
908 3 166.670 343.250 -51.946 1.500 907
909 3 176.505 347.485 -64.457 1.800 908
910 3 160.832 347.020 -60.839 1.200 909
911 3 154.595 347.290 -56.466 1.200 910
912 3 158.850 344.854 -53.951 1.500 911
913 3 157.291 344.526 -56.662 1.200 912
914 3 170.124 343.030 -55.932 1.800 909
915 3 169.323 340.040 -55.182 1.800 914
916 3 167.640 349.251 -61.057 1.800 915
917 3 158.786 347.300 -58.556 2.100 916
918 3 170.500 348.429 -63.351 2.100 917
919 3 171.109 354.629 -59.978 1.500 918
920 3 159.217 349.092 -56.726 0.750 919
921 3 169.399 352.175 -69.750 0.750 920
922 3 162.287 356.384 -56.789 0.750 920
923 3 170.346 352.317 -64.430 1.500 919
924 3 168.049 354.973 -62.876 1.500 923
925 3 168.917 351.902 -64.979 1.500 924
926 3 177.473 353.188 -65.539 1.500 925
927 3 167.437 341.727 -53.717 2.100 904
928 3 170.646 341.644 -51.999 1.800 927
929 3 182.185 345.417 -57.763 2.400 928
930 3 179.105 346.801 -55.459 1.200 929
931 3 178.906 347.105 -57.614 1.200 930
932 3 198.801 346.407 -57.087 1.500 931
933 3 196.701 346.716 -59.880 1.800 932
934 3 193.941 348.400 -53.983 1.500 933
935 3 197.578 346.519 -57.726 1.500 934
936 3 206.821 355.980 -64.048 1.659 935
937 3 203.754 358.158 -59.596 1.440 936
938 3 184.993 351.028 -58.106 1.800 930
939 3 190.569 353.302 -59.780 1.800 938
940 3 179.772 355.782 -66.299 1.800 939
941 3 183.603 352.635 -68.651 1.800 940
942 3 193.386 363.109 -70.441 1.728 941
943 3 181.390 364.043 -72.393 1.440 942
944 3 186.788 359.309 -66.057 1.500 941
945 3 183.731 356.180 -64.846 1.500 944
946 3 200.128 363.987 -76.671 1.200 945
947 3 188.715 360.633 -68.437 1.440 946
948 3 189.015 368.827 -74.828 1.843 947
949 3 192.921 363.859 -79.037 1.500 948
950 3 198.738 367.686 -82.667 1.920 949
951 3 191.923 367.121 -84.626 0.750 950
952 3 201.151 368.065 -80.473 1.440 950
953 3 202.947 369.733 -76.719 1.008 952
954 3 196.044 348.087 -61.606 2.400 939
955 3 189.981 355.547 -60.816 1.500 954
956 3 200.237 356.302 -65.887 1.500 955
957 3 198.748 351.865 -66.559 1.500 956
958 3 195.255 353.698 -70.212 1.500 957
959 3 195.890 358.932 -66.090 1.215 958
960 3 210.154 362.291 -61.334 1.215 959
961 3 203.987 359.837 -64.153 1.500 960
962 3 214.073 362.685 -72.151 1.500 961
963 3 195.248 353.321 -62.529 1.500 959
964 3 201.938 362.053 -74.392 1.500 963
965 3 204.937 362.010 -67.687 1.800 964
966 3 206.332 366.980 -71.356 1.200 965
967 3 208.590 367.631 -71.465 1.440 966
968 3 87.900 271.044 -12.972 6.840 801
969 3 80.081 270.096 -10.673 1.012 968
970 3 69.267 270.589 -10.517 1.500 969
971 3 62.851 267.088 -1.372 1.500 970
972 3 64.197 261.242 -2.707 1.800 971
973 3 67.283 266.244 -7.631 1.800 972
974 3 79.610 279.893 -20.990 6.840 968
975 3 89.495 278.082 -18.961 6.480 974
976 3 81.781 282.278 -17.460 1.690 975
977 3 59.531 284.861 -5.831 1.500 976
978 3 62.986 272.060 -17.327 1.800 977
979 3 58.026 272.964 -8.658 1.500 978
980 3 59.143 272.018 -8.430 1.500 979
981 3 53.702 279.284 -14.628 1.500 980
982 3 68.693 280.919 -14.915 1.800 977
983 3 64.293 283.829 -10.724 1.680 982
984 3 52.805 281.088 -10.571 1.500 983
985 3 62.146 286.626 -11.934 1.500 984
986 3 55.614 278.989 -14.310 1.680 985
987 3 45.046 279.973 -12.891 1.500 986
988 3 50.949 284.338 -12.421 0.675 987
989 3 50.934 277.112 -14.647 0.720 988
990 3 86.853 283.533 -26.140 6.480 975
991 3 74.177 289.729 -24.379 6.840 990
992 3 56.952 288.470 -13.706 1.200 991
993 3 67.354 292.906 -24.438 1.500 992
994 3 64.434 291.920 -26.914 1.200 993
995 3 63.627 293.366 -24.292 1.080 994
996 3 62.596 292.929 -21.615 1.500 995
997 3 57.973 288.853 -23.029 0.720 996
998 3 51.517 290.008 -20.624 0.750 997
999 3 60.611 291.440 -21.997 0.750 998
1000 3 81.013 292.598 -20.655 6.840 991
1001 3 71.747 302.499 -29.214 5.875 1000
1002 3 86.657 303.898 -29.018 6.450 1001
1003 3 83.019 323.407 -40.227 4.355 1002
1004 3 54.686 329.607 -34.358 3.600 1003
1005 3 68.444 332.062 -44.235 0.768 1004
1006 3 66.182 322.297 -31.575 3.600 1004
1007 3 64.612 329.030 -38.278 3.456 1006
1008 3 53.293 338.334 -34.585 1.012 1007
1009 3 45.594 330.175 -29.168 1.440 1008
1010 3 37.936 337.535 -25.005 0.900 1009
1011 3 37.961 333.160 -20.019 0.750 1010
1012 3 42.446 341.850 -23.781 1.440 1011
1013 3 25.208 346.182 -19.797 1.536 1012
1014 3 57.722 335.338 -36.373 3.456 1007
1015 3 59.193 337.684 -30.795 0.600 1014
1016 3 48.042 344.051 -30.306 2.700 1014
1017 3 37.318 348.823 -31.617 3.226 1016
1018 3 33.470 351.523 -34.831 2.400 1017
1019 3 29.480 358.787 -32.756 1.536 1018
1020 3 13.687 348.618 -27.669 1.800 1019
1021 3 16.887 355.646 -31.573 1.500 1020
1022 3 15.009 363.646 -27.432 1.920 1021
1023 3 11.567 365.261 -30.340 1.920 1022
1024 3 38.317 353.422 -34.186 1.500 1018
1025 3 40.035 364.368 -32.450 1.800 1024
1026 3 28.755 363.469 -34.402 2.400 1025
1027 3 48.113 368.140 -31.348 2.100 1026
1028 3 35.986 369.947 -34.760 1.440 1027
1029 3 39.207 368.117 -36.609 1.800 1028
1030 3 35.002 368.723 -30.707 1.500 1029
1031 3 40.699 370.343 -36.730 1.200 1030
1032 3 39.865 381.854 -38.634 1.500 1031
1033 3 36.898 366.566 -32.626 1.690 1027
1034 3 40.977 368.476 -36.985 1.200 1033
1035 3 40.114 371.485 -32.789 1.680 1034
1036 3 47.486 376.140 -34.311 1.106 1035
1037 3 42.027 374.486 -33.398 1.382 1036
1038 3 55.457 369.716 -40.596 1.458 1037
1039 3 31.225 378.187 -32.184 1.200 1038
1040 3 91.344 323.944 -39.191 6.048 1002
1041 3 82.189 322.173 -36.541 5.100 1040
1042 3 93.957 335.369 -47.187 2.700 1041
1043 3 81.244 333.215 -50.476 1.800 1042
1044 3 78.342 346.876 -56.463 2.100 1043
1045 3 82.265 341.438 -55.027 1.500 1044
1046 3 80.843 343.551 -60.927 1.680 1045
1047 3 87.612 351.525 -63.955 1.800 1046
1048 3 97.697 333.767 -46.987 3.000 1042
1049 3 95.833 334.852 -54.126 2.400 1048
1050 3 90.989 340.188 -43.446 2.640 1049
1051 3 99.738 345.924 -51.441 2.400 1050
1052 3 104.047 351.606 -58.529 2.640 1051
1053 3 104.035 347.297 -61.069 1.800 1052
1054 3 97.624 346.598 -59.920 2.100 1053
1055 3 95.196 348.276 -60.124 2.640 1054
1056 3 89.699 350.469 -57.054 2.400 1055
1057 3 95.603 350.135 -58.319 2.100 1056
1058 3 94.911 347.859 -63.019 2.400 1057
1059 3 99.728 352.204 -61.409 1.500 1058
1060 3 111.417 359.682 -70.268 1.728 1059
1061 3 103.953 353.982 -66.211 1.500 1060
1062 3 110.056 358.795 -64.055 1.800 1061
1063 3 115.369 357.524 -64.825 1.800 1062
1064 3 114.519 360.275 -67.505 1.440 1063
1065 3 126.587 358.865 -69.804 1.536 1064
1066 3 114.780 363.830 -73.125 1.536 1065
1067 3 105.094 354.719 -60.350 2.400 1058
1068 3 98.364 352.864 -60.293 2.304 1067
1069 3 90.525 352.516 -59.682 2.400 1068
1070 3 92.622 358.321 -61.514 2.160 1069
1071 3 94.077 360.410 -58.300 1.500 1070
1072 3 101.762 364.823 -69.282 1.500 1071
1073 3 101.596 363.199 -70.379 1.500 1072
1074 3 118.420 366.083 -74.148 1.094 1073
1075 3 117.130 360.762 -84.677 1.152 1074
1076 3 121.805 365.265 -81.710 1.200 1075
1077 3 122.644 362.301 -83.059 1.200 1076
1078 3 114.824 360.675 -77.923 0.720 1077
1079 3 124.610 360.275 -83.347 0.750 1078
1080 3 121.957 365.184 -76.125 0.750 1079
1081 3 98.568 362.303 -77.669 1.680 1072
1082 3 91.286 359.102 -76.613 2.100 1081
1083 3 98.904 361.723 -74.555 1.597 1082
1084 3 94.925 367.960 -73.508 0.768 1083
1085 3 86.060 370.735 -74.801 0.720 1084
1086 3 86.278 364.860 -74.608 0.768 1085
1087 3 93.059 361.318 -81.944 1.597 1083
1088 3 87.225 365.271 -69.433 1.680 1087
1089 3 79.937 358.207 -73.740 1.690 1088
1090 3 84.400 366.805 -64.875 1.500 1089
1091 3 69.034 368.669 -57.575 0.400 1090
1092 3 78.169 372.058 -68.702 0.691 1091
1093 3 73.460 368.080 -61.734 1.500 1090
1094 3 66.797 359.489 -56.790 1.500 1093
1095 3 67.693 368.819 -60.244 1.800 1094
1096 3 94.175 359.330 -76.879 1.500 1082
1097 3 109.713 359.897 -81.885 1.200 1096
1098 3 98.795 357.013 -78.229 1.500 1097
1099 3 114.781 372.734 -82.609 1.200 1098
1100 3 97.773 365.189 -72.919 0.600 1099
1101 3 102.046 369.770 -72.477 0.750 1100
1102 3 97.877 358.802 -75.147 1.500 1096
1103 3 105.656 361.289 -77.093 1.500 1102
1104 3 109.548 359.923 -71.720 1.800 1103
1105 3 104.339 360.367 -83.463 1.475 1104
1106 3 115.643 365.908 -88.633 0.506 1105
1107 3 115.487 367.966 -81.840 0.750 1106
1108 3 106.264 377.120 -82.093 0.768 1107
1109 3 107.462 374.690 -73.035 0.768 1108
1110 3 114.420 367.642 -76.602 1.475 1105
1111 3 115.283 366.774 -81.705 1.597 1110
1112 3 115.049 364.406 -81.110 1.500 1111
1113 3 114.669 363.251 -85.826 1.215 1112
1114 3 118.887 369.131 -84.259 1.500 1113
1115 3 117.850 370.143 -87.202 1.440 1114
1116 3 97.708 330.916 -44.895 3.024 1041
1117 3 107.614 330.220 -46.910 3.000 1116
1118 3 106.225 330.748 -45.184 2.880 1117
1119 3 121.939 338.759 -55.924 0.900 1118
1120 3 118.732 341.283 -53.362 1.500 1119
1121 3 119.080 337.725 -50.223 1.800 1120
1122 3 133.146 337.874 -58.811 1.728 1121
1123 3 130.750 338.701 -56.599 0.750 1122
1124 3 136.845 339.587 -51.575 0.720 1123
1125 3 129.067 338.972 -56.647 1.728 1122
1126 3 138.459 341.601 -48.990 1.500 1125
1127 3 140.823 345.229 -53.505 1.500 1126
1128 3 142.352 344.093 -55.672 0.911 1127
1129 3 151.822 344.575 -60.106 1.593 1128
1130 3 114.060 337.330 -58.045 2.880 1118
1131 3 127.789 336.996 -50.970 2.419 1130
1132 3 110.500 342.624 -52.348 2.700 1131
1133 3 128.471 344.432 -60.932 1.500 1132
1134 3 120.421 347.181 -50.290 1.500 1133
1135 3 127.965 340.780 -58.725 1.500 1134
1136 3 136.673 350.682 -60.768 1.500 1135
1137 3 145.006 349.001 -63.174 1.800 1136
1138 3 152.037 351.007 -68.924 1.536 1137
1139 3 147.865 352.693 -63.398 1.800 1137
1140 3 153.830 357.070 -65.346 2.100 1139
1141 3 159.724 354.687 -66.684 1.800 1140
1142 3 168.446 362.779 -71.913 1.800 1141
1143 3 169.458 364.967 -73.314 1.800 1142
1144 3 167.682 362.618 -77.672 1.500 1143
1145 3 173.107 358.365 -69.245 1.344 1144
1146 3 182.139 356.642 -74.734 0.750 1145
1147 3 121.702 352.175 -61.401 2.100 1133
1148 3 125.103 349.671 -62.674 1.800 1147
1149 3 123.886 354.698 -68.216 1.139 1148
1150 3 123.643 350.761 -60.178 1.200 1149
1151 3 125.850 354.159 -65.729 1.440 1150
1152 3 120.446 359.974 -70.670 1.500 1151
1153 3 131.982 365.026 -76.480 1.597 1152
1154 3 120.733 357.860 -71.578 1.440 1153
1155 3 126.229 350.093 -64.316 1.800 1148
1156 3 135.123 357.773 -62.565 1.440 1155
1157 3 140.153 352.266 -67.902 1.440 1156
1158 3 147.847 362.513 -76.249 1.800 1157
1159 3 152.036 357.405 -76.298 1.800 1158
1160 3 149.686 357.656 -81.590 1.500 1159
1161 3 151.495 360.425 -70.298 1.800 1160
1162 3 145.876 355.518 -69.904 2.100 1161
1163 3 128.510 353.952 -67.765 1.800 1155
1164 3 132.224 356.495 -76.494 2.400 1163
1165 3 138.072 356.701 -76.337 1.500 1164
1166 3 147.797 365.863 -76.558 2.400 1165
1167 3 134.314 363.867 -68.771 1.440 1166
1168 3 126.985 358.505 -74.529 0.750 1167
1169 3 139.780 362.791 -78.731 1.800 1167
1170 3 141.825 357.911 -80.894 1.344 1169
1171 3 143.407 366.003 -85.804 1.475 1170
1172 3 149.456 363.449 -85.720 0.768 1171
1173 3 147.287 366.174 -79.159 0.768 1172
1174 3 145.456 359.343 -88.110 0.720 1172
1175 3 141.375 364.980 -87.629 0.750 1174
1176 3 133.675 360.639 -86.172 0.600 1175
1177 3 140.751 362.427 -86.967 0.750 1176
1178 3 133.628 362.465 -88.875 0.750 1177
1179 3 143.423 354.895 -75.759 1.500 1170
1180 3 145.056 363.016 -80.375 1.200 1179
1181 3 155.104 371.286 -79.501 1.800 1180
1182 3 143.212 363.759 -77.850 1.200 1181
1183 3 154.612 360.367 -81.941 1.500 1182
1184 3 157.453 368.423 -82.697 1.500 1183
1185 3 158.103 362.938 -79.499 1.728 1184
1186 3 156.116 364.715 -84.757 1.200 1185
1187 3 168.266 358.600 -90.229 0.750 1186
1188 3 159.318 358.635 -78.347 0.675 1187
1189 3 169.839 362.595 -90.127 0.768 1188
1190 3 167.861 362.309 -85.602 0.750 1189
1191 3 159.462 361.584 -90.377 1.728 1185
1192 3 163.391 366.555 -85.478 1.500 1191
1193 3 154.562 364.953 -86.890 1.800 1192
1194 3 160.430 367.156 -86.496 1.800 1193
1195 3 154.811 360.045 -86.680 1.500 1194
1196 3 158.840 363.896 -88.691 1.500 1195
1197 3 102.863 131.571 90.732 8.640 1
1198 3 106.575 117.936 103.685 8.280 1197
1199 3 106.021 96.563 111.534 8.280 1198
1200 3 131.313 87.588 107.769 7.200 1199
1201 3 134.625 81.167 119.819 7.500 1200
1202 3 145.042 77.147 128.369 9.704 1201
1203 3 165.432 56.267 138.254 7.500 1202
1204 3 180.010 46.381 143.467 7.500 1203
1205 3 179.213 34.641 148.357 9.000 1204
1206 3 211.820 26.490 162.356 8.294 1205
1207 3 223.417 12.323 169.842 8.640 1206
1208 3 237.222 8.088 165.956 7.800 1207
1209 3 246.490 5.241 168.063 7.800 1208
1210 3 248.844 3.893 164.393 1.555 1209
1211 3 270.190 10.190 162.926 1.200 1210
1212 3 271.806 8.227 166.657 1.500 1211
1213 3 272.785 14.364 162.117 1.500 1212
1214 3 267.953 10.673 162.909 1.555 1210
1215 3 266.174 4.987 169.280 2.100 1214
1216 3 273.529 15.873 162.740 1.680 1215
1217 3 250.344 2.066 172.652 7.800 1209
1218 3 240.573 -3.765 177.931 6.120 1217
1219 3 268.652 2.848 178.710 6.120 1218
1220 3 266.160 0.279 168.081 2.074 1219
1221 3 274.222 5.882 172.813 2.160 1220
1222 3 287.255 10.225 174.070 1.728 1221
1223 3 295.054 11.045 168.514 2.100 1222
1224 3 304.601 16.325 168.454 2.100 1223
1225 3 306.561 17.231 176.115 1.500 1224
1226 3 313.846 18.577 169.183 1.440 1225
1227 3 283.194 12.557 168.004 2.400 1221
1228 3 289.316 21.189 165.608 1.728 1227
1229 3 304.958 18.960 165.069 1.800 1228
1230 3 310.923 22.071 165.692 2.016 1229
1231 3 322.851 24.892 166.492 1.800 1230
1232 3 323.510 16.498 161.704 1.500 1231
1233 3 325.086 24.848 163.171 1.728 1231
1234 3 335.155 27.494 164.787 1.728 1233
1235 3 323.624 40.843 165.090 1.350 1234
1236 3 268.107 -4.073 172.130 6.739 1219
1237 3 264.196 -3.581 182.699 6.739 1236
1238 3 280.932 -1.988 174.908 0.720 1237
1239 3 287.866 -2.428 176.555 1.500 1238
1240 3 298.111 0.151 172.650 1.500 1239
1241 3 259.943 -7.098 187.367 6.048 1237
1242 3 287.514 -14.794 182.462 1.728 1241
1243 3 300.412 -13.998 182.930 1.500 1242
1244 3 307.767 -9.139 190.935 1.800 1243
1245 3 313.872 -15.365 191.436 1.800 1244
1246 3 324.267 -14.423 187.738 1.800 1245
1247 3 318.758 -18.521 189.593 1.500 1246
1248 3 328.732 -23.264 190.664 1.800 1247
1249 3 335.342 -14.342 187.491 2.100 1248
1250 3 280.922 -16.628 177.987 7.200 1241
1251 3 284.471 -24.323 183.355 7.200 1250
1252 3 303.739 -23.047 180.669 1.200 1251
1253 3 305.756 -23.272 182.092 1.382 1252
1254 3 289.115 -26.795 179.399 5.760 1251
1255 3 285.692 -37.097 198.489 4.680 1254
1256 3 288.191 -31.030 196.997 4.680 1255
1257 3 301.166 -24.235 191.441 1.012 1256
1258 3 301.054 -42.890 191.747 4.778 1256
1259 3 299.109 -49.282 203.527 3.600 1258
1260 3 309.161 -41.912 193.327 3.600 1259
1261 3 320.282 -47.730 199.491 1.080 1260
1262 3 322.548 -50.908 201.952 1.500 1261
1263 3 334.578 -47.810 193.182 1.500 1262
1264 3 321.619 -53.003 203.459 3.300 1260
1265 3 315.494 -62.771 199.513 5.100 1264
1266 3 324.226 -54.054 213.348 5.100 1265
1267 3 334.833 -55.188 200.610 2.100 1266
1268 3 327.099 -65.182 205.738 4.800 1266
1269 3 324.043 -76.350 209.206 4.200 1268
1270 3 335.196 -85.487 216.055 4.500 1269
1271 3 338.090 -95.778 220.491 3.900 1270
1272 3 341.366 -98.749 223.672 3.300 1271
1273 3 340.510 -103.950 231.418 2.700 1272
1274 3 344.273 -109.847 223.016 2.400 1273
1275 3 361.813 -110.761 227.397 2.304 1274
1276 3 354.988 -111.106 231.539 2.205 1275
1277 3 362.389 -119.024 235.646 1.800 1276
1278 3 370.545 -126.039 241.155 1.500 1277
1279 3 379.842 -129.563 238.431 1.800 1278
1280 3 377.379 -133.066 240.834 1.800 1279
1281 3 386.417 -137.676 253.193 0.800 1280
1282 3 349.761 -114.284 236.094 1.500 1274
1283 3 344.756 -115.027 239.527 1.800 1282
1284 3 341.079 -125.182 240.879 1.800 1283
1285 3 344.735 -122.191 237.935 1.800 1284
1286 3 348.231 -128.122 245.421 1.500 1285
1287 3 353.705 -128.429 244.195 1.500 1286
1288 3 365.041 -127.732 245.209 1.500 1287
1289 3 355.349 -134.770 246.691 1.440 1288
1290 3 367.262 -138.385 253.333 1.800 1289
