# Supplementary material for: Adaptations during Maturation in an Identified Honeybee Interneuron Responsive to Waggle Dance Vibration Signals
Source: eNeuro. 2019 Sep 5;6(5):ENEURO.0454-18.2019. doi: 10.1523/ENEURO.0454-18.2019 (PMC6731536; doi:10.1523/ENEURO.0454-18.2019)
Supplement: Extended Data 1 — This ZIP file contains all the code used to generate the results of this publication. The code is organized into two folders: (1) GJEphys-master, which contains code for analyzing and plotting electrophysiology data and (2) GJMorph-master, which contains code for analyzing morphology data. Download Extended Data 1, ZIP file. [file sup_enu-eN-NWR-0454-18-s02.zip › Reg-MaxS-1.1/TestFiles/HSN-fluoro01.CNGNoiseStd4RandTrans2.swc]

#  SWC to SWC conversion from L-Measure. Sridevi Polavaram: spolavar@gmu.edu
#  Original fileName:/cng_repository/Soumya/LM_Automated_Testing_Enviornment/Test_Lm3.7.2_11022011_SG_Linux_NMOConv8/TestResults/LoadTest/test_52/HSN-fluoro01.CNG.swc
# 
#  Original file HSN-fluoro01.swc edited using StdSwc version 1.31 on 5/31/11.
#  Irregularities and fixes documented in HSN-fluoro01.swc.std.  See StdSwc1.31.doc for more information.
# 
#  HSN neuron (lobula place tangential cells, LPTC) from Calliphora vicina
#  identification by response properties, in vivo Alexa injection, 2-photon-microscopy imaging, x63 objective, multiple image tiles
#  reconstructed and processed with Matlab and the TREES toolbox http://www.treestoolbox.org
#  scaling 1:1:1 um
#   Max Planck Institute of Neurobiology, Martinsried, Germany
#   Systems and Computational Neuroscience, Alexander Borst
#   published in "The morphological identity of insect dendrites" Cuntz H, Forstner F, Haag J, Borst A. PMID 19112481
#  SCALE 1.0 1.0 1.0 
# 
1 1 96.299 39.024 43.915 6.912 -1
2 1 105.029 22.907 40.453 6.912 1
3 1 105.562 43.279 41.487 6.912 1
4 3 88.640 19.853 49.404 2.100 1
5 3 86.710 -5.684 45.503 6.420 4
6 3 84.467 -14.308 44.131 8.640 5
7 3 81.417 -24.697 31.684 13.312 6
8 3 80.877 -26.520 28.858 15.974 7
9 3 82.747 -23.353 55.787 14.930 8
10 3 89.179 -36.476 56.459 8.294 9
11 3 104.354 40.917 51.482 6.912 1
12 3 81.151 54.166 28.894 6.221 11
13 3 79.984 72.359 24.395 7.560 12
14 3 72.193 85.397 18.919 6.300 13
15 3 68.917 109.403 0.041 8.294 14
16 3 67.566 132.096 9.288 8.280 15
17 3 79.188 145.223 8.987 9.331 16
18 3 55.615 144.263 2.646 1.800 17
19 3 37.231 152.753 14.440 1.500 18
20 3 41.121 153.959 1.917 0.900 19
21 3 33.053 143.691 0.854 1.200 20
22 3 31.294 144.922 2.332 1.500 19
23 3 21.983 153.218 -1.003 1.500 22
24 3 37.262 156.746 -2.566 0.900 23
25 3 34.822 156.976 0.126 0.750 24
26 3 32.122 161.442 2.700 0.750 25
27 3 22.241 154.406 9.320 1.500 23
28 3 26.686 147.775 1.575 0.720 27
29 3 13.051 141.533 -0.238 0.600 28
30 3 26.434 155.369 -3.501 1.500 27
31 3 -2.030 156.739 -20.980 1.500 30
32 3 -7.042 166.980 -10.472 2.100 31
33 3 -11.152 155.503 -18.836 1.500 32
34 3 -3.068 162.955 -37.769 1.500 33
35 3 -14.259 150.208 -21.904 1.440 34
36 3 -27.010 144.954 -22.835 0.675 35
37 3 -32.167 138.952 -29.595 0.750 36
38 3 -38.866 146.667 -20.654 1.080 37
39 3 -20.693 136.695 -23.229 1.500 35
40 3 -21.198 137.405 -32.299 0.900 39
41 3 -34.941 129.285 -14.787 1.200 40
42 3 6.026 157.153 -19.267 2.100 32
43 3 -13.771 165.299 -43.640 1.500 42
44 3 -14.453 172.059 -27.730 1.800 43
45 3 -27.899 186.213 -30.135 1.080 44
46 3 -27.937 169.910 -27.065 1.800 44
47 3 -39.990 173.490 -29.089 1.500 46
48 3 -43.224 166.331 -51.267 1.500 47
49 3 -53.637 176.267 -33.309 1.800 48
50 3 -43.852 181.194 -32.262 1.440 49
51 3 -63.892 170.266 -37.955 1.200 49
52 3 -68.222 172.386 -31.211 1.690 51
53 3 -82.700 152.297 -32.010 1.012 52
54 3 -88.771 165.053 -25.582 0.768 53
55 3 -77.655 170.733 -35.423 1.440 54
56 3 -85.080 167.720 -31.459 1.125 52
57 3 -108.319 157.743 -44.452 0.750 56
58 3 -114.476 160.671 -25.769 0.720 57
59 3 -109.658 167.358 -41.655 0.750 58
60 3 -109.506 162.880 -32.418 0.720 58
61 3 -126.188 158.360 -42.261 0.600 60
62 3 -115.476 159.984 -35.579 0.600 60
63 3 -60.260 160.103 -30.849 1.800 48
64 3 -59.535 159.021 -17.336 1.843 63
65 3 -74.463 163.047 -29.994 1.728 64
66 3 -81.065 156.644 -36.022 1.500 65
67 3 -80.460 151.865 -15.969 1.800 66
68 3 -90.144 151.762 -23.538 1.500 67
69 3 -84.298 153.329 -10.571 1.500 68
70 3 -87.763 147.021 -25.517 1.800 69
71 3 -97.853 147.957 -10.956 1.500 70
72 3 -91.267 146.466 -8.759 1.680 71
73 3 -93.780 139.175 -28.029 1.500 72
74 3 -107.048 139.473 -9.501 1.800 73
75 3 -97.266 130.592 -30.377 0.750 74
76 3 71.294 159.166 12.274 9.331 17
77 3 85.246 158.806 18.821 1.080 76
78 3 103.418 166.720 31.562 1.440 77
79 3 96.672 150.286 36.243 1.500 78
80 3 106.486 147.365 24.248 1.500 79
81 3 119.454 154.677 46.912 1.500 80
82 3 115.511 149.034 37.821 1.500 81
83 3 114.823 158.916 32.047 1.500 82
84 3 113.675 143.475 28.702 1.200 83
85 3 125.088 158.639 38.228 1.500 84
86 3 130.093 160.660 36.741 1.500 85
87 3 103.353 140.108 34.945 1.500 80
88 3 120.153 152.223 35.179 1.200 87
89 3 95.349 138.113 29.561 1.500 88
90 3 108.065 127.565 13.963 1.344 89
91 3 91.287 139.037 27.376 1.500 89
92 3 106.776 133.355 31.704 1.200 88
93 3 116.018 145.525 42.644 1.200 92
94 3 114.181 144.620 42.814 1.500 93
95 3 126.825 137.646 37.764 1.500 94
96 3 110.071 132.969 40.756 1.500 95
97 3 108.515 130.251 45.345 1.800 96
98 3 103.418 116.893 36.008 1.500 97
99 3 106.153 133.567 38.826 1.200 98
100 3 122.517 129.822 34.408 1.800 99
101 3 117.319 132.789 48.419 1.500 100
102 3 109.987 117.532 40.808 1.440 101
103 3 55.772 156.401 17.593 9.331 76
104 3 69.982 159.984 14.216 9.331 103
105 3 64.682 169.404 -3.859 6.480 104
106 3 54.000 179.443 -9.197 0.759 105
107 3 51.083 178.406 0.149 6.480 105
108 3 57.370 190.917 15.117 0.720 107
109 3 47.056 188.629 -8.815 6.480 107
110 3 65.473 192.597 -18.472 1.200 109
111 3 49.002 203.009 1.272 5.700 109
112 3 29.984 182.678 -17.519 1.536 111
113 3 40.777 197.053 -4.476 5.700 111
114 3 48.154 203.196 -5.896 5.760 113
115 3 45.229 200.685 -15.916 5.400 114
116 3 54.144 213.500 -12.210 1.200 115
117 3 51.357 219.279 -13.134 0.750 116
118 3 73.683 225.147 -7.488 0.720 117
119 3 48.152 219.286 -4.830 1.008 117
120 3 49.425 222.282 0.743 0.720 119
121 3 46.658 206.381 -19.057 5.400 115
122 3 36.385 202.291 -45.364 1.350 121
123 3 30.323 197.883 -41.745 1.920 122
124 3 39.339 213.958 -19.267 5.400 121
125 3 41.350 210.826 -36.034 6.120 124
126 3 28.307 230.183 -16.895 1.125 125
127 3 40.874 232.985 -24.433 0.750 126
128 3 41.447 234.738 -9.553 0.750 127
129 3 34.234 242.073 -16.814 0.750 128
130 3 23.925 216.586 -29.154 6.120 125
131 3 -5.370 214.251 -24.078 3.960 130
132 3 -13.329 219.366 -31.875 3.650 131
133 3 -21.571 217.659 -40.096 4.080 132
134 3 -32.789 216.478 -44.330 1.215 133
135 3 -60.372 210.387 -50.325 1.382 134
136 3 -57.519 205.621 -33.418 1.500 135
137 3 -54.912 226.136 -44.272 4.080 133
138 3 -52.882 220.109 -49.510 3.600 137
139 3 -65.666 215.551 -39.756 0.450 138
140 3 -65.583 243.884 -55.242 3.600 138
141 3 -72.877 227.609 -45.291 1.440 140
142 3 -67.302 233.039 -49.218 3.600 140
143 3 -65.148 253.980 -39.786 1.200 142
144 3 -77.223 235.425 -41.561 3.600 142
145 3 -70.753 239.284 -47.689 2.700 144
146 3 -76.179 237.399 -40.207 1.800 145
147 3 -88.569 232.318 -27.376 1.500 146
148 3 -103.820 230.563 -43.949 1.800 147
149 3 -103.392 235.271 -45.082 1.500 148
150 3 -108.356 232.759 -37.611 1.500 149
151 3 -109.920 236.096 -45.782 1.500 150
152 3 -110.909 237.195 -39.365 1.382 151
153 3 -113.471 231.607 -40.715 1.500 151
154 3 -125.792 230.069 -44.493 1.080 153
155 3 -131.148 232.233 -52.173 0.750 154
156 3 -126.895 222.218 -40.580 1.500 153
157 3 -127.805 231.760 -44.795 1.200 156
158 3 -139.676 221.136 -37.402 1.800 157
159 3 -147.007 217.977 -60.809 0.750 158
160 3 -153.473 225.503 -55.336 1.536 158
161 3 -135.940 221.803 -38.954 0.900 157
162 3 -134.733 217.003 -46.222 0.750 161
163 3 -142.663 216.766 -21.335 0.768 162
164 3 -69.747 230.598 -41.420 3.600 144
165 3 -89.869 243.963 -41.708 3.600 164
166 3 -95.946 255.412 -45.308 1.080 165
167 3 -89.413 257.289 -40.563 3.600 165
168 3 -108.796 253.851 -40.390 3.456 167
169 3 -88.775 262.242 -21.284 0.750 168
170 3 -103.340 255.413 -24.696 3.456 168
171 3 -106.271 265.949 -33.784 1.382 170
172 3 -100.262 274.754 -32.005 1.500 171
173 3 -108.361 275.330 -34.946 1.500 172
174 3 -103.823 278.988 -26.029 1.344 173
175 3 -117.788 279.188 -36.959 1.200 174
176 3 -111.930 277.455 -39.746 1.800 175
177 3 -110.669 285.085 -39.290 0.768 176
178 3 -101.306 258.845 -25.368 1.500 171
179 3 -88.347 273.454 -25.373 0.720 178
180 3 -106.994 268.313 -32.294 1.500 178
181 3 -93.874 278.719 -23.871 0.720 180
182 3 -105.533 279.401 -31.661 1.500 180
183 3 -93.649 272.613 -22.547 1.500 182
184 3 -108.178 287.487 -28.857 1.344 183
185 3 -89.281 279.454 -29.462 0.750 184
186 3 -105.708 250.923 -31.820 3.456 170
187 3 -102.543 262.144 -40.732 3.600 186
188 3 -119.537 252.825 -29.526 0.900 187
189 3 -140.313 254.052 -43.126 0.750 188
190 3 -129.063 254.722 -48.033 1.200 189
191 3 -141.706 250.351 -42.376 1.500 190
192 3 -144.904 256.446 -42.028 1.200 191
193 3 -135.039 257.293 -39.702 1.659 192
194 3 -132.275 248.562 -42.688 1.200 190
195 3 -143.205 242.459 -44.591 1.168 194
196 3 -139.415 236.962 -38.553 0.750 195
197 3 -146.917 250.149 -42.958 1.200 194
198 3 -151.498 242.416 -52.372 1.200 197
199 3 -104.485 267.942 -54.002 3.600 187
200 3 -129.786 266.270 -47.723 3.000 199
201 3 -127.324 278.252 -42.094 1.500 200
202 3 -144.875 280.555 -35.993 1.800 201
203 3 -135.286 281.848 -58.179 1.680 202
204 3 -140.669 284.403 -57.861 1.536 203
205 3 -146.928 298.285 -58.751 1.920 204
206 3 -144.898 296.496 -65.484 1.800 205
207 3 -150.557 300.571 -60.223 1.680 206
208 3 -147.511 303.149 -87.636 1.500 207
209 3 -135.245 309.460 -76.444 1.500 208
210 3 -138.892 307.392 -82.258 1.500 209
211 3 -147.054 308.321 -79.584 1.200 210
212 3 -151.241 304.743 -104.081 1.500 211
213 3 -155.348 306.205 -93.766 1.215 212
214 3 -129.821 275.144 -43.815 3.000 200
215 3 -130.636 271.928 -35.599 0.675 214
216 3 -131.873 279.651 -36.456 3.000 214
217 3 -142.311 277.554 -41.065 2.592 216
218 3 -165.702 267.193 -47.081 1.475 217
219 3 -173.680 268.735 -56.402 1.500 218
220 3 -174.690 252.561 -54.204 1.500 219
221 3 -175.474 261.670 -48.627 1.352 219
222 3 -166.817 267.757 -52.239 1.440 221
223 3 -139.738 277.568 -53.565 2.592 217
224 3 -145.482 277.169 -63.779 2.880 223
225 3 -170.670 266.134 -49.209 2.100 224
226 3 -162.463 269.878 -62.842 1.500 225
227 3 -177.545 269.324 -46.988 1.500 226
228 3 -183.950 267.151 -62.635 1.500 227
229 3 -180.842 274.202 -72.552 1.536 228
230 3 -179.725 270.275 -71.977 1.327 229
231 3 -192.708 260.386 -66.244 1.440 230
232 3 -174.470 271.517 -54.525 1.344 230
233 3 -206.842 262.064 -63.308 1.500 232
234 3 -213.275 264.975 -57.536 1.659 233
235 3 -220.873 280.865 -54.119 1.613 234
236 3 -214.552 270.710 -65.845 1.500 235
237 3 -243.068 271.128 -60.729 1.500 236
238 3 -240.371 265.961 -55.314 1.200 237
239 3 -251.415 277.527 -58.102 1.500 238
240 3 -155.874 275.497 -63.267 2.880 224
241 3 -161.446 278.773 -62.154 2.592 240
242 3 -172.015 278.379 -70.671 2.322 241
243 3 -181.548 282.948 -57.999 2.074 242
244 3 -199.731 288.181 -58.696 0.675 243
245 3 -189.205 278.708 -71.858 0.750 244
246 3 -202.900 279.971 -65.597 1.125 245
247 3 -208.593 273.510 -53.158 0.600 246
248 3 -226.265 276.578 -52.033 0.750 247
249 3 -216.443 282.534 -50.800 0.600 248
250 3 -232.570 266.920 -58.717 0.750 248
251 3 -198.619 292.552 -67.863 2.074 243
252 3 -179.913 302.075 -65.099 0.768 251
253 3 -186.862 301.103 -68.097 0.720 252
254 3 -185.114 297.029 -65.843 1.800 251
255 3 -179.526 301.185 -73.343 1.800 254
256 3 -168.694 312.505 -78.727 0.750 255
257 3 -188.892 307.614 -87.256 1.500 255
258 3 -162.674 309.704 -92.719 1.800 257
259 3 -172.819 315.127 -79.159 1.500 258
260 3 -166.405 309.724 -98.430 1.800 259
261 3 -180.542 307.933 -93.170 2.100 260
262 3 -173.703 311.000 -103.199 1.500 261
263 3 -169.869 314.199 -113.814 1.500 262
264 3 -165.792 305.320 -121.493 1.500 263
265 3 -170.446 302.926 -116.856 1.500 264
266 3 -173.559 304.585 -140.057 1.200 265
267 3 -190.046 306.768 -135.738 1.440 266
268 3 -185.892 302.873 -83.370 1.800 254
269 3 -189.897 298.752 -91.658 1.475 268
270 3 -184.771 297.655 -87.938 1.296 269
271 3 -175.434 302.745 -97.681 1.500 270
272 3 -186.479 289.944 -94.764 1.200 271
273 3 -181.823 299.560 -96.833 1.500 272
274 3 -181.730 295.350 -92.631 1.500 273
275 3 -180.647 298.330 -96.992 1.500 270
276 3 -200.175 301.290 -99.008 1.500 275
277 3 -197.780 294.952 -96.649 1.500 275
278 3 -185.325 295.475 -117.136 1.500 277
279 3 -192.264 294.601 -114.427 1.536 278
280 3 -211.934 282.461 -122.487 1.500 279
281 3 -218.438 270.243 -121.230 1.200 280
282 3 -233.054 283.464 -119.420 1.536 281
283 3 22.561 230.712 -25.588 3.960 130
284 3 18.443 249.337 -41.338 4.666 283
285 3 16.429 239.898 -26.896 0.672 284
286 3 12.668 247.633 -20.084 0.759 285
287 3 9.267 247.453 -32.576 0.750 286
288 3 4.842 254.518 -13.810 0.300 287
289 3 10.718 240.862 -11.603 0.750 287
290 3 8.882 246.089 -17.300 4.666 284
291 3 9.070 257.926 -19.755 4.800 290
292 3 -4.051 248.127 -36.670 1.215 291
293 3 -27.807 239.029 -19.465 1.500 292
294 3 -30.216 255.725 -24.045 1.500 293
295 3 -37.467 248.512 -15.484 1.800 294
296 3 -56.692 251.960 -26.596 1.800 295
297 3 -68.333 260.593 -26.587 2.100 296
298 3 -70.407 265.063 -15.316 1.800 297
299 3 -63.478 276.722 -29.614 1.500 298
300 3 -69.123 281.615 -23.664 1.500 299
301 3 -92.000 285.418 -10.326 1.536 300
302 3 -9.871 262.635 -19.324 4.800 291
303 3 0.955 261.300 -11.596 0.600 302
304 3 -5.573 263.182 -3.740 0.675 303
305 3 -9.460 258.306 -7.124 0.691 304
306 3 8.048 258.440 5.391 0.675 305
307 3 -16.997 260.899 -22.489 4.800 302
308 3 -24.445 271.050 -11.692 6.300 307
309 3 -11.399 274.003 -3.342 1.200 308
310 3 -23.981 268.894 -18.490 6.300 308
311 3 -18.735 291.816 -5.411 2.074 310
312 3 -11.156 281.328 -11.995 1.800 311
313 3 -24.133 289.936 15.533 1.500 312
314 3 -11.127 294.008 1.436 1.613 313
315 3 -16.951 292.283 10.498 1.536 314
316 3 -7.612 300.026 9.533 1.440 315
317 3 -14.753 294.766 -5.229 1.800 312
318 3 -11.118 297.902 10.143 1.800 317
319 3 -17.424 295.818 4.700 1.500 318
320 3 -3.203 309.170 10.725 1.500 319
321 3 -12.962 300.349 14.547 1.800 320
322 3 -23.153 311.780 14.904 1.500 321
323 3 0.333 318.482 9.239 1.500 322
324 3 2.818 313.653 15.668 1.500 323
325 3 -16.244 312.308 5.687 1.500 324
326 3 -19.375 314.985 10.197 1.037 325
327 3 -29.734 315.761 18.773 0.720 326
328 3 -7.283 330.731 21.998 1.200 327
329 3 -16.119 323.678 7.373 1.500 328
330 3 -19.683 268.280 -15.260 6.300 310
331 3 -33.337 269.710 -8.732 1.344 330
332 3 -40.201 284.610 -3.052 6.300 330
333 3 -25.512 281.127 -22.807 6.300 332
334 3 -38.181 278.140 -17.182 0.675 333
335 3 -49.882 270.446 -6.871 0.750 334
336 3 -30.661 289.922 -8.868 6.300 333
337 3 -38.224 293.843 -14.584 6.900 336
338 3 -39.733 295.053 -27.796 3.600 337
339 3 -50.915 294.860 -20.118 0.720 338
340 3 -61.016 284.207 -10.989 0.750 339
341 3 -68.969 283.666 -11.892 0.750 340
342 3 -51.313 280.226 -8.070 0.720 341
343 3 -62.324 277.709 -9.037 0.750 342
344 3 -55.890 302.403 -25.596 3.600 338
345 3 -55.537 297.825 -17.935 3.600 344
346 3 -61.088 304.781 -18.178 1.352 345
347 3 -65.831 313.077 -8.311 1.500 346
348 3 -56.539 304.392 -14.794 0.720 347
349 3 -69.274 292.504 -9.208 1.500 347
350 3 -71.637 313.650 -12.130 1.200 349
351 3 -69.320 309.775 -10.722 1.500 350
352 3 -69.785 310.845 -24.110 1.800 351
353 3 -65.879 314.931 -21.057 1.500 352
354 3 -65.206 311.156 -23.486 1.200 353
355 3 -60.603 315.876 -6.805 0.720 354
356 3 -72.009 309.952 -30.167 1.500 353
357 3 -86.024 310.221 -17.209 1.500 356
358 3 -78.393 316.022 -9.596 1.500 357
359 3 -68.532 318.129 -17.331 1.500 358
360 3 -62.396 322.016 -12.609 1.800 359
361 3 -65.337 323.831 -17.624 1.500 360
362 3 -70.343 315.168 -21.728 1.200 358
363 3 -79.664 327.661 -16.507 1.440 362
364 3 -78.920 322.857 -23.716 1.500 363
365 3 -83.450 315.919 -27.082 0.750 364
366 3 -71.761 296.578 -5.498 3.600 345
367 3 -76.579 296.867 -8.792 0.911 366
368 3 -50.792 291.331 -12.963 1.200 367
369 3 -77.495 295.450 -14.307 0.720 368
370 3 -65.220 305.317 -26.041 3.600 366
371 3 -76.011 296.901 -16.831 0.506 370
372 3 -79.677 290.852 -23.489 0.720 371
373 3 -85.021 286.405 -18.277 0.720 372
374 3 -87.607 293.277 -20.965 0.672 373
375 3 -74.675 306.412 -20.439 3.600 370
376 3 -84.905 298.439 -21.697 3.000 375
377 3 -92.862 305.512 -22.915 1.152 376
378 3 -103.382 294.143 -26.555 1.125 377
379 3 -101.224 302.443 -19.730 3.000 376
380 3 -92.222 309.745 -18.285 2.520 379
381 3 -91.350 302.914 -29.719 0.675 380
382 3 -93.071 302.139 -38.666 0.720 381
383 3 -85.937 310.886 -14.519 2.520 380
384 3 -100.317 298.186 -33.001 1.536 383
385 3 -106.962 307.411 -11.672 1.500 384
386 3 -106.580 311.194 -27.709 1.500 385
387 3 -109.566 316.538 -17.730 1.416 386
388 3 -110.121 304.512 -24.090 0.720 387
389 3 -110.470 301.590 -34.395 0.750 388
390 3 -113.738 311.224 -49.199 0.750 389
391 3 -129.732 309.835 -42.943 0.750 390
392 3 -115.702 316.146 -21.283 1.500 387
393 3 -112.778 316.049 -39.319 1.200 392
394 3 -120.919 311.397 -36.777 1.200 393
395 3 -112.738 313.859 -26.699 1.200 394
396 3 -121.378 313.455 -42.184 1.500 395
397 3 -111.109 315.698 -44.937 1.500 396
398 3 -131.690 309.569 -34.948 1.800 397
399 3 -122.110 306.443 -50.352 1.200 398
400 3 -133.059 311.891 -53.798 1.200 399
401 3 -95.790 315.605 -34.960 2.520 383
402 3 -103.862 320.223 -46.473 2.520 401
403 3 -104.564 332.586 -42.176 2.520 402
404 3 -110.612 318.690 -29.535 1.382 403
405 3 -102.444 330.998 -52.309 0.720 404
406 3 -91.931 334.730 -32.245 1.125 404
407 3 -100.040 327.925 -60.015 2.520 403
408 3 -122.398 313.417 -52.105 0.540 407
409 3 -118.858 321.929 -55.010 0.720 408
410 3 -127.371 322.853 -63.117 0.562 409
411 3 -129.305 317.131 -42.381 0.750 409
412 3 -137.925 320.181 -46.269 0.750 411
413 3 -139.542 309.097 -62.469 0.750 412
414 3 -118.083 330.295 -55.673 2.520 407
415 3 -104.297 332.758 -66.496 2.100 414
416 3 -107.815 330.187 -52.540 0.900 415
417 3 -107.995 337.271 -58.145 2.100 415
418 3 -112.019 324.876 -72.537 0.600 417
419 3 -126.143 325.007 -67.425 0.720 418
420 3 -129.652 316.478 -80.486 0.720 419
421 3 -151.987 313.806 -75.304 0.720 420
422 3 -136.037 317.837 -75.442 0.750 419
423 3 -137.876 305.408 -85.281 0.600 422
424 3 -143.124 314.601 -57.512 0.768 423
425 3 -113.967 330.965 -74.126 2.100 417
426 3 -115.912 324.856 -75.114 2.100 425
427 3 -111.219 332.741 -72.152 0.400 426
428 3 -111.133 330.042 -74.250 2.100 426
429 3 -123.682 330.039 -72.708 0.900 428
430 3 -147.420 323.647 -82.142 0.672 429
431 3 -151.659 315.839 -85.025 0.720 430
432 3 -129.243 339.539 -74.064 2.074 428
433 3 -127.911 333.765 -80.548 0.720 432
434 3 -128.367 329.589 -81.649 1.200 433
435 3 -135.847 343.247 -73.447 1.500 432
436 3 -123.123 339.632 -69.548 1.500 435
437 3 -119.832 341.582 -71.906 0.746 435
438 3 -118.660 333.842 -87.984 1.200 437
439 3 -116.832 346.639 -65.395 1.200 438
440 3 -102.463 341.866 -55.717 1.200 439
441 3 -39.189 300.824 -7.211 4.800 337
442 3 -42.159 314.364 -0.196 1.382 441
443 3 -42.731 303.880 4.928 4.800 441
444 3 -53.145 305.800 9.415 5.040 443
445 3 -34.830 321.832 14.818 1.080 444
446 3 -27.812 310.737 6.790 1.500 445
447 3 -23.315 312.684 6.575 1.800 446
448 3 -43.637 316.740 9.993 5.040 444
449 3 -29.355 317.545 4.598 1.800 448
450 3 -30.057 317.907 4.260 0.750 449
451 3 -37.276 332.872 19.810 1.800 449
452 3 -32.638 332.955 16.823 1.500 451
453 3 -26.234 333.435 -7.543 1.800 452
454 3 -37.001 332.847 9.465 0.750 451
455 3 -17.801 328.718 -7.084 0.600 454
456 3 -26.304 328.593 6.485 0.750 455
457 3 -42.056 320.554 -0.650 4.320 448
458 3 -52.139 320.022 -8.110 0.600 457
459 3 -44.639 324.985 -0.963 4.320 457
460 3 -49.092 323.076 -14.957 0.750 459
461 3 -47.216 331.372 -14.470 4.320 459
462 3 -45.517 336.736 -2.838 1.500 461
463 3 -42.606 335.946 -6.113 1.500 462
464 3 -54.670 340.938 -14.081 1.500 463
465 3 -40.493 342.959 -14.295 1.200 464
466 3 -50.862 325.901 -3.162 3.960 461
467 3 -59.814 330.675 -7.899 0.691 466
468 3 -71.577 323.498 -7.542 0.750 467
469 3 -57.427 334.240 -13.269 0.600 468
470 3 -66.983 329.594 -31.731 0.720 469
471 3 -75.840 330.889 -30.262 0.720 470
472 3 -73.965 332.310 -26.032 0.768 471
473 3 -86.447 334.723 -40.570 0.675 472
474 3 -87.100 329.924 -32.932 0.750 473
475 3 -52.293 338.902 -2.362 3.960 466
476 3 -55.520 348.534 -17.783 1.344 475
477 3 -60.060 351.782 -9.643 1.210 476
478 3 -42.947 352.137 -16.537 1.440 477
479 3 -58.023 353.171 -27.961 1.728 478
480 3 -47.900 353.592 -9.096 1.680 479
481 3 -51.423 362.305 -8.390 1.500 480
482 3 -63.661 343.996 -6.838 3.960 475
483 3 -69.417 334.664 -16.270 2.400 482
484 3 -57.843 342.632 -27.621 1.800 483
485 3 -43.714 358.417 -28.282 2.100 484
486 3 -41.669 368.410 -19.797 1.800 485
487 3 -50.939 368.410 -43.681 0.672 486
488 3 -54.571 362.020 -39.786 0.600 487
489 3 -35.471 367.066 -33.134 1.800 486
490 3 -38.661 371.906 -31.701 2.100 489
491 3 -54.662 368.784 -27.482 2.100 490
492 3 -39.841 380.733 -12.685 1.800 491
493 3 -40.355 368.244 -21.000 1.800 492
494 3 -41.429 367.246 -16.377 1.800 493
495 3 -42.161 382.054 -43.673 0.750 494
496 3 -49.712 389.000 -39.782 0.720 495
497 3 -42.849 384.988 -32.867 1.200 494
498 3 -40.871 379.327 -29.976 0.750 497
499 3 -68.551 349.587 -20.223 2.400 483
500 3 -73.964 349.828 -32.753 2.160 499
501 3 -50.805 356.557 -39.093 0.720 500
502 3 -61.604 348.539 -33.103 2.100 500
503 3 -64.755 356.670 -37.791 2.100 502
504 3 -63.120 357.323 -58.447 1.800 503
505 3 -55.371 366.112 -37.891 1.800 504
506 3 -56.228 369.920 -41.474 1.500 505
507 3 -78.835 361.098 -49.113 1.500 503
508 3 -67.140 352.670 -61.974 0.600 507
509 3 -73.550 360.942 -55.884 1.500 507
510 3 -75.336 355.465 -68.854 0.750 509
511 3 -73.620 359.607 -57.647 0.768 509
512 3 -78.406 358.566 -54.961 1.125 511
513 3 -74.778 364.495 -61.584 0.750 512
514 3 -65.196 339.139 -28.437 1.800 499
515 3 -84.827 331.866 -27.476 0.600 514
516 3 -73.431 344.005 -16.287 1.800 514
517 3 -68.917 342.544 -25.861 2.100 516
518 3 -78.415 348.959 -37.572 1.800 517
519 3 -78.461 345.224 -48.404 0.720 518
520 3 -85.591 341.863 -44.486 1.800 518
521 3 -89.253 342.859 -29.249 0.450 520
522 3 -82.579 348.246 -33.454 1.800 520
523 3 -96.059 335.968 -36.535 0.750 522
524 3 -86.857 343.743 -48.098 1.800 522
525 3 -100.163 343.747 -50.687 0.400 524
526 3 -95.848 340.192 -39.328 1.800 524
527 3 -92.306 345.946 -48.729 0.750 526
528 3 -98.384 339.731 -55.706 0.300 527
529 3 -106.395 346.372 -55.217 0.750 527
530 3 -111.732 349.114 -39.750 0.750 529
531 3 -101.216 336.716 -61.099 0.750 530
532 3 -109.697 346.864 -56.208 1.200 531
533 3 -105.225 348.168 -63.973 1.200 532
534 3 -113.502 336.787 -64.322 0.720 533
535 3 -122.132 338.369 -57.473 0.900 534
536 3 -81.221 342.505 -63.926 1.500 526
537 3 -83.946 352.847 -47.564 1.500 536
538 3 -90.670 345.818 -60.605 0.672 537
539 3 -105.784 342.215 -55.302 0.720 538
540 3 -105.026 349.503 -68.340 0.720 539
541 3 -99.865 351.071 -45.984 1.500 537
542 3 -97.622 360.076 -61.315 1.500 541
543 3 -100.535 358.764 -70.350 1.500 542
544 3 -93.672 358.754 -69.029 1.382 543
545 3 -85.484 360.583 -62.323 1.200 544
546 3 -86.133 363.471 -62.418 1.200 545
547 3 -81.854 359.246 -81.611 1.500 546
548 3 -80.901 367.725 -74.522 1.500 547
549 3 -72.726 364.758 -76.030 1.500 545
550 3 -87.323 356.705 -77.708 1.125 549
551 3 -85.429 357.698 -85.584 0.720 550
552 3 -94.752 349.183 -92.425 0.691 551
553 3 71.313 172.307 9.466 10.451 104
554 3 109.350 176.511 15.745 1.296 553
555 3 106.342 181.913 28.770 1.500 554
556 3 94.102 173.813 27.172 1.500 554
557 3 106.555 173.491 23.307 1.500 556
558 3 122.538 173.551 17.675 1.800 557
559 3 105.676 167.419 34.584 1.500 558
560 3 115.313 168.118 27.981 1.680 559
561 3 113.597 169.566 34.871 1.440 560
562 3 118.014 167.853 31.757 1.500 559
563 3 114.802 163.752 49.375 1.500 562
564 3 110.685 162.721 33.113 1.382 563
565 3 131.906 176.695 43.106 1.382 564
566 3 131.518 166.630 45.257 1.200 565
567 3 127.337 177.369 34.426 0.300 566
568 3 127.481 181.664 43.397 1.500 566
569 3 148.982 175.460 29.800 1.500 568
570 3 142.215 177.936 33.122 1.500 569
571 3 138.490 179.216 49.499 1.500 570
572 3 134.159 162.293 40.470 1.440 565
573 3 144.891 157.776 37.418 0.750 572
574 3 142.225 171.205 71.491 0.750 573
575 3 134.008 160.799 35.965 0.768 573
576 3 152.811 169.733 47.493 1.215 572
577 3 143.397 161.048 50.592 1.200 576
578 3 146.379 162.160 60.070 1.500 577
579 3 155.649 175.049 58.205 1.500 578
580 3 149.922 155.767 36.731 1.800 579
581 3 164.726 167.288 51.273 1.012 580
582 3 160.409 160.652 60.773 1.728 580
583 3 81.542 194.620 17.466 10.451 553
584 3 101.836 200.639 20.573 1.500 583
585 3 99.208 186.682 23.182 0.750 584
586 3 122.628 193.632 11.158 1.500 584
587 3 125.441 200.367 17.257 0.720 586
588 3 125.643 203.104 14.379 1.500 586
589 3 111.636 196.541 20.002 1.680 588
590 3 121.964 198.938 19.058 1.800 589
591 3 131.420 186.981 35.566 1.597 590
592 3 127.533 185.540 22.919 0.750 591
593 3 127.878 209.228 39.813 1.800 590
594 3 118.180 206.171 36.995 0.562 593
595 3 151.670 211.191 32.763 1.800 593
596 3 152.234 206.022 10.745 2.100 595
597 3 140.515 200.985 20.111 1.382 596
598 3 132.154 191.453 32.748 1.344 597
599 3 141.808 189.164 30.392 0.750 597
600 3 151.100 198.324 35.663 1.500 599
601 3 137.084 191.831 39.127 1.200 600
602 3 137.154 187.402 36.852 1.200 601
603 3 136.731 202.161 37.657 2.100 596
604 3 138.761 201.215 44.882 1.800 603
605 3 143.751 201.560 45.783 1.200 604
606 3 146.551 202.357 45.876 1.200 605
607 3 143.537 196.135 36.356 1.500 606
608 3 133.514 194.997 49.677 1.500 607
609 3 160.639 192.400 31.593 1.200 608
610 3 147.839 191.925 35.922 1.500 609
611 3 144.836 211.732 31.181 2.100 604
612 3 143.290 220.560 45.155 0.675 611
613 3 148.821 210.173 49.122 1.800 611
614 3 156.383 210.320 57.775 2.400 613
615 3 158.418 208.758 45.119 1.500 614
616 3 173.017 205.640 51.380 1.500 615
617 3 172.765 205.406 51.536 1.800 616
618 3 174.773 206.092 64.458 1.200 617
619 3 167.533 202.536 64.865 1.500 618
620 3 178.882 205.447 73.492 1.800 619
621 3 178.678 204.017 78.011 1.500 620
622 3 192.841 203.528 83.712 1.500 621
623 3 200.813 208.494 83.740 1.500 622
624 3 200.250 204.069 90.162 1.800 623
625 3 207.139 196.071 90.905 1.500 624
626 3 171.838 187.577 54.497 1.500 617
627 3 163.755 189.826 63.964 1.500 626
628 3 154.714 183.448 51.434 1.800 627
629 3 161.995 171.631 50.792 1.500 628
630 3 166.702 186.283 51.422 2.100 629
631 3 163.292 172.129 62.451 1.800 630
632 3 174.443 174.254 49.847 1.500 631
633 3 166.768 174.446 57.706 1.500 632
634 3 172.481 167.977 75.023 1.080 633
635 3 176.904 176.274 64.483 1.500 633
636 3 174.373 172.323 74.554 1.500 635
637 3 164.921 217.042 58.161 1.800 614
638 3 163.811 213.315 54.933 1.800 637
639 3 158.516 222.584 61.943 2.400 638
640 3 174.844 224.818 44.768 1.500 639
641 3 174.571 222.582 75.233 0.720 640
642 3 181.187 212.254 61.002 0.750 641
643 3 183.195 219.763 78.439 0.600 642
644 3 184.627 217.316 91.059 0.720 643
645 3 194.169 214.125 89.361 0.720 644
646 3 156.923 222.223 65.027 1.500 640
647 3 166.526 226.834 57.887 1.800 646
648 3 167.407 229.616 61.622 0.675 647
649 3 170.787 223.873 58.954 0.600 648
650 3 168.785 231.125 62.196 0.750 649
651 3 157.430 216.868 42.040 0.750 650
652 3 173.818 223.862 65.057 1.800 647
653 3 171.236 225.022 62.448 1.500 652
654 3 168.262 224.800 62.244 2.100 653
655 3 192.024 230.118 66.377 1.500 654
656 3 175.182 229.380 81.404 1.500 655
657 3 186.711 234.720 64.106 1.500 656
658 3 173.841 240.654 79.150 1.200 657
659 3 188.351 232.725 86.383 1.500 658
660 3 194.722 240.932 83.969 1.800 659
661 3 193.195 231.987 86.569 1.200 660
662 3 196.078 241.398 84.134 1.500 661
663 3 92.995 199.967 6.241 8.640 583
664 3 84.886 207.448 1.203 1.200 663
665 3 83.387 211.154 -4.879 0.750 664
666 3 73.201 211.564 -4.518 0.720 665
667 3 70.955 209.534 -15.771 0.750 666
668 3 102.982 211.368 13.151 8.640 663
669 3 97.000 212.219 6.718 8.640 668
670 3 115.596 210.575 20.426 0.750 669
671 3 116.577 219.051 18.435 1.125 670
672 3 96.924 229.764 10.742 8.640 669
673 3 92.527 222.197 -2.059 9.504 672
674 3 114.683 233.454 6.788 1.440 673
675 3 133.867 228.105 27.017 1.500 674
676 3 137.370 227.451 20.344 1.500 675
677 3 135.810 230.799 41.291 1.500 676
678 3 129.544 226.401 37.117 1.500 677
679 3 134.616 219.268 39.735 1.500 678
680 3 144.326 227.374 35.667 1.500 679
681 3 138.188 232.188 34.742 1.440 675
682 3 140.329 236.842 42.761 0.750 681
683 3 131.829 236.193 26.059 0.750 682
684 3 143.883 235.547 42.046 1.080 683
685 3 156.478 250.383 42.005 0.675 684
686 3 159.333 242.870 48.303 0.750 685
687 3 161.014 252.894 51.736 0.691 686
688 3 86.021 237.412 13.898 9.504 673
689 3 108.572 238.579 19.007 2.400 688
690 3 125.480 243.613 2.458 3.000 689
691 3 131.772 245.198 30.600 1.215 690
692 3 105.269 242.457 21.145 1.500 691
693 3 130.071 245.080 3.623 1.500 692
694 3 124.974 250.107 9.178 3.000 690
695 3 125.416 241.509 36.852 2.700 694
696 3 139.308 249.678 22.127 0.750 695
697 3 145.688 251.235 29.172 1.500 696
698 3 135.544 252.089 35.232 0.750 697
699 3 136.983 244.046 34.795 1.440 697
700 3 138.574 241.916 35.920 1.440 699
701 3 137.805 242.651 50.995 1.440 700
702 3 130.859 257.223 28.905 2.400 695
703 3 133.852 258.532 20.736 2.400 702
704 3 115.976 261.742 25.113 3.000 703
705 3 134.724 274.438 13.538 0.750 704
706 3 141.042 271.306 22.750 2.400 704
707 3 151.377 262.727 13.676 1.500 706
708 3 141.387 261.742 30.495 1.500 707
709 3 146.234 258.915 23.333 1.200 708
710 3 151.750 248.065 29.570 1.382 709
711 3 133.468 270.462 17.305 2.100 706
712 3 157.598 284.001 34.882 1.500 711
713 3 143.300 274.235 27.854 1.800 712
714 3 155.856 283.271 22.119 1.800 713
715 3 136.355 290.366 38.890 1.500 714
716 3 143.379 288.394 32.759 1.800 715
717 3 154.790 302.435 40.642 1.728 716
718 3 155.487 276.410 33.377 1.800 711
719 3 162.474 274.045 39.658 2.400 718
720 3 163.283 275.586 44.897 2.100 719
721 3 166.021 272.223 38.611 1.800 720
722 3 158.965 265.653 52.258 1.500 721
723 3 163.193 265.960 32.565 1.500 722
724 3 171.473 271.708 52.144 1.500 723
725 3 157.883 258.774 35.816 0.750 724
726 3 188.400 267.808 43.735 1.500 724
727 3 167.627 264.193 40.184 1.500 726
728 3 171.943 266.584 52.839 1.125 727
729 3 168.689 264.243 64.024 1.680 728
730 3 167.277 256.428 66.444 1.500 729
731 3 170.479 265.920 66.330 1.440 730
732 3 187.890 256.612 66.807 1.500 731
733 3 148.718 279.528 40.859 2.400 719
734 3 173.029 282.706 48.542 1.800 733
735 3 173.238 286.604 59.237 2.100 734
736 3 170.348 291.021 55.671 2.100 735
737 3 188.155 287.068 67.649 1.440 736
738 3 185.989 291.732 74.060 1.728 737
739 3 196.532 271.750 72.345 1.728 738
740 3 198.498 279.496 90.306 1.500 739
741 3 190.179 272.421 71.850 1.500 740
742 3 192.350 275.727 77.806 1.920 741
743 3 196.028 275.441 65.583 1.500 742
744 3 193.976 279.291 73.155 1.728 743
745 3 189.747 272.212 86.691 1.200 744
746 3 182.198 297.771 67.119 2.160 736
747 3 174.371 294.015 77.027 1.800 746
748 3 181.525 298.068 76.399 1.728 747
749 3 186.301 300.120 84.511 1.152 748
750 3 188.794 302.456 92.934 1.200 749
751 3 194.924 302.735 91.926 0.691 750
752 3 187.788 303.820 98.821 1.125 751
753 3 196.357 296.549 90.008 1.500 752
754 3 198.689 292.687 93.582 1.500 753
755 3 201.155 299.792 84.747 1.344 754
756 3 195.679 291.564 97.452 1.200 755
757 3 191.843 287.672 109.022 1.500 756
758 3 186.422 290.526 99.038 1.500 757
759 3 195.294 291.515 98.140 1.500 758
760 3 199.699 292.661 99.860 1.200 759
761 3 205.524 292.923 105.357 1.800 760
762 3 185.427 298.728 77.407 1.728 748
763 3 186.842 306.503 86.935 1.440 762
764 3 183.478 320.728 97.161 1.200 763
765 3 199.752 308.628 80.385 1.440 764
766 3 190.892 320.409 90.113 1.680 765
767 3 187.034 312.723 94.889 1.920 766
768 3 200.973 318.341 80.705 2.074 762
769 3 192.196 306.016 89.116 1.500 768
770 3 197.387 320.679 80.078 1.800 769
771 3 191.942 320.053 101.390 1.800 770
772 3 194.060 332.127 90.750 1.500 771
773 3 203.150 331.377 79.921 1.500 772
774 3 198.128 325.992 92.918 1.680 773
775 3 182.839 323.189 97.145 1.500 774
776 3 200.268 329.580 104.596 1.680 775
777 3 214.955 333.931 103.543 1.440 776
778 3 197.661 322.685 98.336 2.100 777
779 3 218.012 335.424 123.726 1.500 778
780 3 216.176 330.030 98.236 1.500 779
781 3 211.865 333.639 112.692 1.536 780
782 3 214.816 335.993 133.671 1.536 781
783 3 212.601 337.141 122.285 0.675 781
784 3 203.882 336.346 115.072 0.750 783
785 3 207.640 348.320 121.186 0.750 784
786 3 202.015 346.223 132.965 0.750 785
787 3 205.808 342.502 134.588 0.750 786
788 3 208.368 351.277 130.798 0.720 787
789 3 207.561 354.739 130.410 0.750 788
790 3 94.370 246.147 10.022 7.200 688
791 3 83.064 228.332 -10.832 0.900 790
792 3 86.438 228.371 -13.188 1.200 791
793 3 68.283 233.434 9.673 1.500 792
794 3 82.019 231.294 -12.184 1.200 793
795 3 76.215 233.576 -12.101 1.500 794
796 3 101.055 248.733 5.157 7.200 790
797 3 84.965 250.959 -16.398 0.750 796
798 3 87.107 253.720 -2.335 7.200 796
799 3 97.438 260.681 5.391 8.640 798
800 3 108.244 260.284 -0.613 1.800 799
801 3 112.353 262.513 -9.280 8.640 799
802 3 107.750 264.227 -9.817 4.200 801
803 3 103.121 277.991 0.599 1.800 802
804 3 101.358 279.450 3.911 1.800 803
805 3 108.670 295.430 15.093 1.800 804
806 3 101.695 295.488 13.261 2.100 805
807 3 96.023 282.932 9.355 0.900 806
808 3 101.239 296.661 7.343 2.400 807
809 3 112.352 299.012 27.277 2.100 808
810 3 115.868 302.771 16.278 1.800 809
811 3 99.593 309.439 11.668 2.100 810
812 3 113.876 310.065 10.515 2.400 811
813 3 108.447 313.733 3.898 1.500 812
814 3 105.549 313.885 15.298 0.768 813
815 3 105.186 308.511 19.779 1.200 814
816 3 104.159 318.280 3.227 0.768 815
817 3 96.120 305.409 5.260 0.750 816
818 3 111.990 304.771 5.724 1.500 813
819 3 113.412 313.892 18.372 1.800 818
820 3 113.760 320.548 33.349 1.500 819
821 3 110.586 326.403 17.419 1.800 820
822 3 121.381 325.681 7.823 1.500 821
823 3 122.502 329.470 14.518 1.800 822
824 3 113.696 325.311 -0.495 1.680 823
825 3 116.614 332.964 19.131 1.728 824
826 3 110.011 337.130 13.479 0.750 825
827 3 122.242 340.804 17.151 1.800 826
828 3 109.133 338.078 9.228 0.691 827
829 3 120.734 326.886 13.469 1.800 823
830 3 117.543 334.265 19.554 1.500 829
831 3 126.197 336.925 12.235 1.500 830
832 3 120.815 329.343 32.244 1.500 831
833 3 131.890 328.400 33.111 1.382 832
834 3 117.539 339.601 9.876 1.500 830
835 3 112.907 327.128 15.745 1.440 834
836 3 135.401 344.869 12.246 0.750 835
837 3 130.974 341.365 19.296 0.900 836
838 3 140.511 327.240 32.591 0.720 837
839 3 126.068 343.849 30.411 0.750 838
840 3 146.956 330.952 31.139 0.672 839
841 3 141.985 340.718 34.146 0.750 840
842 3 138.593 336.734 19.733 0.600 841
843 3 124.439 284.169 14.592 3.240 802
844 3 115.890 287.567 7.564 3.456 843
845 3 129.630 277.165 -0.726 0.600 844
846 3 126.896 280.500 -4.030 3.456 844
847 3 127.337 273.281 12.483 0.768 846
848 3 135.763 283.518 0.355 3.456 846
849 3 134.528 289.216 0.990 3.900 848
850 3 147.179 301.991 20.072 1.200 849
851 3 134.295 295.074 20.339 3.900 849
852 3 131.104 301.820 25.417 3.629 851
853 3 146.868 322.838 24.139 3.888 852
854 3 153.914 328.955 30.499 3.456 853
855 3 152.122 332.525 30.298 3.300 854
856 3 137.682 338.582 31.902 1.500 855
857 3 152.932 339.471 44.083 1.500 856
858 3 139.151 346.045 44.075 1.500 857
859 3 145.632 347.629 43.348 1.500 858
860 3 133.884 347.376 40.965 1.500 859
861 3 143.721 344.572 45.621 1.500 860
862 3 145.703 351.769 51.448 1.800 861
863 3 132.276 345.112 45.693 0.750 862
864 3 136.332 356.343 46.896 1.200 863
865 3 139.787 354.513 45.538 0.750 864
866 3 136.008 363.310 52.538 1.500 862
867 3 148.152 360.129 75.203 1.500 866
868 3 141.302 362.092 61.950 0.750 867
869 3 141.396 361.621 52.718 1.200 868
870 3 138.536 347.412 41.236 0.750 869
871 3 128.248 361.143 44.045 0.750 870
872 3 131.766 349.806 43.012 1.080 871
873 3 162.190 334.091 50.106 3.300 855
874 3 155.785 337.796 55.182 2.700 873
875 3 151.331 338.137 50.577 1.536 874
876 3 160.454 340.203 65.140 1.500 875
877 3 161.860 333.234 51.085 1.200 876
878 3 162.357 339.726 67.430 1.500 877
879 3 173.497 337.164 71.263 1.500 878
880 3 164.306 335.307 74.771 1.500 879
881 3 172.314 331.012 68.960 1.200 880
882 3 166.439 330.826 76.874 1.440 881
883 3 161.829 330.759 71.417 1.440 882
884 3 149.388 349.203 59.249 2.100 874
885 3 156.556 348.197 55.798 2.880 884
886 3 162.902 350.124 65.440 1.500 885
887 3 169.331 350.661 69.438 1.500 886
888 3 190.072 355.069 75.743 1.800 887
889 3 180.998 350.399 87.338 1.680 888
890 3 170.390 356.884 98.323 1.215 889
891 3 178.437 341.256 99.420 1.500 890
892 3 180.831 343.397 92.804 1.800 891
893 3 178.445 336.636 90.249 1.500 892
894 3 184.610 364.119 91.486 1.500 889
895 3 180.411 363.536 89.654 1.500 894
896 3 174.662 360.459 89.820 1.500 895
897 3 180.494 363.608 87.549 1.800 896
898 3 195.019 359.911 79.550 1.500 897
899 3 185.679 356.293 97.117 1.843 898
900 3 194.501 368.113 98.854 1.500 899
901 3 193.241 370.083 113.237 1.012 900
902 3 195.522 360.698 122.426 1.200 901
903 3 192.134 357.097 104.440 0.900 902
904 3 162.506 348.516 59.150 2.100 885
905 3 151.286 351.093 43.468 3.000 904
906 3 160.890 346.663 58.249 1.200 905
907 3 167.257 359.978 53.807 1.500 906
908 3 155.677 361.746 64.130 1.500 907
909 3 172.400 373.566 55.623 1.800 908
910 3 155.836 371.297 47.158 1.200 909
911 3 146.471 369.312 49.329 1.200 910
912 3 149.543 364.923 55.132 1.500 911
913 3 150.681 366.063 48.687 1.200 912
914 3 162.238 363.628 60.146 1.800 909
915 3 162.708 359.651 57.734 1.800 914
916 3 160.649 373.959 55.205 1.800 915
917 3 151.925 370.404 49.531 2.100 916
918 3 165.612 374.195 53.015 2.100 917
919 3 159.516 379.730 65.601 1.500 918
920 3 149.659 371.525 54.886 0.750 919
921 3 167.822 382.245 44.655 0.750 920
922 3 147.988 380.225 64.846 0.750 920
923 3 164.038 379.447 54.881 1.500 919
924 3 159.087 381.806 58.134 1.500 923
925 3 163.502 379.281 52.215 1.500 924
926 3 170.714 380.970 60.319 1.500 925
927 3 158.782 360.892 60.239 2.100 904
928 3 160.188 359.779 66.059 1.800 927
929 3 172.943 367.274 70.338 2.400 928
930 3 167.437 367.710 72.908 1.200 929
931 3 168.913 369.271 69.294 1.200 930
932 3 186.361 367.772 87.629 1.500 931
933 3 186.707 369.731 81.183 1.800 932
934 3 178.241 368.525 90.573 1.500 933
935 3 185.763 368.284 85.519 1.500 934
936 3 193.527 382.934 92.417 1.659 935
937 3 185.723 383.128 99.514 1.440 936
938 3 172.299 374.124 77.899 1.800 930
939 3 177.243 377.668 82.343 1.800 938
940 3 171.807 384.452 63.683 1.800 939
941 3 179.082 381.920 59.956 1.800 940
942 3 182.849 395.259 76.210 1.728 941
943 3 173.410 397.684 62.833 1.440 942
944 3 175.625 388.405 74.010 1.500 941
945 3 173.806 384.048 70.205 1.500 944
946 3 193.543 399.637 72.425 1.200 945
947 3 178.541 391.273 72.961 1.440 946
948 3 179.279 404.614 70.329 1.843 947
949 3 189.306 400.933 61.633 1.500 948
950 3 195.185 407.414 64.454 1.920 949
951 3 191.210 407.953 54.289 0.750 950
952 3 195.206 406.606 70.836 1.440 950
953 3 192.576 406.486 80.641 1.008 952
954 3 186.769 372.340 78.960 2.400 939
955 3 176.248 380.939 82.252 1.500 954
956 3 189.116 384.462 83.553 1.500 955
957 3 191.070 379.556 76.605 1.500 956
958 3 190.001 383.840 68.921 1.500 957
959 3 183.876 387.803 81.866 1.215 958
960 3 190.319 388.915 106.453 1.215 959
961 3 188.790 387.660 93.501 1.500 960
962 3 202.732 395.313 91.662 1.500 961
963 3 183.682 379.127 81.856 1.500 959
964 3 194.364 396.027 76.096 1.500 963
965 3 191.315 392.201 90.408 1.800 964
966 3 192.653 400.154 90.275 1.200 965
967 3 194.333 400.952 92.791 1.440 966
968 3 97.085 255.231 -12.072 6.840 801
969 3 88.835 252.968 -16.154 1.012 968
970 3 78.905 253.674 -25.239 1.500 969
971 3 67.606 244.534 -18.721 1.500 970
972 3 73.469 238.257 -25.642 1.800 971
973 3 77.340 246.913 -26.378 1.800 972
974 3 91.266 270.417 -24.693 6.840 968
975 3 99.318 266.942 -13.981 6.480 974
976 3 88.721 271.273 -14.217 1.690 975
977 3 57.711 268.331 -11.744 1.500 976
978 3 78.295 259.328 -41.296 1.800 977
979 3 66.009 255.694 -29.884 1.500 978
980 3 67.370 254.415 -29.415 1.500 979
981 3 63.464 266.646 -37.868 1.500 980
982 3 75.883 268.481 -23.081 1.800 977
983 3 66.685 269.719 -16.920 1.680 982
984 3 58.128 266.571 -29.852 1.500 983
985 3 64.134 273.777 -18.181 1.500 984
986 3 65.051 266.081 -35.868 1.680 985
987 3 53.964 266.669 -42.052 1.500 986
988 3 56.102 271.520 -31.505 0.675 987
989 3 62.365 264.110 -42.587 0.720 988
990 3 99.806 277.493 -23.394 6.480 975
991 3 83.416 284.166 -25.704 6.840 990
992 3 59.964 277.063 -24.145 1.200 991
993 3 75.548 288.126 -28.852 1.500 992
994 3 75.689 288.374 -36.786 1.200 993
995 3 71.872 288.666 -31.533 1.080 994
996 3 68.952 286.677 -28.269 1.500 995
997 3 68.566 282.672 -38.995 0.720 996
998 3 60.147 282.841 -39.552 0.750 997
999 3 68.436 285.146 -32.223 0.750 998
1000 3 84.510 285.405 -10.161 6.840 991
1001 3 77.657 302.168 -23.561 5.875 1000
1002 3 89.738 303.454 -8.246 6.450 1001
1003 3 84.259 333.076 -11.529 4.355 1002
1004 3 50.617 337.767 -20.972 3.600 1003
1005 3 69.622 345.925 -23.117 0.768 1004
1006 3 62.776 327.265 -12.971 3.600 1004
1007 3 63.023 339.065 -19.303 3.456 1006
1008 3 44.296 348.360 -13.928 1.012 1007
1009 3 37.868 335.739 -19.688 1.440 1008
1010 3 23.136 342.379 -12.102 0.900 1009
1011 3 21.564 334.379 -7.799 0.750 1010
1012 3 23.438 346.777 -1.568 1.440 1011
1013 3 2.280 350.072 -6.039 1.536 1012
1014 3 51.526 345.684 -15.984 3.456 1007
1015 3 46.644 345.369 -2.632 0.600 1014
1016 3 32.574 352.924 -5.588 2.700 1014
1017 3 21.379 359.561 -12.867 3.226 1016
1018 3 19.099 364.644 -19.250 2.400 1017
1019 3 9.424 372.257 -12.039 1.536 1018
1020 3 -2.614 357.568 -27.747 1.800 1019
1021 3 -0.740 368.080 -24.589 1.500 1020
1022 3 -10.765 375.389 -11.141 1.920 1021
1023 3 -12.291 378.997 -17.705 1.920 1022
1024 3 21.655 366.468 -11.823 1.500 1018
1025 3 15.050 378.566 3.672 1.800 1024
1026 3 7.350 378.785 -10.881 2.400 1025
1027 3 18.920 382.317 16.702 2.100 1026
1028 3 10.078 386.598 1.545 1.440 1027
1029 3 15.591 385.373 -0.552 1.800 1028
1030 3 6.505 382.904 6.455 1.500 1029
1031 3 15.654 388.076 2.818 1.200 1030
1032 3 9.565 402.917 10.241 1.500 1031
1033 3 11.112 381.352 2.702 1.690 1027
1034 3 17.249 385.978 0.766 1.200 1033
1035 3 11.093 387.267 10.254 1.680 1034
1036 3 16.041 393.541 18.974 1.106 1035
1037 3 11.473 391.159 13.936 1.382 1036
1038 3 32.288 389.193 8.929 1.458 1037
1039 3 -1.293 395.115 9.896 1.200 1038
1040 3 90.363 332.987 -1.616 6.048 1002
1041 3 81.139 329.572 -7.125 5.100 1040
1042 3 92.539 351.040 -1.700 2.700 1041
1043 3 85.479 350.526 -21.127 1.800 1042
1044 3 79.746 370.242 -20.522 2.100 1043
1045 3 85.266 362.868 -19.885 1.500 1044
1046 3 87.760 368.693 -29.300 1.680 1045
1047 3 91.449 379.785 -20.430 1.800 1046
1048 3 96.625 348.943 0.454 3.000 1042
1049 3 100.408 354.235 -12.538 2.400 1048
1050 3 83.825 354.786 6.890 2.640 1049
1051 3 94.840 365.917 6.720 2.400 1050
1052 3 101.214 376.565 4.024 2.640 1051
1053 3 105.979 372.819 -4.687 1.800 1052
1054 3 99.794 371.466 -9.233 2.100 1053
1055 3 96.818 373.632 -10.123 2.640 1054
1056 3 88.045 374.655 -7.619 2.400 1055
1057 3 94.512 374.846 -4.769 2.100 1056
1058 3 99.285 374.743 -15.817 2.400 1057
1059 3 99.510 378.958 -4.305 1.500 1058
1060 3 112.785 392.598 -1.557 1.728 1059
1061 3 106.232 383.669 -7.007 1.500 1060
1062 3 106.839 388.116 7.088 1.800 1061
1063 3 112.931 386.924 9.325 1.800 1062
1064 3 112.799 391.716 6.649 1.440 1063
1065 3 126.210 391.079 12.246 1.536 1064
1066 3 115.657 399.081 0.691 1.536 1065
1067 3 101.796 381.279 4.927 2.400 1058
1068 3 96.963 379.154 -2.955 2.304 1067
1069 3 89.767 378.546 -9.380 2.400 1068
1070 3 89.650 386.467 -4.855 2.160 1069
1071 3 86.925 387.156 4.124 1.500 1070
1072 3 100.350 398.382 -3.513 1.500 1071
1073 3 102.123 397.051 -7.186 1.500 1072
1074 3 118.360 402.276 4.479 1.094 1073
1075 3 129.417 401.774 -20.257 1.152 1074
1076 3 128.267 405.427 -6.363 1.200 1075
1077 3 131.950 402.614 -10.896 1.200 1076
1078 3 121.695 397.967 -10.734 0.720 1077
1079 3 135.150 400.314 -11.625 0.750 1078
1080 3 123.694 402.231 3.378 0.750 1079
1081 3 106.214 400.078 -23.475 1.680 1072
1082 3 100.859 395.800 -31.469 2.100 1081
1083 3 104.209 397.651 -18.349 1.597 1082
1084 3 96.042 404.606 -13.935 0.768 1083
1085 3 87.673 408.809 -21.482 0.720 1084
1086 3 91.263 401.669 -26.810 0.768 1085
1087 3 105.613 401.373 -36.885 1.597 1083
1088 3 87.439 399.273 -16.566 1.680 1087
1089 3 88.988 393.348 -37.718 1.690 1088
1090 3 80.146 398.634 -9.705 1.500 1089
1091 3 59.305 397.102 -9.185 0.400 1090
1092 3 74.748 407.157 -16.775 0.691 1091
1093 3 67.090 398.622 -12.951 1.500 1090
1094 3 62.237 385.728 -19.019 1.500 1093
1095 3 60.309 398.788 -14.884 1.800 1094
1096 3 103.485 396.166 -29.072 1.500 1082
1097 3 121.050 399.329 -23.033 1.200 1096
1098 3 110.097 394.056 -29.516 1.500 1097
1099 3 118.336 414.993 -6.867 1.200 1098
1100 3 99.721 400.912 -13.085 0.600 1099
1101 3 100.321 406.066 -3.858 0.750 1100
1102 3 105.582 394.504 -23.225 1.500 1096
1103 3 112.563 398.413 -17.032 1.500 1102
1104 3 112.235 393.726 -5.535 1.800 1103
1105 3 117.389 400.868 -30.196 1.475 1104
1106 3 128.361 410.151 -23.336 0.506 1105
1107 3 121.192 408.849 -9.648 0.750 1106
1108 3 107.757 420.112 -9.354 0.768 1107
1109 3 102.570 412.159 5.016 0.768 1108
1110 3 115.990 405.577 -1.862 1.475 1105
1111 3 121.620 407.352 -10.789 1.597 1110
1112 3 122.344 404.193 -12.332 1.500 1111
1113 3 126.726 405.435 -22.007 1.215 1112
1114 3 125.531 411.520 -9.582 1.500 1113
1115 3 126.513 414.383 -14.620 1.440 1114
1116 3 96.581 344.372 1.247 3.024 1041
1117 3 107.420 344.472 6.081 3.000 1116
1118 3 104.410 344.173 8.334 2.880 1117
1119 3 122.500 359.417 12.018 0.900 1118
1120 3 115.971 361.076 16.058 1.500 1119
1121 3 115.761 355.072 18.266 1.800 1120
1122 3 135.337 359.750 16.336 1.728 1121
1123 3 130.848 359.558 18.814 0.750 1122
1124 3 131.386 357.717 33.959 0.720 1123
1125 3 129.247 359.939 17.468 1.728 1122
1126 3 129.382 358.662 41.919 1.500 1125
1127 3 133.103 365.462 39.864 1.500 1126
1128 3 136.980 365.275 36.367 0.911 1127
1129 3 148.780 368.134 37.785 1.593 1128
1130 3 118.251 359.031 -0.259 2.880 1118
1131 3 124.488 354.451 24.176 2.419 1130
1132 3 107.065 362.271 11.656 2.700 1131
1133 3 129.062 368.858 14.945 1.500 1132
1134 3 111.263 366.396 28.805 1.500 1133
1135 3 128.951 363.275 14.667 1.500 1134
1136 3 132.336 376.090 28.933 1.500 1135
1137 3 142.723 375.258 30.675 1.800 1136
1138 3 152.578 380.714 29.110 1.536 1137
1139 3 143.186 379.746 36.573 1.800 1137
1140 3 147.430 385.949 42.994 2.100 1139
1141 3 155.190 383.731 43.666 1.800 1140
1142 3 162.398 396.147 50.616 1.800 1141
1143 3 163.153 399.522 51.292 1.800 1142
1144 3 166.728 399.163 39.775 1.500 1143
1145 3 166.896 389.299 55.083 1.344 1144
1146 3 180.547 390.114 52.074 0.750 1145
1147 3 118.821 378.508 15.692 2.100 1133
1148 3 124.410 376.155 14.084 1.800 1147
1149 3 125.012 385.265 8.384 1.139 1148
1150 3 120.342 376.102 18.168 1.200 1149
1151 3 124.947 383.203 13.945 1.440 1150
1152 3 120.881 393.001 6.260 1.500 1151
1153 3 132.898 402.051 11.733 1.597 1152
1154 3 123.189 390.971 2.838 1.440 1153
1155 3 126.542 377.549 12.683 1.800 1148
1156 3 128.206 385.599 31.482 1.440 1155
1157 3 140.507 381.877 21.315 1.440 1156
1158 3 148.159 398.619 24.073 1.800 1157
1159 3 154.976 392.458 22.709 1.800 1158
1160 3 157.267 395.736 11.645 1.500 1159
1161 3 147.562 392.754 35.631 1.800 1160
1162 3 145.267 386.769 26.301 2.100 1161
1163 3 129.142 384.036 12.632 1.800 1155
1164 3 138.295 391.849 3.418 2.400 1163
1165 3 143.172 391.899 9.223 1.500 1164
1166 3 146.347 402.800 26.837 2.400 1165
1167 3 129.085 396.346 26.066 1.440 1166
1168 3 130.801 393.261 4.060 0.750 1167
1169 3 143.018 400.480 12.702 1.800 1167
1170 3 149.615 395.803 5.948 1.344 1169
1171 3 150.279 408.176 6.947 1.475 1170
1172 3 157.069 404.962 10.055 0.768 1171
1173 3 147.926 404.624 22.172 0.768 1172
1174 3 158.080 401.450 -1.827 0.720 1172
1175 3 150.668 408.003 0.913 0.750 1174
1176 3 145.296 402.146 -7.903 0.600 1175
1177 3 151.105 404.593 -1.055 0.750 1176
1178 3 146.450 405.830 -10.810 0.750 1177
1179 3 148.474 389.318 13.296 1.500 1170
1180 3 148.916 401.562 14.882 1.200 1179
1181 3 151.983 410.782 33.797 1.800 1180
1182 3 144.695 401.085 18.322 1.200 1181
1183 3 160.248 399.082 18.227 1.500 1182
1184 3 158.503 409.086 27.540 1.500 1183
1185 3 159.677 400.738 28.205 1.728 1184
1186 3 161.331 405.817 19.053 1.200 1185
1187 3 180.369 401.309 14.532 0.750 1186
1188 3 162.371 394.929 27.016 0.675 1187
1189 3 179.240 406.002 20.126 0.768 1188
1190 3 173.825 403.188 25.882 0.750 1189
1191 3 170.953 405.126 9.233 1.728 1185
1192 3 167.219 408.283 26.263 1.500 1191
1193 3 161.638 407.314 14.177 1.800 1192
1194 3 165.120 409.621 22.401 1.800 1193
1195 3 164.653 401.321 9.871 1.500 1194
1196 3 167.569 406.969 13.895 1.500 1195
1197 3 106.487 30.595 42.195 8.640 1
1198 3 106.984 7.032 54.429 8.280 1197
1199 3 112.772 -22.878 46.208 8.280 1198
1200 3 143.633 -31.999 53.763 7.200 1199
1201 3 140.174 -46.425 71.263 7.500 1200
1202 3 144.481 -56.171 91.561 9.704 1201
1203 3 166.633 -87.012 106.436 7.500 1202
1204 3 180.991 -102.002 118.886 7.500 1203
1205 3 183.246 -118.744 114.927 9.000 1204
1206 3 204.906 -136.868 160.760 8.294 1205
1207 3 217.307 -158.184 170.165 8.640 1206
1208 3 235.308 -161.352 171.775 7.800 1207
1209 3 243.381 -166.101 181.028 7.800 1208
1210 3 249.390 -165.721 175.465 1.555 1209
1211 3 265.570 -157.775 198.642 1.200 1210
1212 3 265.002 -162.222 204.624 1.500 1211
1213 3 266.007 -152.382 203.767 1.500 1212
1214 3 263.327 -157.146 197.059 1.555 1210
1215 3 259.787 -167.448 200.810 2.100 1214
1216 3 265.214 -150.936 207.031 1.680 1215
1217 3 244.783 -172.516 189.325 7.800 1209
1218 3 235.242 -182.236 183.761 6.120 1217
1219 3 255.230 -175.283 217.281 6.120 1218
1220 3 263.649 -172.414 194.022 2.074 1219
1221 3 263.304 -168.488 215.158 2.160 1220
1222 3 271.048 -164.233 233.538 1.728 1221
1223 3 282.131 -160.317 231.828 2.100 1222
1224 3 287.366 -154.145 245.684 2.100 1223
1225 3 282.015 -157.347 261.655 1.500 1224
1226 3 293.500 -152.029 257.614 1.440 1225
1227 3 271.232 -158.003 221.651 2.400 1221
1228 3 273.416 -146.462 231.683 1.728 1227
1229 3 288.964 -149.124 242.770 1.800 1228
1230 3 291.787 -145.859 252.386 2.016 1229
1231 3 299.872 -143.151 267.450 1.800 1230
1232 3 309.617 -150.549 251.376 1.500 1231
1233 3 304.689 -141.403 263.684 1.728 1231
1234 3 310.552 -139.323 278.296 1.728 1233
1235 3 292.074 -123.307 281.636 1.350 1234
1236 3 264.551 -179.903 198.473 6.739 1219
1237 3 251.818 -185.102 213.725 6.739 1236
1238 3 272.186 -179.189 217.048 0.720 1237
1239 3 277.140 -180.758 225.780 1.500 1238
1240 3 287.899 -175.700 230.913 1.500 1239
1241 3 246.240 -191.819 214.436 6.048 1237
1242 3 279.298 -198.820 223.364 1.728 1241
1243 3 289.745 -198.369 236.714 1.500 1242
1244 3 286.444 -197.134 262.138 1.800 1243
1245 3 295.154 -204.974 262.354 1.800 1244
1246 3 306.862 -201.991 266.350 1.800 1245
1247 3 302.927 -207.818 260.460 1.500 1246
1248 3 313.651 -214.274 266.669 1.800 1247
1249 3 316.749 -201.964 276.088 2.100 1248
1250 3 278.431 -198.409 207.772 7.200 1241
1251 3 281.643 -210.657 212.634 7.200 1250
1252 3 300.079 -208.003 226.797 1.200 1251
1253 3 300.775 -209.099 230.876 1.382 1252
1254 3 290.588 -211.508 207.538 5.760 1251
1255 3 277.573 -234.354 227.237 4.680 1254
1256 3 277.360 -226.316 232.979 4.680 1255
1257 3 289.368 -215.349 241.944 1.012 1256
1258 3 300.319 -237.833 223.760 4.778 1256
1259 3 292.455 -251.975 236.036 3.600 1258
1260 3 305.500 -237.691 234.859 3.600 1259
1261 3 313.547 -248.278 249.869 1.080 1260
1262 3 315.368 -253.486 253.028 1.500 1261
1263 3 331.523 -245.141 251.872 1.500 1262
1264 3 314.539 -256.811 252.705 3.300 1260
1265 3 318.442 -266.192 230.541 5.100 1264
1266 3 309.046 -263.601 271.174 5.100 1265
1267 3 329.896 -258.092 257.621 2.100 1266
1268 3 324.795 -272.746 249.497 4.800 1266
1269 3 325.930 -287.972 241.585 4.200 1268
1270 3 335.433 -302.909 254.498 4.500 1269
1271 3 340.437 -317.734 254.557 3.900 1270
1272 3 342.408 -323.112 260.093 3.300 1271
1273 3 338.213 -333.615 267.553 2.700 1272
1274 3 352.248 -336.079 250.531 2.400 1273
1275 3 364.477 -339.931 273.188 2.304 1274
1276 3 355.164 -342.513 273.810 2.205 1275
1277 3 362.969 -354.401 279.769 1.800 1276
1278 3 369.694 -366.000 289.749 1.500 1277
1279 3 382.316 -368.879 289.979 1.800 1278
1280 3 380.231 -374.356 288.406 1.800 1279
1281 3 380.440 -386.894 313.463 0.800 1280
1282 3 348.622 -348.743 273.775 1.500 1274
1283 3 341.754 -351.441 274.426 1.800 1282
1284 3 343.529 -364.270 263.292 1.800 1283
1285 3 347.435 -359.129 264.502 1.800 1284
1286 3 347.727 -370.441 274.746 1.500 1285
1287 3 353.764 -370.229 277.298 1.500 1286
1288 3 362.435 -370.171 290.076 1.500 1287
1289 3 356.927 -379.231 276.797 1.440 1288
1290 3 363.927 -387.461 295.554 1.800 1289
