# Supplementary material for: Adaptations during Maturation in an Identified Honeybee Interneuron Responsive to Waggle Dance Vibration Signals
Source: eNeuro. 2019 Sep 5;6(5):ENEURO.0454-18.2019. doi: 10.1523/ENEURO.0454-18.2019 (PMC6731536; doi:10.1523/ENEURO.0454-18.2019)
Supplement: Extended Data 1 — This ZIP file contains all the code used to generate the results of this publication. The code is organized into two folders: (1) GJEphys-master, which contains code for analyzing and plotting electrophysiology data and (2) GJMorph-master, which contains code for analyzing morphology data. Download Extended Data 1, ZIP file. [file sup_enu-eN-NWR-0454-18-s02.zip › Reg-MaxS-1.1/TestFiles/HSN-fluoro01.CNGNoiseStd4RandTrans1.swc]

#  SWC to SWC conversion from L-Measure. Sridevi Polavaram: spolavar@gmu.edu
#  Original fileName:/cng_repository/Soumya/LM_Automated_Testing_Enviornment/Test_Lm3.7.2_11022011_SG_Linux_NMOConv8/TestResults/LoadTest/test_52/HSN-fluoro01.CNG.swc
# 
#  Original file HSN-fluoro01.swc edited using StdSwc version 1.31 on 5/31/11.
#  Irregularities and fixes documented in HSN-fluoro01.swc.std.  See StdSwc1.31.doc for more information.
# 
#  HSN neuron (lobula place tangential cells, LPTC) from Calliphora vicina
#  identification by response properties, in vivo Alexa injection, 2-photon-microscopy imaging, x63 objective, multiple image tiles
#  reconstructed and processed with Matlab and the TREES toolbox http://www.treestoolbox.org
#  scaling 1:1:1 um
#   Max Planck Institute of Neurobiology, Martinsried, Germany
#   Systems and Computational Neuroscience, Alexander Borst
#   published in "The morphological identity of insect dendrites" Cuntz H, Forstner F, Haag J, Borst A. PMID 19112481
#  SCALE 1.0 1.0 1.0 
# 
1 1 100.254 -80.724 -154.095 6.912 -1
2 1 107.915 -106.392 -168.494 6.912 1
3 1 108.182 -77.209 -152.766 6.912 1
4 3 94.460 -108.552 -165.544 2.100 1
5 3 92.623 -143.168 -186.221 6.420 4
6 3 90.563 -154.129 -193.076 8.640 5
7 3 86.257 -161.329 -205.779 13.312 6
8 3 85.407 -162.243 -208.274 15.974 7
9 3 90.802 -173.006 -194.897 14.930 8
10 3 96.919 -195.502 -205.110 8.294 9
11 3 108.533 -85.576 -150.288 6.912 1
12 3 84.244 -43.652 -147.492 6.221 11
13 3 82.244 -13.929 -135.540 7.560 12
14 3 74.232 11.644 -127.255 6.300 13
15 3 68.220 58.643 -116.689 8.294 14
16 3 67.900 87.614 -95.629 8.280 15
17 3 78.094 101.996 -86.956 9.331 16
18 3 55.993 114.363 -88.093 1.800 17
19 3 40.937 128.524 -75.079 1.500 18
20 3 42.667 135.384 -79.728 0.900 19
21 3 35.432 124.390 -87.147 1.200 20
22 3 34.033 126.171 -85.442 1.500 19
23 3 25.035 144.272 -79.699 1.500 22
24 3 38.515 143.609 -79.125 0.900 23
25 3 36.691 143.558 -77.606 0.750 24
26 3 34.541 149.917 -72.920 0.750 25
27 3 26.691 140.309 -74.547 1.500 23
28 3 29.727 132.801 -83.173 0.720 27
29 3 17.302 130.580 -87.347 0.600 28
30 3 28.657 146.839 -79.532 1.500 27
31 3 0.552 170.819 -83.074 1.500 30
32 3 -2.672 182.390 -70.529 2.100 31
33 3 -7.343 171.840 -82.259 1.500 32
34 3 -2.841 189.527 -85.255 1.500 33
35 3 -10.477 167.074 -87.229 1.440 34
36 3 -21.999 165.441 -90.376 0.675 35
37 3 -27.485 162.537 -97.216 0.750 36
38 3 -32.403 171.980 -87.067 1.080 37
39 3 -16.220 150.730 -97.356 1.500 35
40 3 -17.957 156.916 -100.534 0.900 39
41 3 -27.742 141.499 -98.099 1.200 40
42 3 8.039 166.967 -82.809 2.100 32
43 3 -13.343 200.854 -84.919 1.500 42
44 3 -11.850 202.472 -73.163 1.800 43
45 3 -24.545 230.504 -62.233 1.080 44
46 3 -23.864 204.865 -73.240 1.800 44
47 3 -35.065 216.518 -70.249 1.500 46
48 3 -40.955 219.429 -84.536 1.500 47
49 3 -47.995 228.879 -68.625 1.800 48
50 3 -39.122 231.268 -65.398 1.440 49
51 3 -57.776 227.066 -74.109 1.200 49
52 3 -60.769 228.428 -69.308 1.690 51
53 3 -73.569 205.651 -83.416 1.012 52
54 3 -78.361 223.599 -70.568 0.768 53
55 3 -69.825 232.417 -71.414 1.440 54
56 3 -75.906 229.091 -71.343 1.125 52
57 3 -98.478 231.649 -82.065 0.750 56
58 3 -101.461 228.528 -71.532 0.720 57
59 3 -99.462 244.868 -73.535 0.750 58
60 3 -97.954 233.203 -73.092 0.720 58
61 3 -114.276 239.206 -79.012 0.600 60
62 3 -103.722 233.275 -76.024 0.600 60
63 3 -53.333 206.664 -79.161 1.800 48
64 3 -50.770 197.426 -74.441 1.843 63
65 3 -66.056 216.762 -75.254 1.728 64
66 3 -72.734 213.506 -81.957 1.500 65
67 3 -69.299 195.333 -77.300 1.800 66
68 3 -79.079 203.535 -79.606 1.500 67
69 3 -72.027 196.244 -73.598 1.500 68
70 3 -77.128 196.587 -84.222 1.800 69
71 3 -84.195 194.493 -76.531 1.500 70
72 3 -77.929 188.219 -77.362 1.680 71
73 3 -82.761 189.042 -90.611 1.500 72
74 3 -92.123 185.254 -81.456 1.800 73
75 3 -86.078 179.215 -97.724 0.750 74
76 3 71.200 124.194 -74.345 9.331 17
77 3 84.688 113.994 -73.212 1.080 76
78 3 102.698 110.758 -63.673 1.440 77
79 3 97.566 86.996 -73.481 1.500 78
80 3 104.777 84.898 -81.577 1.500 79
81 3 119.499 77.679 -67.889 1.500 80
82 3 114.775 76.034 -75.540 1.500 81
83 3 113.174 94.010 -70.424 1.500 82
84 3 111.944 73.605 -83.337 1.200 83
85 3 123.290 85.746 -69.034 1.500 84
86 3 127.554 87.331 -68.598 1.500 85
87 3 103.579 69.792 -82.316 1.500 80
88 3 118.530 80.125 -74.668 1.200 87
89 3 95.652 73.287 -85.299 1.500 88
90 3 105.108 60.647 -100.909 1.344 89
91 3 91.672 77.614 -85.127 1.500 89
92 3 106.327 60.112 -89.069 1.200 88
93 3 115.968 68.033 -76.232 1.200 92
94 3 114.353 67.415 -76.670 1.500 93
95 3 125.157 54.345 -85.207 1.500 94
96 3 110.568 53.189 -85.916 1.500 95
97 3 109.856 47.384 -85.914 1.800 96
98 3 104.194 35.026 -99.372 1.500 97
99 3 106.759 56.835 -85.898 1.200 98
100 3 120.945 46.541 -92.089 1.800 99
101 3 118.171 45.590 -83.555 1.500 100
102 3 110.771 30.482 -97.517 1.440 101
103 3 58.013 124.049 -72.764 9.331 76
104 3 70.276 124.920 -72.800 9.331 103
105 3 62.808 150.909 -72.700 6.480 104
106 3 52.265 173.261 -66.346 0.759 105
107 3 50.963 167.947 -62.977 6.480 105
108 3 58.500 175.482 -47.935 0.720 107
109 3 45.903 189.617 -58.614 6.480 107
110 3 61.070 192.615 -61.359 1.200 109
111 3 48.815 204.454 -43.779 5.700 109
112 3 29.414 193.070 -65.103 1.536 111
113 3 40.707 202.414 -49.878 5.700 111
114 3 47.046 208.988 -46.531 5.760 113
115 3 43.053 212.010 -52.303 5.400 114
116 3 51.376 224.947 -41.949 1.200 115
117 3 48.635 235.174 -37.716 0.750 116
118 3 69.430 230.954 -33.051 0.720 117
119 3 46.910 232.087 -33.966 1.008 117
120 3 48.784 232.916 -29.517 0.720 119
121 3 43.801 221.468 -49.449 5.400 115
122 3 30.940 234.221 -62.474 1.350 121
123 3 26.064 228.433 -63.724 1.920 122
124 3 37.046 235.942 -43.139 5.400 121
125 3 36.567 239.544 -52.640 6.120 124
126 3 27.159 263.370 -28.894 1.125 125
127 3 37.373 266.070 -31.089 0.750 126
128 3 39.940 260.328 -23.652 0.750 127
129 3 32.299 278.223 -20.458 0.750 128
130 3 21.735 251.933 -43.811 6.120 125
131 3 -3.899 258.595 -40.712 3.960 130
132 3 -12.247 273.840 -39.344 3.650 131
133 3 -20.791 279.402 -43.265 4.080 132
134 3 -31.465 284.881 -44.857 1.215 133
135 3 -57.039 291.269 -49.340 1.382 134
136 3 -52.022 273.836 -46.188 1.500 135
137 3 -51.551 308.765 -35.477 4.080 133
138 3 -50.350 301.847 -42.381 3.600 137
139 3 -60.420 295.458 -40.569 0.450 138
140 3 -63.008 345.511 -25.651 3.600 138
141 3 -67.900 319.367 -33.102 1.440 140
142 3 -63.523 327.042 -31.162 3.600 140
143 3 -60.631 351.796 -11.676 1.200 142
144 3 -71.429 330.752 -25.257 3.600 142
145 3 -66.527 336.915 -25.499 2.700 144
146 3 -70.334 332.465 -23.307 1.800 145
147 3 -79.609 323.464 -20.651 1.500 146
148 3 -95.632 336.559 -27.412 1.800 147
149 3 -95.489 343.913 -24.375 1.500 148
150 3 -98.870 338.343 -22.703 1.500 149
151 3 -101.480 348.371 -23.430 1.500 150
152 3 -101.492 346.942 -19.848 1.382 151
153 3 -103.890 340.574 -24.378 1.500 151
154 3 -115.489 345.765 -25.946 1.080 153
155 3 -121.425 355.464 -26.996 0.750 154
156 3 -115.797 332.574 -30.135 1.500 153
157 3 -117.374 349.301 -24.607 1.200 156
158 3 -126.845 334.865 -28.431 1.800 157
159 3 -136.666 346.126 -39.829 0.750 158
160 3 -141.856 357.068 -31.281 1.536 158
161 3 -123.709 335.049 -28.923 0.900 157
162 3 -123.554 331.398 -35.667 0.750 161
163 3 -127.210 321.030 -24.781 0.768 162
164 3 -64.592 320.293 -29.538 3.600 144
165 3 -82.989 348.941 -17.698 3.600 164
166 3 -89.167 370.408 -9.993 1.080 165
167 3 -82.652 367.730 -7.225 3.600 165
168 3 -100.024 371.080 -7.922 3.456 167
169 3 -79.467 364.285 4.442 0.750 168
170 3 -92.943 362.474 -0.751 3.456 168
171 3 -97.038 384.192 3.695 1.382 170
172 3 -91.532 393.549 10.502 1.500 171
173 3 -99.248 399.544 10.478 1.500 172
174 3 -93.978 398.100 16.505 1.344 173
175 3 -108.088 410.447 13.435 1.200 174
176 3 -103.171 406.839 10.424 1.800 175
177 3 -102.105 417.266 16.243 0.768 176
178 3 -91.265 366.997 1.366 1.500 171
179 3 -79.851 382.812 11.153 0.720 178
180 3 -97.523 387.181 6.162 1.500 178
181 3 -84.711 392.170 16.263 0.720 180
182 3 -96.313 402.512 14.641 1.500 180
183 3 -84.216 382.368 12.190 1.500 182
184 3 -98.445 414.051 22.146 1.344 183
185 3 -81.369 394.268 14.066 0.750 184
186 3 -95.993 360.770 -6.865 3.456 170
187 3 -94.587 380.727 -2.403 3.600 186
188 3 -108.160 368.389 -3.181 0.900 187
189 3 -128.796 386.684 -5.944 0.750 188
190 3 -119.362 385.396 -8.531 1.200 189
191 3 -129.881 381.443 -8.291 1.500 190
192 3 -132.820 391.626 -3.254 1.200 191
193 3 -123.625 387.283 -2.578 1.659 192
194 3 -121.400 374.842 -10.655 1.200 190
195 3 -131.403 371.688 -15.015 1.168 194
196 3 -127.049 358.663 -17.008 0.750 195
197 3 -134.652 383.747 -8.195 1.200 194
198 3 -139.960 379.482 -17.495 1.200 197
199 3 -98.293 397.306 -3.355 3.600 187
200 3 -120.173 402.539 0.366 3.000 199
201 3 -117.378 416.037 11.496 1.500 200
202 3 -132.372 423.817 17.411 1.800 201
203 3 -126.862 433.545 8.284 1.680 202
204 3 -131.711 439.493 10.847 1.536 203
205 3 -137.715 463.149 21.525 1.920 204
206 3 -136.798 463.277 17.195 1.800 205
207 3 -141.230 468.903 22.978 1.680 206
208 3 -142.367 486.226 13.267 1.500 207
209 3 -129.865 484.064 21.511 1.500 208
210 3 -133.927 485.773 17.884 1.500 209
211 3 -140.919 489.270 20.460 1.200 210
212 3 -148.055 499.126 7.999 1.500 211
213 3 -150.336 497.486 13.764 1.215 212
214 3 -119.813 413.493 8.676 3.000 200
215 3 -119.342 404.662 9.736 0.675 214
216 3 -120.711 417.034 15.316 3.000 214
217 3 -130.720 421.027 12.806 2.592 216
218 3 -152.447 419.303 4.702 1.475 217
219 3 -160.964 430.127 2.748 1.500 218
220 3 -161.282 405.578 -8.431 1.500 219
221 3 -161.368 416.301 0.818 1.352 219
222 3 -154.182 423.419 3.093 1.440 221
223 3 -130.151 426.698 7.391 2.592 217
224 3 -136.746 434.168 3.394 2.880 223
225 3 -157.201 421.078 3.489 2.100 224
226 3 -151.782 430.381 -0.115 1.500 225
227 3 -163.137 427.583 7.459 1.500 226
228 3 -171.057 435.680 -0.065 1.500 227
229 3 -169.769 450.071 0.843 1.536 228
230 3 -168.613 443.490 -1.982 1.327 229
231 3 -179.331 431.525 -5.835 1.440 230
232 3 -161.461 433.550 5.697 1.344 230
233 3 -191.680 438.603 -2.025 1.500 232
234 3 -196.717 442.577 3.165 1.659 233
235 3 -203.360 467.438 17.268 1.613 234
236 3 -199.130 456.082 4.161 1.500 235
237 3 -224.104 466.432 9.277 1.500 236
238 3 -220.827 454.708 7.376 1.200 237
239 3 -231.367 478.084 15.971 1.500 238
240 3 -146.005 435.989 3.324 2.880 224
241 3 -150.925 442.651 6.777 2.592 240
242 3 -161.628 451.326 3.942 2.322 241
243 3 -168.522 455.358 13.534 2.074 242
244 3 -185.088 471.412 18.896 0.675 243
245 3 -177.282 459.993 5.312 0.750 244
246 3 -188.763 464.464 10.146 1.125 245
247 3 -192.037 450.709 10.972 0.600 246
248 3 -207.850 462.365 15.410 0.750 247
249 3 -198.936 466.152 19.486 0.600 248
250 3 -214.294 454.544 5.954 0.750 248
251 3 -185.445 482.329 18.284 2.074 243
252 3 -168.378 486.637 24.848 0.768 251
253 3 -175.039 489.880 23.525 0.720 252
254 3 -173.078 481.897 21.226 1.800 251
255 3 -169.167 489.629 20.722 1.800 254
256 3 -160.363 504.454 26.001 0.750 255
257 3 -179.662 510.741 20.676 1.500 255
258 3 -156.849 505.279 17.522 1.800 257
259 3 -164.185 510.356 28.185 1.500 258
260 3 -161.009 510.043 15.520 1.800 259
261 3 -172.974 510.756 17.679 2.100 260
262 3 -168.272 517.709 15.190 1.500 261
263 3 -166.359 526.490 12.838 1.500 262
264 3 -163.606 515.801 2.580 1.500 263
265 3 -167.107 511.804 3.137 1.500 264
266 3 -173.185 528.193 -4.942 1.200 265
267 3 -187.469 536.295 0.042 1.440 266
268 3 -176.333 500.343 18.434 1.800 254
269 3 -181.027 500.530 12.268 1.475 268
270 3 -175.870 494.649 12.503 1.296 269
271 3 -168.914 503.327 11.420 1.500 270
272 3 -178.229 487.753 4.023 1.200 271
273 3 -174.494 500.984 9.973 1.500 272
274 3 -173.748 492.469 8.534 1.500 273
275 3 -173.435 498.744 8.869 1.500 270
276 3 -191.357 512.759 12.099 1.500 275
277 3 -188.758 501.102 8.076 1.500 275
278 3 -180.416 507.519 -1.195 1.500 277
279 3 -186.271 507.807 -0.079 1.536 278
280 3 -204.902 502.942 -10.720 1.500 279
281 3 -210.370 487.134 -18.794 1.200 280
282 3 -223.512 512.020 -6.708 1.536 281
283 3 20.758 271.384 -31.561 3.960 130
284 3 14.519 309.138 -23.672 4.666 283
285 3 14.891 288.301 -24.605 0.672 284
286 3 12.321 297.639 -15.599 0.759 285
287 3 7.513 305.639 -20.596 0.750 286
288 3 6.029 307.800 -7.075 0.300 287
289 3 11.870 283.931 -17.001 0.750 287
290 3 9.328 295.516 -15.253 4.666 284
291 3 8.946 314.184 -7.369 4.800 290
292 3 -5.066 314.693 -20.534 1.215 291
293 3 -23.895 302.396 -18.022 1.500 292
294 3 -26.999 330.505 -7.115 1.500 293
295 3 -32.204 318.429 -8.318 1.800 294
296 3 -51.134 337.961 -8.523 1.800 295
297 3 -61.769 355.766 -0.921 2.100 296
298 3 -62.139 357.142 7.316 1.800 297
299 3 -58.103 379.013 9.521 1.500 298
300 3 -62.441 385.462 16.205 1.500 299
301 3 -81.245 393.860 26.751 1.536 300
302 3 -8.136 329.188 -1.863 4.800 291
303 3 2.719 318.284 -0.682 0.600 302
304 3 -2.094 319.656 4.607 0.675 303
305 3 -5.983 316.023 -0.104 0.691 304
306 3 11.534 301.753 3.542 0.675 305
307 3 -14.966 331.476 -3.814 4.800 302
308 3 -20.342 343.826 9.011 6.300 307
309 3 -7.475 337.919 13.473 1.200 308
310 3 -20.837 344.136 4.524 6.300 308
311 3 -14.684 368.472 26.726 2.074 310
312 3 -8.595 353.284 15.381 1.800 311
313 3 -16.583 356.715 34.502 1.500 312
314 3 -6.913 364.647 30.502 1.613 313
315 3 -10.860 359.748 33.507 1.536 314
316 3 -2.720 367.570 38.064 1.440 315
317 3 -11.124 370.968 28.650 1.800 312
318 3 -5.755 365.651 37.046 1.800 317
319 3 -12.159 368.302 33.811 1.500 318
320 3 1.258 378.445 45.033 1.500 319
321 3 -6.842 367.672 40.889 1.800 320
322 3 -16.171 388.770 50.607 1.500 321
323 3 4.071 391.402 51.101 1.500 322
324 3 7.293 379.719 49.895 1.500 323
325 3 -11.247 391.515 46.534 1.500 324
326 3 -13.483 394.382 50.715 1.037 325
327 3 -21.627 395.417 55.829 0.720 326
328 3 -1.218 405.849 66.337 1.200 327
329 3 -11.098 407.277 55.788 1.500 328
330 3 -16.503 339.595 4.998 6.300 310
331 3 -27.912 344.149 10.065 1.344 330
332 3 -33.561 366.004 24.291 6.300 330
333 3 -23.034 365.149 12.095 6.300 332
334 3 -33.605 363.260 13.367 0.675 333
335 3 -42.566 351.479 12.946 0.750 334
336 3 -25.876 372.790 24.985 6.300 333
337 3 -33.556 384.977 26.280 6.900 336
338 3 -36.784 394.584 21.854 3.600 337
339 3 -45.777 395.043 25.944 0.720 338
340 3 -53.411 378.846 22.653 0.750 339
341 3 -60.691 382.029 22.618 0.750 340
342 3 -44.194 367.150 19.952 0.720 341
343 3 -54.202 368.799 18.689 0.750 342
344 3 -51.157 411.295 29.823 3.600 338
345 3 -49.687 400.249 29.518 3.600 344
346 3 -54.842 413.052 35.180 1.352 345
347 3 -57.880 421.989 45.967 1.500 346
348 3 -50.266 408.648 35.862 0.720 347
349 3 -60.745 393.713 30.418 1.500 347
350 3 -63.653 427.449 45.360 1.200 349
351 3 -61.301 419.968 42.808 1.500 350
352 3 -63.612 429.007 38.106 1.800 351
353 3 -59.738 431.650 42.083 1.500 352
354 3 -59.406 427.118 38.169 1.200 353
355 3 -53.009 422.997 48.209 0.720 354
356 3 -66.446 431.953 35.131 1.500 353
357 3 -77.261 431.469 42.023 1.500 356
358 3 -69.425 432.530 48.834 1.500 357
359 3 -61.662 435.499 46.287 1.500 358
360 3 -55.543 435.966 50.597 1.800 359
361 3 -58.925 442.648 50.162 1.500 360
362 3 -63.856 434.320 42.402 1.200 358
363 3 -71.740 453.962 54.857 1.440 362
364 3 -71.994 450.476 48.178 1.500 363
365 3 -76.424 444.080 41.980 0.750 364
366 3 -62.537 398.786 35.260 3.600 345
367 3 -67.342 403.111 34.564 0.911 366
368 3 -44.604 385.916 26.241 1.200 367
369 3 -68.914 404.418 31.295 0.720 368
370 3 -59.673 419.917 32.711 3.600 366
371 3 -67.956 407.271 31.203 0.506 370
372 3 -72.083 403.589 24.229 0.720 371
373 3 -76.089 396.563 23.541 0.720 372
374 3 -78.915 409.267 27.848 0.672 373
375 3 -67.425 422.637 36.747 3.600 370
376 3 -76.674 416.075 31.179 3.000 375
377 3 -84.135 430.634 36.751 1.152 376
378 3 -93.920 420.493 27.664 1.125 377
379 3 -91.167 428.058 36.545 3.000 376
380 3 -82.986 434.071 41.800 2.520 379
381 3 -83.680 429.837 31.830 0.675 380
382 3 -86.468 434.303 27.698 0.720 381
383 3 -76.817 430.950 43.631 2.520 380
384 3 -92.131 428.593 27.749 1.536 383
385 3 -95.294 433.516 44.169 1.500 384
386 3 -97.260 447.612 40.333 1.500 385
387 3 -98.648 451.374 48.778 1.416 386
388 3 -99.826 437.370 37.132 0.720 387
389 3 -101.531 438.812 30.690 0.750 388
390 3 -106.713 462.449 32.117 0.750 389
391 3 -120.220 464.029 35.167 0.750 390
392 3 -104.664 455.415 47.586 1.500 387
393 3 -104.552 463.771 39.759 1.200 392
394 3 -111.447 459.119 38.073 1.200 393
395 3 -102.712 453.687 43.338 1.200 394
396 3 -112.653 465.280 37.425 1.500 395
397 3 -103.828 465.568 37.008 1.500 396
398 3 -120.859 460.161 38.467 1.800 397
399 3 -114.331 459.712 28.823 1.200 398
400 3 -124.770 474.400 32.527 1.200 399
401 3 -88.635 453.302 39.636 2.520 383
402 3 -97.596 469.882 39.100 2.520 401
403 3 -97.843 486.051 50.262 2.520 402
404 3 -101.278 461.401 45.603 1.382 403
405 3 -97.324 488.280 44.665 0.720 404
406 3 -85.114 478.279 54.809 1.125 404
407 3 -96.183 486.882 38.928 2.520 403
408 3 -114.958 471.052 33.378 0.540 407
409 3 -112.326 483.600 38.254 0.720 408
410 3 -121.144 493.091 36.389 0.562 409
411 3 -119.884 474.273 40.857 0.750 409
412 3 -128.245 484.650 42.353 0.750 411
413 3 -131.773 477.836 27.436 0.750 412
414 3 -111.867 495.929 44.209 2.520 407
415 3 -101.008 499.377 40.282 2.100 414
416 3 -102.179 489.567 44.462 0.900 415
417 3 -103.250 503.111 47.493 2.100 415
418 3 -108.670 494.441 32.564 0.600 417
419 3 -120.677 498.056 36.109 0.720 418
420 3 -125.516 494.128 24.597 0.720 419
421 3 -144.860 497.184 26.831 0.720 420
422 3 -130.585 496.194 28.312 0.750 419
423 3 -133.399 484.046 15.040 0.600 422
424 3 -134.403 484.817 33.975 0.768 423
425 3 -110.754 505.117 36.676 2.100 417
426 3 -112.536 497.517 31.845 2.100 425
427 3 -108.033 505.455 38.574 0.400 426
428 3 -108.202 502.582 35.662 2.100 426
429 3 -119.288 507.246 37.478 0.900 428
430 3 -141.876 513.370 30.980 0.672 429
431 3 -145.960 505.303 24.300 0.720 430
432 3 -124.653 524.401 44.597 2.074 428
433 3 -124.260 518.838 37.432 0.720 432
434 3 -124.751 513.489 33.872 1.200 433
435 3 -130.580 532.420 48.267 1.500 432
436 3 -118.511 519.405 45.964 1.500 435
437 3 -115.912 522.109 46.146 0.746 435
438 3 -116.969 518.925 33.537 1.200 437
439 3 -112.387 524.704 52.375 1.200 438
440 3 -98.008 506.129 51.442 1.200 439
441 3 -33.516 391.675 34.688 4.800 337
442 3 -35.447 409.098 48.078 1.382 441
443 3 -35.061 391.143 42.357 4.800 441
444 3 -43.846 396.103 46.643 5.040 443
445 3 -26.877 408.730 59.242 1.080 444
446 3 -21.484 393.680 46.894 1.500 445
447 3 -17.499 394.689 47.850 1.800 446
448 3 -35.394 407.717 54.232 5.040 444
449 3 -23.300 405.563 51.259 1.800 448
450 3 -23.986 406.587 51.459 0.750 449
451 3 -28.575 423.342 69.860 1.800 449
452 3 -24.816 423.048 68.248 1.500 451
453 3 -22.466 434.160 57.904 1.800 452
454 3 -29.773 428.795 65.526 0.750 451
455 3 -14.724 423.272 53.748 0.600 454
456 3 -20.482 419.458 60.080 0.750 455
457 3 -35.526 418.408 52.544 4.320 448
458 3 -45.641 426.093 49.997 0.600 457
459 3 -37.974 426.231 55.996 4.320 457
460 3 -43.908 432.964 49.172 0.750 459
461 3 -42.296 444.085 55.449 4.320 459
462 3 -39.233 444.924 64.154 1.500 461
463 3 -37.055 444.261 61.927 1.500 462
464 3 -49.123 461.220 63.518 1.500 463
465 3 -36.420 458.091 63.620 1.200 464
466 3 -43.902 431.501 56.358 3.960 461
467 3 -52.711 445.021 58.832 0.691 466
468 3 -63.130 439.427 54.678 0.750 467
469 3 -51.375 452.133 59.067 0.600 468
470 3 -62.483 459.500 48.809 0.720 469
471 3 -70.277 464.493 51.225 0.720 470
472 3 -68.021 463.469 53.874 0.768 471
473 3 -81.340 480.378 50.836 0.675 472
474 3 -80.774 469.460 50.449 0.750 473
475 3 -45.307 450.827 66.620 3.960 466
476 3 -50.540 474.778 67.786 1.344 475
477 3 -53.547 477.134 74.035 1.210 476
478 3 -39.104 473.889 69.836 1.440 477
479 3 -54.299 488.219 67.294 1.728 478
480 3 -42.550 474.168 74.483 1.680 479
481 3 -45.777 488.152 81.672 1.500 480
482 3 -56.261 465.736 69.670 3.960 475
483 3 -62.600 459.643 59.268 2.400 482
484 3 -53.904 472.447 59.478 1.800 483
485 3 -41.548 489.835 69.769 2.100 484
486 3 -38.695 499.042 80.625 1.800 485
487 3 -50.385 516.061 71.592 0.672 486
488 3 -52.999 506.138 68.733 0.600 487
489 3 -34.955 501.579 73.500 1.800 486
490 3 -37.712 509.323 78.040 2.100 489
491 3 -51.478 509.459 78.940 2.100 490
492 3 -36.269 512.517 92.687 1.800 491
493 3 -37.676 498.874 79.878 1.800 492
494 3 -37.980 495.369 81.143 1.800 493
495 3 -42.717 532.283 81.051 0.750 494
496 3 -49.096 543.707 88.607 0.720 495
497 3 -41.877 531.043 87.806 1.200 494
498 3 -39.591 520.277 84.554 0.750 497
499 3 -62.636 483.367 68.792 2.400 483
500 3 -69.268 492.890 64.286 2.160 499
501 3 -49.415 496.072 64.551 0.720 500
502 3 -58.162 485.762 62.008 2.100 500
503 3 -61.799 501.651 66.487 2.100 502
504 3 -63.227 513.097 58.259 1.800 503
505 3 -53.527 511.484 72.678 1.800 504
506 3 -54.867 519.406 74.141 1.500 505
507 3 -76.141 520.483 66.451 1.500 503
508 3 -67.259 509.926 53.669 0.600 507
509 3 -72.326 521.607 63.029 1.500 507
510 3 -75.653 521.365 53.692 0.750 509
511 3 -72.612 520.629 61.298 0.768 509
512 3 -76.528 519.740 62.078 1.125 511
513 3 -74.291 530.465 63.458 0.750 512
514 3 -60.580 470.975 57.198 1.800 499
515 3 -77.998 468.362 53.962 0.600 514
516 3 -66.382 475.158 66.676 1.800 514
517 3 -63.630 476.222 61.182 2.100 516
518 3 -73.935 496.178 62.051 1.800 517
519 3 -75.427 496.577 54.750 0.720 518
520 3 -81.241 492.633 54.512 1.800 518
521 3 -82.425 487.442 61.925 0.450 520
522 3 -77.098 494.722 63.612 1.800 520
523 3 -89.453 484.239 54.351 0.750 522
524 3 -82.920 497.913 54.549 1.800 522
525 3 -95.266 505.161 54.729 0.400 524
526 3 -89.729 491.877 56.356 1.800 524
527 3 -87.954 503.888 56.460 0.750 526
528 3 -94.296 501.193 49.455 0.300 527
529 3 -101.558 514.213 55.414 0.750 527
530 3 -104.250 512.201 64.395 0.750 529
531 3 -97.548 500.923 45.213 0.750 530
532 3 -104.680 516.924 55.684 1.200 531
533 3 -101.761 521.091 53.026 1.200 532
534 3 -109.065 508.164 45.084 0.720 533
535 3 -115.907 510.563 49.926 0.900 534
536 3 -80.037 502.203 46.523 1.500 526
537 3 -80.383 509.744 61.357 1.500 536
538 3 -88.140 509.422 51.284 0.672 537
539 3 -100.948 507.874 52.188 0.720 538
540 3 -102.216 525.336 52.202 0.720 539
541 3 -94.468 513.256 62.169 1.500 537
542 3 -94.751 533.837 62.386 1.500 541
543 3 -98.616 538.085 57.925 1.500 542
544 3 -92.249 534.344 57.820 1.382 543
545 3 -83.968 529.806 61.210 1.200 544
546 3 -84.617 534.392 63.407 1.200 545
547 3 -83.374 536.706 51.862 1.500 546
548 3 -81.672 544.921 61.102 1.500 547
549 3 -74.469 537.786 57.473 1.500 545
550 3 -87.709 533.250 52.081 1.125 549
551 3 -87.123 538.151 49.385 0.720 550
552 3 -96.327 533.420 41.008 0.691 551
553 3 70.594 145.045 -65.610 10.451 104
554 3 105.656 131.142 -63.412 1.296 553
555 3 104.674 133.348 -53.658 1.500 554
556 3 93.569 127.664 -59.274 1.500 554
557 3 104.250 123.822 -62.290 1.500 556
558 3 117.856 119.954 -66.081 1.800 557
559 3 105.142 109.158 -62.106 1.500 558
560 3 112.886 109.541 -65.222 1.680 559
561 3 112.279 108.686 -61.113 1.440 560
562 3 115.851 105.917 -64.111 1.500 559
563 3 115.495 91.737 -59.593 1.500 562
564 3 109.530 100.845 -66.726 1.382 563
565 3 129.795 106.680 -54.048 1.382 564
566 3 129.924 90.873 -60.703 1.200 565
567 3 124.455 114.383 -56.710 0.300 566
568 3 125.764 115.774 -49.767 1.500 566
569 3 143.335 104.589 -62.100 1.500 568
570 3 137.662 109.398 -58.221 1.500 569
571 3 136.576 104.034 -50.116 1.500 570
572 3 131.709 85.929 -66.203 1.440 565
573 3 141.027 76.229 -71.881 0.750 572
574 3 143.157 78.682 -47.382 0.750 573
575 3 130.968 86.240 -69.183 0.768 573
576 3 149.360 84.886 -59.438 1.215 572
577 3 141.467 74.556 -63.811 1.200 576
578 3 145.459 69.744 -59.324 1.500 577
579 3 153.320 85.656 -51.257 1.500 578
580 3 145.497 71.439 -74.152 1.800 579
581 3 160.662 74.012 -60.832 1.012 580
582 3 158.220 60.989 -61.487 1.728 580
583 3 80.534 169.055 -46.442 10.451 553
584 3 99.141 167.325 -42.525 1.500 583
585 3 97.384 146.523 -51.712 0.750 584
586 3 116.673 152.998 -53.662 1.500 584
587 3 119.941 158.368 -46.323 0.720 586
588 3 119.673 163.868 -45.473 1.500 586
589 3 107.959 157.305 -46.770 1.680 588
590 3 117.087 156.813 -46.326 1.800 589
591 3 128.123 126.118 -49.378 1.597 590
592 3 122.878 132.562 -55.343 0.750 591
593 3 125.136 158.106 -30.522 1.800 590
594 3 116.062 159.390 -33.083 0.562 593
595 3 145.545 154.381 -34.202 1.800 593
596 3 143.062 158.468 -47.280 2.100 595
597 3 133.907 151.117 -46.090 1.382 596
598 3 128.312 133.905 -47.247 1.344 597
599 3 136.717 127.579 -50.855 0.750 597
600 3 145.662 134.124 -42.641 1.500 599
601 3 133.637 128.840 -44.779 1.200 600
602 3 133.460 123.526 -49.066 1.200 601
603 3 132.933 144.992 -37.572 2.100 596
604 3 135.788 138.792 -35.481 1.800 603
605 3 140.403 136.622 -35.315 1.200 604
606 3 142.923 136.517 -34.939 1.200 605
607 3 138.986 133.846 -43.292 1.500 606
608 3 131.842 129.344 -37.683 1.500 607
609 3 153.788 123.429 -49.688 1.200 608
610 3 142.873 125.998 -47.049 1.500 609
611 3 139.158 159.033 -33.808 2.100 604
612 3 139.566 165.124 -21.217 0.675 611
613 3 145.285 145.261 -27.917 1.800 611
614 3 153.303 137.469 -24.929 2.400 613
615 3 153.393 141.141 -31.545 1.500 614
616 3 167.472 126.753 -32.670 1.500 615
617 3 167.271 126.434 -32.758 1.800 616
618 3 170.875 119.556 -27.071 1.200 617
619 3 164.474 117.277 -28.902 1.500 618
620 3 175.851 111.905 -24.197 1.800 619
621 3 176.325 107.439 -23.381 1.500 620
622 3 189.886 97.415 -22.716 1.500 621
623 3 196.983 101.212 -19.712 1.500 622
624 3 197.452 91.465 -20.330 1.800 623
625 3 203.901 76.270 -26.695 1.500 624
626 3 167.163 98.999 -44.877 1.500 617
627 3 161.168 100.721 -38.496 1.500 626
628 3 151.384 102.096 -47.649 1.800 627
629 3 158.059 81.862 -57.503 1.500 628
630 3 162.129 101.016 -46.644 2.100 629
631 3 160.850 75.704 -52.414 1.800 630
632 3 169.092 80.774 -57.088 1.500 631
633 3 163.275 80.161 -52.963 1.500 632
634 3 170.957 58.746 -51.192 1.080 633
635 3 173.320 74.730 -49.727 1.500 633
636 3 172.519 64.565 -48.290 1.500 635
637 3 160.929 143.405 -20.506 1.800 614
638 3 159.543 140.158 -24.549 1.800 637
639 3 155.592 152.319 -14.161 2.400 638
640 3 167.856 157.758 -21.134 1.500 639
641 3 171.911 138.067 -10.159 0.720 640
642 3 176.060 127.684 -24.464 0.750 641
643 3 180.177 128.397 -11.764 0.600 642
644 3 183.274 117.324 -8.510 0.720 643
645 3 191.687 109.364 -12.514 0.720 644
646 3 154.595 150.814 -13.004 1.500 640
647 3 162.164 157.259 -13.393 1.800 646
648 3 163.432 158.941 -9.831 0.675 647
649 3 166.204 150.454 -15.582 0.600 648
650 3 164.727 160.246 -8.585 0.750 649
651 3 151.930 155.177 -26.619 0.750 650
652 3 169.787 145.798 -13.344 1.800 647
653 3 167.076 150.053 -13.309 1.500 652
654 3 164.374 151.141 -13.282 2.100 653
655 3 186.259 146.303 -9.794 1.500 654
656 3 173.206 144.455 -2.537 1.500 655
657 3 181.076 156.637 -6.769 1.500 656
658 3 171.485 162.856 5.150 1.200 657
659 3 185.704 140.900 0.811 1.500 658
660 3 190.960 151.491 5.395 1.800 659
661 3 190.106 137.589 -0.123 1.200 660
662 3 192.197 151.493 5.687 1.500 661
663 3 89.185 177.986 -48.144 8.640 583
664 3 81.046 195.284 -43.834 1.200 663
665 3 78.781 204.692 -43.424 0.750 664
666 3 69.650 209.568 -42.008 0.720 665
667 3 66.088 213.668 -47.993 0.750 666
668 3 98.947 186.633 -37.627 8.640 663
669 3 92.644 193.999 -39.091 8.640 668
670 3 111.339 175.988 -36.393 0.750 669
671 3 111.795 189.111 -30.924 1.125 670
672 3 92.831 217.668 -24.196 8.640 669
673 3 87.213 215.404 -34.793 9.504 672
674 3 108.208 217.453 -24.724 1.440 673
675 3 128.410 190.195 -22.168 1.500 674
676 3 130.642 191.315 -25.758 1.500 675
677 3 132.109 185.566 -14.402 1.500 676
678 3 125.958 184.107 -18.858 1.500 677
679 3 131.019 169.966 -23.623 1.500 678
680 3 139.053 179.841 -20.115 1.500 679
681 3 133.311 190.119 -16.295 1.440 675
682 3 136.279 191.680 -9.664 0.750 681
683 3 126.298 203.511 -16.280 0.750 682
684 3 139.403 188.603 -11.270 1.080 683
685 3 150.480 204.932 -1.292 0.675 684
686 3 154.064 189.208 -4.610 0.750 685
687 3 155.883 201.360 4.209 0.691 686
688 3 83.319 231.993 -16.100 9.504 673
689 3 104.324 221.048 -15.221 2.400 688
690 3 117.148 230.013 -19.880 3.000 689
691 3 126.725 214.323 -7.607 1.215 690
692 3 101.580 227.044 -11.103 1.500 691
693 3 121.421 229.526 -18.723 1.500 692
694 3 117.519 236.147 -12.152 3.000 690
695 3 121.939 208.293 -7.197 2.700 694
696 3 132.247 222.207 -8.453 0.750 695
697 3 138.952 217.878 -4.958 1.500 696
698 3 130.649 220.298 -0.848 0.750 697
699 3 132.024 208.069 -7.225 1.440 697
700 3 133.653 203.626 -8.513 1.440 699
701 3 135.055 196.869 -1.636 1.440 700
702 3 125.454 233.339 0.837 2.400 695
703 3 126.984 238.382 -1.846 2.400 702
704 3 111.440 248.574 4.067 3.000 703
705 3 126.483 265.309 7.072 0.750 704
706 3 133.517 252.933 7.938 2.400 704
707 3 141.706 240.697 -3.260 1.500 706
708 3 135.080 234.507 3.911 1.500 707
709 3 138.492 232.106 -1.644 1.200 708
710 3 144.523 210.338 -7.751 1.382 709
711 3 125.949 257.966 5.756 2.100 706
712 3 149.903 257.773 20.979 1.500 711
713 3 136.214 253.485 12.049 1.800 712
714 3 146.562 264.383 15.300 1.800 713
715 3 131.220 274.284 29.432 1.500 714
716 3 136.722 271.626 24.744 1.800 715
717 3 147.856 283.006 37.520 1.728 716
718 3 147.924 248.344 14.833 1.800 711
719 3 155.137 238.393 14.999 2.400 718
720 3 156.572 237.465 18.257 2.100 719
721 3 158.217 234.724 12.860 1.800 720
722 3 153.887 220.750 14.231 1.500 721
723 3 154.934 230.027 5.899 1.500 722
724 3 165.030 224.236 17.571 1.500 723
725 3 150.733 220.019 2.331 0.750 724
726 3 179.167 215.632 9.555 1.500 724
727 3 160.024 221.351 7.311 1.500 726
728 3 165.640 216.113 13.954 1.125 727
729 3 164.316 208.029 17.134 1.680 728
730 3 163.519 195.837 12.382 1.500 729
731 3 166.221 208.462 19.186 1.440 730
732 3 182.132 186.869 10.735 1.500 731
733 3 142.820 251.845 20.921 2.400 719
734 3 165.735 241.691 24.218 1.800 733
735 3 167.351 241.534 31.570 2.100 734
736 3 164.171 251.235 33.691 2.100 735
737 3 181.954 231.113 34.006 1.440 736
738 3 180.818 235.450 40.382 1.728 737
739 3 190.424 202.350 23.625 1.728 738
740 3 194.572 203.146 36.724 1.500 739
741 3 184.622 206.393 24.522 1.500 740
742 3 187.352 207.075 29.279 1.920 741
743 3 188.959 211.670 23.649 1.500 742
744 3 188.104 214.129 29.883 1.728 743
745 3 186.313 198.226 30.559 1.200 744
746 3 176.328 249.762 42.410 2.160 736
747 3 170.729 242.296 44.424 1.800 746
748 3 177.014 245.463 46.546 1.728 747
749 3 182.415 241.987 51.007 1.152 748
750 3 185.797 239.763 56.026 1.200 749
751 3 191.172 238.032 55.242 0.691 750
752 3 185.691 239.019 59.589 1.125 751
753 3 192.303 229.341 49.651 1.500 752
754 3 194.971 220.697 48.004 1.500 753
755 3 195.831 234.861 49.462 1.344 754
756 3 192.821 218.266 49.045 1.200 755
757 3 191.053 207.947 51.271 1.500 756
758 3 184.723 219.939 49.791 1.500 757
759 3 192.571 217.990 49.330 1.500 758
760 3 196.759 216.811 50.493 1.200 759
761 3 202.770 211.661 52.423 1.800 760
762 3 180.658 244.175 47.094 1.728 748
763 3 183.129 249.828 56.770 1.440 762
764 3 181.280 266.692 72.045 1.200 763
765 3 193.802 250.845 54.443 1.440 764
766 3 186.977 266.791 68.185 1.680 765
767 3 184.305 254.583 64.737 1.920 766
768 3 194.777 264.428 61.779 2.074 762
769 3 188.265 245.580 56.805 1.500 768
770 3 191.418 269.782 63.618 1.800 769
771 3 189.507 259.692 72.495 1.800 770
772 3 189.714 282.300 76.981 1.500 771
773 3 196.399 283.080 71.071 1.500 772
774 3 193.789 270.311 72.875 1.680 773
775 3 180.660 270.601 73.953 1.500 774
776 3 197.286 268.320 80.220 1.680 775
777 3 210.292 268.850 81.682 1.440 776
778 3 194.184 262.712 72.675 2.100 777
779 3 215.841 258.761 90.889 1.500 778
780 3 210.717 265.452 76.427 1.500 779
781 3 208.793 264.816 85.546 1.536 780
782 3 214.344 255.608 95.742 1.536 781
783 3 210.736 264.443 92.094 0.675 781
784 3 201.888 271.010 89.323 0.750 783
785 3 205.919 283.666 100.527 0.750 784
786 3 202.538 276.658 104.360 0.750 785
787 3 206.245 268.641 101.874 0.750 786
788 3 207.867 282.484 106.672 0.720 787
789 3 207.026 288.144 109.196 0.750 788
790 3 90.143 243.287 -11.911 7.200 688
791 3 77.356 233.339 -32.920 0.900 790
792 3 80.064 233.195 -34.184 1.200 791
793 3 66.822 236.211 -19.183 1.500 792
794 3 76.173 238.890 -31.150 1.200 793
795 3 70.917 244.749 -28.851 1.500 794
796 3 95.438 246.798 -12.608 7.200 790
797 3 77.892 268.821 -18.357 0.750 796
798 3 81.741 264.317 -10.647 7.200 796
799 3 92.003 265.838 -3.169 8.640 798
800 3 100.903 263.771 -6.973 1.800 799
801 3 103.352 269.949 -9.273 8.640 799
802 3 99.101 274.780 -7.773 4.200 801
803 3 96.148 291.417 7.353 1.800 802
804 3 94.998 292.540 9.991 1.800 803
805 3 102.868 306.784 25.980 1.800 804
806 3 96.328 310.922 25.920 2.100 805
807 3 90.894 297.052 15.373 0.900 806
808 3 95.069 316.059 24.393 2.400 807
809 3 107.825 303.833 33.386 2.100 808
810 3 109.388 313.787 31.327 1.800 809
811 3 93.968 333.237 35.968 2.100 810
812 3 106.659 328.518 34.620 2.400 811
813 3 100.780 339.886 35.150 1.500 812
814 3 99.761 335.200 40.264 0.768 813
815 3 100.156 325.020 38.107 1.200 814
816 3 96.744 348.822 38.700 0.768 815
817 3 90.014 332.306 30.601 0.750 816
818 3 104.383 324.154 28.822 1.500 813
819 3 107.274 330.093 40.805 1.800 818
820 3 109.565 331.614 51.998 1.500 819
821 3 104.375 350.259 50.102 1.800 820
822 3 112.768 349.666 44.564 1.500 821
823 3 114.648 351.119 50.090 1.800 822
824 3 104.690 357.003 41.558 1.680 823
825 3 109.929 356.341 55.188 1.728 824
826 3 103.118 368.433 56.604 0.750 825
827 3 114.583 366.483 59.747 1.800 826
828 3 101.716 372.519 55.639 0.691 827
829 3 112.954 348.661 47.874 1.800 823
830 3 110.802 357.620 56.258 1.500 829
831 3 117.525 361.706 54.413 1.500 830
832 3 115.611 342.059 57.504 1.500 831
833 3 125.723 335.343 56.112 1.382 832
834 3 109.351 370.720 56.265 1.500 830
835 3 106.219 351.216 49.736 1.440 834
836 3 125.677 369.353 59.539 0.750 835
837 3 122.738 362.316 60.238 0.900 836
838 3 133.435 330.136 54.212 0.720 837
839 3 119.831 362.094 67.179 0.750 838
840 3 138.972 333.560 55.802 0.672 839
841 3 134.744 348.480 64.874 0.750 840
842 3 129.742 351.922 56.214 0.600 841
843 3 117.197 283.568 15.806 3.240 802
844 3 108.455 296.130 16.256 3.456 843
845 3 119.852 279.291 3.689 0.600 844
846 3 116.869 287.190 5.089 3.456 844
847 3 119.703 267.419 6.456 0.768 846
848 3 125.415 285.364 8.349 3.456 846
849 3 124.292 293.946 13.021 3.900 848
850 3 138.132 296.847 29.371 1.200 849
851 3 126.687 292.175 25.480 3.900 849
852 3 124.405 300.747 32.968 3.629 851
853 3 138.056 325.454 46.793 3.888 852
854 3 145.184 327.916 53.378 3.456 853
855 3 143.479 334.065 56.153 3.300 854
856 3 130.592 348.441 62.738 1.500 855
857 3 146.015 336.454 67.026 1.500 856
858 3 133.487 352.177 73.271 1.500 857
859 3 139.195 352.059 73.554 1.500 858
860 3 128.285 358.133 73.479 1.500 859
861 3 137.845 347.167 72.373 1.500 860
862 3 140.319 353.728 80.026 1.800 861
863 3 127.538 352.942 73.885 0.750 862
864 3 131.162 367.038 82.465 1.200 863
865 3 134.116 363.566 80.198 0.750 864
866 3 131.538 374.372 90.084 1.500 862
867 3 145.702 352.073 95.946 1.500 866
868 3 137.644 365.153 92.572 0.750 867
869 3 136.445 369.427 88.380 1.200 868
870 3 132.512 355.999 73.182 0.750 869
871 3 123.398 379.193 85.658 0.750 870
872 3 126.621 361.527 76.358 1.080 871
873 3 155.290 321.210 64.601 3.300 855
874 3 150.166 326.720 70.099 2.700 873
875 3 145.505 331.672 68.865 1.536 874
876 3 155.723 322.814 75.604 1.500 875
877 3 155.145 319.563 64.392 1.200 876
878 3 157.765 320.034 76.015 1.500 877
879 3 168.380 309.299 74.627 1.500 878
880 3 160.625 308.695 75.546 1.500 879
881 3 167.100 302.015 69.148 1.200 880
882 3 162.919 300.025 72.841 1.440 881
883 3 158.005 304.909 70.962 1.440 882
884 3 144.774 344.106 80.981 2.100 874
885 3 150.765 341.352 78.119 2.880 884
886 3 157.796 336.176 82.973 1.500 885
887 3 164.136 331.977 84.431 1.500 886
888 3 183.621 325.947 88.418 1.800 887
889 3 177.152 316.766 90.560 1.680 888
890 3 169.021 325.006 100.999 1.215 889
891 3 176.696 297.884 88.922 1.500 890
892 3 177.889 303.573 87.567 1.800 891
893 3 175.502 296.056 81.638 1.500 892
894 3 180.745 333.121 102.278 1.500 889
895 3 176.717 335.099 101.474 1.500 894
896 3 171.616 333.003 99.765 1.500 895
897 3 176.497 336.311 100.648 1.800 896
898 3 188.524 328.837 93.181 1.500 897
899 3 182.633 318.083 98.617 1.843 898
900 3 190.614 330.665 107.414 1.500 899
901 3 191.457 326.316 114.981 1.012 900
902 3 194.961 306.522 111.506 1.200 901
903 3 189.457 312.464 101.653 0.900 902
904 3 156.587 337.394 79.190 2.100 885
905 3 144.243 354.612 75.683 3.000 904
906 3 155.038 335.864 77.572 1.200 905
907 3 159.917 355.073 85.164 1.500 906
908 3 150.901 357.157 91.865 1.500 907
909 3 164.565 371.828 95.672 1.800 908
910 3 148.503 380.345 92.008 1.200 909
911 3 140.407 380.355 92.293 1.200 910
912 3 144.063 369.401 91.104 1.500 911
913 3 144.165 374.075 89.183 1.200 912
914 3 156.220 359.209 91.015 1.800 909
915 3 156.376 354.457 86.973 1.800 914
916 3 153.916 377.788 96.899 1.800 915
917 3 145.328 379.460 92.687 2.100 916
918 3 158.076 377.145 95.702 2.100 917
919 3 154.249 381.139 105.664 1.500 918
920 3 144.017 379.200 95.965 0.750 919
921 3 158.756 392.555 98.093 0.750 920
922 3 143.753 387.333 106.807 0.750 920
923 3 156.828 384.551 100.581 1.500 919
924 3 152.782 388.431 104.172 1.500 923
925 3 155.974 385.989 99.401 1.500 924
926 3 163.574 380.916 103.356 1.500 925
927 3 153.168 356.648 89.316 2.100 904
928 3 155.268 351.238 90.759 1.800 927
929 3 167.223 354.351 96.982 2.400 928
930 3 162.617 356.014 98.894 1.200 929
931 3 163.413 359.624 98.432 1.200 930
932 3 181.719 339.821 103.267 1.500 931
933 3 181.094 346.047 102.037 1.800 932
934 3 174.804 342.895 105.818 1.500 933
935 3 180.876 341.981 102.834 1.500 934
936 3 188.576 356.393 116.003 1.659 935
937 3 182.538 356.253 119.826 1.440 936
938 3 167.581 360.613 105.339 1.800 930
939 3 172.593 361.250 109.388 1.800 938
940 3 164.968 383.736 107.272 1.800 939
941 3 171.044 378.840 103.135 1.800 940
942 3 176.476 388.002 119.572 1.728 941
943 3 166.061 402.964 116.738 1.440 942
944 3 169.782 382.277 114.174 1.500 941
945 3 167.688 378.727 109.484 1.500 944
946 3 185.501 391.806 120.296 1.200 945
947 3 172.212 385.788 115.626 1.440 946
948 3 172.274 406.523 124.517 1.843 947
949 3 180.152 401.423 117.195 1.500 948
950 3 185.729 406.851 122.696 1.920 949
951 3 180.717 414.901 119.260 0.750 950
952 3 186.655 402.193 124.731 1.440 950
953 3 185.660 397.852 128.954 1.008 952
954 3 180.793 351.065 103.075 2.400 939
955 3 171.627 366.548 111.908 1.500 954
956 3 183.336 365.382 113.893 1.500 955
957 3 184.211 361.074 107.131 1.500 956
958 3 182.098 372.014 107.273 1.500 957
959 3 178.323 373.512 116.203 1.215 958
960 3 187.546 358.990 126.631 1.215 959
961 3 184.378 364.837 120.458 1.500 960
962 3 196.544 370.980 124.152 1.500 961
963 3 178.299 360.836 109.680 1.500 959
964 3 186.818 384.142 119.021 1.500 963
965 3 186.141 372.089 122.360 1.800 964
966 3 187.187 383.277 128.172 1.200 965
967 3 189.039 382.350 129.658 1.440 966
968 3 89.338 267.444 -14.484 6.840 801
969 3 81.376 269.946 -17.107 1.012 968
970 3 71.150 280.269 -19.409 1.500 969
971 3 62.045 268.241 -22.531 1.500 970
972 3 66.468 260.185 -30.682 1.800 971
973 3 69.699 271.624 -24.828 1.800 972
974 3 82.066 299.188 -7.729 6.840 968
975 3 90.877 284.732 -6.662 6.480 974
976 3 81.224 295.882 -2.501 1.690 975
977 3 53.693 303.814 -0.778 1.500 976
978 3 68.255 297.563 -21.750 1.800 977
979 3 58.850 291.416 -18.601 1.500 978
980 3 60.163 288.683 -19.499 1.500 979
981 3 55.248 312.979 -13.421 1.500 980
982 3 68.470 302.212 -7.074 1.800 977
983 3 61.027 304.727 -2.722 1.680 982
984 3 51.566 310.862 -9.652 1.500 983
985 3 58.481 312.502 0.053 1.500 984
986 3 56.967 310.367 -13.167 1.680 985
987 3 46.107 319.448 -14.246 1.500 986
988 3 49.423 319.929 -6.418 0.675 987
989 3 53.644 312.288 -17.185 0.720 988
990 3 89.814 305.149 -2.661 6.480 975
991 3 74.613 323.410 2.948 6.840 990
992 3 53.833 322.400 0.447 1.200 991
993 3 67.017 334.397 5.367 1.500 992
994 3 66.030 339.002 2.250 1.200 993
995 3 63.321 338.257 5.007 1.080 994
996 3 61.183 334.842 5.137 1.500 995
997 3 59.405 334.934 -2.293 0.720 996
998 3 51.742 339.178 -1.606 0.750 997
999 3 60.192 334.958 2.391 0.750 998
1000 3 77.751 316.325 10.224 6.840 991
1001 3 69.410 351.265 17.943 5.875 1000
1002 3 82.411 339.552 24.126 6.450 1001
1003 3 76.497 387.326 45.599 4.355 1002
1004 3 44.795 414.107 48.379 3.600 1003
1005 3 61.469 418.938 51.850 0.768 1004
1006 3 57.050 388.980 42.642 3.600 1004
1007 3 56.179 409.670 48.883 3.456 1006
1008 3 39.902 428.647 59.875 1.012 1007
1009 3 33.528 416.018 48.581 1.440 1008
1010 3 21.204 428.138 58.114 0.900 1009
1011 3 20.531 414.721 54.018 0.750 1010
1012 3 22.873 428.765 65.767 1.440 1011
1013 3 3.134 445.318 68.384 1.536 1012
1014 3 46.172 422.653 56.327 3.456 1007
1015 3 43.649 417.091 62.085 0.600 1014
1016 3 30.431 435.981 67.873 2.700 1014
1017 3 19.214 454.606 70.907 3.226 1016
1018 3 16.178 466.548 72.305 2.400 1017
1019 3 8.339 478.085 81.940 1.536 1018
1020 3 -4.442 470.267 65.490 1.800 1019
1021 3 -2.497 483.202 74.544 1.500 1020
1022 3 -9.773 491.062 86.569 1.920 1021
1023 3 -12.129 500.600 86.709 1.920 1022
1024 3 19.487 464.083 76.519 1.500 1018
1025 3 15.494 476.380 92.680 1.800 1024
1026 3 6.519 487.972 87.534 2.400 1025
1027 3 20.736 473.135 100.546 2.100 1026
1028 3 10.578 491.533 98.317 1.440 1027
1029 3 15.271 488.450 96.006 1.800 1028
1030 3 8.111 485.003 97.906 1.500 1029
1031 3 15.752 490.572 99.434 1.200 1030
1032 3 11.046 511.056 114.267 1.500 1031
1033 3 11.763 482.733 94.747 1.690 1027
1034 3 16.937 487.898 96.853 1.200 1033
1035 3 12.699 487.349 102.337 1.680 1034
1036 3 18.265 489.683 110.216 1.106 1035
1037 3 13.487 490.913 106.760 1.382 1036
1038 3 31.569 481.606 101.248 1.458 1037
1039 3 1.355 504.526 109.265 1.200 1038
1040 3 83.384 379.142 49.070 6.048 1002
1041 3 74.365 381.149 45.078 5.100 1040
1042 3 85.015 404.798 62.433 2.700 1041
1043 3 75.948 417.673 54.652 1.800 1042
1044 3 70.523 448.873 70.297 2.100 1043
1045 3 75.713 435.255 64.486 1.500 1044
1046 3 76.540 447.838 64.737 1.680 1045
1047 3 80.909 457.731 76.425 1.800 1046
1048 3 89.033 398.752 61.362 3.000 1042
1049 3 90.530 411.924 59.606 2.400 1048
1050 3 78.303 409.474 69.635 2.640 1049
1051 3 88.004 421.115 76.917 2.400 1050
1052 3 93.181 435.449 83.223 2.640 1051
1053 3 96.320 432.571 76.340 1.800 1052
1054 3 90.137 435.757 74.017 2.100 1053
1055 3 87.294 440.733 75.559 2.640 1054
1056 3 79.726 444.729 78.193 2.400 1055
1057 3 85.945 440.628 78.911 2.100 1056
1058 3 88.700 444.373 73.803 2.400 1057
1059 3 90.439 444.234 81.732 1.500 1058
1060 3 102.541 456.992 91.901 1.728 1059
1061 3 96.033 449.684 83.530 1.500 1060
1062 3 98.474 448.318 92.668 1.800 1061
1063 3 104.294 442.678 92.125 1.800 1062
1064 3 103.717 451.239 94.638 1.440 1063
1065 3 116.590 441.383 95.219 1.536 1064
1066 3 105.328 464.053 97.448 1.536 1065
1067 3 93.749 441.640 87.094 2.400 1058
1068 3 88.331 444.907 82.679 2.304 1067
1069 3 80.962 450.654 80.232 2.400 1068
1070 3 81.351 459.907 88.088 2.160 1069
1071 3 80.140 457.247 92.587 1.500 1070
1072 3 90.966 472.019 96.617 1.500 1071
1073 3 92.072 471.275 93.924 1.500 1072
1074 3 108.237 465.515 101.173 1.094 1073
1075 3 114.744 473.340 89.498 1.152 1074
1076 3 115.587 471.686 98.120 1.200 1075
1077 3 118.320 468.389 93.775 1.200 1076
1078 3 109.187 465.961 91.303 0.720 1077
1079 3 121.140 463.995 91.438 0.750 1078
1080 3 112.888 463.705 100.180 0.750 1079
1081 3 93.425 482.767 89.065 1.680 1072
1082 3 87.559 483.156 83.030 2.100 1081
1083 3 92.379 477.296 89.551 1.597 1082
1084 3 85.519 488.720 97.389 0.768 1083
1085 3 76.853 502.667 98.212 0.720 1084
1086 3 79.465 493.476 90.286 0.768 1085
1087 3 90.985 492.210 84.537 1.597 1083
1088 3 77.496 486.072 93.088 1.680 1087
1089 3 76.036 488.145 79.707 1.690 1088
1090 3 71.899 484.610 96.137 1.500 1089
1091 3 53.228 491.216 97.156 0.400 1090
1092 3 65.899 503.354 100.134 0.691 1091
1093 3 59.686 492.079 96.008 1.500 1090
1094 3 54.693 478.525 84.233 1.500 1093
1095 3 53.306 496.347 95.969 1.800 1094
1096 3 90.253 481.243 84.053 1.500 1082
1097 3 106.863 474.918 87.291 1.200 1096
1098 3 96.183 475.479 81.658 1.500 1097
1099 3 106.404 490.391 106.051 1.200 1098
1100 3 89.016 481.208 94.612 0.600 1099
1101 3 90.757 483.525 102.266 0.750 1100
1102 3 92.989 474.708 85.029 1.500 1096
1103 3 100.074 474.038 89.886 1.500 1102
1104 3 101.469 461.051 91.153 1.800 1103
1105 3 102.536 482.672 85.824 1.475 1104
1106 3 113.215 487.800 94.632 0.506 1105
1107 3 108.695 481.606 100.001 0.750 1106
1108 3 96.439 503.914 109.871 0.768 1107
1109 3 93.917 486.693 110.325 0.768 1108
1110 3 105.157 474.850 101.252 1.475 1105
1111 3 108.948 479.834 98.359 1.597 1110
1112 3 109.439 475.705 95.271 1.500 1111
1113 3 112.011 480.857 91.783 1.215 1112
1114 3 112.566 483.598 101.633 1.500 1113
1115 3 112.695 490.112 101.609 1.440 1114
1116 3 89.185 391.614 58.251 3.024 1041
1117 3 99.621 384.385 59.312 3.000 1116
1118 3 97.231 384.044 60.304 2.880 1117
1119 3 113.771 396.543 71.617 0.900 1118
1120 3 108.427 399.658 75.156 1.500 1119
1121 3 108.652 389.717 71.567 1.800 1120
1122 3 125.931 389.060 72.452 1.728 1121
1123 3 122.238 389.403 73.757 0.750 1122
1124 3 124.874 378.245 78.600 0.720 1123
1125 3 120.601 391.396 73.637 1.728 1122
1126 3 124.166 376.198 82.801 1.500 1125
1127 3 127.110 385.687 86.723 1.500 1126
1128 3 130.116 385.607 84.768 0.911 1127
1129 3 140.892 383.868 86.401 1.593 1128
1130 3 108.234 404.497 66.635 2.880 1118
1131 3 117.350 381.771 72.731 2.419 1130
1132 3 99.769 407.710 75.068 2.700 1131
1133 3 119.925 405.970 79.328 1.500 1132
1134 3 105.877 402.638 84.893 1.500 1133
1135 3 119.885 397.953 75.016 1.500 1134
1136 3 124.704 407.590 90.270 1.500 1135
1137 3 134.317 400.864 89.389 1.800 1136
1138 3 142.879 405.419 91.926 1.536 1137
1139 3 135.481 404.067 95.173 1.800 1137
1140 3 140.093 407.852 102.111 2.100 1139
1141 3 147.215 400.819 99.989 1.800 1140
1142 3 154.461 412.159 111.549 1.800 1141
1143 3 155.176 416.428 114.302 1.800 1142
1144 3 156.792 420.576 108.919 1.500 1143
1145 3 159.257 397.687 107.819 1.344 1144
1146 3 171.116 394.529 105.903 0.750 1145
1147 3 110.637 424.258 87.871 2.100 1133
1148 3 115.487 419.215 84.906 1.800 1147
1149 3 115.072 435.447 89.350 1.139 1148
1150 3 112.395 418.706 86.941 1.200 1149
1151 3 115.827 429.427 90.109 1.440 1150
1152 3 110.919 449.795 94.685 1.500 1151
1153 3 122.349 454.872 102.645 1.597 1152
1154 3 112.554 447.651 91.520 1.440 1153
1155 3 117.187 421.091 85.175 1.800 1148
1156 3 121.174 422.012 98.879 1.440 1155
1157 3 130.896 416.652 90.703 1.440 1156
1158 3 137.880 436.436 103.743 1.800 1157
1159 3 143.937 425.119 97.894 1.800 1158
1160 3 144.395 434.939 95.561 1.500 1159
1161 3 139.062 421.800 104.172 1.800 1160
1162 3 135.795 419.060 96.010 2.100 1161
1163 3 119.408 429.524 89.797 1.800 1155
1164 3 126.225 442.003 91.003 2.400 1163
1165 3 131.429 436.789 92.990 1.500 1164
1166 3 136.561 441.884 108.209 2.400 1165
1167 3 121.019 440.378 104.648 1.440 1166
1168 3 119.541 447.019 93.037 0.750 1167
1169 3 131.627 447.596 100.912 1.800 1167
1170 3 136.705 441.484 93.968 1.344 1169
1171 3 137.226 458.857 103.642 1.475 1170
1172 3 143.833 449.464 101.871 0.768 1171
1173 3 137.299 446.406 107.501 0.768 1172
1174 3 143.142 450.296 94.203 0.720 1172
1175 3 136.735 461.704 100.973 0.750 1174
1176 3 130.767 460.223 93.409 0.600 1175
1177 3 136.914 457.562 97.547 0.750 1176
1178 3 131.335 466.714 94.871 0.750 1177
1179 3 136.819 428.456 92.236 1.500 1170
1180 3 137.225 445.420 102.077 1.200 1179
1181 3 142.472 447.383 116.580 1.800 1180
1182 3 133.913 444.703 103.541 1.200 1181
1183 3 147.942 434.985 100.531 1.500 1182
1184 3 147.498 445.421 112.095 1.500 1183
1185 3 148.794 432.262 105.971 1.728 1184
1186 3 148.915 443.973 105.846 1.200 1185
1187 3 165.508 431.440 98.786 0.750 1186
1188 3 151.156 423.176 100.847 0.675 1187
1189 3 165.192 435.808 104.748 0.768 1188
1190 3 161.169 430.919 105.523 0.750 1189
1191 3 156.220 444.060 100.350 1.728 1185
1192 3 155.183 441.108 110.141 1.500 1191
1193 3 148.483 448.685 104.924 1.800 1192
1194 3 152.729 446.093 109.745 1.800 1193
1195 3 150.701 440.879 98.339 1.500 1194
1196 3 153.791 445.728 103.989 1.500 1195
1197 3 109.336 -96.663 -162.116 8.640 1
1198 3 111.909 -138.190 -174.844 8.280 1197
1199 3 116.496 -180.283 -201.332 8.280 1198
1200 3 145.508 -211.339 -207.972 7.200 1199
1201 3 145.093 -240.540 -211.259 7.500 1200
1202 3 151.983 -267.778 -210.589 9.704 1201
1203 3 174.555 -330.945 -229.739 7.500 1202
1204 3 189.492 -366.053 -237.220 7.500 1203
1205 3 191.262 -389.530 -251.687 9.000 1204
1206 3 217.499 -450.555 -248.372 8.294 1205
1207 3 230.358 -492.463 -261.698 8.640 1206
1208 3 246.851 -505.895 -265.109 7.800 1207
1209 3 255.500 -521.441 -265.608 7.800 1208
1210 3 260.127 -520.502 -268.193 1.555 1209
1211 3 277.802 -528.475 -254.115 1.200 1210
1212 3 278.206 -538.014 -254.932 1.500 1211
1213 3 278.818 -523.509 -247.968 1.500 1212
1214 3 275.549 -525.707 -254.087 1.555 1210
1215 3 273.067 -541.347 -259.961 2.100 1214
1216 3 278.536 -522.805 -245.451 1.680 1215
1217 3 258.036 -535.996 -267.132 7.800 1209
1218 3 248.834 -543.096 -275.867 6.120 1217
1219 3 271.404 -559.810 -258.606 6.120 1218
1220 3 275.683 -546.668 -266.880 2.074 1219
1221 3 278.260 -552.201 -255.125 2.160 1220
1222 3 287.731 -559.304 -245.025 1.728 1221
1223 3 297.405 -557.476 -243.825 2.100 1222
1224 3 303.950 -558.205 -233.921 2.100 1223
1225 3 301.421 -569.231 -229.208 1.500 1224
1226 3 311.106 -564.251 -227.955 1.440 1225
1227 3 286.124 -543.771 -245.277 2.400 1221
1228 3 289.293 -533.187 -232.627 1.728 1227
1229 3 304.894 -549.936 -231.496 1.800 1228
1230 3 308.724 -551.585 -225.314 2.016 1229
1231 3 318.066 -559.317 -217.786 1.800 1230
1232 3 324.723 -565.760 -230.942 1.500 1231
1233 3 321.846 -556.815 -218.484 1.728 1231
1234 3 329.135 -564.250 -211.408 1.728 1233
1235 3 312.679 -534.388 -196.219 1.350 1234
1236 3 277.249 -560.498 -270.762 6.739 1219
1237 3 268.006 -570.834 -267.158 6.739 1236
1238 3 286.711 -572.869 -263.238 0.720 1237
1239 3 292.422 -582.087 -261.265 1.500 1238
1240 3 302.741 -582.146 -256.336 1.500 1239
1241 3 263.199 -578.656 -271.400 6.048 1237
1242 3 294.345 -608.302 -276.079 1.728 1241
1243 3 305.614 -619.460 -271.185 1.500 1242
1244 3 306.175 -629.982 -259.401 1.800 1243
1245 3 314.188 -645.457 -266.037 1.800 1244
1246 3 325.239 -648.369 -263.232 1.800 1245
1247 3 320.973 -652.025 -269.696 1.500 1246
1248 3 331.613 -669.595 -272.992 1.800 1247
1249 3 335.506 -657.948 -260.103 2.100 1248
1250 3 291.375 -598.861 -282.153 7.200 1241
1251 3 295.163 -620.930 -289.668 7.200 1250
1252 3 313.702 -632.791 -283.526 1.200 1251
1253 3 314.919 -636.921 -282.726 1.382 1252
1254 3 302.521 -623.342 -293.262 5.760 1251
1255 3 293.956 -661.934 -301.084 4.680 1254
1256 3 294.427 -653.127 -292.627 4.680 1255
1257 3 306.303 -647.117 -281.774 1.012 1256
1258 3 314.016 -675.145 -307.284 4.778 1256
1259 3 308.899 -699.164 -312.110 3.600 1258
1260 3 320.233 -683.228 -303.061 3.600 1259
1261 3 329.766 -710.476 -305.570 1.080 1260
1262 3 331.939 -720.652 -308.355 1.500 1261
1263 3 346.181 -714.832 -304.065 1.500 1262
1264 3 331.206 -725.006 -310.916 3.300 1260
1265 3 331.784 -728.503 -327.542 5.100 1264
1266 3 328.961 -742.603 -307.857 5.100 1265
1267 3 345.747 -736.293 -311.286 2.100 1266
1268 3 340.273 -751.213 -325.216 4.800 1266
1269 3 340.455 -769.825 -340.076 4.200 1268
1270 3 351.083 -802.977 -346.868 4.500 1269
1271 3 355.858 -827.019 -358.484 3.900 1270
1272 3 358.501 -838.800 -360.426 3.300 1271
1273 3 355.951 -856.460 -364.852 2.700 1272
1274 3 366.254 -857.012 -375.085 2.400 1273
1275 3 380.505 -880.331 -369.741 2.304 1274
1276 3 372.250 -880.382 -370.554 2.205 1275
1277 3 380.321 -904.532 -377.774 1.800 1276
1278 3 387.977 -929.962 -383.006 1.500 1277
1279 3 399.428 -939.860 -386.266 1.800 1278
1280 3 397.426 -946.151 -390.849 1.800 1279
1281 3 401.339 -978.281 -389.925 0.800 1280
1282 3 366.461 -886.661 -374.647 1.500 1274
1283 3 360.414 -887.972 -375.765 1.800 1282
1284 3 360.680 -901.591 -390.216 1.800 1283
1285 3 364.277 -896.395 -386.207 1.800 1284
1286 3 366.172 -918.725 -390.509 1.500 1285
1287 3 371.963 -922.445 -389.859 1.500 1286
1288 3 381.558 -933.092 -385.331 1.500 1287
1289 3 374.899 -936.806 -397.146 1.440 1288
1290 3 383.972 -962.160 -396.226 1.800 1289
