# Supplementary material for: Adaptations during Maturation in an Identified Honeybee Interneuron Responsive to Waggle Dance Vibration Signals
Source: eNeuro. 2019 Sep 5;6(5):ENEURO.0454-18.2019. doi: 10.1523/ENEURO.0454-18.2019 (PMC6731536; doi:10.1523/ENEURO.0454-18.2019)
Supplement: Extended Data 1 — This ZIP file contains all the code used to generate the results of this publication. The code is organized into two folders: (1) GJEphys-master, which contains code for analyzing and plotting electrophysiology data and (2) GJMorph-master, which contains code for analyzing morphology data. Download Extended Data 1, ZIP file. [file sup_enu-eN-NWR-0454-18-s02.zip › Reg-MaxS-1.1/TestFiles/HSN-fluoro01.CNGNoiseStd4RandTrans0.swc]

#  SWC to SWC conversion from L-Measure. Sridevi Polavaram: spolavar@gmu.edu
#  Original fileName:/cng_repository/Soumya/LM_Automated_Testing_Enviornment/Test_Lm3.7.2_11022011_SG_Linux_NMOConv8/TestResults/LoadTest/test_52/HSN-fluoro01.CNG.swc
# 
#  Original file HSN-fluoro01.swc edited using StdSwc version 1.31 on 5/31/11.
#  Irregularities and fixes documented in HSN-fluoro01.swc.std.  See StdSwc1.31.doc for more information.
# 
#  HSN neuron (lobula place tangential cells, LPTC) from Calliphora vicina
#  identification by response properties, in vivo Alexa injection, 2-photon-microscopy imaging, x63 objective, multiple image tiles
#  reconstructed and processed with Matlab and the TREES toolbox http://www.treestoolbox.org
#  scaling 1:1:1 um
#   Max Planck Institute of Neurobiology, Martinsried, Germany
#   Systems and Computational Neuroscience, Alexander Borst
#   published in "The morphological identity of insect dendrites" Cuntz H, Forstner F, Haag J, Borst A. PMID 19112481
#  SCALE 1.0 1.0 1.0 
# 
1 1 213.827 -43.111 -141.368 6.912 -1
2 1 228.942 -64.619 -158.618 6.912 1
3 1 220.139 -35.678 -143.984 6.912 1
4 3 217.479 -73.909 -147.044 2.100 1
5 3 226.213 -108.707 -167.079 6.420 4
6 3 227.543 -120.410 -173.286 8.640 5
7 3 224.516 -128.423 -189.618 13.312 6
8 3 223.725 -129.468 -193.016 15.974 7
9 3 234.761 -140.069 -169.135 14.930 8
10 3 247.773 -159.542 -180.019 8.294 9
11 3 224.016 -44.720 -136.825 6.912 1
12 3 185.400 -12.531 -137.736 6.221 11
13 3 173.738 16.389 -128.557 7.560 12
14 3 157.496 38.461 -121.215 6.300 13
15 3 135.233 83.930 -119.219 8.294 14
16 3 126.680 111.631 -95.441 8.280 15
17 3 131.960 130.700 -91.095 9.331 16
18 3 106.211 133.144 -88.088 1.800 17
19 3 88.345 139.010 -65.470 1.500 18
20 3 86.714 147.770 -76.543 0.900 19
21 3 83.097 133.574 -81.411 1.200 20
22 3 81.326 134.545 -78.670 1.500 19
23 3 66.675 148.553 -72.221 1.500 22
24 3 79.724 154.379 -76.899 0.900 23
25 3 78.229 153.222 -73.574 0.750 24
26 3 74.399 158.275 -67.343 0.750 25
27 3 70.457 144.457 -62.910 1.500 23
28 3 75.029 139.159 -75.594 0.720 27
29 3 63.592 131.282 -76.212 0.600 28
30 3 69.129 153.029 -74.513 1.500 27
31 3 32.936 165.178 -77.325 1.500 30
32 3 27.162 174.159 -59.649 2.100 31
33 3 25.208 162.280 -72.927 1.500 32
34 3 22.263 183.659 -86.644 1.500 33
35 3 23.404 156.367 -77.935 1.440 34
36 3 12.732 149.417 -77.477 0.675 35
37 3 7.741 144.582 -85.265 0.750 36
38 3 0.859 150.803 -69.987 1.080 37
39 3 22.878 137.596 -85.867 1.500 35
40 3 18.436 143.741 -92.739 0.900 39
41 3 15.448 122.257 -78.516 1.200 40
42 3 41.514 164.724 -78.672 2.100 32
43 3 8.057 190.482 -85.862 1.500 42
44 3 10.442 191.325 -67.721 1.800 43
45 3 -10.801 213.348 -54.911 1.080 44
46 3 -1.820 187.986 -63.526 1.800 44
47 3 -16.450 194.450 -58.181 1.500 46
48 3 -25.065 196.603 -80.328 1.500 47
49 3 -33.169 201.004 -54.611 1.800 48
50 3 -25.276 207.447 -54.072 1.440 49
51 3 -42.447 195.036 -58.705 1.200 49
52 3 -45.140 194.358 -49.992 1.690 51
53 3 -50.395 165.848 -58.947 1.012 52
54 3 -60.055 180.785 -42.540 0.768 53
55 3 -55.500 194.439 -51.055 1.440 54
56 3 -59.951 187.921 -47.004 1.125 52
57 3 -83.683 181.036 -55.848 0.750 56
58 3 -83.869 174.824 -35.950 0.720 57
59 3 -88.523 193.413 -46.415 0.750 58
60 3 -82.565 181.716 -41.855 0.720 58
61 3 -101.071 180.894 -46.821 0.600 60
62 3 -88.433 179.366 -44.208 0.600 60
63 3 -31.116 176.260 -61.139 1.800 48
64 3 -24.513 167.071 -50.907 1.843 63
65 3 -46.461 180.203 -53.019 1.728 64
66 3 -52.422 174.392 -59.924 1.500 65
67 3 -41.579 156.160 -46.739 1.800 66
68 3 -54.264 160.383 -49.436 1.500 67
69 3 -43.998 155.284 -39.785 1.500 68
70 3 -50.386 154.598 -55.240 1.800 69
71 3 -55.205 147.863 -38.647 1.500 70
72 3 -47.000 144.391 -40.340 1.680 71
73 3 -53.675 144.706 -60.431 1.500 72
74 3 -59.810 134.848 -39.768 1.800 73
75 3 -54.002 133.627 -66.951 0.750 74
76 3 118.655 149.149 -75.797 9.331 17
77 3 135.446 144.783 -75.888 1.080 76
78 3 154.974 148.875 -66.746 1.440 77
79 3 157.914 122.490 -71.565 1.500 78
80 3 164.422 124.905 -87.278 1.500 79
81 3 182.940 122.592 -68.315 1.500 80
82 3 178.074 119.577 -78.258 1.500 81
83 3 170.364 137.163 -76.024 1.500 82
84 3 175.275 116.678 -88.967 1.200 83
85 3 183.266 133.165 -74.964 1.500 84
86 3 186.740 136.877 -76.714 1.500 85
87 3 168.986 108.393 -82.163 1.500 80
88 3 180.166 125.638 -80.031 1.200 87
89 3 159.761 108.623 -84.977 1.500 88
90 3 171.409 101.980 -110.023 1.344 89
91 3 154.370 111.240 -84.621 1.500 89
92 3 174.373 100.393 -90.792 1.200 88
93 3 182.175 111.768 -76.843 1.200 92
94 3 180.829 110.381 -76.625 1.500 93
95 3 194.874 102.977 -90.411 1.500 94
96 3 181.458 94.696 -84.772 1.500 95
97 3 183.013 88.189 -82.226 1.800 96
98 3 180.582 74.142 -97.229 1.500 97
99 3 176.468 96.695 -84.482 1.200 98
100 3 192.958 93.573 -96.938 1.800 99
101 3 191.866 90.038 -81.266 1.500 100
102 3 188.782 72.291 -95.287 1.440 101
103 3 106.485 142.316 -67.377 9.331 76
104 3 117.715 149.255 -73.122 9.331 103
105 3 100.716 173.152 -79.696 6.480 104
106 3 83.059 190.830 -73.200 0.759 105
107 3 84.327 184.094 -65.023 6.480 105
108 3 90.591 193.726 -46.365 0.720 107
109 3 71.834 204.007 -63.945 6.480 107
110 3 84.620 214.996 -76.250 1.200 109
111 3 70.906 219.147 -46.420 5.700 109
112 3 54.072 200.474 -68.795 1.536 111
113 3 63.211 213.843 -52.171 5.700 111
114 3 67.124 223.466 -51.938 5.760 113
115 3 61.414 225.504 -60.891 5.400 114
116 3 65.711 241.893 -52.398 1.200 115
117 3 59.777 250.821 -48.145 0.750 116
118 3 81.648 255.900 -47.890 0.720 117
119 3 59.843 246.189 -40.011 1.008 117
120 3 61.898 247.378 -33.799 0.720 119
121 3 58.879 235.514 -60.142 5.400 115
122 3 40.085 244.520 -80.950 1.350 121
123 3 37.535 236.159 -78.660 1.920 122
124 3 47.813 246.697 -52.341 5.400 121
125 3 44.688 251.581 -69.211 6.120 124
126 3 29.900 269.002 -35.049 1.125 125
127 3 38.202 277.173 -44.170 0.750 126
128 3 43.838 271.323 -30.798 0.750 127
129 3 30.199 286.127 -29.073 0.750 128
130 3 27.144 256.248 -52.921 6.120 125
131 3 0.827 250.329 -39.181 3.960 130
132 3 -12.711 262.224 -39.143 3.650 131
133 3 -23.437 264.472 -44.031 4.080 132
134 3 -35.826 265.270 -44.110 1.215 133
135 3 -63.011 260.125 -42.813 1.382 134
136 3 -51.163 243.660 -33.090 1.500 135
137 3 -62.661 279.483 -29.042 4.080 133
138 3 -59.813 273.675 -38.307 3.600 137
139 3 -66.615 261.714 -28.463 0.450 138
140 3 -86.229 311.508 -21.949 3.600 138
141 3 -81.828 282.393 -22.063 1.440 140
142 3 -80.379 292.415 -23.722 3.600 140
143 3 -84.497 317.432 -2.321 1.200 142
144 3 -88.458 291.669 -11.946 3.600 142
145 3 -86.230 300.643 -16.856 2.700 144
146 3 -87.817 293.756 -9.861 1.800 145
147 3 -92.753 279.299 2.035 1.500 146
148 3 -113.811 286.262 -7.178 1.800 147
149 3 -116.084 293.719 -5.054 1.500 148
150 3 -116.910 285.924 1.326 1.500 149
151 3 -123.318 295.383 -2.594 1.500 150
152 3 -122.295 293.371 3.878 1.382 151
153 3 -122.730 286.060 -0.108 1.500 151
154 3 -135.876 286.095 0.366 1.080 153
155 3 -145.339 293.619 -2.510 0.750 154
156 3 -131.677 272.523 -1.343 1.500 153
157 3 -138.829 288.740 2.039 1.200 156
158 3 -142.746 269.306 5.409 1.800 157
159 3 -157.880 277.995 -13.462 0.750 158
160 3 -165.811 285.892 -1.289 1.536 158
161 3 -139.925 271.105 3.157 0.900 157
162 3 -139.295 268.229 -6.644 0.750 161
163 3 -137.288 253.951 16.920 0.768 162
164 3 -78.578 284.510 -17.977 3.600 144
165 3 -105.313 304.268 -1.413 3.600 164
166 3 -118.328 322.961 5.750 1.080 165
167 3 -110.779 322.935 8.509 3.600 165
168 3 -128.548 318.070 13.649 3.456 167
169 3 -104.867 319.247 27.715 0.750 168
170 3 -117.591 311.431 25.715 3.456 168
171 3 -129.181 331.857 26.491 1.382 170
172 3 -126.650 343.552 31.732 1.500 171
173 3 -136.233 346.133 32.753 1.500 172
174 3 -129.887 346.361 40.963 1.344 173
175 3 -148.352 352.963 37.300 1.200 174
176 3 -142.739 351.957 31.569 1.800 175
177 3 -144.942 362.746 36.703 0.768 176
178 3 -117.455 316.762 26.739 1.500 171
179 3 -111.424 337.798 31.840 0.720 178
180 3 -130.449 334.452 29.627 1.500 178
181 3 -118.904 344.646 38.800 0.720 180
182 3 -134.036 350.152 37.206 1.500 180
183 3 -115.230 335.045 35.628 1.500 182
184 3 -139.453 360.323 46.092 1.344 183
185 3 -116.854 348.810 32.907 0.750 184
186 3 -120.646 308.963 17.604 3.456 170
187 3 -126.368 330.215 16.681 3.600 186
188 3 -134.547 310.580 26.065 0.900 187
189 3 -161.407 320.252 23.468 0.750 188
190 3 -152.365 323.863 15.574 1.200 189
191 3 -160.739 314.480 22.081 1.500 190
192 3 -166.733 323.155 27.766 1.200 191
193 3 -156.301 322.962 26.540 1.659 192
194 3 -150.527 311.957 17.016 1.200 190
195 3 -159.347 304.304 15.392 1.168 194
196 3 -150.514 292.892 15.210 0.750 195
197 3 -166.111 314.573 23.435 1.200 194
198 3 -170.746 308.717 12.032 1.200 197
199 3 -136.353 346.117 10.348 3.600 187
200 3 -158.496 340.436 24.029 3.000 199
201 3 -159.524 354.605 36.000 1.500 200
202 3 -175.849 354.702 49.319 1.800 201
203 3 -175.623 368.969 28.098 1.680 202
204 3 -182.131 372.553 32.158 1.536 203
205 3 -195.418 393.247 43.316 1.920 204
206 3 -195.190 394.425 35.714 1.800 205
207 3 -200.743 397.431 45.035 1.680 206
208 3 -209.780 416.577 22.827 1.500 207
209 3 -196.036 419.285 31.820 1.500 208
210 3 -201.016 419.603 26.945 1.500 209
211 3 -208.605 419.534 32.905 1.200 210
212 3 -220.810 428.194 11.646 1.500 211
213 3 -221.550 424.549 22.794 1.215 212
214 3 -161.228 351.098 33.383 3.000 200
215 3 -157.252 341.816 38.325 0.675 214
216 3 -162.532 353.508 43.380 3.000 214
217 3 -173.847 353.181 42.065 2.592 216
218 3 -194.784 341.810 38.824 1.475 217
219 3 -207.236 349.385 35.149 1.500 218
220 3 -199.639 324.713 26.266 1.500 219
221 3 -202.576 334.784 37.456 1.352 219
222 3 -198.219 345.546 35.340 1.440 221
223 3 -176.221 360.215 30.693 2.592 217
224 3 -185.852 365.454 24.094 2.880 223
225 3 -200.114 341.529 38.211 2.100 224
226 3 -199.060 354.547 26.316 1.500 225
227 3 -207.670 344.978 44.857 1.500 226
228 3 -219.270 350.714 32.770 1.500 227
229 3 -223.451 366.488 28.172 1.536 228
230 3 -220.220 360.459 25.533 1.327 229
231 3 -226.266 343.039 28.448 1.440 230
232 3 -208.617 352.370 38.920 1.344 230
233 3 -240.113 343.975 37.406 1.500 232
234 3 -245.684 345.013 46.649 1.659 233
235 3 -259.571 366.205 63.277 1.613 234
236 3 -253.005 358.021 44.151 1.500 235
237 3 -279.840 356.062 59.516 1.500 236
238 3 -272.511 345.491 59.456 1.200 237
239 3 -290.251 363.950 69.260 1.500 238
240 3 -195.294 362.857 27.317 2.880 224
241 3 -202.022 367.042 32.606 2.592 240
242 3 -215.832 371.386 29.255 2.322 241
243 3 -222.578 370.975 46.556 2.074 242
244 3 -243.635 379.155 56.465 0.675 243
245 3 -233.738 372.722 35.015 0.750 244
246 3 -245.627 371.177 46.289 1.125 245
247 3 -243.327 354.867 54.373 0.600 246
248 3 -262.113 358.877 64.119 0.750 247
249 3 -254.602 366.706 65.505 0.600 248
250 3 -266.477 348.712 54.321 0.750 248
251 3 -248.243 390.644 51.410 2.074 243
252 3 -232.903 402.683 53.147 0.768 251
253 3 -240.610 403.040 52.620 0.720 252
254 3 -236.010 395.846 51.039 1.800 251
255 3 -235.355 406.034 45.526 1.800 254
256 3 -232.018 425.355 44.700 0.750 255
257 3 -253.360 423.294 41.908 1.500 255
258 3 -230.173 429.111 28.846 1.800 257
259 3 -237.591 429.445 47.704 1.500 258
260 3 -236.196 432.399 25.521 1.800 259
261 3 -247.464 426.996 34.034 2.100 260
262 3 -246.033 437.017 25.196 1.500 261
263 3 -247.917 447.592 17.098 1.500 262
264 3 -242.613 439.002 3.067 1.500 263
265 3 -244.307 432.970 7.051 1.500 264
266 3 -257.426 448.481 -9.944 1.200 265
267 3 -273.331 449.395 1.404 1.440 266
268 3 -246.536 414.200 40.753 1.800 254
269 3 -251.874 412.940 32.544 1.475 268
270 3 -244.722 409.197 32.944 1.296 269
271 3 -241.635 421.961 24.782 1.500 270
272 3 -245.454 401.883 22.619 1.200 271
273 3 -246.196 416.937 25.728 1.500 272
274 3 -242.422 408.466 26.302 1.500 273
275 3 -244.489 415.231 24.305 1.500 270
276 3 -266.333 420.874 32.068 1.500 275
277 3 -259.957 410.330 28.774 1.500 275
278 3 -255.808 422.494 7.352 1.500 277
279 3 -261.291 419.777 11.640 1.536 278
280 3 -278.447 406.937 4.065 1.500 279
281 3 -278.639 388.590 -0.804 1.200 280
282 3 -298.941 406.898 15.320 1.536 281
283 3 20.426 274.731 -39.743 3.960 130
284 3 1.131 310.648 -38.515 4.666 283
285 3 9.347 288.852 -32.203 0.672 284
286 3 4.565 296.269 -19.798 0.759 285
287 3 -3.718 303.082 -29.031 0.750 286
288 3 -4.110 302.801 -6.883 0.300 287
289 3 9.207 281.697 -16.644 0.750 287
290 3 2.602 292.503 -17.105 4.666 284
291 3 -3.847 311.043 -11.098 4.800 290
292 3 -19.050 306.514 -26.924 1.215 291
293 3 -31.755 283.897 -9.829 1.500 292
294 3 -43.983 310.706 -1.273 1.500 293
295 3 -44.425 295.507 3.657 1.800 294
296 3 -69.803 306.979 4.065 1.800 295
297 3 -85.632 319.617 14.412 2.100 296
298 3 -85.389 319.770 27.650 1.800 297
299 3 -89.672 344.650 21.116 1.500 298
300 3 -95.329 348.452 31.568 1.500 299
301 3 -114.857 346.704 53.961 1.536 300
302 3 -24.968 317.836 -0.322 4.800 291
303 3 -10.385 311.428 1.088 0.600 302
304 3 -14.733 309.802 11.395 0.675 303
305 3 -17.649 304.684 6.709 0.691 304
306 3 4.846 297.633 10.577 0.675 305
307 3 -32.555 317.183 -1.444 4.800 302
308 3 -40.620 325.897 17.334 6.300 307
309 3 -25.610 325.328 21.362 1.200 308
310 3 -41.816 326.596 10.020 6.300 308
311 3 -42.329 352.397 34.643 2.074 310
312 3 -32.301 340.819 19.091 1.800 311
313 3 -38.554 337.932 52.837 1.500 312
314 3 -33.017 351.633 38.960 1.613 313
315 3 -34.454 344.091 47.530 1.536 314
316 3 -29.155 355.755 48.497 1.440 315
317 3 -39.666 356.527 35.308 1.800 312
318 3 -31.420 352.372 48.877 1.800 317
319 3 -38.919 352.487 45.309 1.500 318
320 3 -28.626 368.290 54.088 1.500 319
321 3 -32.699 353.458 54.922 1.800 320
322 3 -48.272 369.941 66.928 1.500 321
323 3 -30.118 382.586 57.899 1.500 322
324 3 -22.761 371.936 58.995 1.500 323
325 3 -45.233 375.822 56.996 1.500 324
326 3 -47.874 377.196 63.774 1.037 325
327 3 -55.259 373.604 75.377 0.720 326
328 3 -38.579 393.239 79.813 1.200 327
329 3 -49.881 391.352 66.152 1.500 328
330 3 -35.922 323.839 10.657 6.300 310
331 3 -47.743 322.385 22.253 1.344 330
332 3 -59.522 340.860 39.808 6.300 330
333 3 -50.919 346.778 15.399 6.300 332
334 3 -59.995 339.419 22.839 0.675 333
335 3 -63.987 322.587 30.585 0.750 334
336 3 -54.780 351.731 34.991 6.300 333
337 3 -66.524 360.719 35.792 6.900 336
338 3 -73.855 369.933 26.195 3.600 337
339 3 -81.960 365.452 36.698 0.720 338
340 3 -83.396 344.979 40.822 0.750 339
341 3 -91.490 344.792 42.717 0.750 340
342 3 -70.582 337.456 36.840 0.720 341
343 3 -80.827 334.474 38.485 0.750 342
344 3 -92.742 379.528 39.200 3.600 338
345 3 -87.160 368.572 42.303 3.600 344
346 3 -96.165 378.854 48.979 1.352 345
347 3 -100.992 385.373 64.684 1.500 346
348 3 -90.065 376.332 49.803 0.720 347
349 3 -94.962 356.095 51.130 1.500 347
350 3 -108.615 388.419 64.101 1.200 349
351 3 -103.874 381.984 61.737 1.500 350
352 3 -110.160 391.082 51.501 1.800 351
353 3 -106.978 395.242 55.364 1.500 352
354 3 -105.459 391.131 50.497 1.200 353
355 3 -96.479 388.523 65.875 0.720 354
356 3 -114.368 393.225 46.690 1.500 353
357 3 -123.448 386.470 62.979 1.500 356
358 3 -115.537 390.505 70.402 1.500 357
359 3 -109.699 397.807 61.666 1.500 358
360 3 -103.520 400.714 65.936 1.800 359
361 3 -109.332 406.204 64.122 1.500 360
362 3 -111.844 396.012 56.661 1.200 358
363 3 -125.123 411.285 73.115 1.440 362
364 3 -124.933 408.374 63.536 1.500 363
365 3 -127.502 400.264 57.693 0.750 364
366 3 -97.941 359.938 57.958 3.600 345
367 3 -104.227 362.265 57.241 0.911 366
368 3 -77.312 356.305 40.187 1.200 367
369 3 -106.656 363.328 52.025 0.720 368
370 3 -103.691 384.106 44.369 3.600 366
371 3 -106.859 366.837 50.356 0.506 370
372 3 -110.288 361.861 42.056 0.720 371
373 3 -111.466 352.537 45.371 0.720 372
374 3 -118.420 364.042 48.829 0.672 373
375 3 -111.498 382.642 53.371 3.600 370
376 3 -118.464 371.907 50.735 3.000 375
377 3 -130.330 382.934 57.593 1.152 376
378 3 -136.905 368.621 50.754 1.125 377
379 3 -136.003 376.784 61.312 3.000 376
380 3 -129.877 386.454 64.108 2.520 379
381 3 -130.263 382.985 49.573 0.675 380
382 3 -135.168 386.920 42.246 0.720 381
383 3 -122.612 385.917 65.642 2.520 380
384 3 -138.314 378.079 46.999 1.536 383
385 3 -140.954 379.510 73.606 1.500 384
386 3 -148.737 394.024 62.706 1.500 385
387 3 -150.341 396.181 75.812 1.416 386
388 3 -147.664 382.338 62.477 0.720 387
389 3 -150.701 383.912 52.027 0.750 388
390 3 -164.463 406.253 47.551 0.750 389
391 3 -177.396 400.893 57.875 0.750 390
392 3 -157.729 397.682 74.913 1.500 387
393 3 -161.892 407.671 58.723 1.200 392
394 3 -166.841 399.586 60.736 1.200 393
395 3 -155.803 397.386 67.710 1.200 394
396 3 -170.431 405.621 57.821 1.500 395
397 3 -162.272 410.308 53.171 1.500 396
398 3 -176.068 396.026 65.092 1.800 397
399 3 -171.047 400.065 46.488 1.200 398
400 3 -186.025 410.025 51.511 1.200 399
401 3 -142.877 404.383 55.601 2.520 383
402 3 -157.763 417.653 52.248 2.520 401
403 3 -162.682 433.161 64.572 2.520 402
404 3 -157.100 405.963 67.858 1.382 403
405 3 -163.808 436.545 54.243 0.720 404
406 3 -147.074 430.533 69.517 1.125 404
407 3 -162.975 436.404 44.807 2.520 403
408 3 -175.369 411.166 49.923 0.540 407
409 3 -177.036 425.103 52.000 0.720 408
410 3 -189.249 431.104 49.116 0.562 409
411 3 -180.236 411.148 63.186 0.750 409
412 3 -191.900 417.855 65.313 0.750 411
413 3 -194.642 410.933 44.836 0.750 412
414 3 -180.523 437.593 56.894 2.520 407
415 3 -172.135 447.110 44.343 2.100 414
416 3 -168.909 435.558 55.532 0.900 415
417 3 -174.702 448.988 55.794 2.100 415
418 3 -178.519 439.173 36.836 0.600 417
419 3 -190.752 436.639 46.540 0.720 418
420 3 -195.374 431.672 31.148 0.720 419
421 3 -214.492 425.127 42.103 0.720 420
422 3 -200.444 430.872 38.702 0.750 419
423 3 -200.243 418.418 22.681 0.600 422
424 3 -198.912 416.158 54.097 0.768 423
425 3 -184.021 448.916 40.430 2.100 417
426 3 -183.444 440.639 36.154 2.100 425
427 3 -181.326 450.348 42.249 0.400 426
428 3 -180.779 447.615 38.618 2.100 426
429 3 -192.780 446.882 44.661 0.900 428
430 3 -217.321 443.195 41.429 0.672 429
431 3 -218.987 433.547 35.280 0.720 430
432 3 -203.454 461.479 52.160 2.074 428
433 3 -201.923 456.748 42.295 0.720 432
434 3 -200.818 451.319 38.686 1.200 433
435 3 -211.622 466.580 57.723 1.500 432
436 3 -195.557 459.002 53.661 1.500 435
437 3 -194.117 463.120 51.787 0.746 435
438 3 -195.607 460.946 32.647 1.200 437
439 3 -190.941 466.750 59.538 1.200 438
440 3 -170.379 454.219 58.869 1.200 439
441 3 -67.913 366.696 47.085 4.800 337
442 3 -74.597 382.403 63.341 1.382 441
443 3 -68.124 364.326 60.632 4.800 441
444 3 -77.732 364.697 69.636 5.040 443
445 3 -64.854 384.689 78.183 1.080 444
446 3 -55.672 373.052 61.225 1.500 445
447 3 -52.169 375.945 60.676 1.800 446
448 3 -73.181 380.124 74.014 5.040 444
449 3 -61.350 384.172 64.656 1.800 448
450 3 -62.362 384.896 64.890 0.750 449
451 3 -70.618 397.908 90.841 1.800 449
452 3 -67.178 399.658 86.651 1.500 451
453 3 -70.629 414.012 64.266 1.800 452
454 3 -74.429 403.697 82.107 0.750 451
455 3 -59.714 406.822 58.213 0.600 454
456 3 -62.822 399.090 72.649 0.750 455
457 3 -77.636 391.632 67.171 4.320 448
458 3 -90.472 395.174 64.421 0.600 457
459 3 -82.477 398.259 70.931 4.320 457
460 3 -91.585 403.426 59.660 0.750 459
461 3 -93.477 415.156 65.046 4.320 459
462 3 -89.726 416.359 77.764 1.500 461
463 3 -87.720 417.027 73.391 1.500 462
464 3 -105.394 428.887 74.760 1.500 463
465 3 -92.196 431.779 70.589 1.200 464
466 3 -90.041 400.895 72.089 3.960 461
467 3 -103.201 410.583 74.817 0.691 466
468 3 -111.450 400.109 74.655 0.750 467
469 3 -104.638 418.750 71.887 0.600 468
470 3 -119.337 422.522 56.956 0.720 469
471 3 -128.276 423.670 62.428 0.720 470
472 3 -125.395 423.327 66.213 0.768 471
473 3 -144.858 435.153 60.501 0.675 472
474 3 -140.190 423.900 63.815 0.750 473
475 3 -97.386 419.307 82.217 3.960 466
476 3 -111.350 441.992 77.212 1.344 475
477 3 -114.241 442.164 87.939 1.210 476
478 3 -99.943 446.374 75.951 1.440 477
479 3 -120.119 454.476 72.870 1.728 478
480 3 -102.668 444.346 85.023 1.680 479
481 3 -110.100 456.618 92.925 1.500 480
482 3 -113.023 429.339 86.299 3.960 475
483 3 -118.081 421.188 74.229 2.400 482
484 3 -114.759 439.005 65.855 1.800 483
485 3 -108.374 462.102 70.772 2.100 484
486 3 -107.738 471.785 83.916 1.800 485
487 3 -126.522 485.344 67.549 0.672 486
488 3 -125.571 473.927 67.786 0.600 487
489 3 -106.151 477.282 69.539 1.800 486
490 3 -111.106 483.526 75.263 2.100 489
491 3 -124.023 476.801 82.704 2.100 490
492 3 -108.979 485.621 97.597 1.800 491
493 3 -106.815 472.208 82.302 1.800 492
494 3 -105.585 468.168 85.873 1.800 493
495 3 -124.225 505.020 73.586 0.750 494
496 3 -133.598 512.981 84.456 0.720 495
497 3 -122.038 503.193 84.855 1.200 494
498 3 -116.195 493.336 82.628 0.750 497
499 3 -125.920 445.038 80.847 2.400 483
500 3 -136.442 452.506 72.635 2.160 499
501 3 -118.897 465.575 63.186 0.720 500
502 3 -123.540 450.698 66.769 2.100 500
503 3 -132.456 465.161 69.641 2.100 502
504 3 -139.312 477.727 52.272 1.800 503
505 3 -127.583 478.800 72.475 1.800 504
506 3 -131.687 486.349 72.429 1.500 505
507 3 -153.215 478.114 68.596 1.500 503
508 3 -142.524 473.014 47.669 0.600 507
509 3 -150.512 481.644 60.847 1.500 507
510 3 -154.827 481.032 46.969 0.750 509
511 3 -150.642 480.703 58.489 0.768 509
512 3 -153.890 477.734 61.827 1.125 511
513 3 -155.706 490.020 59.004 0.750 512
514 3 -120.802 434.483 65.568 1.800 499
515 3 -136.672 423.617 68.828 0.600 514
516 3 -126.593 434.783 82.146 1.800 514
517 3 -125.151 438.010 71.461 2.100 516
518 3 -142.410 454.011 69.716 1.800 517
519 3 -144.962 454.701 58.154 0.720 518
520 3 -148.967 447.700 61.815 1.800 518
521 3 -147.085 440.600 76.573 0.450 520
522 3 -144.622 450.703 74.235 1.800 520
523 3 -153.516 434.792 68.362 0.750 522
524 3 -152.570 452.473 60.578 1.800 522
525 3 -166.974 454.086 63.474 0.400 524
526 3 -156.433 442.486 68.855 1.800 524
527 3 -159.352 456.084 63.632 0.750 526
528 3 -165.253 451.073 55.866 0.300 527
529 3 -176.289 460.513 63.869 0.750 527
530 3 -176.836 455.832 80.650 0.750 529
531 3 -168.794 449.772 50.382 0.750 530
532 3 -180.237 461.821 64.634 1.200 531
533 3 -179.442 468.036 57.367 1.200 532
534 3 -182.454 451.827 52.409 0.720 533
535 3 -189.171 450.357 62.470 0.900 534
536 3 -152.587 459.534 44.413 1.500 526
537 3 -153.790 465.338 66.164 1.500 536
538 3 -162.353 462.570 53.036 0.672 537
539 3 -173.719 454.527 60.713 0.720 538
540 3 -181.613 472.429 54.572 0.720 539
541 3 -168.314 462.049 72.301 1.500 537
542 3 -176.446 483.715 64.865 1.500 541
543 3 -182.328 486.937 57.549 1.500 542
544 3 -174.901 486.102 56.037 1.382 543
545 3 -164.887 484.884 59.768 1.200 544
546 3 -166.960 489.131 61.916 1.200 545
547 3 -168.244 493.772 41.416 1.500 546
548 3 -168.534 502.059 52.773 1.500 547
549 3 -159.495 498.517 46.381 1.500 545
550 3 -170.978 487.951 44.997 1.125 549
551 3 -172.671 493.806 38.403 0.720 550
552 3 -180.678 485.421 30.404 0.691 551
553 3 111.273 169.778 -69.127 10.451 104
554 3 149.982 171.913 -75.448 1.296 553
555 3 149.535 172.440 -59.757 1.500 554
556 3 140.475 161.735 -62.000 1.500 554
557 3 151.615 163.306 -70.165 1.500 556
558 3 165.420 166.389 -80.875 1.800 557
559 3 158.107 148.161 -64.608 1.500 558
560 3 164.842 152.788 -73.282 1.680 559
561 3 165.155 151.023 -65.902 1.440 560
562 3 169.180 150.246 -71.346 1.500 559
563 3 174.897 134.410 -58.273 1.500 562
564 3 164.807 142.124 -70.957 1.382 563
565 3 183.411 156.514 -61.102 1.382 564
566 3 188.690 140.717 -66.070 1.200 565
567 3 175.055 162.433 -66.132 0.300 566
568 3 176.701 163.602 -55.772 1.500 566
569 3 195.892 162.032 -79.506 1.500 568
570 3 189.221 163.824 -72.474 1.500 569
571 3 191.356 156.494 -56.549 1.500 570
572 3 191.523 137.098 -74.032 1.440 565
573 3 203.262 132.150 -83.744 0.750 572
574 3 207.661 132.451 -45.153 0.750 573
575 3 190.300 137.472 -78.750 0.768 573
576 3 209.494 143.719 -70.159 1.215 572
577 3 205.416 129.489 -69.964 1.200 576
578 3 211.637 125.728 -62.443 1.500 577
579 3 214.047 145.360 -58.670 1.500 578
580 3 209.008 129.570 -87.603 1.800 579
581 3 224.138 137.914 -73.210 1.012 580
582 3 226.740 122.990 -68.216 1.728 580
583 3 114.046 197.503 -51.040 10.451 553
584 3 132.796 204.253 -52.025 1.500 583
585 3 137.869 182.579 -58.431 0.750 584
586 3 153.317 199.168 -72.559 1.500 584
587 3 155.338 205.465 -63.928 0.720 586
588 3 153.091 211.051 -64.523 1.500 586
589 3 144.381 198.525 -59.029 1.680 588
590 3 153.242 202.416 -62.090 1.800 589
591 3 175.012 175.678 -60.138 1.597 590
592 3 166.781 180.758 -70.180 0.750 591
593 3 162.487 205.574 -39.996 1.800 590
594 3 153.085 202.838 -40.760 0.562 593
595 3 182.669 212.127 -53.546 1.800 593
596 3 176.981 217.033 -75.636 2.100 595
597 3 171.326 204.584 -66.848 1.382 596
598 3 172.492 183.740 -59.695 1.344 597
599 3 182.357 181.643 -66.889 0.750 597
600 3 189.403 191.848 -59.743 1.500 599
601 3 179.794 180.641 -55.996 1.200 600
602 3 181.083 175.501 -60.954 1.200 601
603 3 173.914 196.446 -49.998 2.100 596
604 3 179.270 190.982 -45.403 1.800 603
605 3 184.478 190.920 -46.310 1.200 604
606 3 186.947 191.992 -46.748 1.200 605
607 3 183.122 188.369 -57.798 1.500 606
608 3 178.872 179.326 -43.686 1.500 607
609 3 200.213 185.447 -70.815 1.200 608
610 3 189.289 182.462 -62.680 1.500 609
611 3 174.913 213.879 -51.899 2.100 604
612 3 174.672 218.821 -33.622 0.675 611
613 3 186.776 201.467 -39.544 1.800 611
614 3 197.735 196.722 -35.109 2.400 613
615 3 195.512 201.565 -47.489 1.500 614
616 3 214.160 193.356 -49.956 1.500 615
617 3 214.081 192.931 -49.890 1.800 616
618 3 220.892 186.624 -39.424 1.200 617
619 3 215.478 181.319 -38.778 1.500 618
620 3 228.911 180.554 -33.904 1.800 619
621 3 231.182 175.937 -31.046 1.500 620
622 3 247.911 171.859 -32.009 1.500 621
623 3 253.559 178.954 -31.604 1.500 622
624 3 257.655 168.928 -29.079 1.800 623
625 3 268.702 156.839 -36.562 1.500 624
626 3 222.855 165.428 -59.306 1.500 617
627 3 217.406 163.445 -46.813 1.500 626
628 3 206.405 161.359 -58.190 1.800 627
629 3 219.124 144.511 -69.595 1.500 628
630 3 217.093 165.343 -60.804 2.100 629
631 3 224.810 138.650 -60.039 1.800 630
632 3 230.007 148.707 -73.305 1.500 631
633 3 225.315 144.642 -63.718 1.500 632
634 3 241.016 125.446 -55.907 1.080 633
635 3 237.314 143.362 -60.668 1.500 633
636 3 240.652 131.989 -54.034 1.500 635
637 3 203.253 206.154 -33.416 1.800 614
638 3 202.642 202.582 -38.239 1.800 637
639 3 195.662 212.128 -24.035 2.400 638
640 3 204.198 224.861 -42.996 1.500 639
641 3 217.067 204.460 -19.064 0.720 640
642 3 223.020 197.432 -40.508 0.750 641
643 3 228.356 198.471 -21.601 0.600 642
644 3 235.968 187.797 -13.318 0.720 643
645 3 246.414 184.024 -20.541 0.720 644
646 3 195.456 209.884 -21.111 1.500 640
647 3 200.071 220.484 -27.535 1.800 646
648 3 201.106 222.403 -22.851 0.675 647
649 3 206.195 215.544 -30.295 0.600 648
650 3 201.997 224.252 -21.861 0.750 649
651 3 189.418 215.066 -44.113 0.750 650
652 3 211.666 212.056 -26.372 1.800 647
653 3 207.481 215.236 -26.768 1.500 652
654 3 204.517 215.062 -25.962 2.100 653
655 3 227.494 220.179 -27.889 1.500 654
656 3 216.875 210.830 -9.496 1.500 655
657 3 219.051 228.189 -24.606 1.500 656
658 3 209.238 228.457 -3.128 1.200 657
659 3 230.484 212.727 -8.052 1.500 658
660 3 232.003 225.913 -6.849 1.800 659
661 3 235.780 211.499 -10.242 1.200 660
662 3 233.209 226.480 -6.906 1.500 661
663 3 118.550 211.450 -61.063 8.640 583
664 3 104.823 225.224 -57.047 1.200 663
665 3 99.133 234.038 -59.000 0.750 664
666 3 88.841 234.542 -54.553 0.720 665
667 3 83.095 237.964 -64.461 0.750 666
668 3 125.872 223.972 -51.278 8.640 663
669 3 116.902 228.897 -53.780 8.640 668
670 3 141.814 218.585 -50.552 0.750 669
671 3 137.954 231.983 -46.766 1.125 670
672 3 110.024 252.064 -38.364 8.640 669
673 3 104.152 248.356 -52.544 9.504 672
674 3 124.541 259.445 -45.863 1.440 673
675 3 154.402 240.080 -39.970 1.500 674
676 3 155.591 242.853 -47.304 1.500 675
677 3 160.723 235.922 -26.976 1.500 676
678 3 154.874 231.968 -31.092 1.500 677
679 3 164.424 220.097 -35.730 1.500 678
680 3 168.693 234.032 -37.239 1.500 679
681 3 159.853 241.599 -32.379 1.440 675
682 3 162.955 243.804 -23.322 0.750 681
683 3 148.102 252.367 -34.446 0.750 682
684 3 166.864 242.290 -26.154 1.080 683
685 3 172.407 263.680 -20.789 0.675 684
686 3 181.369 249.208 -21.783 0.750 685
687 3 179.622 261.786 -12.686 0.691 686
688 3 96.656 261.494 -26.353 9.504 673
689 3 120.789 260.057 -29.855 2.400 688
690 3 128.816 276.490 -46.595 3.000 689
691 3 145.536 262.862 -24.466 1.215 690
692 3 116.460 264.510 -24.162 1.500 691
693 3 133.191 277.909 -46.360 1.500 692
694 3 127.863 282.124 -36.353 3.000 690
695 3 143.390 254.064 -19.381 2.700 694
696 3 147.608 274.048 -31.306 0.750 695
697 3 156.068 272.265 -26.794 1.500 696
698 3 147.865 270.200 -17.314 0.750 697
699 3 152.987 258.772 -23.741 1.440 697
700 3 156.052 255.033 -24.870 1.440 699
701 3 160.902 247.613 -11.524 1.440 700
702 3 138.191 281.260 -17.281 2.400 695
703 3 137.336 287.726 -24.319 2.400 702
704 3 119.566 290.111 -11.691 3.000 703
705 3 127.747 314.828 -19.730 0.750 704
706 3 139.247 305.028 -16.607 2.400 704
707 3 150.145 297.590 -33.968 1.500 706
708 3 147.241 286.796 -16.852 1.500 707
709 3 150.627 286.681 -26.593 1.200 708
710 3 163.836 267.378 -30.937 1.382 709
711 3 129.881 306.956 -18.846 2.100 706
712 3 154.621 316.412 -4.080 1.500 711
713 3 142.138 306.373 -11.206 1.800 712
714 3 148.162 322.563 -14.545 1.800 713
715 3 131.812 323.617 11.683 1.500 714
716 3 137.385 324.134 2.562 1.800 715
717 3 145.260 339.919 14.427 1.728 716
718 3 155.536 306.279 -9.740 1.800 711
719 3 166.180 299.235 -8.784 2.400 718
720 3 168.332 298.508 -3.672 2.100 719
721 3 170.202 297.144 -12.251 1.800 720
722 3 171.664 280.010 -2.721 1.500 721
723 3 167.961 291.503 -20.509 1.500 722
724 3 181.293 288.714 -3.408 1.500 723
725 3 167.352 279.314 -20.718 0.750 724
726 3 196.841 287.609 -19.506 1.500 724
727 3 176.283 284.601 -17.060 1.500 726
728 3 184.493 280.890 -6.523 1.125 727
729 3 186.776 271.230 2.417 1.680 728
730 3 190.055 258.554 -0.394 1.500 729
731 3 188.686 272.342 4.808 1.440 730
732 3 210.830 258.387 -7.787 1.500 731
733 3 150.205 306.659 1.196 2.400 719
734 3 176.166 306.668 0.549 1.800 733
735 3 178.749 306.290 12.047 2.100 734
736 3 172.317 314.734 13.205 2.100 735
737 3 196.855 302.059 13.708 1.440 736
738 3 194.986 305.232 23.067 1.728 737
739 3 214.467 277.114 3.930 1.728 738
740 3 219.855 278.203 23.450 1.500 739
741 3 207.564 278.437 6.389 1.500 740
742 3 210.525 279.849 12.792 1.920 741
743 3 209.513 286.280 1.024 1.500 742
744 3 208.610 287.618 10.748 1.728 743
745 3 213.112 269.777 18.764 1.200 744
746 3 185.536 317.937 22.870 2.160 736
747 3 183.392 306.999 31.511 1.800 746
748 3 188.394 313.148 31.055 1.728 747
749 3 195.428 311.499 37.403 1.152 748
750 3 200.155 310.112 45.073 1.200 749
751 3 205.783 311.016 42.099 0.691 750
752 3 200.824 308.784 51.291 1.125 751
753 3 209.423 303.114 35.714 1.500 752
754 3 215.032 295.477 35.156 1.500 753
755 3 210.609 310.725 31.739 1.344 754
756 3 214.078 291.702 38.748 1.200 755
757 3 216.671 279.585 47.166 1.500 756
758 3 205.899 289.406 42.870 1.500 757
759 3 213.987 291.248 39.434 1.500 758
760 3 218.548 291.891 39.980 1.200 759
761 3 226.456 289.110 42.526 1.800 760
762 3 192.400 313.493 30.866 1.728 748
763 3 193.878 319.380 43.595 1.440 762
764 3 187.741 334.278 63.144 1.200 763
765 3 203.241 326.008 34.702 1.440 764
766 3 192.554 337.702 54.244 1.680 765
767 3 194.247 323.913 54.411 1.920 766
768 3 199.947 339.894 41.168 2.074 762
769 3 200.357 317.386 43.045 1.500 768
770 3 194.975 343.676 43.611 1.800 769
771 3 198.249 330.822 62.990 1.800 770
772 3 190.382 354.295 61.612 1.500 771
773 3 195.586 359.207 48.633 1.500 772
774 3 198.267 344.135 57.664 1.680 773
775 3 185.916 337.860 65.061 1.500 774
776 3 203.328 342.734 69.036 1.680 775
777 3 215.592 349.470 65.571 1.440 776
778 3 201.527 336.295 60.084 2.100 777
779 3 225.949 340.230 82.238 1.500 778
780 3 216.583 346.792 58.014 1.500 779
781 3 216.252 343.928 74.160 1.536 780
782 3 226.406 335.488 92.120 1.536 781
783 3 219.118 343.591 84.270 0.675 781
784 3 207.875 346.600 81.027 0.750 783
785 3 208.345 360.470 92.906 0.750 784
786 3 208.364 350.856 103.408 0.750 785
787 3 214.600 344.507 100.768 0.750 786
788 3 211.472 359.333 102.660 0.720 787
789 3 208.850 364.579 105.019 0.750 788
790 3 99.331 276.247 -26.755 7.200 688
791 3 88.228 262.296 -52.048 0.900 790
792 3 90.666 263.643 -55.262 1.200 791
793 3 79.056 258.303 -25.869 1.500 792
794 3 85.224 267.363 -50.745 1.200 793
795 3 78.330 270.689 -46.908 1.500 794
796 3 102.885 282.663 -31.567 7.200 790
797 3 77.103 298.211 -41.879 0.750 796
798 3 83.509 294.266 -29.091 7.200 796
799 3 93.624 299.889 -21.803 8.640 798
800 3 102.295 302.578 -31.174 1.800 799
801 3 101.924 310.646 -38.419 8.640 799
802 3 96.265 313.483 -35.944 4.200 801
803 3 89.153 327.619 -16.073 1.800 802
804 3 87.996 327.887 -11.646 1.800 803
805 3 92.129 344.670 5.851 1.800 804
806 3 84.365 345.863 7.012 2.100 805
807 3 83.124 329.926 -2.701 0.900 806
808 3 80.999 350.905 3.063 2.400 807
809 3 98.945 342.958 17.054 2.100 808
810 3 96.321 354.565 9.142 1.800 809
811 3 74.944 367.008 16.055 2.100 810
812 3 88.544 368.406 10.105 2.400 811
813 3 78.709 377.512 9.173 1.500 812
814 3 80.240 371.343 19.867 0.768 813
815 3 84.224 361.031 20.048 1.200 814
816 3 71.957 384.529 13.360 0.768 815
817 3 70.842 364.815 9.273 0.750 816
818 3 87.282 363.452 3.200 1.500 813
819 3 89.360 369.534 19.447 1.800 818
820 3 92.459 370.740 36.350 1.500 819
821 3 80.153 388.236 28.309 1.800 820
822 3 87.547 392.477 15.729 1.500 821
823 3 89.514 394.185 23.477 1.800 822
824 3 76.703 396.712 11.467 1.680 823
825 3 83.752 396.716 31.948 1.728 824
826 3 72.880 406.012 32.607 0.750 825
827 3 84.872 409.134 33.544 1.800 826
828 3 69.860 409.792 30.051 0.691 827
829 3 88.558 391.050 21.502 1.800 823
830 3 84.230 398.354 32.842 1.500 829
831 3 88.755 406.237 25.289 1.500 830
832 3 94.904 384.033 38.787 1.500 831
833 3 106.831 382.055 34.659 1.382 832
834 3 77.837 411.540 28.446 1.500 830
835 3 81.477 390.206 26.533 1.440 834
836 3 94.209 417.644 27.256 0.750 835
837 3 94.230 408.642 32.401 0.900 836
838 3 115.846 380.570 30.160 0.720 837
839 3 92.516 406.034 45.220 0.750 838
840 3 119.972 386.698 29.052 0.672 839
841 3 111.494 399.215 40.141 0.750 840
842 3 104.277 401.599 26.697 0.600 841
843 3 113.169 328.454 -8.275 3.240 802
844 3 100.165 337.435 -8.550 3.456 843
845 3 115.668 326.873 -27.802 0.600 844
846 3 110.014 333.600 -27.227 3.456 844
847 3 120.457 313.827 -18.600 0.768 846
848 3 119.220 335.406 -24.870 3.456 846
849 3 115.504 343.322 -19.963 3.900 848
850 3 129.669 350.950 -0.114 1.200 849
851 3 120.136 340.915 0.251 3.900 849
852 3 115.712 347.868 10.317 3.629 851
853 3 120.992 378.881 17.691 3.888 852
854 3 127.668 384.087 24.509 3.456 853
855 3 124.078 389.396 27.471 3.300 854
856 3 107.301 397.431 38.440 1.500 855
857 3 127.032 391.688 43.405 1.500 856
858 3 110.030 401.375 53.137 1.500 857
859 3 115.499 404.009 51.159 1.500 858
860 3 102.867 405.115 53.459 1.500 859
861 3 115.942 398.318 51.679 1.500 860
862 3 116.799 405.447 60.716 1.800 861
863 3 104.208 399.187 56.453 0.750 862
864 3 103.387 414.745 63.620 1.200 863
865 3 107.197 412.819 59.923 0.750 864
866 3 101.964 421.669 73.220 1.500 862
867 3 124.675 404.154 85.298 1.500 866
868 3 111.598 414.542 78.211 0.750 867
869 3 108.258 419.060 70.166 1.200 868
870 3 107.632 404.964 51.945 0.750 869
871 3 91.834 423.399 67.607 0.750 870
872 3 100.386 407.507 57.635 1.080 871
873 3 141.300 380.393 41.216 3.300 855
874 3 135.100 382.976 50.414 2.700 873
875 3 128.635 386.113 48.503 1.536 874
876 3 142.588 380.803 58.583 1.500 875
877 3 141.766 378.603 41.567 1.200 876
878 3 145.637 378.800 59.441 1.500 877
879 3 159.579 372.803 56.646 1.500 878
880 3 152.620 368.236 61.780 1.500 879
881 3 160.421 365.197 50.958 1.200 880
882 3 157.742 360.532 59.647 1.440 881
883 3 150.978 363.562 56.808 1.440 882
884 3 124.823 397.291 64.052 2.100 874
885 3 131.142 397.697 57.769 2.880 884
886 3 140.419 394.989 64.710 1.500 885
887 3 148.209 393.442 65.968 1.500 886
888 3 169.446 396.050 66.371 1.800 887
889 3 167.157 382.848 76.262 1.680 888
890 3 157.744 386.179 93.882 1.215 889
891 3 173.746 362.817 81.020 1.500 890
892 3 172.506 369.622 76.073 1.800 891
893 3 172.331 361.287 70.213 1.500 892
894 3 165.865 400.359 87.758 1.500 889
895 3 161.197 400.593 87.426 1.500 894
896 3 156.957 396.103 87.635 1.500 895
897 3 160.412 401.884 85.691 1.800 896
898 3 173.611 400.870 70.985 1.500 897
899 3 172.917 385.831 86.671 1.843 898
900 3 176.815 401.889 92.879 1.500 899
901 3 180.307 396.655 106.682 1.012 900
902 3 190.733 377.848 107.028 1.200 901
903 3 181.922 382.800 90.871 0.900 902
904 3 138.298 396.205 58.521 2.100 885
905 3 119.572 408.901 51.491 3.000 904
906 3 137.204 394.044 57.112 1.200 905
907 3 135.470 415.777 60.134 1.500 906
908 3 127.076 412.653 74.334 1.500 907
909 3 134.857 434.394 69.016 1.800 908
910 3 115.939 436.058 66.697 1.200 909
911 3 108.336 432.061 70.696 1.200 910
912 3 115.825 422.395 71.351 1.500 911
913 3 113.868 427.666 66.335 1.200 912
914 3 131.191 417.553 69.820 1.800 909
915 3 132.612 413.141 64.904 1.800 914
916 3 122.691 435.330 73.397 1.800 915
917 3 113.376 433.470 69.544 2.100 916
918 3 126.699 436.850 69.852 2.100 917
919 3 122.911 437.851 86.440 1.500 918
920 3 112.684 432.103 75.631 0.750 919
921 3 121.755 453.205 67.577 0.750 920
922 3 110.788 439.122 90.525 0.750 920
923 3 123.344 443.429 75.606 1.500 919
924 3 118.527 445.071 81.810 1.500 923
925 3 121.827 444.697 73.476 1.500 924
926 3 131.480 442.500 78.645 1.500 925
927 3 129.064 413.572 69.331 2.100 904
928 3 133.316 408.665 72.880 1.800 927
929 3 144.246 416.977 76.743 2.400 928
930 3 139.522 416.222 81.271 1.200 929
931 3 138.825 420.506 78.773 1.200 930
932 3 164.348 407.809 86.389 1.500 931
933 3 161.203 414.276 82.235 1.800 932
934 3 156.993 407.332 92.438 1.500 933
935 3 162.666 409.746 85.211 1.500 934
936 3 166.192 427.011 98.058 1.659 935
937 3 161.068 423.381 107.060 1.440 936
938 3 143.318 422.654 87.982 1.800 930
939 3 148.352 425.234 92.237 1.800 938
940 3 132.245 445.641 83.419 1.800 939
941 3 139.293 443.989 75.819 1.800 940
942 3 143.137 454.126 97.073 1.728 941
943 3 127.187 465.282 91.181 1.440 942
944 3 138.285 445.509 93.280 1.500 941
945 3 137.034 441.358 87.813 1.500 944
946 3 150.291 462.486 92.868 1.200 945
947 3 139.427 450.226 93.267 1.440 946
948 3 132.741 471.039 99.950 1.843 947
949 3 141.135 470.491 86.379 1.500 948
950 3 145.061 478.231 90.944 1.920 949
951 3 136.779 484.784 84.359 0.750 950
952 3 147.998 473.465 95.694 1.440 950
953 3 149.298 467.796 104.773 1.008 952
954 3 159.136 419.310 82.151 2.400 939
955 3 145.750 430.037 94.783 1.500 954
956 3 157.514 434.268 93.400 1.500 955
957 3 159.072 431.049 83.509 1.500 956
958 3 152.902 441.600 80.456 1.500 957
959 3 149.980 440.120 96.276 1.215 958
960 3 165.668 427.809 115.063 1.215 959
961 3 159.598 433.303 103.999 1.500 960
962 3 169.221 445.278 102.429 1.500 961
963 3 153.933 427.551 90.390 1.500 959
964 3 154.299 455.175 93.135 1.500 963
965 3 158.738 441.600 103.582 1.800 964
966 3 156.223 453.189 108.420 1.200 965
967 3 158.528 452.910 110.425 1.440 966
968 3 88.956 301.832 -39.946 6.840 801
969 3 80.129 300.942 -41.767 1.012 968
970 3 66.209 307.195 -45.078 1.500 969
971 3 61.809 290.399 -41.635 1.500 970
972 3 67.963 285.134 -53.928 1.800 971
973 3 67.420 298.053 -50.070 1.800 972
974 3 70.837 331.021 -37.827 6.840 968
975 3 84.840 319.858 -34.348 6.480 974
976 3 72.021 326.387 -27.553 1.690 975
977 3 43.240 321.073 -15.747 1.500 976
978 3 56.526 324.443 -54.335 1.800 977
979 3 50.439 312.883 -42.666 1.500 978
980 3 52.604 310.749 -43.670 1.500 979
981 3 39.474 333.285 -40.833 1.500 980
982 3 56.940 327.476 -31.977 1.800 977
983 3 49.545 325.902 -22.508 1.680 982
984 3 37.325 328.719 -32.187 1.500 983
985 3 44.539 332.523 -19.806 1.500 984
986 3 42.132 331.322 -40.158 1.680 985
987 3 28.257 335.781 -40.696 1.500 986
988 3 32.264 336.847 -29.399 0.675 987
989 3 37.714 332.280 -46.085 0.720 988
990 3 76.549 340.451 -35.132 6.480 975
991 3 55.967 351.606 -26.258 6.840 990
992 3 36.411 340.692 -20.934 1.200 991
993 3 44.915 359.209 -23.176 1.500 992
994 3 41.794 364.036 -29.665 1.200 993
995 3 39.899 361.542 -23.643 1.080 994
996 3 39.209 356.853 -21.182 1.500 995
997 3 36.487 357.094 -32.713 0.720 996
998 3 27.723 357.747 -29.867 0.750 997
999 3 37.857 356.866 -25.329 0.750 998
1000 3 62.633 344.634 -12.884 6.840 991
1001 3 42.412 376.559 -9.938 5.875 1000
1002 3 60.009 369.661 -0.891 6.450 1001
1003 3 39.024 414.511 18.777 4.355 1002
1004 3 -0.778 427.004 26.900 3.600 1003
1005 3 13.570 439.827 23.499 0.768 1004
1006 3 19.641 407.138 21.742 3.600 1004
1007 3 11.732 427.808 24.472 3.456 1006
1008 3 -9.409 438.461 42.428 1.012 1007
1009 3 -12.113 423.482 31.414 1.440 1008
1010 3 -27.092 428.997 47.874 0.900 1009
1011 3 -23.138 414.994 46.564 0.750 1010
1012 3 -24.719 429.435 59.546 1.440 1011
1013 3 -49.334 436.964 66.113 1.536 1012
1014 3 -1.676 435.660 36.139 3.456 1007
1015 3 -1.141 427.736 48.890 0.600 1014
1016 3 -20.070 440.508 56.951 2.700 1014
1017 3 -37.384 454.354 59.692 3.226 1016
1018 3 -44.638 465.344 58.730 2.400 1017
1019 3 -55.149 472.425 73.627 1.536 1018
1020 3 -66.444 460.114 55.041 1.800 1019
1021 3 -68.340 473.553 64.170 1.500 1020
1022 3 -76.585 476.682 84.184 1.920 1021
1023 3 -82.447 485.628 81.774 1.920 1022
1024 3 -39.998 463.775 65.195 1.500 1018
1025 3 -46.286 472.656 88.901 1.800 1024
1026 3 -59.899 481.258 79.857 2.400 1025
1027 3 -39.027 470.709 100.853 2.100 1026
1028 3 -55.970 485.552 94.526 1.440 1027
1029 3 -50.674 484.897 89.848 1.800 1028
1030 3 -55.849 477.472 97.436 1.500 1029
1031 3 -50.568 486.916 94.484 1.200 1030
1032 3 -60.849 504.315 113.156 1.500 1031
1033 3 -51.962 477.285 91.498 1.690 1027
1034 3 -48.775 485.013 90.731 1.200 1033
1035 3 -51.818 481.604 101.850 1.680 1034
1036 3 -46.391 485.731 111.537 1.106 1035
1037 3 -51.840 485.167 107.441 1.382 1036
1038 3 -31.961 484.908 94.027 1.458 1037
1039 3 -68.166 493.320 111.636 1.200 1038
1040 3 49.132 408.730 24.653 6.048 1002
1041 3 39.311 406.984 21.223 5.100 1040
1042 3 42.646 434.922 36.143 2.700 1041
1043 3 28.096 445.200 22.296 1.800 1042
1044 3 13.137 473.503 38.501 2.100 1043
1045 3 22.467 462.393 31.877 1.500 1044
1046 3 18.455 476.114 27.090 1.680 1045
1047 3 20.370 487.154 40.683 1.800 1046
1048 3 48.610 430.624 34.947 3.000 1042
1049 3 44.731 445.571 26.326 2.400 1048
1050 3 35.499 435.609 49.169 2.640 1049
1051 3 41.176 451.719 52.486 2.400 1050
1052 3 41.418 468.601 55.128 2.640 1051
1053 3 44.548 468.026 43.498 1.800 1052
1054 3 37.178 468.694 41.132 2.100 1053
1055 3 32.796 472.368 43.006 2.640 1054
1056 3 24.481 472.538 49.121 2.400 1055
1057 3 32.019 471.138 49.171 2.100 1056
1058 3 32.488 477.159 38.092 2.400 1057
1059 3 35.260 476.781 50.482 1.500 1058
1060 3 43.164 494.858 57.090 1.728 1059
1061 3 38.690 485.058 48.914 1.500 1060
1062 3 42.759 483.557 63.469 1.800 1061
1063 3 50.339 480.501 62.201 1.800 1062
1064 3 46.853 488.957 63.312 1.440 1063
1065 3 62.856 484.732 62.445 1.536 1064
1066 3 43.840 502.957 62.319 1.536 1065
1067 3 40.106 474.920 58.892 2.400 1058
1068 3 33.141 476.333 52.707 2.304 1067
1069 3 23.652 479.152 49.671 2.400 1068
1070 3 21.537 488.085 58.916 2.160 1069
1071 3 22.027 484.056 67.899 1.500 1070
1072 3 27.122 504.482 64.148 1.500 1071
1073 3 28.085 504.603 59.505 1.500 1072
1074 3 46.529 505.425 66.640 1.094 1073
1075 3 48.079 518.510 41.507 1.152 1074
1076 3 50.681 515.991 56.016 1.200 1075
1077 3 53.933 514.426 48.916 1.200 1076
1078 3 45.913 507.712 49.753 0.720 1077
1079 3 57.962 511.466 45.516 0.750 1078
1080 3 51.476 505.920 63.668 0.750 1079
1081 3 24.293 518.122 46.468 1.680 1072
1082 3 17.790 516.483 38.911 2.100 1081
1083 3 25.470 511.739 49.832 1.597 1082
1084 3 15.682 519.425 61.376 0.768 1083
1085 3 2.268 529.860 61.152 0.720 1084
1086 3 7.181 522.474 50.457 0.768 1085
1087 3 17.753 527.562 36.421 1.597 1083
1088 3 8.544 513.272 58.792 1.680 1087
1089 3 4.554 516.582 36.531 1.690 1088
1090 3 4.239 508.560 66.832 1.500 1089
1091 3 -15.770 506.278 74.122 0.400 1090
1092 3 -8.068 524.958 68.842 0.691 1091
1093 3 -10.165 510.516 69.075 1.500 1090
1094 3 -11.277 495.298 57.020 1.500 1093
1095 3 -17.826 511.921 70.153 1.800 1094
1096 3 21.204 515.635 40.161 1.500 1082
1097 3 39.739 516.623 40.694 1.200 1096
1098 3 28.683 512.753 35.835 1.500 1097
1099 3 35.921 530.251 65.927 1.200 1098
1100 3 21.485 513.549 58.154 0.600 1099
1101 3 23.279 515.815 69.144 0.750 1100
1102 3 26.424 509.909 43.093 1.500 1096
1103 3 34.025 512.008 48.281 1.500 1102
1104 3 40.494 498.741 54.761 1.800 1103
1105 3 32.484 522.929 37.175 1.475 1104
1106 3 41.788 532.399 45.092 0.506 1105
1107 3 40.630 522.880 58.314 0.750 1106
1108 3 21.852 539.191 71.383 0.768 1107
1109 3 26.140 519.624 79.858 0.768 1108
1110 3 40.054 513.808 64.524 1.475 1105
1111 3 41.325 521.348 56.174 1.597 1110
1112 3 42.952 517.631 52.448 1.500 1111
1113 3 42.928 524.833 43.583 1.215 1112
1114 3 43.739 526.667 58.555 1.500 1113
1115 3 41.360 533.645 55.953 1.440 1114
1116 3 51.068 423.551 32.488 3.024 1041
1117 3 63.831 420.852 32.468 3.000 1116
1118 3 61.842 419.182 35.280 2.880 1117
1119 3 74.189 439.004 41.941 0.900 1118
1120 3 68.434 439.206 48.920 1.500 1119
1121 3 71.971 429.260 46.719 1.800 1120
1122 3 88.644 436.911 40.894 1.728 1121
1123 3 85.206 435.287 44.528 0.750 1122
1124 3 92.630 424.080 55.669 0.720 1123
1125 3 82.881 436.615 44.277 1.728 1122
1126 3 93.319 420.988 63.705 1.500 1125
1127 3 92.989 431.962 65.247 1.500 1126
1128 3 95.590 433.618 60.737 0.911 1127
1129 3 106.645 436.831 59.402 1.593 1128
1130 3 65.237 445.409 33.068 2.880 1118
1131 3 83.383 424.935 47.902 2.419 1130
1132 3 57.165 443.517 49.455 2.700 1131
1133 3 77.426 450.968 48.365 1.500 1132
1134 3 66.208 439.788 64.968 1.500 1133
1135 3 79.877 443.032 44.346 1.500 1134
1136 3 82.801 453.534 63.729 1.500 1135
1137 3 94.330 451.231 60.668 1.800 1136
1138 3 101.004 459.913 59.369 1.536 1137
1139 3 94.985 454.409 68.481 1.800 1137
1140 3 98.827 459.737 76.473 2.100 1139
1141 3 107.955 456.056 72.566 1.800 1140
1142 3 112.012 470.059 84.134 1.800 1141
1143 3 111.424 474.563 86.727 1.800 1142
1144 3 110.625 480.490 75.535 1.500 1143
1145 3 121.581 457.566 81.449 1.344 1144
1146 3 133.719 460.291 74.323 0.750 1145
1147 3 62.810 464.649 59.494 2.100 1133
1148 3 68.917 462.082 54.420 1.800 1147
1149 3 62.903 478.492 55.696 1.139 1148
1150 3 66.472 459.749 59.327 1.200 1149
1151 3 66.028 472.372 58.936 1.440 1150
1152 3 54.207 490.948 60.802 1.500 1151
1153 3 64.124 500.850 67.007 1.597 1152
1154 3 56.142 489.908 55.685 1.440 1153
1155 3 69.837 464.869 53.401 1.800 1148
1156 3 75.109 465.928 73.942 1.440 1155
1157 3 85.225 466.123 58.258 1.440 1156
1158 3 85.997 488.754 69.137 1.800 1157
1159 3 95.257 480.516 61.186 1.800 1158
1160 3 91.606 491.476 53.356 1.500 1159
1161 3 92.784 473.747 74.960 1.800 1160
1162 3 89.644 470.354 63.959 2.100 1161
1163 3 69.326 474.272 56.822 1.800 1155
1164 3 71.135 490.687 51.039 2.400 1163
1165 3 78.315 487.435 54.055 1.500 1164
1166 3 83.270 493.277 74.992 2.400 1165
1167 3 68.702 484.548 76.473 1.440 1166
1168 3 63.182 492.455 55.385 0.750 1167
1169 3 75.433 497.914 62.897 1.800 1167
1170 3 81.624 494.868 51.563 1.344 1169
1171 3 76.767 512.233 60.631 1.475 1170
1172 3 86.361 505.747 58.437 0.768 1171
1173 3 82.135 498.532 71.762 0.768 1172
1174 3 84.348 507.340 45.753 0.720 1172
1175 3 74.849 515.377 55.342 0.750 1174
1176 3 68.758 511.914 46.022 0.600 1175
1177 3 76.140 511.538 51.198 0.750 1176
1178 3 67.003 518.878 45.692 0.750 1177
1179 3 86.493 481.339 53.664 1.500 1170
1180 3 81.707 498.190 63.216 1.200 1179
1181 3 87.874 500.864 84.124 1.800 1180
1182 3 79.056 495.607 67.354 1.200 1181
1183 3 95.610 492.584 60.000 1.500 1182
1184 3 92.759 501.859 75.279 1.500 1183
1185 3 98.197 489.370 69.660 1.728 1184
1186 3 93.802 501.870 64.897 1.200 1185
1187 3 113.304 497.671 50.817 0.750 1186
1188 3 103.214 481.590 63.662 0.675 1187
1189 3 112.141 501.336 59.122 0.768 1188
1190 3 110.326 494.073 64.038 0.750 1189
1191 3 99.913 506.294 52.597 1.728 1185
1192 3 101.399 501.317 70.357 1.500 1191
1193 3 91.462 506.783 61.749 1.800 1192
1194 3 97.117 505.457 68.856 1.800 1193
1195 3 95.654 500.489 52.908 1.500 1194
1196 3 97.477 506.377 59.027 1.500 1195
1197 3 227.419 -54.473 -152.447 8.640 1
1198 3 244.044 -95.528 -158.616 8.280 1197
1199 3 260.918 -134.318 -188.176 8.280 1198
1200 3 299.297 -152.138 -199.854 7.200 1199
1201 3 309.660 -182.870 -193.870 7.500 1200
1202 3 326.698 -208.481 -185.292 9.704 1201
1203 3 369.619 -261.814 -202.471 7.500 1202
1204 3 396.160 -290.717 -207.838 7.500 1203
1205 3 404.869 -312.779 -223.475 9.000 1204
1206 3 453.479 -365.113 -205.972 8.294 1205
1207 3 479.873 -401.449 -217.472 8.640 1206
1208 3 500.121 -407.149 -225.135 7.800 1207
1209 3 514.175 -419.334 -223.753 7.800 1208
1210 3 517.829 -415.717 -230.403 1.555 1209
1211 3 539.475 -417.435 -211.796 1.200 1210
1212 3 543.404 -427.245 -209.652 1.500 1211
1213 3 539.365 -412.509 -203.996 1.500 1212
1214 3 536.292 -415.606 -211.832 1.555 1210
1215 3 539.151 -432.613 -214.434 2.100 1214
1216 3 539.170 -412.244 -199.986 1.680 1215
1217 3 521.944 -433.324 -221.778 7.800 1209
1218 3 514.799 -444.173 -229.459 6.120 1217
1219 3 544.849 -453.200 -204.367 6.120 1218
1220 3 542.720 -436.031 -224.956 2.074 1219
1221 3 548.870 -442.243 -204.537 2.160 1220
1222 3 561.903 -446.516 -189.254 1.728 1221
1223 3 570.491 -439.999 -192.197 2.100 1222
1224 3 578.291 -438.918 -178.414 2.100 1223
1225 3 580.775 -452.498 -165.284 1.500 1224
1226 3 588.172 -442.639 -169.358 1.440 1225
1227 3 554.395 -430.791 -194.946 2.400 1221
1228 3 555.043 -419.738 -179.506 1.728 1227
1229 3 576.340 -430.014 -178.001 1.800 1228
1230 3 581.426 -430.731 -168.828 2.016 1229
1231 3 594.227 -435.382 -157.497 1.800 1230
1232 3 601.191 -437.159 -179.651 1.500 1231
1233 3 596.739 -430.780 -161.260 1.728 1231
1234 3 607.429 -436.062 -149.894 1.728 1233
1235 3 582.514 -414.522 -129.114 1.350 1234
1236 3 548.974 -449.405 -226.731 6.739 1219
1237 3 544.709 -465.393 -212.769 6.739 1236
1238 3 563.668 -458.919 -213.674 0.720 1237
1239 3 572.860 -466.169 -209.361 1.500 1238
1240 3 583.288 -461.847 -205.700 1.500 1239
1241 3 542.598 -475.467 -214.669 6.048 1237
1242 3 582.716 -491.013 -224.583 1.728 1241
1243 3 598.292 -497.996 -217.124 1.500 1242
1244 3 604.459 -510.493 -193.859 1.800 1243
1245 3 617.052 -522.076 -202.362 1.800 1244
1246 3 628.976 -520.133 -201.431 1.800 1245
1247 3 625.475 -525.218 -208.840 1.500 1246
1248 3 641.804 -538.193 -212.168 1.800 1247
1249 3 642.761 -525.690 -197.057 2.100 1248
1250 3 575.467 -481.623 -236.952 7.200 1241
1251 3 586.485 -502.153 -242.526 7.200 1250
1252 3 609.359 -506.488 -235.909 1.200 1251
1253 3 612.199 -510.383 -233.529 1.382 1252
1254 3 593.863 -500.615 -250.746 5.760 1251
1255 3 599.523 -544.686 -245.082 4.680 1254
1256 3 597.738 -536.267 -234.707 4.680 1255
1257 3 608.111 -525.552 -224.276 1.012 1256
1258 3 622.672 -548.022 -258.994 4.778 1256
1259 3 626.401 -575.351 -255.492 3.600 1258
1260 3 632.211 -554.127 -251.622 3.600 1259
1261 3 651.315 -578.018 -249.443 1.080 1260
1262 3 656.890 -587.368 -251.077 1.500 1261
1263 3 668.676 -574.800 -252.445 1.500 1262
1264 3 657.520 -591.997 -253.312 3.300 1260
1265 3 657.148 -593.152 -279.681 5.100 1264
1266 3 662.568 -612.183 -240.511 5.100 1265
1267 3 675.517 -596.793 -255.926 2.100 1266
1268 3 674.183 -613.402 -270.807 4.800 1266
1269 3 679.474 -631.028 -288.269 4.200 1268
1270 3 701.294 -660.061 -291.373 4.500 1269
1271 3 713.441 -681.640 -303.393 3.900 1270
1272 3 720.190 -692.577 -303.222 3.300 1271
1273 3 723.957 -711.958 -302.625 2.700 1272
1274 3 732.497 -706.096 -323.811 2.400 1273
1275 3 755.612 -724.579 -312.232 2.304 1274
1276 3 747.733 -728.569 -309.952 2.205 1275
1277 3 763.630 -749.246 -316.109 1.800 1276
1278 3 779.896 -771.757 -318.310 1.500 1277
1279 3 794.052 -776.200 -324.882 1.800 1278
1280 3 793.953 -783.230 -329.159 1.800 1279
1281 3 810.095 -815.524 -316.980 0.800 1280
1282 3 744.125 -737.508 -311.773 1.500 1274
1283 3 738.771 -741.710 -310.476 1.800 1282
1284 3 742.282 -754.054 -329.221 1.800 1283
1285 3 744.227 -747.325 -326.168 1.800 1284
1286 3 753.994 -769.498 -325.511 1.500 1285
1287 3 760.973 -770.696 -325.532 1.500 1286
1288 3 774.725 -777.906 -318.144 1.500 1287
1289 3 768.261 -783.497 -333.325 1.440 1288
1290 3 786.670 -806.072 -326.011 1.800 1289
