# Supplementary material for: Adaptations during Maturation in an Identified Honeybee Interneuron Responsive to Waggle Dance Vibration Signals
Source: eNeuro. 2019 Sep 5;6(5):ENEURO.0454-18.2019. doi: 10.1523/ENEURO.0454-18.2019 (PMC6731536; doi:10.1523/ENEURO.0454-18.2019)
Supplement: Extended Data 1 — This ZIP file contains all the code used to generate the results of this publication. The code is organized into two folders: (1) GJEphys-master, which contains code for analyzing and plotting electrophysiology data and (2) GJMorph-master, which contains code for analyzing morphology data. Download Extended Data 1, ZIP file. [file sup_enu-eN-NWR-0454-18-s02.zip › Reg-MaxS-1.1/TestFiles/HSN-fluoro01.CNGNoiseStd4.swc]

# SWC to SWC conversion from L-Measure. Sridevi Polavaram: spolavar@gmu.edu
# Original fileName:/cng_repository/Soumya/LM_Automated_Testing_Enviornment/Test_Lm3.7.2_11022011_SG_Linux_NMOConv8/TestResults/LoadTest/test_52/HSN-fluoro01.CNG.swc
#
# Original file HSN-fluoro01.swc edited using StdSwc version 1.31 on 5/31/11.
# Irregularities and fixes documented in HSN-fluoro01.swc.std.  See StdSwc1.31.doc for more information.
#
# HSN neuron (lobula place tangential cells, LPTC) from Calliphora vicina
# identification by response properties, in vivo Alexa injection, 2-photon-microscopy imaging, x63 objective, multiple image tiles
# reconstructed and processed with Matlab and the TREES toolbox http://www.treestoolbox.org
# scaling 1:1:1 um
#  Max Planck Institute of Neurobiology, Martinsried, Germany
#  Systems and Computational Neuroscience, Alexander Borst
#  published in "The morphological identity of insect dendrites" Cuntz H, Forstner F, Haag J, Borst A. PMID 19112481
# SCALE 1.0 1.0 1.0 
1 1 23.543542 62.523095 -1.641691 6.912000 -1
2 1 23.635347 46.528932 -5.937213 6.912000 1
3 1 29.645525 63.620519 -4.555215 6.912000 1
4 3 14.962462 47.498448 1.873891 2.100000 1
5 3 6.174688 27.004376 -0.979073 6.420000 4
6 3 2.263846 20.615849 -1.656046 8.640000 5
7 3 -4.778465 15.179591 -8.080486 13.312000 6
8 3 -6.143605 14.354611 -9.544663 15.974000 7
9 3 1.110979 11.104439 4.396484 14.930000 8
10 3 1.476827 -2.391502 2.869008 8.294000 9
11 3 30.268595 60.002979 0.832188 6.912000 1
12 3 15.784101 83.459119 -5.842277 6.221000 11
13 3 19.119937 100.339324 -7.134815 7.560000 12
14 3 16.988199 115.162812 -7.868975 6.300000 13
15 3 17.822075 140.577866 -16.038429 8.294000 14
16 3 24.971775 158.644951 -9.856292 8.280000 15
17 3 35.268741 166.155807 -11.706984 9.331000 16
18 3 19.935244 174.316467 -10.420465 1.800000 17
19 3 13.766105 185.275367 -0.184622 1.500000 18
20 3 13.906067 187.525609 -7.485611 0.900000 19
21 3 6.195808 181.573560 -6.923237 1.200000 20
22 3 5.786591 182.911207 -5.740623 1.500000 19
23 3 1.906458 193.740199 -5.267397 1.500000 22
24 3 11.511174 192.071485 -8.950593 0.900000 23
25 3 10.672831 192.532577 -7.040889 0.750000 24
26 3 10.800696 196.735205 -4.945534 0.750000 25
27 3 4.411975 192.622198 0.166469 1.500000 23
28 3 3.704985 187.018521 -5.094488 0.720000 27
29 3 -6.333016 186.491991 -3.638138 0.600000 28
30 3 4.605241 194.623586 -7.362439 1.500000 27
31 3 -15.162165 208.598414 -10.858473 1.500000 30
32 3 -13.269998 216.934790 -3.864795 2.100000 31
33 3 -20.423462 210.100855 -7.982638 1.500000 32
34 3 -17.401646 217.607878 -19.196445 1.500000 33
35 3 -24.277729 207.186921 -9.226467 1.440000 34
36 3 -33.356517 207.043313 -7.435516 0.675000 35
37 3 -39.331628 204.929259 -10.247992 0.750000 36
38 3 -39.418998 211.963211 -3.862005 1.080000 37
39 3 -31.956851 197.968494 -9.275539 1.500000 35
40 3 -33.848120 200.546500 -13.913490 0.900000 39
41 3 -40.649011 194.602966 -2.357696 1.200000 40
42 3 -9.988588 205.974062 -11.533144 2.100000 32
43 3 -24.203439 224.291404 -20.057001 1.500000 42
44 3 -19.646218 227.149222 -11.240132 1.800000 43
45 3 -24.188884 244.172586 -9.188123 1.080000 44
46 3 -28.003363 229.591669 -8.321097 1.800000 44
47 3 -34.505506 237.013442 -6.833853 1.500000 46
48 3 -42.701569 236.342499 -18.190606 1.500000 47
49 3 -42.591852 244.704796 -6.223479 1.800000 48
50 3 -35.317960 245.516630 -7.381166 1.440000 49
51 3 -51.140160 243.841569 -6.915157 1.200000 49
52 3 -51.779148 245.737264 -2.412095 1.690000 51
53 3 -65.845787 233.409776 -0.897342 1.012000 52
54 3 -64.700192 245.061215 4.276843 0.768000 53
55 3 -58.587238 248.247042 -2.837262 1.440000 54
56 3 -62.973896 247.307846 0.578027 1.125000 52
57 3 -81.853066 248.947081 -2.118142 0.750000 56
58 3 -80.994595 249.761305 9.063350 0.720000 57
59 3 -79.494937 257.076075 0.063623 0.750000 58
60 3 -78.793475 251.349099 4.684943 0.720000 58
61 3 -91.735409 254.894153 2.600439 0.600000 60
62 3 -83.698746 251.449956 4.069720 0.600000 60
63 3 -50.351045 232.522297 -4.366883 1.800000 48
64 3 -47.555532 228.670121 2.546934 1.843000 63
65 3 -57.718655 239.529957 -0.969267 1.728000 64
66 3 -64.504750 237.400174 -3.129620 1.500000 65
67 3 -61.488667 229.115806 7.076797 1.800000 66
68 3 -68.687357 233.705504 5.007852 1.500000 67
69 3 -62.281771 230.555804 10.743568 1.500000 68
70 3 -68.959050 229.252368 3.275911 1.800000 69
71 3 -71.756712 230.465553 12.975749 1.500000 70
72 3 -67.862767 226.592489 12.758694 1.680000 71
73 3 -75.099073 224.993504 2.782380 1.500000 72
74 3 -79.150498 225.912343 15.167906 1.800000 73
75 3 -79.920790 219.241496 1.839534 0.750000 74
76 3 35.046747 180.047381 -7.769449 9.331000 17
77 3 44.422088 173.866006 -7.104224 1.080000 76
78 3 59.723742 172.166912 -3.632919 1.440000 77
79 3 52.257503 159.351018 -0.596867 1.500000 78
80 3 54.862679 156.016091 -8.983932 1.500000 79
81 3 68.904469 153.532726 0.708598 1.500000 80
82 3 63.279375 151.791892 -3.554201 1.500000 81
83 3 64.403429 161.641260 -5.997317 1.500000 82
84 3 58.907517 149.439112 -8.244885 1.200000 83
85 3 71.566992 156.811136 -4.791122 1.500000 84
86 3 74.754817 157.200590 -6.470064 1.500000 85
87 3 53.174924 148.691196 -3.073811 1.500000 80
88 3 66.341681 153.532315 -5.714890 1.200000 87
89 3 46.882088 150.672807 -4.413333 1.500000 88
90 3 48.423141 140.561729 -15.623541 1.344000 89
91 3 44.318748 153.230790 -4.716051 1.500000 89
92 3 52.722937 142.422826 -5.768566 1.200000 88
93 3 63.580589 147.657255 -1.280340 1.200000 92
94 3 62.292779 147.449669 -0.869031 1.500000 93
95 3 66.832899 138.329913 -6.351362 1.500000 94
96 3 56.334422 139.212135 -1.677540 1.500000 95
97 3 55.592954 136.478856 0.918179 1.800000 96
98 3 47.161766 128.548123 -3.602540 1.500000 97
99 3 53.817657 141.392606 -1.889669 1.200000 98
100 3 61.535176 133.697848 -7.625858 1.800000 99
101 3 62.046252 135.160125 0.910109 1.500000 100
102 3 52.132611 125.989899 -2.348586 1.440000 101
103 3 26.245224 181.703145 -2.027254 9.331000 76
104 3 34.880475 180.792541 -6.450399 9.331000 103
105 3 30.752236 194.201726 -14.472288 6.480000 104
106 3 26.143105 207.372368 -14.700611 0.759000 105
107 3 25.993417 205.580831 -9.254876 6.480000 105
108 3 36.003042 211.274880 -2.047139 0.720000 107
109 3 24.622929 217.449730 -12.699376 6.480000 107
110 3 34.592957 216.739722 -21.241003 1.200000 109
111 3 31.629461 227.139777 -7.112728 5.700000 109
112 3 11.290862 219.669661 -14.173826 1.536000 111
113 3 24.066546 225.868904 -8.784066 5.700000 111
114 3 29.770841 229.003034 -10.706719 5.760000 113
115 3 25.404326 229.800280 -15.514120 5.400000 114
116 3 34.818922 237.133324 -14.736043 1.200000 115
117 3 34.560684 243.186421 -14.402589 0.750000 116
118 3 50.349867 239.782558 -15.580880 0.720000 117
119 3 34.318291 242.591473 -9.400225 1.008000 117
120 3 36.970775 243.636178 -6.581840 0.720000 119
121 3 27.159688 234.841565 -17.185742 5.400000 115
122 3 14.850094 239.929098 -29.178671 1.350000 121
123 3 10.818869 237.415756 -26.279197 1.920000 122
124 3 24.868960 243.779557 -15.496423 5.400000 121
125 3 21.901415 243.768298 -24.858464 6.120000 124
126 3 23.242285 260.837348 -11.313067 1.125000 125
127 3 29.883425 260.623092 -17.635854 0.750000 126
128 3 33.623263 258.979742 -9.841148 0.750000 127
129 3 29.940580 269.077807 -11.892787 0.750000 128
130 3 14.590228 253.048958 -17.523957 6.120000 125
131 3 -2.221226 259.634788 -9.162739 3.960000 130
132 3 -7.045307 268.178883 -11.451675 3.650000 131
133 3 -13.959254 271.049486 -14.223301 4.080000 132
134 3 -21.690887 274.553404 -14.284494 1.215000 133
135 3 -40.691359 279.557863 -12.259977 1.382000 134
136 3 -36.973683 271.174530 -4.152277 1.500000 135
137 3 -32.049781 290.072407 -9.427344 4.080000 133
138 3 -33.516470 285.280329 -12.863345 3.600000 137
139 3 -40.322307 283.619575 -5.413293 0.450000 138
140 3 -35.682854 310.971294 -12.262752 3.600000 138
141 3 -42.389832 297.424726 -6.339060 1.440000 140
142 3 -38.428930 301.036170 -9.256511 3.600000 140
143 3 -29.660168 316.415074 -3.752007 1.200000 142
144 3 -42.095870 304.810152 -3.154337 3.600000 142
145 3 -38.467545 307.218120 -7.479944 2.700000 144
146 3 -40.684559 305.892151 -2.557563 1.800000 145
147 3 -46.794152 303.041822 6.408452 1.500000 146
148 3 -59.476386 309.828136 0.629074 1.800000 147
149 3 -58.179532 313.950816 0.166604 1.500000 148
150 3 -60.296268 311.937322 4.962649 1.500000 149
151 3 -61.923059 316.936751 1.128573 1.500000 150
152 3 -60.942970 316.927418 4.750841 1.382000 151
153 3 -64.218168 313.242142 4.289163 1.500000 151
154 3 -72.603975 316.710816 4.669386 1.080000 153
155 3 -76.673995 321.848604 1.790338 0.750000 154
156 3 -74.597122 309.560818 6.582363 1.500000 153
157 3 -73.387820 318.881037 4.987318 1.200000 156
158 3 -81.758916 312.187828 10.733742 1.800000 157
159 3 -91.520833 316.534244 -0.273318 0.750000 158
160 3 -92.205399 324.018788 4.234297 1.536000 158
161 3 -79.693649 311.844400 9.208972 0.900000 157
162 3 -81.711596 308.777436 4.924609 0.750000 161
163 3 -81.524499 306.223480 19.574037 0.768000 162
164 3 -38.985455 298.193263 -4.783804 3.600000 144
165 3 -47.239023 316.304278 -0.333067 3.600000 164
166 3 -48.424792 328.831248 -0.493462 1.080000 165
167 3 -43.152221 327.356689 0.796140 3.600000 165
168 3 -55.413298 330.724042 4.564815 3.456000 167
169 3 -37.644669 327.563122 11.039930 0.750000 168
170 3 -48.701172 327.155478 11.812043 3.456000 168
171 3 -49.368603 338.959379 8.100261 1.382000 170
172 3 -43.119124 344.188750 8.254267 1.500000 171
173 3 -48.293585 347.921112 8.337632 1.500000 172
174 3 -42.889280 347.798366 12.298872 1.344000 173
175 3 -53.178683 354.717903 9.323474 1.200000 174
176 3 -50.759209 351.867088 6.617777 1.800000 175
177 3 -47.871904 357.906687 6.961017 0.768000 176
178 3 -46.714907 329.566570 11.215099 1.500000 171
179 3 -35.175973 337.851672 9.323928 0.720000 178
180 3 -48.861775 340.927594 9.136299 1.500000 178
181 3 -36.701549 343.879804 11.452049 0.720000 180
182 3 -44.889958 349.832726 9.693708 1.500000 180
183 3 -37.955595 338.305429 11.821241 1.500000 182
184 3 -43.708252 357.077122 12.067192 1.344000 183
185 3 -34.910783 344.116498 7.635798 0.750000 184
186 3 -52.704130 325.497470 8.325918 3.456000 170
187 3 -49.577257 335.856438 3.531300 3.600000 186
188 3 -59.849797 331.202248 12.358169 0.900000 187
189 3 -74.382640 341.765379 9.374137 0.750000 188
190 3 -68.570381 339.629966 4.597003 1.200000 189
191 3 -76.050286 338.898604 9.872574 1.500000 190
192 3 -76.213658 345.104663 10.971132 1.200000 191
193 3 -69.741640 342.136632 10.280957 1.659000 192
194 3 -71.063129 334.336005 7.758965 1.200000 190
195 3 -79.494237 333.060901 8.638878 1.168000 194
196 3 -77.564460 325.904939 10.810286 0.750000 195
197 3 -79.275589 340.547964 10.588530 1.200000 194
198 3 -85.902645 337.288153 6.185779 1.200000 197
199 3 -51.765967 344.103303 -2.795958 3.600000 187
200 3 -65.819201 349.709727 5.438162 3.000000 199
201 3 -60.035101 358.059849 8.466404 1.500000 200
202 3 -68.505857 364.572218 15.256680 1.800000 201
203 3 -66.903397 366.951089 1.748484 1.680000 202
204 3 -69.308942 370.842340 3.099807 1.536000 203
205 3 -69.410915 384.975813 4.513656 1.920000 204
206 3 -70.028947 384.115465 0.487637 1.800000 205
207 3 -71.212934 388.418299 4.563539 1.680000 206
208 3 -74.130963 395.081436 -10.338782 1.500000 207
209 3 -63.030595 394.251200 -6.587906 1.500000 208
210 3 -66.872498 394.827763 -9.019790 1.500000 209
211 3 -70.881981 397.766768 -5.954725 1.200000 210
212 3 -79.127931 400.940080 -18.176661 1.500000 211
213 3 -79.110457 401.489213 -11.870541 1.215000 212
214 3 -62.676644 356.554748 7.911481 3.000000 200
215 3 -62.404073 352.429947 12.245404 0.675000 214
216 3 -61.215244 359.629657 12.397514 3.000000 214
217 3 -68.810558 362.167237 11.942260 2.592000 216
218 3 -86.508871 362.139905 12.928097 1.475000 217
219 3 -92.608309 367.929211 9.675940 1.500000 218
220 3 -97.129343 353.951715 10.283067 1.500000 219
221 3 -94.034153 360.911912 13.793739 1.352000 219
222 3 -88.026607 364.014104 10.461932 1.440000 221
223 3 -69.759601 363.821443 4.858654 2.592000 217
224 3 -75.248136 367.391375 0.604377 2.880000 223
225 3 -90.127286 363.282340 12.743604 2.100000 224
226 3 -86.989326 366.515589 4.121268 1.500000 225
227 3 -92.861511 367.828703 15.420330 1.500000 226
228 3 -100.286061 371.173917 8.357307 1.500000 227
229 3 -98.515265 378.175076 2.852228 1.536000 228
230 3 -98.805599 374.326536 2.751584 1.327000 229
231 3 -107.957727 368.959039 7.879318 1.440000 230
232 3 -91.950956 370.201189 10.948696 1.344000 230
233 3 -115.216737 374.445356 12.299181 1.500000 232
234 3 -117.067850 377.901469 16.743429 1.659000 233
235 3 -116.565487 393.338960 20.780876 1.613000 234
236 3 -117.906685 384.890306 12.891447 1.500000 235
237 3 -133.510485 393.573843 21.246369 1.500000 236
238 3 -132.256121 387.182089 23.321783 1.200000 237
239 3 -136.163071 401.273868 24.577260 1.500000 238
240 3 -81.692899 369.260099 2.853800 2.880000 224
241 3 -83.858324 373.674336 4.693878 2.592000 240
242 3 -91.840704 378.492254 2.287866 2.322000 241
243 3 -93.703867 383.014128 11.052027 2.074000 242
244 3 -103.094289 393.597395 14.527273 0.675000 243
245 3 -102.067899 384.641536 5.081526 0.750000 244
246 3 -108.526298 388.966366 11.144055 1.125000 245
247 3 -111.157276 382.817372 18.514842 0.600000 246
248 3 -120.473408 391.014531 22.746687 0.750000 247
249 3 -112.863570 392.659510 21.727122 0.600000 248
250 3 -128.092482 386.125703 20.031801 0.750000 248
251 3 -103.068877 398.805094 9.687640 2.074000 243
252 3 -88.985224 400.294798 7.879743 0.768000 251
253 3 -93.913163 402.333349 7.633255 0.720000 252
254 3 -93.542743 397.818874 8.284403 1.800000 251
255 3 -90.621991 401.043988 3.425573 1.800000 254
256 3 -82.276580 408.273877 -1.026284 0.750000 255
257 3 -97.121977 412.391769 -1.740511 1.500000 255
258 3 -82.257437 406.681501 -9.707581 1.800000 257
259 3 -84.074039 411.960099 -0.315456 1.500000 258
260 3 -85.565380 409.056527 -11.971867 1.800000 259
261 3 -93.303469 411.105862 -6.489965 2.100000 260
262 3 -90.440548 413.490424 -12.976414 1.500000 261
263 3 -89.420036 417.088064 -19.170832 1.500000 262
264 3 -90.936047 409.664311 -24.428543 1.500000 263
265 3 -93.398106 408.213276 -21.178582 1.500000 264
266 3 -99.346144 415.269029 -32.689236 1.200000 265
267 3 -107.576702 421.683637 -27.053010 1.440000 266
268 3 -95.875062 406.570786 -0.510118 1.800000 254
269 3 -100.968502 405.995924 -4.267958 1.475000 268
270 3 -97.524736 402.636082 -3.376576 1.296000 269
271 3 -92.595435 405.879916 -10.113845 1.500000 270
272 3 -101.950944 397.939096 -6.986121 1.200000 271
273 3 -97.034206 405.073042 -8.550456 1.500000 272
274 3 -97.287420 400.596053 -6.554102 1.500000 273
275 3 -96.707539 403.664375 -8.924234 1.500000 270
276 3 -107.759484 413.001502 -5.981440 1.500000 275
277 3 -107.599529 406.311437 -5.508517 1.500000 275
278 3 -104.188916 406.753587 -18.726104 1.500000 277
279 3 -107.960776 407.738238 -15.967981 1.536000 278
280 3 -124.359088 405.372689 -16.875868 1.500000 279
281 3 -131.221402 396.774482 -15.493562 1.200000 280
282 3 -135.871404 412.542562 -11.035530 1.536000 281
283 3 18.302366 264.902168 -14.723820 3.960000 130
284 3 17.807944 285.356615 -21.330141 4.666000 283
285 3 16.925746 275.050011 -13.772316 0.672000 284
286 3 18.147781 281.561800 -9.086144 0.759000 285
287 3 13.643611 285.004597 -14.992211 0.750000 286
288 3 16.650226 288.783028 -3.918077 0.300000 287
289 3 16.848598 274.706833 -4.553365 0.750000 287
290 3 16.059147 280.923630 -6.944417 4.666000 284
291 3 18.878360 291.502655 -7.724197 4.800000 290
292 3 5.207957 290.760090 -14.478177 1.215000 291
293 3 -7.789160 287.318954 -1.147445 1.500000 292
294 3 -5.601781 303.338544 -2.305858 1.500000 293
295 3 -10.112910 297.825337 3.298408 1.800000 294
296 3 -22.647448 309.289732 1.418571 1.800000 295
297 3 -27.145200 320.505892 4.127699 2.100000 296
298 3 -24.935840 322.778582 10.674080 1.800000 297
299 3 -20.544072 333.351040 2.321481 1.500000 298
300 3 -21.363463 338.213261 6.795383 1.500000 299
301 3 -31.127593 346.317857 18.515950 1.536000 300
302 3 9.124017 301.660679 -3.529787 4.800000 291
303 3 16.635645 295.432755 -1.670267 0.600000 302
304 3 14.862125 297.623013 3.841362 0.675000 303
305 3 10.600631 295.388316 2.605324 0.691000 304
306 3 23.370471 287.279087 5.728605 0.675000 305
307 3 3.853039 303.136089 -3.864445 4.800000 302
308 3 4.348939 312.135512 3.758958 6.300000 307
309 3 14.442019 308.733378 5.705585 1.200000 308
310 3 2.700633 311.485730 -0.008472 6.300000 308
311 3 14.535746 326.825957 6.894381 2.074000 310
312 3 14.855505 316.656533 1.445030 1.800000 311
313 3 14.988368 322.817799 18.892340 1.500000 312
314 3 20.937661 324.852261 9.091368 1.613000 313
315 3 18.841405 323.478689 14.930862 1.536000 314
316 3 26.217185 327.252332 12.933741 1.440000 315
317 3 17.702640 328.015708 6.338680 1.800000 312
318 3 23.708329 326.457958 13.850175 1.800000 317
319 3 18.375578 327.818433 12.138834 1.500000 318
320 3 31.503991 333.413286 13.110955 1.500000 319
321 3 24.153979 328.284769 16.644914 1.800000 320
322 3 21.330223 341.356720 19.379208 1.500000 321
323 3 35.796074 340.536741 12.061228 1.500000 322
324 3 37.217707 334.302696 14.727167 1.500000 323
325 3 23.709450 341.378815 13.188364 1.500000 324
326 3 23.483207 343.803566 16.303914 1.037000 325
327 3 19.305921 346.157536 22.901736 0.720000 326
328 3 37.145954 351.001193 20.847086 1.200000 327
329 3 27.181131 350.753980 14.576858 1.500000 328
330 3 5.692316 308.908911 0.811568 6.300000 310
331 3 -0.644240 313.310505 7.014310 1.344000 330
332 3 0.466907 327.208752 12.050661 6.300000 330
333 3 4.251870 323.336889 -1.409436 6.300000 332
334 3 -2.876225 323.807274 3.918790 0.675000 333
335 3 -9.782600 318.991726 11.302417 0.750000 334
336 3 6.349279 329.795583 7.349136 6.300000 333
337 3 1.845266 336.772728 6.021571 6.900000 336
338 3 -1.315707 340.931350 -0.573637 3.600000 337
339 3 -6.413544 342.903251 5.669795 0.720000 338
340 3 -13.412384 335.260491 11.977857 0.750000 339
341 3 -18.400868 337.581801 13.052242 0.750000 340
342 3 -8.220416 328.087370 11.407951 0.720000 341
343 3 -15.547535 329.727607 12.962449 0.750000 342
344 3 -8.376410 352.091646 4.122830 3.600000 338
345 3 -7.894884 346.526251 7.870252 3.600000 344
346 3 -9.322306 354.359234 9.163650 1.352000 345
347 3 -7.923604 361.066213 15.676538 1.500000 346
348 3 -6.093219 351.862180 10.024855 0.720000 347
349 3 -15.667484 344.728095 14.933557 1.500000 347
350 3 -11.926425 364.218660 14.843680 1.200000 349
351 3 -11.335043 359.856872 14.946593 1.500000 350
352 3 -13.956469 363.588639 8.045969 1.800000 351
353 3 -9.961940 365.206180 9.067775 1.500000 352
354 3 -11.063841 362.231374 7.482292 1.200000 353
355 3 -3.805437 361.454256 15.563723 0.720000 354
356 3 -16.694483 364.755792 5.259073 1.500000 353
357 3 -22.289302 367.001229 14.861404 1.500000 356
358 3 -14.749842 367.962979 17.623960 1.500000 357
359 3 -9.921511 368.077055 11.701101 1.500000 358
360 3 -4.344430 368.461880 13.150157 1.800000 359
361 3 -6.567384 371.979527 11.178376 1.500000 360
362 3 -12.648436 367.004794 9.609320 1.200000 358
363 3 -13.717323 379.735869 14.779568 1.440000 362
364 3 -15.996506 376.805021 10.617741 1.500000 363
365 3 -21.187915 373.008367 9.422601 0.750000 364
366 3 -15.296519 348.299310 17.566168 3.600000 345
367 3 -18.693323 350.780112 16.800199 0.911000 366
368 3 -5.883828 338.413792 9.245692 1.200000 367
369 3 -20.699440 350.961439 14.015162 0.720000 368
370 3 -13.149867 357.735913 5.870489 3.600000 366
371 3 -19.934492 352.221284 12.461048 0.506000 370
372 3 -25.027462 349.558609 9.404820 0.720000 371
373 3 -28.334727 346.458825 12.997808 0.720000 372
374 3 -28.527563 353.734490 12.414403 0.672000 373
375 3 -17.297042 360.658425 10.739401 3.600000 370
376 3 -25.694610 357.421811 11.733246 3.000000 375
377 3 -28.694062 366.337244 12.995442 1.152000 376
378 3 -38.646807 360.756445 12.636602 1.125000 377
379 3 -33.798361 365.811022 16.184243 3.000000 376
380 3 -26.265257 368.837282 15.500214 2.520000 379
381 3 -29.848002 364.966416 8.997139 0.675000 380
382 3 -32.828744 366.644094 4.595845 0.720000 381
383 3 -21.529012 367.007687 16.290018 2.520000 380
384 3 -37.028356 364.501090 8.826687 1.536000 383
385 3 -34.236482 370.349810 21.788533 1.500000 384
386 3 -36.150978 376.657461 13.452847 1.500000 385
387 3 -34.496138 380.234980 19.540303 1.416000 386
388 3 -39.317564 371.367070 15.747624 0.720000 387
389 3 -42.339667 371.024350 10.261221 0.750000 388
390 3 -44.574035 383.300623 3.567261 0.750000 389
391 3 -53.097384 386.105483 9.959750 0.750000 390
392 3 -38.900105 382.614985 18.867915 1.500000 387
393 3 -40.763908 385.160470 8.797779 1.200000 392
394 3 -46.292283 383.332448 11.530758 1.200000 393
395 3 -38.845721 380.759847 15.326177 1.200000 394
396 3 -47.071757 386.322735 8.872824 1.500000 395
397 3 -40.986209 385.428905 5.495880 1.500000 396
398 3 -52.742152 384.929558 14.540370 1.800000 397
399 3 -51.000672 382.172097 4.396711 1.200000 398
400 3 -56.631797 391.116578 5.003790 1.200000 399
401 3 -30.062030 378.347631 7.706898 2.520000 383
402 3 -35.818192 387.241925 3.463325 2.520000 401
403 3 -32.049097 397.220087 6.434897 2.520000 402
404 3 -36.853824 384.770310 13.637646 1.382000 403
405 3 -33.230276 397.178933 0.611785 0.720000 404
406 3 -22.105927 392.945845 9.257248 1.125000 404
407 3 -34.167005 395.287442 -4.059891 2.520000 403
408 3 -49.634017 388.596827 3.854862 0.540000 407
409 3 -45.834644 395.315126 2.019974 0.720000 408
410 3 -52.175445 400.508674 -0.516011 0.562000 409
411 3 -50.768591 392.111333 10.508607 0.750000 409
412 3 -55.767161 398.323958 10.311373 0.750000 411
413 3 -62.895800 392.568793 1.596691 0.750000 412
414 3 -43.254508 402.367575 1.905610 2.520000 407
415 3 -36.636566 402.116250 -6.402278 2.100000 414
416 3 -36.644410 398.288165 1.515948 0.900000 415
417 3 -35.943610 405.537904 -1.068761 2.100000 415
418 3 -44.480803 399.086884 -8.416275 0.600000 417
419 3 -51.722632 402.809278 -2.925717 0.720000 418
420 3 -58.653466 399.240916 -9.495756 0.720000 419
421 3 -71.453196 403.236111 -2.472602 0.720000 420
422 3 -61.038652 401.495691 -5.515988 0.750000 419
423 3 -67.407115 393.394099 -10.903110 0.600000 422
424 3 -62.536036 397.477038 5.168206 0.768000 423
425 3 -44.294638 405.263195 -8.584174 2.100000 417
426 3 -47.277318 400.857120 -9.002316 2.100000 425
427 3 -41.815010 405.493410 -8.007999 0.400000 426
428 3 -42.905647 403.567077 -9.253378 2.100000 426
429 3 -49.962783 407.369180 -5.958448 0.900000 428
430 3 -67.467586 411.539859 -6.517805 0.672000 429
431 3 -72.626862 406.804729 -7.556799 0.720000 430
432 3 -50.929291 417.608644 -5.130617 2.074000 428
433 3 -52.982649 413.509910 -9.072576 0.720000 432
434 3 -54.593121 410.296114 -9.754846 1.200000 433
435 3 -53.681086 422.829795 -3.327030 1.500000 432
436 3 -46.425314 414.785998 -3.962666 1.500000 435
437 3 -44.434050 415.848803 -5.764042 0.746000 435
438 3 -49.000773 412.023284 -14.811667 1.200000 437
439 3 -40.027893 417.908726 -2.699066 1.200000 438
440 3 -30.981544 407.183635 -0.673782 1.200000 439
441 3 4.613965 341.610573 10.413744 4.800000 337
442 3 7.905618 352.801362 15.319061 1.382000 441
443 3 5.751978 342.978619 17.641635 4.800000 441
444 3 1.045988 347.144845 22.152366 5.040000 443
445 3 17.175295 353.820046 22.111560 1.080000 444
446 3 16.718016 343.601758 15.985243 1.500000 445
447 3 19.838285 343.841484 15.072528 1.800000 446
448 3 9.686690 353.297272 21.080798 5.040000 444
449 3 17.217402 350.381779 15.453061 1.800000 448
450 3 16.837054 350.989882 15.431100 0.750000 449
451 3 19.701587 363.098000 25.732536 1.800000 449
452 3 21.855993 362.242899 23.247462 1.500000 451
453 3 20.941944 365.401738 9.185318 1.800000 452
454 3 17.818844 365.043300 20.235361 0.750000 451
455 3 24.705857 358.502498 7.538997 0.600000 454
456 3 22.357953 358.482662 16.353636 0.750000 455
457 3 9.546205 358.167195 15.346210 4.320000 448
458 3 2.019678 362.496632 13.393859 0.600000 457
459 3 9.164594 362.875607 15.898598 4.320000 457
460 3 3.281800 365.479311 9.330496 0.750000 459
461 3 6.715262 371.883396 9.599953 4.320000 459
462 3 11.449504 373.614043 15.630193 1.500000 461
463 3 12.298679 372.634131 13.294659 1.500000 462
464 3 4.999667 382.452569 11.723157 1.500000 463
465 3 13.817375 379.583677 8.897703 1.200000 464
466 3 5.328822 366.137009 16.015668 3.960000 461
467 3 0.432973 374.105567 15.517573 0.691000 466
468 3 -8.331572 371.733670 17.701676 0.750000 467
469 3 1.736188 377.449730 12.385679 0.600000 468
470 3 -8.757788 380.266080 4.351352 0.720000 469
471 3 -13.313863 383.985974 6.937099 0.720000 470
472 3 -10.997108 383.749879 8.856590 0.768000 471
473 3 -20.531293 392.798603 3.792314 0.675000 472
474 3 -20.703517 387.377867 7.716888 0.750000 473
475 3 8.153125 377.597854 17.322093 3.960000 466
476 3 5.820498 389.981387 10.295989 1.344000 475
477 3 5.637278 392.635791 15.626725 1.210000 476
478 3 14.412084 388.704985 8.629369 1.440000 477
479 3 3.598281 396.802065 5.652605 1.728000 478
480 3 13.365244 390.096194 13.591005 1.680000 479
481 3 13.787847 398.582968 15.063684 1.500000 480
482 3 1.978284 386.580602 17.454006 3.960000 475
483 3 -5.772256 382.337164 13.200166 2.400000 482
484 3 0.929097 387.636684 5.307745 1.800000 483
485 3 13.342307 396.677212 2.894319 2.100000 484
486 3 18.907919 402.891029 7.415380 1.800000 485
487 3 8.766833 410.676873 -3.312855 0.672000 486
488 3 5.680285 405.611337 -0.841081 0.600000 487
489 3 19.553854 402.359920 -0.888826 1.800000 486
490 3 19.270306 407.271187 0.720633 2.100000 489
491 3 9.874748 408.996205 5.962167 2.100000 490
492 3 24.704678 411.447201 11.365230 1.800000 491
493 3 19.397277 402.557677 6.514820 1.800000 492
494 3 19.408084 401.134347 9.112768 1.800000 493
495 3 17.596302 419.501366 -4.413796 0.750000 494
496 3 15.807035 427.159174 -0.550732 0.720000 495
497 3 20.112493 420.094763 1.541759 1.200000 494
498 3 20.315407 414.016567 2.408638 0.750000 497
499 3 -2.018799 395.639075 11.640612 2.400000 483
500 3 -7.596701 400.109785 6.132768 2.160000 499
501 3 6.552092 399.554621 -1.474891 0.720000 500
502 3 -0.763881 395.024770 3.441989 2.100000 500
503 3 -1.342248 403.963074 1.976913 2.100000 502
504 3 -4.275962 408.094199 -9.181876 1.800000 503
505 3 6.687644 409.006857 0.503783 1.800000 504
506 3 6.506414 413.266102 -1.034918 1.500000 505
507 3 -10.636506 414.624298 -0.986310 1.500000 503
508 3 -8.583145 406.121878 -10.456808 0.600000 507
509 3 -8.912438 414.105518 -5.601002 1.500000 507
510 3 -13.991460 412.572188 -12.323664 0.750000 509
511 3 -9.660988 413.333658 -6.576571 0.768000 509
512 3 -12.219321 413.474708 -4.264630 1.125000 511
513 3 -9.797119 418.688277 -8.191896 0.750000 512
514 3 -4.486553 387.211714 6.171961 1.800000 499
515 3 -17.771951 387.214202 10.226861 0.600000 514
516 3 -5.610898 391.667092 14.418369 1.800000 514
517 3 -5.242889 390.839524 8.421104 2.100000 516
518 3 -11.390416 401.781019 4.438647 1.800000 517
519 3 -14.558398 400.746859 -1.422896 0.720000 518
520 3 -18.874498 399.420703 1.893923 1.800000 518
521 3 -17.752429 398.444891 10.679627 0.450000 520
522 3 -13.214167 401.714737 7.395940 1.800000 520
523 3 -25.037559 396.213561 7.875202 0.750000 522
524 3 -19.821721 402.165536 0.331507 1.800000 522
525 3 -28.134699 407.043467 1.603905 0.400000 524
526 3 -24.325141 400.322493 6.560196 1.800000 524
527 3 -22.547604 405.966296 1.180425 0.750000 526
528 3 -29.163071 404.014305 -1.574241 0.300000 527
529 3 -31.973632 412.237010 0.576649 0.750000 527
530 3 -31.318377 413.261845 9.895355 0.750000 529
531 3 -32.699419 403.428419 -3.989937 0.750000 530
532 3 -33.973272 413.937938 0.731394 1.200000 531
533 3 -32.527772 415.134860 -4.177737 1.200000 532
534 3 -40.520330 408.154862 -3.250027 0.720000 533
535 3 -43.806496 410.976868 2.134005 0.900000 534
536 3 -19.968068 402.404717 -9.167067 1.500000 526
537 3 -15.553922 408.914339 0.458198 1.500000 536
538 3 -23.962053 407.681405 -5.396153 0.672000 537
539 3 -32.753755 408.488106 0.217985 0.720000 538
540 3 -32.911532 417.082880 -6.452202 0.720000 539
541 3 -25.058112 412.291668 4.358195 1.500000 537
542 3 -24.334248 422.328438 -3.732812 1.500000 541
543 3 -28.175939 423.954456 -7.969157 1.500000 542
544 3 -23.893370 421.434969 -8.633708 1.382000 543
545 3 -17.276434 418.987454 -6.642229 1.200000 544
546 3 -16.897338 421.695756 -6.430291 1.200000 545
547 3 -19.307828 420.486211 -17.568443 1.500000 546
548 3 -15.065313 426.037026 -13.635612 1.500000 547
549 3 -11.367945 421.113890 -16.184226 1.500000 545
550 3 -22.431826 419.323008 -14.550540 1.125000 549
551 3 -22.604445 421.119777 -19.022164 0.720000 550
552 3 -31.715977 418.231222 -21.169473 0.691000 551
553 3 38.048774 191.869313 -8.641403 10.451000 104
554 3 62.727866 181.765926 -12.673403 1.296000 553
555 3 64.986209 184.795131 -4.976952 1.500000 554
556 3 55.308272 182.175614 -3.769671 1.500000 554
557 3 61.763490 178.587515 -8.282821 1.500000 556
558 3 70.044773 174.522887 -14.405877 1.800000 557
559 3 61.832158 171.425988 -2.458428 1.500000 558
560 3 66.372117 170.181379 -7.806696 1.680000 559
561 3 67.113157 170.614901 -3.775617 1.440000 560
562 3 68.627958 168.318059 -6.367602 1.500000 559
563 3 69.108646 162.349908 3.345678 1.500000 562
564 3 63.212661 166.047923 -4.441137 1.382000 563
565 3 81.395812 169.093723 -2.738220 1.382000 564
566 3 78.877789 160.160707 -1.996597 1.200000 565
567 3 77.188405 172.894503 -6.368282 0.300000 566
568 3 80.198380 174.746981 -1.478956 1.500000 566
569 3 88.457269 165.086366 -13.174794 1.500000 568
570 3 85.810111 168.766032 -9.973164 1.500000 569
571 3 87.196584 167.827895 -0.562104 1.500000 570
572 3 78.314520 156.527928 -5.237730 1.440000 565
573 3 82.789117 149.744471 -9.176909 0.750000 572
574 3 91.558951 155.361361 9.895255 0.750000 573
575 3 76.934843 156.191803 -7.647012 0.768000 573
576 3 92.643567 155.401895 -4.891562 1.215000 572
577 3 85.390440 150.421497 -1.799885 1.200000 576
578 3 89.305858 148.513910 2.646332 1.500000 577
579 3 97.851332 156.902428 0.427740 1.500000 578
580 3 85.062591 146.510138 -10.627296 1.800000 579
581 3 99.716735 148.650261 -5.375086 1.012000 580
582 3 97.266455 142.484100 0.169015 1.728000 580
583 3 51.641361 206.065521 -5.424853 10.451000 553
584 3 65.779118 203.961558 -7.528984 1.500000 583
585 3 60.987954 192.332556 -6.282763 0.750000 584
586 3 74.229432 193.011709 -16.921516 1.500000 584
587 3 78.896651 196.654352 -13.958593 0.720000 586
588 3 79.186636 199.507647 -15.385199 1.500000 586
589 3 70.309061 197.349417 -9.958775 1.680000 588
590 3 76.826991 196.209042 -12.388817 1.800000 589
591 3 82.400068 179.573949 -6.131609 1.597000 590
592 3 77.240451 182.126454 -12.081081 0.750000 591
593 3 87.158604 198.970752 -2.165720 1.800000 590
594 3 80.091454 200.086401 -1.870167 0.562000 593
595 3 100.253864 194.261365 -10.492880 1.800000 593
596 3 94.853099 194.021482 -22.425548 2.100000 595
597 3 88.466659 191.677933 -15.412463 1.382000 596
598 3 83.481455 183.729206 -7.552121 1.344000 597
599 3 88.062164 179.071897 -10.808304 0.750000 597
600 3 97.020605 182.835980 -9.450764 1.500000 599
601 3 87.731461 181.170748 -5.155339 1.200000 600
602 3 86.129881 177.801474 -6.570710 1.200000 601
603 3 90.020917 190.437805 -5.379729 2.100000 596
604 3 92.378750 187.525067 -2.025452 1.800000 603
605 3 95.576503 186.007301 -2.523457 1.200000 604
606 3 97.451683 185.755365 -2.991773 1.200000 605
607 3 92.130866 183.298904 -7.690835 1.500000 606
608 3 88.569385 182.958091 1.247643 1.500000 607
609 3 100.215654 175.439082 -13.754350 1.200000 608
610 3 93.432692 178.364635 -8.965589 1.500000 609
611 3 96.079627 197.279229 -9.947293 2.100000 604
612 3 100.306270 202.579008 -1.882237 0.675000 611
613 3 101.530614 191.069178 -1.371274 1.800000 611
614 3 107.709364 186.998137 1.689998 2.400000 613
615 3 105.989209 187.507792 -5.442476 1.500000 614
616 3 114.943661 178.806014 -5.183745 1.500000 615
617 3 114.763447 178.656478 -5.062201 1.800000 616
618 3 118.671435 176.018128 1.369060 1.200000 617
619 3 113.546216 175.258732 2.851155 1.500000 618
620 3 122.686882 172.322899 5.277635 1.800000 619
621 3 123.071965 170.264338 7.628746 1.500000 620
622 3 132.369152 164.071547 7.801181 1.500000 621
623 3 138.389782 165.713765 6.467570 1.500000 622
624 3 138.130825 160.826673 9.752280 1.800000 623
625 3 140.160801 151.562053 8.409032 1.500000 624
626 3 109.994722 163.079981 -4.147438 1.500000 617
627 3 107.725005 165.775291 2.536829 1.500000 626
628 3 98.234308 165.758001 -2.559803 1.800000 627
629 3 99.191429 153.365408 -4.886422 1.500000 628
630 3 106.027334 164.264646 -4.807993 2.100000 629
631 3 102.383130 151.049693 1.012432 1.800000 630
632 3 107.013622 151.724687 -7.725967 1.500000 631
633 3 104.111520 152.841249 -2.063802 1.500000 632
634 3 109.128708 141.978969 5.614244 1.080000 633
635 3 111.884384 149.741412 -0.420920 1.500000 633
636 3 111.318313 145.179682 5.194464 1.500000 635
637 3 114.606083 189.889082 0.514087 1.800000 614
638 3 112.314053 187.698001 -1.136561 1.800000 637
639 3 113.088971 195.988836 4.028020 2.400000 638
640 3 119.884949 195.970254 -8.134885 1.500000 639
641 3 125.122229 188.085360 7.840357 0.720000 640
642 3 123.414182 179.888735 -1.433289 0.750000 641
643 3 130.051801 182.204375 7.689178 0.600000 642
644 3 132.717187 177.127179 13.930081 0.720000 643
645 3 137.118938 171.602322 11.000040 0.720000 644
646 3 112.664612 195.587695 5.948718 1.500000 640
647 3 118.133884 197.816112 0.505811 1.800000 646
648 3 120.136892 199.170986 2.425113 0.675000 647
649 3 120.045035 193.668495 0.086572 0.600000 648
650 3 121.465355 199.899471 2.524045 0.750000 649
651 3 106.990257 195.398910 -6.490462 0.750000 650
652 3 123.021742 191.452386 2.696256 1.800000 647
653 3 121.306301 193.812113 1.888681 1.500000 652
654 3 119.462140 194.636259 2.359880 2.100000 653
655 3 135.646331 190.591245 0.076110 1.500000 654
656 3 128.529513 192.487860 11.279953 1.500000 655
657 3 133.324424 196.730665 0.146582 1.500000 656
658 3 130.339841 203.044920 10.882091 1.200000 657
659 3 138.135624 190.052610 11.447180 1.500000 658
660 3 143.610155 195.484191 9.296363 1.800000 659
661 3 140.814746 187.795740 10.551879 1.200000 660
662 3 144.563848 195.406741 9.136439 1.500000 661
663 3 57.589284 209.130683 -13.348541 8.640000 583
664 3 53.858820 219.205495 -14.046760 1.200000 663
665 3 52.781376 224.083558 -16.777822 0.750000 664
666 3 46.988833 227.700583 -14.552249 0.720000 665
667 3 42.907547 228.932695 -20.120490 0.750000 666
668 3 67.882620 214.262737 -11.162489 8.640000 663
669 3 63.336774 218.231731 -13.322896 8.640000 668
670 3 76.500002 208.003806 -9.869832 0.750000 669
671 3 78.968933 215.348396 -10.718642 1.125000 670
672 3 68.816625 232.504203 -10.378631 8.640000 669
673 3 61.675792 230.000003 -16.592131 9.504000 672
674 3 79.448538 230.637669 -15.803077 1.440000 673
675 3 93.241808 215.742687 -9.207511 1.500000 674
676 3 93.805324 215.360758 -13.441725 1.500000 675
677 3 97.919488 214.578712 -1.959268 1.500000 676
678 3 92.235784 213.689433 -3.118575 1.500000 677
679 3 93.803140 205.389638 -3.075712 1.500000 678
680 3 100.883007 209.969581 -6.762108 1.500000 679
681 3 98.398900 216.293084 -5.810966 1.440000 675
682 3 102.489032 217.989047 -1.800955 0.750000 681
683 3 94.039028 223.537828 -8.933604 0.750000 682
684 3 104.083627 215.855990 -2.940711 1.080000 683
685 3 115.463683 224.462796 -4.768174 0.675000 684
686 3 116.352163 215.830901 -2.368503 0.750000 685
687 3 120.717701 223.195117 -0.431008 0.691000 686
688 3 65.106344 242.008193 -6.205870 9.504000 673
689 3 79.653437 234.605662 -7.928394 2.400000 688
690 3 87.667631 236.674035 -19.747233 3.000000 689
691 3 97.328901 230.376492 -6.116482 1.215000 690
692 3 79.182965 238.588375 -5.970539 1.500000 691
693 3 90.985736 236.196398 -19.975377 1.500000 692
694 3 90.446110 241.073685 -15.811551 3.000000 690
695 3 93.837279 228.052190 -1.740933 2.700000 694
696 3 101.287706 233.435372 -11.857815 0.750000 695
697 3 106.837203 231.279836 -9.342932 1.500000 696
698 3 102.311743 234.130151 -4.107660 0.750000 697
699 3 100.900479 226.847860 -4.994887 1.440000 697
700 3 101.481131 224.275871 -4.816899 1.440000 699
701 3 104.197137 222.160728 3.298731 1.440000 700
702 3 99.702212 241.326734 -6.270381 2.400000 695
703 3 100.202104 243.092735 -11.099053 2.400000 702
704 3 91.445185 250.831935 -5.109483 3.000000 703
705 3 103.585099 257.880098 -14.320961 0.750000 704
706 3 108.260320 251.292699 -10.871061 2.400000 704
707 3 110.220680 242.353075 -18.087467 1.500000 706
708 3 107.408990 241.436383 -7.308914 1.500000 707
709 3 108.078596 238.848558 -12.166510 1.200000 708
710 3 109.615907 226.495807 -10.480258 1.382000 709
711 3 102.518405 254.132233 -12.275164 2.100000 706
712 3 123.783718 254.344676 -7.179121 1.500000 711
713 3 111.379974 252.049880 -8.498209 1.800000 712
714 3 120.051431 256.826364 -13.581382 1.800000 713
715 3 113.831194 265.966336 -0.571324 1.500000 714
716 3 116.210932 263.193008 -5.277646 1.800000 715
717 3 128.242798 269.929338 -2.739675 1.728000 716
718 3 120.201970 248.824735 -7.904484 1.800000 711
719 3 124.899007 243.258638 -6.093410 2.400000 718
720 3 126.821338 243.273763 -3.426292 2.100000 719
721 3 126.281953 240.742343 -7.430457 1.800000 720
722 3 123.060145 234.705282 0.840033 1.500000 721
723 3 121.743332 237.498910 -10.341224 1.500000 722
724 3 132.006704 235.823987 -1.415664 1.500000 723
725 3 117.331622 232.428942 -7.913079 0.750000 724
726 3 139.225899 228.605106 -9.370040 1.500000 724
727 3 125.367951 233.016602 -7.293167 1.500000 726
728 3 131.037083 231.137248 -1.380576 1.125000 727
729 3 130.700446 227.970972 5.038450 1.680000 728
730 3 128.241030 221.250270 6.229054 1.500000 729
731 3 132.656701 228.364741 5.974687 1.440000 730
732 3 140.451721 214.582876 2.347996 1.500000 731
733 3 118.546810 252.229092 -2.484871 2.400000 719
734 3 135.175531 245.462810 -3.108732 1.800000 733
735 3 138.456069 246.610828 2.655998 2.100000 734
736 3 137.249767 252.054754 1.557046 2.100000 735
737 3 148.986929 240.449731 4.149089 1.440000 736
738 3 150.236755 243.885030 8.166154 1.728000 737
739 3 150.693753 223.633475 4.251731 1.728000 738
740 3 157.473747 226.061946 13.668295 1.500000 739
741 3 147.051171 226.388936 5.279742 1.500000 740
742 3 150.389212 227.328754 8.136161 1.920000 741
743 3 150.061210 228.308935 0.965441 1.500000 742
744 3 151.388124 230.777641 5.532930 1.728000 743
745 3 149.664812 223.400128 13.162071 1.200000 744
746 3 148.275316 251.685608 5.545620 2.160000 736
747 3 144.623019 249.059169 12.132398 1.800000 746
748 3 149.788510 250.316422 10.573801 1.728000 747
749 3 154.740847 248.898353 13.990010 1.152000 748
750 3 158.492049 248.410514 18.035667 1.200000 749
751 3 161.963758 246.842012 16.304852 0.691000 750
752 3 159.429384 248.739604 21.394444 1.125000 751
753 3 160.758003 241.448702 14.725487 1.500000 752
754 3 161.788533 236.662026 15.965062 1.500000 753
755 3 163.410372 243.703819 11.158815 1.344000 754
756 3 160.482587 235.915002 18.544153 1.200000 755
757 3 159.462306 231.533568 25.209107 1.500000 756
758 3 155.085598 237.742361 21.163340 1.500000 757
759 3 160.378717 235.862763 18.980110 1.500000 758
760 3 163.610435 235.060091 19.065765 1.200000 759
761 3 168.180187 232.284084 20.816363 1.800000 760
762 3 152.453391 249.403428 10.362374 1.728000 748
763 3 157.256727 253.713835 15.453640 1.440000 762
764 3 161.134415 264.983616 22.157391 1.200000 763
765 3 164.111497 252.609513 9.551384 1.440000 764
766 3 164.008620 263.681607 16.967983 1.680000 765
767 3 160.613730 257.403887 19.887937 1.920000 766
768 3 167.510510 260.476190 9.927868 2.074000 762
769 3 160.695268 251.108309 15.518657 1.500000 768
770 3 165.914280 263.781000 10.416385 1.800000 769
771 3 166.749902 260.790721 22.675490 1.800000 770
772 3 169.152385 272.567577 17.218726 1.500000 771
773 3 172.148274 271.098801 9.688609 1.500000 772
774 3 170.310753 265.541681 17.269786 1.680000 773
775 3 161.420505 267.306139 22.389406 1.500000 774
776 3 174.833433 265.596726 23.154814 1.680000 775
777 3 184.413824 264.725450 19.895051 1.440000 776
778 3 170.212182 261.781703 20.058839 2.100000 777
779 3 190.584453 260.991768 29.975285 1.500000 778
780 3 183.032301 262.034939 16.681420 1.500000 779
781 3 184.324823 263.668926 25.305438 1.536000 780
782 3 190.822508 260.549701 35.865423 1.536000 781
783 3 187.590109 264.523553 30.368198 0.675000 781
784 3 180.841286 268.132809 28.262983 0.750000 783
785 3 187.479005 275.955458 31.289799 0.750000 784
786 3 185.934889 273.657074 38.501994 0.750000 785
787 3 187.475300 268.901537 38.432617 0.750000 786
788 3 190.596936 276.341656 36.338348 0.720000 787
789 3 190.981080 279.652631 36.454746 0.750000 788
790 3 71.595190 247.535429 -9.492590 7.200000 688
791 3 56.051981 240.105564 -19.049069 0.900000 790
792 3 57.577059 239.502553 -20.954096 1.200000 791
793 3 52.797943 245.246910 -5.101199 1.500000 792
794 3 55.971867 243.257460 -19.415982 1.200000 793
795 3 53.199241 247.100000 -18.117744 1.500000 794
796 3 75.255266 248.530650 -13.255356 7.200000 790
797 3 62.172678 259.996736 -21.304787 0.750000 796
798 3 66.943902 258.866140 -14.204033 7.200000 796
799 3 76.401865 259.915783 -11.862517 8.640000 798
800 3 81.449769 257.229688 -17.178471 1.800000 799
801 3 82.754224 259.518277 -22.447327 8.640000 799
802 3 80.410719 262.602226 -21.739005 4.200000 801
803 3 83.459839 273.853208 -14.706374 1.800000 802
804 3 83.471620 275.023118 -12.547653 1.800000 803
805 3 94.272112 284.109944 -7.373482 1.800000 804
806 3 89.836047 286.808874 -6.953328 2.100000 805
807 3 82.353884 278.675001 -8.466805 0.900000 806
808 3 88.719302 289.141854 -9.921894 2.400000 807
809 3 99.797451 283.553861 -1.527782 2.100000 808
810 3 100.707078 287.812945 -7.835137 1.800000 809
811 3 92.051821 299.779653 -6.728995 2.100000 810
812 3 100.370470 295.866696 -10.133743 2.400000 811
813 3 96.872248 302.106843 -12.369660 1.500000 812
814 3 97.458929 300.920682 -5.792857 0.768000 813
815 3 96.679683 295.539035 -3.613003 1.200000 814
816 3 95.451514 307.544819 -11.663400 0.768000 815
817 3 87.665927 298.735390 -9.598659 0.750000 816
818 3 96.892706 292.896755 -12.525700 1.500000 813
819 3 102.678396 297.739255 -5.732273 1.800000 818
820 3 107.627087 300.356330 2.385305 1.500000 819
821 3 104.206523 309.584322 -5.094488 1.800000 820
822 3 108.453551 307.336517 -12.312365 1.500000 821
823 3 111.451747 308.888071 -8.837105 1.800000 822
824 3 102.207946 311.190696 -15.183453 1.680000 823
825 3 109.849097 312.896002 -5.083551 1.728000 824
826 3 105.986438 319.756343 -6.555931 0.750000 825
827 3 114.874333 318.170584 -6.875348 1.800000 826
828 3 104.890198 321.702516 -8.574586 0.691000 827
829 3 109.511075 307.459337 -9.158541 1.800000 823
830 3 110.828045 313.624279 -4.984012 1.500000 829
831 3 115.179205 314.525268 -10.423873 1.500000 830
832 3 113.919456 305.807465 0.814569 1.500000 831
833 3 120.330986 301.197965 -0.965155 1.382000 832
834 3 110.358537 320.125437 -9.826804 1.500000 830
835 3 105.434374 309.778948 -6.400797 1.440000 834
836 3 122.722265 318.321421 -11.872021 0.750000 835
837 3 120.569233 315.364783 -7.449976 0.900000 836
838 3 124.972083 297.482031 -2.998916 0.720000 837
839 3 120.550910 316.891875 -0.517090 0.750000 838
840 3 129.467571 298.843263 -4.866685 0.672000 839
841 3 129.777861 308.249548 -1.848698 0.750000 840
842 3 123.874876 308.810054 -8.942799 0.600000 841
843 3 100.384484 269.385807 -11.280133 3.240000 802
844 3 94.902979 276.498582 -13.126946 3.456000 843
845 3 98.523011 264.723346 -20.689509 0.600000 844
846 3 97.168121 269.136636 -21.731553 3.456000 844
847 3 98.732580 259.517414 -13.467522 0.768000 846
848 3 104.046397 267.948628 -21.040260 3.456000 846
849 3 104.983910 273.113905 -20.197739 3.900000 848
850 3 119.607352 276.132027 -12.073587 1.200000 849
851 3 110.238553 274.366980 -9.703094 3.900000 849
852 3 111.186028 280.188358 -6.087881 3.629000 851
853 3 125.848692 293.304531 -8.907225 3.888000 852
854 3 132.883468 294.978142 -6.673358 3.456000 853
855 3 132.755982 298.667389 -6.259030 3.300000 854
856 3 126.236224 308.273326 -2.276190 1.500000 855
857 3 137.819352 301.618194 1.153312 1.500000 856
858 3 131.507649 311.772623 4.181850 1.500000 857
859 3 135.593123 311.152369 2.589751 1.500000 858
860 3 128.165401 315.258348 3.650065 1.500000 859
861 3 134.095726 308.704903 4.022001 1.500000 860
862 3 138.347137 313.069938 7.028084 1.800000 861
863 3 127.542796 312.903026 6.350746 0.750000 862
864 3 133.187690 320.967557 6.700544 1.200000 863
865 3 134.452770 318.536311 5.217754 0.750000 864
866 3 135.988152 325.927256 10.055321 1.500000 862
867 3 146.717130 314.714291 19.425870 1.500000 866
868 3 140.618191 321.276860 13.901510 0.750000 867
869 3 138.728118 322.678192 9.004976 1.200000 868
870 3 130.956705 313.711687 2.873486 0.750000 869
871 3 129.179250 328.299532 7.023475 0.750000 870
872 3 127.981499 317.628910 5.259057 1.080000 871
873 3 142.984662 292.773453 2.239880 3.300000 855
874 3 141.226842 297.040623 6.349334 2.700000 873
875 3 137.799746 299.707315 4.824472 1.536000 874
876 3 146.576129 295.595639 10.774417 1.500000 875
877 3 142.752713 291.951908 2.780057 1.200000 876
878 3 148.014487 294.107449 11.580328 1.500000 877
879 3 154.612206 287.498345 11.272354 1.500000 878
880 3 149.411707 288.218957 14.851030 1.500000 879
881 3 151.805703 283.067880 10.010219 1.200000 880
882 3 149.868593 283.258880 15.327269 1.440000 881
883 3 146.072233 285.797262 13.366485 1.440000 882
884 3 141.352686 308.111187 10.283126 2.100000 874
885 3 144.605796 305.585817 7.002594 2.880000 884
886 3 150.746587 303.242917 10.906933 1.500000 885
887 3 155.449400 300.801781 11.762450 1.500000 886
888 3 170.044731 296.534310 11.177272 1.800000 887
889 3 165.747255 293.195845 18.855911 1.680000 888
890 3 163.438430 300.049650 27.034287 1.215000 889
891 3 164.159102 283.791552 25.294611 1.500000 890
892 3 164.837663 286.159064 21.439990 1.800000 891
893 3 161.111752 281.649684 20.254965 1.500000 892
894 3 172.382857 302.954823 20.958579 1.500000 889
895 3 169.401548 304.194924 20.798914 1.500000 894
896 3 165.232879 303.406140 21.882077 1.500000 895
897 3 169.055759 304.648364 19.678468 1.800000 896
898 3 175.002056 298.309404 12.424766 1.500000 897
899 3 172.008588 294.773192 23.346218 1.843000 898
900 3 180.712098 301.675482 23.060801 1.500000 899
901 3 183.337621 300.917815 30.967111 1.012000 900
902 3 183.954447 290.294529 34.914191 1.200000 901
903 3 177.453404 291.892669 25.957736 0.900000 902
904 3 148.841283 303.243678 7.602379 2.100000 885
905 3 139.867439 312.247791 1.694175 3.000000 904
906 3 147.216541 302.362759 7.362603 1.200000 905
907 3 153.666489 312.579772 4.382951 1.500000 906
908 3 149.385232 315.837844 12.186740 1.500000 907
909 3 160.705204 322.188092 4.949186 1.800000 908
910 3 148.711320 327.351405 3.670336 1.200000 909
911 3 143.110795 328.285255 6.574292 1.200000 910
912 3 144.872431 322.360638 8.815334 1.500000 911
913 3 144.577318 324.247197 5.252636 1.200000 912
914 3 152.956074 316.094741 8.879809 1.800000 909
915 3 151.684263 313.008526 7.333542 1.800000 914
916 3 153.836877 326.458025 7.073893 1.800000 915
917 3 146.644218 327.394894 5.651363 2.100000 916
918 3 156.379997 325.469625 4.950367 2.100000 917
919 3 156.776325 329.711646 13.033445 1.500000 918
920 3 146.672281 328.034145 8.968524 0.750000 919
921 3 158.200706 333.311884 0.488502 0.750000 920
922 3 150.000422 334.062692 14.941219 0.750000 920
923 3 157.241033 330.118465 6.486758 1.500000 919
924 3 155.614070 333.116951 9.286969 1.500000 923
925 3 156.356670 330.682290 5.182917 1.500000 924
926 3 162.638469 328.156635 8.095967 1.500000 925
927 3 150.209453 314.861297 9.486001 2.100000 904
928 3 151.880385 312.289664 12.217419 1.800000 927
929 3 162.224964 313.687884 12.290232 2.400000 928
930 3 159.620083 315.354635 14.752272 1.200000 929
931 3 160.194756 316.928962 12.631166 1.200000 930
932 3 173.635293 306.281407 18.752445 1.500000 931
933 3 173.096562 309.129668 15.384175 1.800000 932
934 3 169.656280 309.002341 21.943171 1.500000 933
935 3 173.006990 307.336045 17.784731 1.500000 934
936 3 182.870137 315.986108 20.554412 1.659000 935
937 3 179.743727 317.298081 25.841286 1.440000 936
938 3 165.184670 318.270641 16.712052 1.800000 930
939 3 169.915301 318.807383 18.234960 1.800000 938
940 3 164.880999 330.116520 9.810233 1.800000 939
941 3 167.731070 326.302314 6.292501 1.800000 940
942 3 176.739018 333.277178 14.714423 1.728000 941
943 3 169.221922 341.108475 9.658759 1.440000 942
944 3 170.220504 330.202196 14.669837 1.500000 941
945 3 167.229286 327.817861 12.826508 1.500000 944
946 3 183.446248 334.281345 10.809441 1.200000 945
947 3 172.497682 331.915613 13.673199 1.440000 946
948 3 176.009788 343.639390 12.761318 1.843000 947
949 3 179.184799 338.926024 6.031292 1.500000 948
950 3 184.936751 341.997489 6.651876 1.920000 949
951 3 180.748646 345.783187 2.116823 0.750000 950
952 3 185.988212 340.029096 9.966903 1.440000 950
953 3 186.344760 338.838075 15.639577 1.008000 952
954 3 173.398848 311.789020 14.323259 2.400000 939
955 3 170.195793 321.956439 18.535692 1.500000 954
956 3 178.948868 320.503613 16.836003 1.500000 955
957 3 177.403516 317.037057 12.567170 1.500000 956
958 3 176.418287 322.589163 8.935340 1.500000 957
959 3 176.444703 325.421309 17.140710 1.215000 958
960 3 185.366283 319.376230 28.849321 1.215000 959
961 3 181.579608 321.375398 22.281255 1.500000 960
962 3 191.458789 323.737289 18.908809 1.500000 961
963 3 173.989294 318.045629 16.772173 1.500000 959
964 3 183.677487 330.185735 12.410647 1.500000 963
965 3 183.676583 325.057899 20.364852 1.800000 964
966 3 186.579623 331.467327 20.398725 1.200000 965
967 3 188.275953 331.100864 21.426412 1.440000 966
968 3 71.285446 258.829373 -21.230686 6.840000 801
969 3 65.032257 260.402746 -21.849731 1.012000 968
970 3 57.609567 266.068120 -24.630057 1.500000 969
971 3 49.801270 260.634957 -19.388358 1.500000 970
972 3 50.183834 254.706170 -24.480268 1.800000 971
973 3 54.643910 261.008598 -25.232187 1.800000 972
974 3 69.482191 276.269984 -26.014318 6.840000 968
975 3 75.377422 268.521131 -22.134307 6.480000 974
976 3 70.283499 275.754431 -19.960361 1.690000 975
977 3 51.790236 282.898388 -12.657438 1.500000 976
978 3 55.613454 274.309284 -32.693359 1.800000 977
979 3 49.675866 272.948692 -24.426845 1.500000 978
980 3 50.221066 271.312589 -24.508912 1.500000 979
981 3 49.563918 284.763288 -27.615166 1.500000 980
982 3 60.255243 279.328024 -22.210855 1.800000 977
983 3 56.408513 282.178395 -17.092047 1.680000 982
984 3 47.993415 284.852950 -22.345825 1.500000 983
985 3 55.758223 286.745275 -17.062270 1.500000 984
986 3 50.736186 283.361215 -26.903761 1.680000 985
987 3 43.174841 288.726737 -27.934240 1.500000 986
988 3 47.813908 290.089873 -22.585054 0.675000 987
989 3 47.306505 283.886429 -29.997559 0.720000 988
990 3 76.654656 279.282193 -26.693812 6.480000 975
991 3 68.387039 290.833700 -24.355188 6.840000 990
992 3 53.023530 292.115138 -19.221414 1.200000 991
993 3 64.220277 297.434428 -24.269847 1.500000 992
994 3 62.807288 299.177953 -28.459468 1.200000 993
995 3 61.681514 299.634287 -24.927478 1.080000 994
996 3 60.075708 298.236590 -22.724456 1.500000 995
997 3 56.656512 297.060395 -28.475766 0.720000 996
998 3 51.654609 300.074587 -27.094507 0.750000 997
999 3 58.581268 297.878040 -24.773468 0.750000 998
1000 3 72.424143 288.447828 -16.338973 6.840000 991
1001 3 70.286510 307.734599 -21.253699 5.875000 1000
1002 3 80.734927 301.834488 -15.530456 6.450000 1001
1003 3 84.863658 329.688141 -14.800347 4.355000 1002
1004 3 64.538361 346.610337 -12.890224 3.600000 1003
1005 3 77.462176 347.807237 -17.402857 0.768000 1004
1006 3 70.413387 332.028904 -11.575334 3.600000 1004
1007 3 72.492811 343.327613 -14.408466 3.456000 1006
1008 3 65.075214 356.365338 -7.443587 1.012000 1007
1009 3 56.766844 348.792201 -9.785171 1.440000 1008
1010 3 51.411419 357.805100 -2.571525 0.900000 1009
1011 3 49.179619 350.603123 -0.367592 0.750000 1010
1012 3 54.849535 359.383977 3.113300 1.440000 1011
1013 3 42.448417 370.029845 5.102878 1.536000 1012
1014 3 68.188774 352.110705 -10.079760 3.456000 1007
1015 3 67.870829 350.785565 -2.105398 0.600000 1014
1016 3 61.073761 362.461644 -0.524548 2.700000 1014
1017 3 54.864110 373.268609 -1.829957 3.226000 1016
1018 3 53.640404 379.644542 -4.500670 2.400000 1017
1019 3 51.439431 387.910249 1.560088 1.536000 1018
1020 3 37.324069 382.378215 -4.999514 1.800000 1019
1021 3 41.879968 390.152533 -3.222723 1.500000 1020
1022 3 40.620113 397.031554 6.174385 1.920000 1021
1023 3 39.405331 401.931010 3.190651 1.920000 1022
1024 3 57.094606 378.894869 -1.015669 1.500000 1018
1025 3 59.535222 388.354269 9.002882 1.800000 1024
1026 3 52.211608 393.957910 2.882339 2.400000 1025
1027 3 65.383159 387.712447 15.264222 2.100000 1026
1028 3 58.366467 397.293998 9.240177 1.440000 1027
1029 3 60.856636 394.854651 6.989161 1.800000 1028
1030 3 56.241558 394.321080 12.359021 1.500000 1029
1031 3 62.286088 396.481979 8.874186 1.200000 1030
1032 3 64.179511 409.729705 14.671691 1.500000 1031
1033 3 57.786290 392.226429 9.401193 1.690000 1027
1034 3 62.251155 394.568185 7.382094 1.200000 1033
1035 3 60.857835 395.803827 13.651249 1.680000 1034
1036 3 67.169580 397.830314 17.549118 1.106000 1035
1037 3 62.855284 398.285377 15.692921 1.382000 1036
1038 3 73.547240 390.776048 8.847780 1.458000 1037
1039 3 55.639115 406.664086 16.278028 1.200000 1038
1040 3 90.372740 325.641365 -10.798585 6.048000 1002
1041 3 82.956272 326.829008 -12.028571 5.100000 1040
1042 3 96.501033 340.428648 -10.437032 2.700000 1041
1043 3 88.395182 346.162703 -19.281976 1.800000 1042
1044 3 90.469054 364.830740 -16.915455 2.100000 1043
1045 3 91.842932 356.570920 -18.015068 1.500000 1044
1046 3 93.022293 362.621816 -23.190833 1.680000 1045
1047 3 99.924563 369.162546 -18.742126 1.800000 1046
1048 3 98.756016 336.863293 -10.210051 3.000000 1042
1049 3 99.843173 342.744967 -17.547611 2.400000 1048
1050 3 94.092616 344.787845 -4.020693 2.640000 1049
1051 3 103.521014 350.760282 -5.774678 2.400000 1050
1052 3 109.600045 358.340199 -7.961099 2.640000 1051
1053 3 109.668529 355.298555 -13.660107 1.800000 1052
1054 3 104.780934 357.067389 -14.889381 2.100000 1053
1055 3 103.444106 360.077494 -14.668067 2.640000 1054
1056 3 99.068292 363.331160 -11.567002 2.400000 1055
1057 3 103.473612 360.809854 -11.339088 2.100000 1056
1058 3 104.069075 361.354097 -18.099932 2.400000 1057
1059 3 107.605490 362.606544 -11.894025 1.500000 1058
1060 3 119.611330 369.409869 -12.444777 1.728000 1059
1061 3 112.286166 364.982470 -14.427709 1.500000 1060
1062 3 116.618053 365.795271 -6.928139 1.800000 1061
1063 3 120.309638 362.332241 -7.012612 1.800000 1062
1064 3 120.997960 367.017511 -8.172048 1.440000 1063
1065 3 129.794337 360.964854 -7.912498 1.536000 1064
1066 3 123.486810 373.581970 -11.530712 1.536000 1065
1067 3 111.390893 362.012898 -7.383247 2.400000 1058
1068 3 106.430507 363.340634 -10.670624 2.304000 1067
1069 3 100.780649 366.454246 -12.654167 2.400000 1068
1070 3 103.739459 372.386088 -9.883834 2.160000 1069
1071 3 104.095483 372.084881 -4.589325 1.500000 1070
1072 3 113.492508 378.833261 -10.743991 1.500000 1071
1073 3 113.449977 377.841355 -13.088526 1.500000 1072
1074 3 126.680223 374.683909 -9.925014 1.094000 1073
1075 3 128.157335 375.548816 -25.148021 1.152000 1074
1076 3 131.204568 376.296547 -17.443166 1.200000 1075
1077 3 131.713261 373.578440 -20.686636 1.200000 1076
1078 3 124.476931 372.920021 -18.787124 0.720000 1077
1079 3 132.826058 370.701878 -21.810097 0.750000 1078
1080 3 129.579352 373.116226 -11.562321 0.750000 1079
1081 3 113.457136 382.335378 -22.326430 1.680000 1072
1082 3 107.588442 382.009862 -25.669069 2.100000 1081
1083 3 112.636302 379.891947 -19.345486 1.597000 1082
1084 3 110.591624 387.655088 -15.085111 0.768000 1083
1085 3 105.330386 395.501130 -17.203209 0.720000 1084
1086 3 104.460692 389.261642 -21.047095 0.768000 1085
1087 3 110.812503 386.309772 -29.200940 1.597000 1083
1088 3 103.589619 386.422575 -15.012846 1.680000 1087
1089 3 98.733772 385.038844 -26.719562 1.690000 1088
1090 3 100.491360 386.899247 -9.990134 1.500000 1089
1091 3 87.957223 392.309970 -5.662003 0.400000 1090
1092 3 98.231468 397.383373 -12.245182 0.691000 1091
1093 3 92.191229 391.811444 -9.113648 1.500000 1090
1094 3 84.672677 383.549106 -11.941561 1.500000 1093
1095 3 87.878313 394.559884 -8.780211 1.800000 1094
1096 3 109.699261 380.987188 -24.911177 1.500000 1082
1097 3 122.044042 376.745145 -25.065292 1.200000 1096
1098 3 112.920557 377.099897 -26.551395 1.500000 1097
1099 3 127.860198 387.854131 -15.299384 1.200000 1098
1100 3 111.920551 383.111924 -15.537294 0.600000 1099
1101 3 115.479976 385.501345 -10.563642 0.750000 1100
1102 3 111.632632 377.712685 -22.327891 1.500000 1096
1103 3 118.001135 377.546153 -20.271147 1.500000 1102
1104 3 118.809074 371.348743 -14.376159 1.800000 1103
1105 3 118.900794 380.687946 -28.036883 1.475000 1104
1106 3 129.190460 383.691483 -26.170398 0.506000 1105
1107 3 127.330657 382.202314 -17.611842 0.750000 1106
1108 3 122.546536 396.205097 -14.276226 0.768000 1107
1109 3 120.190046 388.226254 -6.059080 0.768000 1108
1110 3 124.931241 379.551673 -12.638414 1.475000 1105
1111 3 126.953451 381.004780 -18.366304 1.597000 1110
1112 3 126.222100 378.365419 -19.467444 1.500000 1111
1113 3 127.221367 379.918153 -25.366454 1.215000 1112
1114 3 130.608966 383.058752 -18.312419 1.500000 1113
1115 3 130.964715 386.194065 -21.023980 1.440000 1114
1116 3 97.654114 332.799259 -9.996062 3.024000 1041
1117 3 104.989766 328.372668 -9.594499 3.000000 1116
1118 3 103.587751 328.654377 -7.827306 2.880000 1117
1119 3 119.033906 335.069898 -8.764562 0.900000 1118
1120 3 116.448329 337.828764 -5.270398 1.500000 1119
1121 3 115.140678 332.308785 -4.345450 1.800000 1120
1122 3 127.503557 330.291391 -9.019101 1.728000 1121
1123 3 125.306737 331.104804 -6.835981 0.750000 1122
1124 3 128.109146 326.338443 0.938598 0.720000 1123
1125 3 124.205821 332.223849 -7.209062 1.728000 1122
1126 3 128.756834 326.223181 5.565882 1.500000 1125
1127 3 132.367913 331.245141 4.063433 1.500000 1126
1128 3 133.902646 330.509751 1.448190 0.911000 1127
1129 3 141.873806 328.813509 -0.009315 1.593000 1128
1130 3 114.019926 338.572197 -14.399019 2.880000 1118
1131 3 121.255972 327.742702 -2.993157 2.419000 1130
1132 3 110.680134 342.646685 -5.767123 2.700000 1131
1133 3 126.005307 340.435543 -8.086639 1.500000 1132
1134 3 117.632717 341.399158 2.613122 1.500000 1133
1135 3 124.380222 335.738506 -8.469355 1.500000 1134
1136 3 132.631548 342.784351 -1.042087 1.500000 1135
1137 3 138.841856 338.321373 -2.220276 1.800000 1136
1138 3 145.785574 340.083815 -4.741589 1.536000 1137
1139 3 141.485486 340.846370 0.998025 1.800000 1137
1140 3 146.912648 343.499847 3.823044 2.100000 1139
1141 3 150.998016 338.921355 2.537534 1.800000 1140
1142 3 159.942803 345.827038 5.341357 1.800000 1141
1143 3 161.429009 348.340361 5.704100 1.800000 1142
1144 3 161.160606 349.150272 -1.078375 1.500000 1143
1145 3 161.614023 337.592496 6.483506 1.344000 1144
1146 3 169.247033 334.417266 2.236285 0.750000 1145
1147 3 122.748656 351.918895 -5.219372 2.100000 1133
1148 3 125.075270 348.389248 -7.280490 1.800000 1147
1149 3 126.762422 357.138364 -9.975813 1.139000 1148
1150 3 123.479521 348.864216 -4.329670 1.200000 1149
1151 3 127.263767 354.286151 -7.133296 1.440000 1150
1152 3 126.007740 365.548754 -9.917173 1.500000 1151
1153 3 136.574185 368.285588 -8.997960 1.597000 1152
1154 3 126.139860 363.732107 -12.267730 1.440000 1153
1155 3 126.425705 349.165107 -8.374875 1.800000 1148
1156 3 133.275534 351.786072 1.556781 1.440000 1155
1157 3 137.483883 346.585142 -6.398318 1.440000 1156
1158 3 147.030245 357.889391 -5.686653 1.800000 1157
1159 3 149.098097 350.642733 -8.039501 1.800000 1158
1160 3 149.146475 354.903993 -14.160529 1.500000 1159
1161 3 147.374662 350.756647 0.238783 1.800000 1160
1162 3 142.576948 348.230783 -4.491108 2.100000 1161
1163 3 129.690188 353.886932 -8.615898 1.800000 1155
1164 3 135.350411 359.421457 -14.912355 2.400000 1163
1165 3 139.367944 356.712173 -12.822105 1.500000 1164
1166 3 147.639032 361.518975 -3.680830 2.400000 1165
1167 3 135.622487 361.792261 -0.968146 1.440000 1166
1168 3 131.462852 362.959661 -13.026123 0.750000 1167
1169 3 142.277156 363.429862 -10.564153 1.800000 1167
1170 3 143.554210 358.601332 -15.639379 1.344000 1169
1171 3 147.477938 368.796268 -14.671976 1.475000 1170
1172 3 151.205379 363.197452 -14.530165 0.768000 1171
1173 3 148.138246 363.493678 -6.362230 0.768000 1172
1174 3 148.510526 362.216971 -21.142744 0.720000 1172
1175 3 146.470624 369.720199 -17.930773 0.750000 1174
1176 3 140.004017 368.209907 -21.776006 0.600000 1175
1177 3 145.419737 367.044007 -19.210636 0.750000 1176
1178 3 141.101553 371.569153 -23.362879 0.750000 1177
1179 3 142.583574 351.951594 -11.848627 1.500000 1170
1180 3 146.457541 361.992925 -10.535169 1.200000 1179
1181 3 154.468687 365.134684 -0.765732 1.800000 1180
1182 3 144.530796 362.282002 -7.912054 1.200000 1181
1183 3 153.093821 355.487910 -11.133527 1.500000 1182
1184 3 156.602534 362.788389 -5.425848 1.500000 1183
1185 3 155.170645 355.112056 -5.695160 1.728000 1184
1186 3 155.707845 360.745665 -10.601583 1.200000 1185
1187 3 164.767116 351.541197 -16.957095 0.750000 1186
1188 3 154.949999 349.483510 -7.122975 0.675000 1187
1189 3 166.473069 354.823937 -13.573668 0.768000 1188
1190 3 163.671692 353.039479 -9.604276 0.750000 1189
1191 3 159.230861 358.952693 -17.703324 1.728000 1185
1192 3 161.246487 359.497689 -7.860144 1.500000 1191
1193 3 155.331355 362.898109 -13.157414 1.800000 1192
1194 3 159.615703 362.101317 -9.414308 1.800000 1193
1195 3 154.635356 357.626790 -16.297104 1.500000 1194
1196 3 158.661290 360.715366 -14.495865 1.500000 1195
1197 3 26.906626 52.298597 -4.953231 8.640000 1
1198 3 23.253134 29.493594 0.291902 8.280000 1197
1199 3 16.962234 3.579543 -6.563591 8.280000 1198
1200 3 34.090320 -15.855749 -9.121555 7.200000 1199
1201 3 31.618141 -30.574219 0.099987 7.500000 1200
1202 3 35.513969 -44.379832 9.472605 9.704000 1201
1203 3 43.118419 -81.045593 11.483593 7.500000 1202
1204 3 49.949372 -101.081033 14.495612 7.500000 1203
1205 3 45.976617 -115.390930 11.191314 9.000000 1204
1206 3 62.820076 -147.143557 30.171759 8.294000 1205
1207 3 66.197245 -171.358452 31.676572 8.640000 1206
1208 3 76.217340 -180.293206 28.813467 7.800000 1207
1209 3 81.494036 -188.850184 31.862231 7.800000 1208
1210 3 84.025023 -189.387402 27.764678 1.555000 1209
1211 3 100.222805 -192.480742 37.120808 1.200000 1210
1212 3 99.868678 -197.298327 40.173440 1.500000 1211
1213 3 102.943279 -189.017299 39.979440 1.500000 1212
1214 3 98.764827 -190.891688 36.760967 1.555000 1210
1215 3 94.649746 -199.313134 38.957410 2.100000 1214
1216 3 103.511064 -188.167003 41.920267 1.680000 1215
1217 3 82.220702 -196.461312 35.652048 7.800000 1209
1218 3 72.907407 -200.565458 34.163777 6.120000 1217
1219 3 93.108392 -207.814959 48.160600 6.120000 1218
1220 3 94.238671 -203.488102 34.392694 2.074000 1219
1221 3 99.257940 -204.209866 45.760211 2.160000 1220
1222 3 108.567854 -206.752021 54.092304 1.728000 1221
1223 3 115.787297 -206.684171 51.180331 2.100000 1222
1224 3 123.251314 -205.861194 57.718303 2.100000 1223
1225 3 122.395262 -210.029668 67.029891 1.500000 1224
1226 3 129.769203 -208.427253 62.877140 1.440000 1225
1227 3 108.014288 -199.105586 48.091931 2.400000 1221
1228 3 114.383741 -191.917810 53.471004 1.728000 1227
1229 3 124.968939 -201.498456 56.101472 1.800000 1228
1230 3 129.398906 -201.535203 60.751747 2.016000 1229
1231 3 137.838452 -204.856565 67.200394 1.800000 1230
1232 3 138.392123 -211.198065 56.474129 1.500000 1231
1233 3 140.392825 -204.186718 64.347034 1.728000 1231
1234 3 147.270999 -207.228701 70.968568 1.728000 1233
1235 3 141.410777 -188.102587 77.125030 1.350000 1234
1236 3 93.624162 -211.091465 36.208681 6.739000 1219
1237 3 87.758427 -214.411922 46.510848 6.739000 1236
1238 3 101.953393 -216.673495 44.500855 0.720000 1237
1239 3 106.155631 -221.378577 48.040531 1.500000 1238
1240 3 114.841130 -221.585415 48.844962 1.500000 1239
1241 3 82.815420 -218.486022 47.677541 6.048000 1237
1242 3 102.074612 -237.096278 45.505276 1.728000 1241
1243 3 110.953122 -242.786101 50.480361 1.500000 1242
1244 3 114.357436 -245.700463 64.563890 1.800000 1243
1245 3 117.394690 -255.320805 62.590305 1.800000 1244
1246 3 125.852559 -257.392258 62.512588 1.800000 1245
1247 3 120.813257 -259.930220 59.923437 1.500000 1246
1248 3 126.584745 -270.214245 60.767687 1.800000 1247
1249 3 133.576898 -262.544758 65.679092 2.100000 1248
1250 3 98.605626 -233.359425 37.495023 7.200000 1241
1251 3 98.143763 -245.883353 38.849093 7.200000 1250
1252 3 112.462350 -252.462127 42.772260 1.200000 1251
1253 3 113.378401 -254.441183 44.729545 1.382000 1252
1254 3 102.156910 -248.530335 34.358779 5.760000 1251
1255 3 92.242846 -267.777425 46.238255 4.680000 1254
1256 3 95.416616 -261.955570 49.673038 4.680000 1255
1257 3 107.182312 -258.265299 52.519460 1.012000 1256
1258 3 103.959780 -277.521365 39.745525 4.778000 1256
1259 3 97.951634 -289.515252 47.104470 3.600000 1258
1260 3 109.223178 -281.303731 44.564545 3.600000 1259
1261 3 114.044246 -296.004095 50.376510 1.080000 1260
1262 3 114.329843 -301.695528 51.436222 1.500000 1261
1263 3 125.827476 -299.601317 48.016559 1.500000 1262
1264 3 112.883206 -304.211417 51.276551 3.300000 1260
1265 3 108.276391 -309.129265 38.411033 5.100000 1264
1266 3 111.468491 -311.907256 61.763890 5.100000 1265
1267 3 122.512780 -311.318352 50.762720 2.100000 1266
1268 3 113.969067 -320.600152 46.820581 4.800000 1266
1269 3 108.969701 -332.457536 41.729284 4.200000 1268
1270 3 113.058814 -350.949575 45.948278 4.500000 1269
1271 3 112.007052 -365.315343 44.302130 3.900000 1270
1272 3 112.802492 -371.674312 46.574340 3.300000 1271
1273 3 108.979448 -380.790941 50.842268 2.700000 1272
1274 3 113.193563 -384.118006 38.996551 2.400000 1273
1275 3 123.789645 -395.932423 48.314856 2.304000 1274
1276 3 117.754041 -395.219649 50.365767 2.205000 1275
1277 3 120.299026 -409.157699 51.404412 1.800000 1276
1278 3 123.080924 -423.293182 54.785222 1.500000 1277
1279 3 129.752551 -429.943261 52.274663 1.800000 1278
1280 3 126.742504 -433.644703 51.605988 1.800000 1279
1281 3 128.419499 -449.448462 64.163819 0.800000 1280
1282 3 112.229817 -398.412736 51.354209 1.500000 1274
1283 3 107.602325 -398.606319 52.931115 1.800000 1282
1284 3 102.990336 -407.977478 46.128635 1.800000 1283
1285 3 106.905967 -405.087592 46.230099 1.800000 1284
1286 3 106.044303 -416.922304 51.036886 1.500000 1285
1287 3 110.145123 -419.226097 51.194038 1.500000 1286
1288 3 117.763197 -424.556803 56.201210 1.500000 1287
1289 3 109.473908 -427.882695 49.886959 1.440000 1288
1290 3 115.054222 -440.963838 57.986596 1.800000 1289
