# Supplementary material for: Adaptations during Maturation in an Identified Honeybee Interneuron Responsive to Waggle Dance Vibration Signals
Source: eNeuro. 2019 Sep 5;6(5):ENEURO.0454-18.2019. doi: 10.1523/ENEURO.0454-18.2019 (PMC6731536; doi:10.1523/ENEURO.0454-18.2019)
Supplement: Extended Data 1 — This ZIP file contains all the code used to generate the results of this publication. The code is organized into two folders: (1) GJEphys-master, which contains code for analyzing and plotting electrophysiology data and (2) GJMorph-master, which contains code for analyzing morphology data. Download Extended Data 1, ZIP file. [file sup_enu-eN-NWR-0454-18-s02.zip › Reg-MaxS-1.1/TestFiles/HSN-fluoro01.CNGNoiseStd3RandTrans4.swc]

#  SWC to SWC conversion from L-Measure. Sridevi Polavaram: spolavar@gmu.edu
#  Original fileName:/cng_repository/Soumya/LM_Automated_Testing_Enviornment/Test_Lm3.7.2_11022011_SG_Linux_NMOConv8/TestResults/LoadTest/test_52/HSN-fluoro01.CNG.swc
# 
#  Original file HSN-fluoro01.swc edited using StdSwc version 1.31 on 5/31/11.
#  Irregularities and fixes documented in HSN-fluoro01.swc.std.  See StdSwc1.31.doc for more information.
# 
#  HSN neuron (lobula place tangential cells, LPTC) from Calliphora vicina
#  identification by response properties, in vivo Alexa injection, 2-photon-microscopy imaging, x63 objective, multiple image tiles
#  reconstructed and processed with Matlab and the TREES toolbox http://www.treestoolbox.org
#  scaling 1:1:1 um
#   Max Planck Institute of Neurobiology, Martinsried, Germany
#   Systems and Computational Neuroscience, Alexander Borst
#   published in "The morphological identity of insect dendrites" Cuntz H, Forstner F, Haag J, Borst A. PMID 19112481
#  SCALE 1.0 1.0 1.0 
# 
1 1 -7.715 54.496 -37.624 6.912 -1
2 1 -13.440 49.777 -34.568 6.912 1
3 1 -8.752 57.345 -38.589 6.912 1
4 3 -28.620 43.032 -34.766 2.100 1
5 3 -44.286 22.312 -31.579 6.420 4
6 3 -65.891 17.347 -31.053 8.640 5
7 3 -67.464 9.683 -36.599 13.312 6
8 3 -82.043 2.105 -42.236 15.974 7
9 3 -57.481 -3.316 -41.289 14.930 8
10 3 -58.370 -1.289 -33.203 8.294 9
11 3 -7.726 55.106 -34.167 6.912 1
12 3 -15.429 74.474 -33.532 6.221 11
13 3 -26.257 95.032 -31.951 7.560 12
14 3 -25.420 109.191 -30.529 6.300 13
15 3 -33.173 137.221 -35.107 8.294 14
16 3 -12.540 148.827 -26.058 8.280 15
17 3 -16.056 160.313 -30.978 9.331 16
18 3 -32.342 166.067 -27.589 1.800 17
19 3 -37.898 165.580 -13.319 1.500 18
20 3 -34.434 167.461 -19.400 0.900 19
21 3 -40.436 162.115 -26.090 1.200 20
22 3 -45.617 170.927 -22.939 1.500 19
23 3 -46.836 176.206 -14.268 1.500 22
24 3 -43.826 178.664 -25.115 0.900 23
25 3 -35.879 185.959 -26.459 0.750 24
26 3 -30.160 184.086 -24.048 0.750 25
27 3 -60.621 182.004 -14.494 1.500 23
28 3 -64.309 175.458 -24.447 0.720 27
29 3 -70.798 174.004 -29.099 0.600 28
30 3 -62.928 187.144 -20.600 1.500 27
31 3 -78.566 197.332 -22.062 1.500 30
32 3 -76.577 196.496 -22.930 2.100 31
33 3 -102.714 199.330 -12.639 1.500 32
34 3 -105.030 198.699 -23.024 1.500 33
35 3 -110.760 194.518 -24.220 1.440 34
36 3 -134.022 193.470 -18.510 0.675 35
37 3 -143.310 193.939 -21.649 0.750 36
38 3 -152.827 186.676 -18.139 1.080 37
39 3 -122.183 186.154 -22.493 1.500 35
40 3 -138.714 176.914 -15.641 0.900 39
41 3 -142.526 181.653 -15.134 1.200 40
42 3 -94.520 200.087 -19.339 2.100 32
43 3 -89.692 208.779 -27.104 1.500 42
44 3 -114.393 212.448 -24.506 1.800 43
45 3 -108.888 224.489 -19.036 1.080 44
46 3 -108.109 212.827 -17.154 1.800 44
47 3 -124.877 218.645 -11.895 1.500 46
48 3 -135.285 221.879 -15.713 1.500 47
49 3 -149.812 224.259 -5.011 1.800 48
50 3 -133.673 236.726 1.655 1.440 49
51 3 -172.523 230.825 0.319 1.200 49
52 3 -175.056 229.985 -7.657 1.690 51
53 3 -180.045 221.406 -5.841 1.012 52
54 3 -189.882 221.432 -2.723 0.768 53
55 3 -193.461 219.487 3.131 1.440 54
56 3 -183.505 227.506 0.925 1.125 52
57 3 -207.085 237.801 3.463 0.750 56
58 3 -213.768 235.266 10.477 0.720 57
59 3 -209.240 239.885 15.370 0.750 58
60 3 -216.350 234.800 2.225 0.720 58
61 3 -233.066 240.196 9.417 0.600 60
62 3 -214.624 232.165 5.937 0.600 60
63 3 -146.677 214.719 -4.929 1.800 48
64 3 -151.618 210.220 0.862 1.843 63
65 3 -161.603 211.951 -1.117 1.728 64
66 3 -180.926 208.202 1.735 1.500 65
67 3 -181.814 208.001 11.383 1.800 66
68 3 -183.432 208.393 17.164 1.500 67
69 3 -191.028 202.056 13.157 1.500 68
70 3 -194.201 206.176 12.787 1.800 69
71 3 -195.427 212.919 8.960 1.500 70
72 3 -193.476 214.073 7.015 1.680 71
73 3 -201.392 201.318 8.296 1.500 72
74 3 -196.173 197.166 11.117 1.800 73
75 3 -211.328 201.614 3.885 0.750 74
76 3 -3.399 165.429 -17.454 9.331 17
77 3 17.532 158.652 -25.162 1.080 76
78 3 44.192 154.209 -17.610 1.440 77
79 3 45.662 152.756 -22.866 1.500 78
80 3 49.480 146.189 -32.041 1.500 79
81 3 53.908 142.287 -30.470 1.500 80
82 3 55.326 146.189 -27.256 1.500 81
83 3 65.172 146.285 -22.834 1.500 82
84 3 69.986 146.014 -15.915 1.200 83
85 3 65.333 144.949 -20.313 1.500 84
86 3 71.817 148.011 -31.453 1.500 85
87 3 39.015 145.556 -21.129 1.500 80
88 3 57.584 146.928 -23.160 1.200 87
89 3 43.896 139.486 -30.460 1.500 88
90 3 38.358 129.442 -25.433 1.344 89
91 3 24.366 144.269 -29.342 1.500 89
92 3 54.662 141.371 -22.984 1.200 88
93 3 62.573 134.368 -26.155 1.200 92
94 3 61.307 138.298 -24.140 1.500 93
95 3 51.962 131.818 -26.858 1.500 94
96 3 42.444 132.096 -26.048 1.500 95
97 3 54.495 129.006 -28.524 1.800 96
98 3 47.602 124.436 -29.062 1.500 97
99 3 49.189 122.714 -25.269 1.200 98
100 3 43.638 128.191 -17.932 1.800 99
101 3 38.638 121.615 -30.611 1.500 100
102 3 27.752 119.615 -26.250 1.440 101
103 3 -1.780 169.937 -20.118 9.331 76
104 3 11.131 175.734 -24.661 9.331 103
105 3 1.040 190.219 -29.534 6.480 104
106 3 -20.819 194.732 -21.452 0.759 105
107 3 -8.708 197.663 -20.279 6.480 105
108 3 15.683 195.474 -20.905 0.720 107
109 3 -7.271 202.916 -18.437 6.480 107
110 3 7.058 209.999 -20.107 1.200 109
111 3 -9.890 210.544 -12.865 5.700 109
112 3 -27.442 207.414 -21.789 1.536 111
113 3 -24.284 210.855 -28.944 5.700 111
114 3 -20.256 219.803 -16.538 5.760 113
115 3 -14.189 222.743 -18.172 5.400 114
116 3 10.994 229.937 -22.418 1.200 115
117 3 4.514 226.803 -25.732 0.750 116
118 3 14.884 234.730 -29.237 0.720 117
119 3 -1.570 233.813 -27.267 1.008 117
120 3 11.248 235.900 -29.856 0.720 119
121 3 -20.177 225.543 -27.542 5.400 115
122 3 -44.371 227.665 -32.156 1.350 121
123 3 -68.149 225.788 -28.332 1.920 122
124 3 -22.063 233.420 -30.930 5.400 121
125 3 -13.808 243.653 -24.067 6.120 124
126 3 -15.345 243.840 -28.313 1.125 125
127 3 -9.510 252.728 -21.611 0.750 126
128 3 -0.634 249.627 -15.405 0.750 127
129 3 9.551 250.674 -21.814 0.750 128
130 3 -33.568 244.034 -24.365 6.120 125
131 3 -41.161 246.378 -25.325 3.960 130
132 3 -75.247 250.041 -10.357 3.650 131
133 3 -92.359 257.065 -15.490 4.080 132
134 3 -98.428 263.621 -17.358 1.215 133
135 3 -137.775 258.532 -4.844 1.382 134
136 3 -135.582 261.139 -0.810 1.500 135
137 3 -115.409 271.741 -21.651 4.080 133
138 3 -112.111 278.343 -12.488 3.600 137
139 3 -142.366 264.628 -8.695 0.450 138
140 3 -130.670 278.293 -1.143 3.600 138
141 3 -150.961 279.650 -1.243 1.440 140
142 3 -132.741 287.762 -4.245 3.600 140
143 3 -121.006 290.329 1.723 1.200 142
144 3 -143.952 286.783 1.843 3.600 142
145 3 -143.932 286.558 10.775 2.700 144
146 3 -154.733 288.222 12.756 1.800 145
147 3 -167.894 287.305 5.334 1.500 146
148 3 -166.892 291.883 16.394 1.800 147
149 3 -177.015 290.606 17.810 1.500 148
150 3 -185.767 287.309 19.085 1.500 149
151 3 -185.987 288.990 19.165 1.500 150
152 3 -189.973 290.961 14.656 1.382 151
153 3 -192.687 298.261 14.894 1.500 151
154 3 -213.319 298.890 25.291 1.080 153
155 3 -209.953 291.436 22.522 0.750 154
156 3 -205.799 295.711 22.539 1.500 153
157 3 -204.159 290.873 24.588 1.200 156
158 3 -220.695 294.948 20.167 1.800 157
159 3 -237.565 293.303 20.391 0.750 158
160 3 -229.464 297.618 20.971 1.536 158
161 3 -208.716 286.405 21.826 0.900 157
162 3 -223.932 286.842 22.293 0.750 161
163 3 -220.357 284.621 21.127 0.768 162
164 3 -139.787 284.268 9.423 3.600 144
165 3 -152.437 296.937 14.205 3.600 164
166 3 -134.787 303.835 9.700 1.080 165
167 3 -157.533 304.637 18.080 3.600 165
168 3 -144.433 305.467 18.399 3.456 167
169 3 -150.291 305.209 17.071 0.750 168
170 3 -156.155 306.454 27.364 3.456 168
171 3 -142.993 314.707 33.155 1.382 170
172 3 -151.296 315.297 29.845 1.500 171
173 3 -165.833 327.423 24.617 1.500 172
174 3 -157.088 329.161 29.725 1.344 173
175 3 -163.681 329.304 21.901 1.200 174
176 3 -159.917 329.518 28.098 1.800 175
177 3 -163.896 333.538 33.236 0.768 176
178 3 -154.535 314.076 27.109 1.500 171
179 3 -144.133 313.711 24.401 0.720 178
180 3 -146.395 313.055 26.246 1.500 178
181 3 -133.117 317.885 18.268 0.720 180
182 3 -142.474 323.681 25.235 1.500 180
183 3 -140.244 329.157 24.057 1.500 182
184 3 -136.377 325.392 26.712 1.344 183
185 3 -126.423 324.842 24.961 0.750 184
186 3 -162.373 310.085 14.501 3.456 170
187 3 -156.848 306.115 19.459 3.600 186
188 3 -183.073 309.629 18.817 0.900 187
189 3 -200.656 310.069 31.263 0.750 188
190 3 -204.123 321.838 21.050 1.200 189
191 3 -194.137 322.928 23.552 1.500 190
192 3 -200.244 316.583 26.829 1.200 191
193 3 -207.606 320.254 35.271 1.659 192
194 3 -204.999 312.150 34.623 1.200 190
195 3 -214.772 317.631 25.281 1.168 194
196 3 -231.051 305.063 25.852 0.750 195
197 3 -215.307 308.743 19.716 1.200 194
198 3 -225.235 317.563 21.462 1.200 197
199 3 -175.333 311.261 18.306 3.600 187
200 3 -185.129 324.011 26.696 3.000 199
201 3 -179.012 329.056 26.886 1.500 200
202 3 -179.664 337.085 29.922 1.800 201
203 3 -188.182 342.229 24.820 1.680 202
204 3 -184.440 346.258 24.821 1.536 203
205 3 -196.661 359.768 22.415 1.920 204
206 3 -197.059 365.394 21.076 1.800 205
207 3 -200.509 365.130 21.806 1.680 206
208 3 -200.331 364.767 14.310 1.500 207
209 3 -194.265 376.040 9.564 1.500 208
210 3 -211.185 379.610 14.010 1.500 209
211 3 -193.151 377.564 5.832 1.200 210
212 3 -210.227 377.287 8.666 1.500 211
213 3 -209.109 371.920 8.888 1.215 212
214 3 -199.312 321.396 23.429 3.000 200
215 3 -199.800 324.808 30.522 0.675 214
216 3 -186.597 328.119 22.017 3.000 214
217 3 -195.302 338.146 19.072 2.592 216
218 3 -219.200 339.741 30.399 1.475 217
219 3 -236.991 332.626 33.398 1.500 218
220 3 -251.364 335.409 34.671 1.500 219
221 3 -237.681 337.020 30.561 1.352 219
222 3 -248.668 326.164 34.027 1.440 221
223 3 -201.491 333.310 23.683 2.592 217
224 3 -209.275 340.814 27.116 2.880 223
225 3 -224.947 346.321 26.722 2.100 224
226 3 -226.793 342.588 30.225 1.500 225
227 3 -235.978 348.356 27.809 1.500 226
228 3 -229.657 347.518 25.677 1.500 227
229 3 -249.669 344.445 32.076 1.536 228
230 3 -250.951 342.385 32.575 1.327 229
231 3 -264.514 343.752 32.355 1.440 230
232 3 -261.157 343.509 34.257 1.344 230
233 3 -276.181 354.433 41.673 1.500 232
234 3 -281.121 352.157 36.944 1.659 233
235 3 -289.051 353.935 46.255 1.613 234
236 3 -298.539 353.834 43.325 1.500 235
237 3 -320.120 362.832 53.877 1.500 236
238 3 -319.726 356.265 59.463 1.200 237
239 3 -318.192 361.504 57.665 1.500 238
240 3 -221.331 342.304 25.853 2.880 224
241 3 -231.818 340.682 28.351 2.592 240
242 3 -248.745 357.918 30.300 2.322 241
243 3 -238.307 361.858 27.923 2.074 242
244 3 -263.597 358.599 37.291 0.675 243
245 3 -274.571 353.535 33.377 0.750 244
246 3 -259.582 357.307 44.028 1.125 245
247 3 -270.276 354.622 45.004 0.600 246
248 3 -280.733 357.768 50.542 0.750 247
249 3 -283.135 363.881 53.286 0.600 248
250 3 -297.213 365.162 55.278 0.750 248
251 3 -255.279 365.096 38.780 2.074 243
252 3 -231.361 374.680 32.728 0.768 251
253 3 -236.980 369.004 33.974 0.720 252
254 3 -243.229 375.417 35.889 1.800 251
255 3 -247.961 381.278 31.425 1.800 254
256 3 -226.991 377.604 24.334 0.750 255
257 3 -245.172 387.342 21.138 1.500 255
258 3 -238.948 385.700 23.923 1.800 257
259 3 -229.535 386.338 17.925 1.500 258
260 3 -238.280 388.948 20.362 1.800 259
261 3 -241.104 380.412 8.744 2.100 260
262 3 -233.853 388.279 0.378 1.500 261
263 3 -250.671 388.556 6.500 1.500 262
264 3 -252.372 394.483 -3.110 1.500 263
265 3 -253.273 397.221 -6.771 1.500 264
266 3 -266.025 396.148 -2.189 1.200 265
267 3 -265.882 398.760 -3.206 1.440 266
268 3 -255.023 379.016 27.631 1.800 254
269 3 -268.488 378.467 21.518 1.475 268
270 3 -252.864 381.929 24.596 1.296 269
271 3 -255.644 376.752 14.115 1.500 270
272 3 -252.286 368.591 14.830 1.200 271
273 3 -272.435 380.791 15.151 1.500 272
274 3 -254.721 380.788 10.229 1.500 273
275 3 -252.204 381.679 6.132 1.500 270
276 3 -265.492 383.570 7.498 1.500 275
277 3 -268.227 381.221 9.075 1.500 275
278 3 -270.506 383.115 7.281 1.500 277
279 3 -270.716 382.565 3.301 1.536 278
280 3 -289.570 376.200 4.261 1.500 279
281 3 -309.812 378.739 10.207 1.200 280
282 3 -319.776 381.865 3.128 1.536 281
283 3 -36.976 249.175 -21.202 3.960 130
284 3 -42.744 268.106 -17.512 4.666 283
285 3 -30.130 268.680 -18.329 0.672 284
286 3 -41.202 264.697 -13.480 0.759 285
287 3 -25.045 266.203 -2.173 0.750 286
288 3 -35.720 270.981 -2.301 0.300 287
289 3 -33.112 266.854 2.577 0.750 287
290 3 -47.818 271.157 -9.457 4.666 284
291 3 -43.544 266.972 -4.677 4.800 290
292 3 -54.485 278.093 -12.751 1.215 291
293 3 -66.789 277.922 2.311 1.500 292
294 3 -62.092 281.298 -3.299 1.500 293
295 3 -77.217 275.715 3.883 1.800 294
296 3 -94.769 284.705 11.524 1.800 295
297 3 -102.007 288.045 12.148 2.100 296
298 3 -113.685 310.981 16.352 1.800 297
299 3 -113.242 309.399 22.783 1.500 298
300 3 -115.987 316.077 19.570 1.500 299
301 3 -110.974 318.488 33.446 1.536 300
302 3 -42.629 284.009 -3.475 4.800 291
303 3 -41.794 277.950 -8.871 0.600 302
304 3 -45.351 276.785 9.612 0.675 303
305 3 -33.941 277.189 7.525 0.691 304
306 3 -26.920 275.008 7.059 0.675 305
307 3 -51.921 283.779 3.817 4.800 302
308 3 -53.254 290.638 -7.311 6.300 307
309 3 -39.062 290.931 5.802 1.200 308
310 3 -54.591 289.181 6.458 6.300 308
311 3 -38.033 301.036 15.154 2.074 310
312 3 -38.536 311.674 13.484 1.800 311
313 3 -25.657 301.709 22.801 1.500 312
314 3 -18.863 310.113 22.262 1.613 313
315 3 -23.851 311.446 27.939 1.536 314
316 3 -17.146 298.859 21.465 1.440 315
317 3 -28.325 306.798 18.990 1.800 312
318 3 -27.172 312.711 31.894 1.800 317
319 3 -29.276 312.883 26.633 1.500 318
320 3 -27.040 313.738 30.983 1.500 319
321 3 -20.976 316.570 25.502 1.800 320
322 3 -20.675 318.022 24.706 1.500 321
323 3 -14.083 318.430 28.950 1.500 322
324 3 -12.854 316.581 30.430 1.500 323
325 3 -4.555 321.386 26.040 1.500 324
326 3 -11.565 327.066 27.492 1.037 325
327 3 -15.264 321.534 28.152 0.720 326
328 3 -4.771 329.729 35.076 1.200 327
329 3 -7.980 329.270 29.999 1.500 328
330 3 -51.235 296.878 11.323 6.300 310
331 3 -70.631 292.636 10.894 1.344 330
332 3 -62.601 293.670 12.187 6.300 330
333 3 -51.024 303.442 9.860 6.300 332
334 3 -70.658 299.457 12.507 0.675 333
335 3 -89.018 305.612 22.539 0.750 334
336 3 -57.964 305.573 23.862 6.300 333
337 3 -52.093 317.317 27.551 6.900 336
338 3 -64.769 326.588 22.199 3.600 337
339 3 -88.123 318.388 21.447 0.720 338
340 3 -93.078 319.842 28.679 0.750 339
341 3 -96.180 310.499 25.426 0.750 340
342 3 -93.652 312.595 21.945 0.720 341
343 3 -98.299 308.778 21.615 0.750 342
344 3 -68.688 325.434 23.545 3.600 338
345 3 -86.482 325.994 30.198 3.600 344
346 3 -83.501 329.057 22.530 1.352 345
347 3 -85.189 329.773 21.401 1.500 346
348 3 -73.117 332.104 26.709 0.720 347
349 3 -89.438 335.355 27.087 1.500 347
350 3 -87.618 336.531 32.988 1.200 349
351 3 -82.565 338.107 30.541 1.500 350
352 3 -87.408 343.487 33.045 1.800 351
353 3 -95.284 338.991 34.331 1.500 352
354 3 -87.627 341.971 33.228 1.200 353
355 3 -93.867 340.785 32.003 0.720 354
356 3 -88.258 335.010 31.519 1.500 353
357 3 -97.122 350.614 27.179 1.500 356
358 3 -91.302 348.338 30.894 1.500 357
359 3 -86.482 349.877 31.276 1.500 358
360 3 -87.907 353.764 27.168 1.800 359
361 3 -92.183 345.262 36.236 1.500 360
362 3 -87.651 349.365 21.989 1.200 358
363 3 -101.469 353.575 28.930 1.440 362
364 3 -95.559 351.735 23.490 1.500 363
365 3 -91.726 354.005 33.325 0.750 364
366 3 -84.967 327.322 31.337 3.600 345
367 3 -88.421 325.088 24.438 0.911 366
368 3 -96.974 324.911 31.147 1.200 367
369 3 -84.964 323.912 31.792 0.720 368
370 3 -91.394 329.368 19.633 3.600 366
371 3 -104.423 333.303 25.346 0.506 370
372 3 -102.402 333.303 34.930 0.720 371
373 3 -109.141 325.733 35.615 0.720 372
374 3 -105.006 323.609 33.944 0.672 373
375 3 -107.149 339.545 33.383 3.600 370
376 3 -114.359 335.955 35.163 3.000 375
377 3 -123.815 344.146 28.356 1.152 376
378 3 -133.746 342.759 28.267 1.125 377
379 3 -110.890 339.337 35.987 3.000 376
380 3 -117.727 348.326 32.224 2.520 379
381 3 -117.487 345.437 32.403 0.675 380
382 3 -129.100 348.321 22.297 0.720 381
383 3 -113.855 347.346 33.865 2.520 380
384 3 -125.295 341.349 38.138 1.536 383
385 3 -124.728 347.133 39.657 1.500 384
386 3 -136.553 353.009 30.599 1.500 385
387 3 -138.301 354.716 43.270 1.416 386
388 3 -144.410 356.079 40.830 0.720 387
389 3 -152.688 357.830 31.756 0.750 388
390 3 -161.508 356.131 31.656 0.750 389
391 3 -177.241 362.045 34.875 0.750 390
392 3 -141.297 353.015 30.362 1.500 387
393 3 -134.650 355.487 33.760 1.200 392
394 3 -137.297 357.471 32.311 1.200 393
395 3 -144.655 356.679 38.628 1.200 394
396 3 -167.623 353.811 32.621 1.500 395
397 3 -157.347 362.673 33.921 1.500 396
398 3 -160.051 366.063 28.176 1.800 397
399 3 -157.100 364.403 29.179 1.200 398
400 3 -159.352 365.258 29.008 1.200 399
401 3 -117.208 358.375 32.735 2.520 383
402 3 -145.733 362.697 31.197 2.520 401
403 3 -129.997 366.408 18.000 2.520 402
404 3 -123.295 366.874 34.350 1.382 403
405 3 -121.919 370.394 35.790 0.720 404
406 3 -117.874 368.502 36.397 1.125 404
407 3 -129.389 365.201 20.308 2.520 403
408 3 -151.342 372.009 20.783 0.540 407
409 3 -153.011 377.101 23.065 0.720 408
410 3 -165.221 376.416 25.233 0.562 409
411 3 -176.886 375.948 28.588 0.750 409
412 3 -187.281 370.411 27.340 0.750 411
413 3 -184.525 372.448 33.918 0.750 412
414 3 -134.619 374.553 25.919 2.520 407
415 3 -136.109 376.967 19.558 2.100 414
416 3 -135.352 382.619 30.315 0.900 415
417 3 -150.130 379.894 11.060 2.100 415
418 3 -155.633 376.916 6.755 0.600 417
419 3 -183.013 378.774 9.941 0.720 418
420 3 -180.223 376.888 21.236 0.720 419
421 3 -194.398 386.114 28.398 0.720 420
422 3 -170.560 376.977 19.236 0.750 419
423 3 -182.612 372.708 27.494 0.600 422
424 3 -203.481 371.154 18.176 0.768 423
425 3 -156.691 385.490 9.398 2.100 417
426 3 -147.173 388.379 11.701 2.100 425
427 3 -149.121 391.373 9.352 0.400 426
428 3 -151.027 386.942 13.549 2.100 426
429 3 -169.343 386.965 17.569 0.900 428
430 3 -185.629 387.663 16.581 0.672 429
431 3 -193.873 388.369 28.173 0.720 430
432 3 -160.923 385.420 15.661 2.074 428
433 3 -167.015 394.221 22.039 0.720 432
434 3 -167.581 392.705 6.917 1.200 433
435 3 -160.120 393.434 13.028 1.500 432
436 3 -156.796 397.729 15.753 1.500 435
437 3 -154.023 389.497 14.780 0.746 435
438 3 -162.683 390.720 22.186 1.200 437
439 3 -147.583 387.949 22.936 1.200 438
440 3 -140.306 392.947 19.804 1.200 439
441 3 -51.067 321.012 24.222 4.800 337
442 3 -42.600 322.722 27.947 1.382 441
443 3 -50.063 325.483 25.688 4.800 441
444 3 -55.445 327.975 41.236 5.040 443
445 3 -50.862 326.571 45.305 1.080 444
446 3 -33.204 326.127 34.924 1.500 445
447 3 -40.646 324.838 30.911 1.800 446
448 3 -45.951 336.622 37.043 5.040 444
449 3 -30.345 339.706 40.242 1.800 448
450 3 -41.127 331.373 33.606 0.750 449
451 3 -27.457 340.049 30.907 1.800 449
452 3 -19.209 338.675 31.387 1.500 451
453 3 -13.465 344.738 24.322 1.800 452
454 3 -15.463 335.108 30.687 0.750 451
455 3 -16.782 340.360 25.725 0.600 454
456 3 -7.864 332.639 36.495 0.750 455
457 3 -52.652 331.414 39.903 4.320 448
458 3 -54.536 337.792 38.290 0.600 457
459 3 -46.957 343.611 33.677 4.320 457
460 3 -70.936 344.148 31.453 0.750 459
461 3 -44.306 347.812 32.497 4.320 459
462 3 -51.401 353.922 31.152 1.500 461
463 3 -47.697 344.427 40.119 1.500 462
464 3 -47.514 354.977 28.411 1.500 463
465 3 -45.466 353.091 29.147 1.200 464
466 3 -66.435 347.956 27.444 3.960 461
467 3 -68.570 350.448 38.353 0.691 466
468 3 -76.910 358.611 27.762 0.750 467
469 3 -70.402 355.487 30.186 0.600 468
470 3 -89.484 359.084 31.116 0.720 469
471 3 -92.696 361.714 28.989 0.720 470
472 3 -92.848 362.720 32.366 0.768 471
473 3 -87.869 364.132 19.846 0.675 472
474 3 -111.328 362.215 23.420 0.750 473
475 3 -63.427 355.322 31.985 3.960 466
476 3 -51.093 368.209 33.721 1.344 475
477 3 -28.225 368.478 41.094 1.210 476
478 3 -41.576 371.438 31.514 1.440 477
479 3 -36.194 372.344 30.389 1.728 478
480 3 -37.732 371.332 34.155 1.680 479
481 3 -31.592 375.588 29.926 1.500 480
482 3 -58.898 358.308 29.394 3.960 475
483 3 -71.747 354.492 35.368 2.400 482
484 3 -59.553 365.320 34.320 1.800 483
485 3 -49.806 379.715 27.736 2.100 484
486 3 -43.832 380.206 27.200 1.800 485
487 3 -46.600 387.838 24.743 0.672 486
488 3 -54.154 383.580 21.970 0.600 487
489 3 -36.903 384.209 26.360 1.800 486
490 3 -39.751 381.996 24.302 2.100 489
491 3 -28.494 382.845 24.872 2.100 490
492 3 -30.328 387.244 20.342 1.800 491
493 3 -34.532 382.026 31.941 1.800 492
494 3 -18.680 382.505 28.283 1.800 493
495 3 -20.673 387.302 31.029 0.750 494
496 3 -25.884 400.002 17.953 0.720 495
497 3 -0.569 396.441 23.681 1.200 494
498 3 -17.030 395.453 16.545 0.750 497
499 3 -68.014 358.244 31.968 2.400 483
500 3 -74.075 376.878 36.175 2.160 499
501 3 -72.170 374.236 29.339 0.720 500
502 3 -76.385 380.216 25.156 2.100 500
503 3 -68.760 388.300 24.304 2.100 502
504 3 -69.132 389.399 18.421 1.800 503
505 3 -63.788 387.707 16.956 1.800 504
506 3 -62.037 403.620 15.348 1.500 505
507 3 -81.439 390.238 16.190 1.500 503
508 3 -92.538 389.334 12.571 0.600 507
509 3 -90.797 395.471 18.242 1.500 507
510 3 -87.104 394.148 8.119 0.750 509
511 3 -90.213 394.867 12.020 0.768 509
512 3 -80.809 392.261 11.620 1.125 511
513 3 -84.241 397.778 20.706 0.750 512
514 3 -76.801 367.416 30.219 1.800 499
515 3 -90.532 373.141 27.930 0.600 514
516 3 -86.415 377.335 25.369 1.800 514
517 3 -88.811 376.899 28.358 2.100 516
518 3 -97.314 378.643 20.501 1.800 517
519 3 -90.628 375.848 21.717 0.720 518
520 3 -104.670 373.201 19.395 1.800 518
521 3 -110.969 371.526 27.117 0.450 520
522 3 -107.703 377.914 23.161 1.800 520
523 3 -122.395 378.112 22.278 0.750 522
524 3 -106.261 381.688 22.316 1.800 522
525 3 -87.037 382.690 28.039 0.400 524
526 3 -105.684 388.314 17.052 1.800 524
527 3 -107.308 381.951 23.225 0.750 526
528 3 -118.343 377.770 19.795 0.300 527
529 3 -128.973 383.192 23.268 0.750 527
530 3 -130.456 389.070 25.208 0.750 529
531 3 -122.410 387.810 29.923 0.750 530
532 3 -143.108 387.025 30.763 1.200 531
533 3 -138.919 387.056 22.931 1.200 532
534 3 -139.311 389.251 28.133 0.720 533
535 3 -146.784 389.612 25.993 0.900 534
536 3 -120.475 391.114 28.553 1.500 526
537 3 -100.030 382.734 13.596 1.500 536
538 3 -120.693 392.678 14.264 0.672 537
539 3 -131.368 389.865 15.248 0.720 538
540 3 -129.164 392.795 15.817 0.720 539
541 3 -111.618 384.641 26.416 1.500 537
542 3 -115.434 396.582 14.977 1.500 541
543 3 -106.441 400.585 15.574 1.500 542
544 3 -113.885 398.933 6.228 1.382 543
545 3 -108.715 396.920 2.952 1.200 544
546 3 -96.493 399.121 1.340 1.200 545
547 3 -98.557 406.609 5.898 1.500 546
548 3 -95.401 397.505 9.807 1.500 547
549 3 -105.962 399.967 -0.937 1.500 545
550 3 -112.760 401.083 0.545 1.125 549
551 3 -118.001 407.357 4.261 0.720 550
552 3 -121.728 401.264 -3.266 0.691 551
553 3 25.849 187.953 -23.010 10.451 104
554 3 48.776 177.979 -26.208 1.296 553
555 3 64.854 177.950 -27.793 1.500 554
556 3 35.009 167.201 -30.017 1.500 554
557 3 53.494 171.546 -21.990 1.500 556
558 3 63.749 169.735 -23.999 1.800 557
559 3 66.370 164.696 -19.741 1.500 558
560 3 75.356 172.658 -24.342 1.680 559
561 3 79.832 171.531 -31.668 1.440 560
562 3 68.977 162.223 -22.630 1.500 559
563 3 55.809 163.134 -22.029 1.500 562
564 3 74.881 158.375 -23.872 1.382 563
565 3 77.813 155.294 -16.026 1.382 564
566 3 94.114 161.268 -21.763 1.200 565
567 3 88.073 156.673 -20.451 0.300 566
568 3 100.326 157.889 -29.952 1.500 566
569 3 98.957 162.445 -21.382 1.500 568
570 3 102.421 158.739 -25.002 1.500 569
571 3 103.433 162.309 -28.551 1.500 570
572 3 100.572 147.937 -21.247 1.440 565
573 3 84.504 143.879 -23.745 0.750 572
574 3 78.880 142.897 -26.503 0.750 573
575 3 85.125 148.671 -34.361 0.768 573
576 3 115.149 146.048 -23.860 1.215 572
577 3 110.720 146.105 -22.452 1.200 576
578 3 123.495 138.256 -19.923 1.500 577
579 3 117.972 141.735 -17.053 1.500 578
580 3 113.899 138.173 -26.035 1.800 579
581 3 111.452 141.863 -24.685 1.012 580
582 3 120.129 137.755 -22.975 1.728 580
583 3 44.176 197.696 -24.401 10.451 553
584 3 70.824 185.898 -18.900 1.500 583
585 3 74.389 184.105 -23.933 0.750 584
586 3 71.744 185.520 -23.980 1.500 584
587 3 80.953 194.936 -23.405 0.720 586
588 3 79.647 189.719 -32.371 1.500 586
589 3 97.657 182.219 -27.652 1.680 588
590 3 94.486 186.351 -27.144 1.800 589
591 3 87.893 180.068 -25.981 1.597 590
592 3 73.742 178.848 -30.444 0.750 591
593 3 104.870 187.206 -24.663 1.800 590
594 3 99.300 192.951 -27.193 0.562 593
595 3 112.371 186.501 -23.396 1.800 593
596 3 110.011 186.156 -23.698 2.100 595
597 3 110.008 184.508 -32.677 1.382 596
598 3 98.506 177.382 -31.210 1.344 597
599 3 102.136 178.382 -29.784 0.750 597
600 3 107.833 173.695 -25.824 1.500 599
601 3 106.222 174.597 -26.030 1.200 600
602 3 114.867 174.119 -26.758 1.200 601
603 3 111.853 183.842 -19.991 2.100 596
604 3 126.581 185.559 -26.855 1.800 603
605 3 122.629 174.103 -24.458 1.200 604
606 3 127.845 175.340 -19.456 1.200 605
607 3 121.178 170.529 -27.170 1.500 606
608 3 119.031 171.242 -24.248 1.500 607
609 3 124.408 170.162 -21.463 1.200 608
610 3 123.743 174.114 -21.655 1.500 609
611 3 120.077 183.348 -14.611 2.100 604
612 3 128.719 191.950 -18.353 0.675 611
613 3 131.830 181.641 -10.669 1.800 611
614 3 130.176 182.674 -15.383 2.400 613
615 3 140.738 173.031 -22.001 1.500 614
616 3 149.753 170.409 -22.366 1.500 615
617 3 146.106 167.160 -19.750 1.800 616
618 3 150.501 165.105 -21.956 1.200 617
619 3 151.347 166.447 -16.001 1.500 618
620 3 158.257 160.922 -20.307 1.800 619
621 3 168.239 163.520 -13.845 1.500 620
622 3 181.117 162.461 -12.641 1.500 621
623 3 183.839 155.829 -13.025 1.500 622
624 3 192.871 161.425 -8.820 1.800 623
625 3 199.506 148.268 -11.424 1.500 624
626 3 153.077 167.594 -23.099 1.500 617
627 3 141.306 167.925 -18.828 1.500 626
628 3 136.028 156.941 -29.895 1.800 627
629 3 141.554 154.152 -24.264 1.500 628
630 3 147.671 155.705 -35.290 2.100 629
631 3 143.816 148.527 -25.376 1.800 630
632 3 137.432 142.474 -25.522 1.500 631
633 3 146.910 142.925 -14.566 1.500 632
634 3 137.321 137.680 -26.405 1.080 633
635 3 139.110 142.116 -25.542 1.500 633
636 3 147.824 140.210 -14.779 1.500 635
637 3 143.376 185.844 -15.068 1.800 614
638 3 147.396 181.704 -10.044 1.800 637
639 3 151.862 181.839 -8.856 2.400 638
640 3 150.357 183.550 -15.814 1.500 639
641 3 172.609 175.530 -8.734 0.720 640
642 3 178.205 176.281 -3.511 0.750 641
643 3 195.122 175.253 -5.262 0.600 642
644 3 192.575 170.735 2.601 0.720 643
645 3 203.813 173.649 -5.052 0.720 644
646 3 155.111 189.196 -19.824 1.500 640
647 3 164.850 189.313 -14.641 1.800 646
648 3 162.270 191.340 -18.019 0.675 647
649 3 158.903 195.582 -13.268 0.600 648
650 3 159.782 194.971 -17.931 0.750 649
651 3 157.299 199.270 -15.603 0.750 650
652 3 161.150 185.064 -9.845 1.800 647
653 3 175.437 188.832 -10.768 1.500 652
654 3 166.127 192.258 -0.887 2.100 653
655 3 173.707 186.632 -9.953 1.500 654
656 3 180.533 184.655 -6.847 1.500 655
657 3 201.117 191.496 -10.985 1.500 656
658 3 203.295 182.734 -5.528 1.200 657
659 3 196.758 188.397 3.525 1.500 658
660 3 192.694 185.012 -0.033 1.800 659
661 3 209.174 183.996 4.861 1.200 660
662 3 201.927 183.924 5.139 1.500 661
663 3 64.087 203.414 -29.070 8.640 583
664 3 42.091 215.204 -29.231 1.200 663
665 3 25.329 220.758 -23.608 0.750 664
666 3 28.431 217.898 -30.293 0.720 665
667 3 24.487 219.548 -30.369 0.750 666
668 3 50.514 204.882 -26.365 8.640 663
669 3 54.266 212.069 -19.368 8.640 668
670 3 79.160 204.309 -33.694 0.750 669
671 3 95.928 204.825 -20.868 1.125 670
672 3 59.168 218.736 -18.222 8.640 669
673 3 68.144 222.803 -26.118 9.504 672
674 3 83.819 219.547 -25.143 1.440 673
675 3 110.839 210.220 -22.576 1.500 674
676 3 109.430 210.838 -20.044 1.500 675
677 3 121.234 202.868 -20.572 1.500 676
678 3 120.582 203.702 -19.103 1.500 677
679 3 127.579 206.067 -32.401 1.500 678
680 3 126.146 196.433 -20.124 1.500 679
681 3 126.577 215.122 -14.479 1.440 675
682 3 122.849 214.924 -27.493 0.750 681
683 3 132.797 214.899 -26.762 0.750 682
684 3 124.609 212.354 -19.390 1.080 683
685 3 146.884 210.793 -16.665 0.675 684
686 3 150.773 210.104 -12.097 0.750 685
687 3 154.608 205.533 -14.776 0.691 686
688 3 71.528 228.153 -25.772 9.504 673
689 3 104.331 225.936 -15.808 2.400 688
690 3 97.976 229.199 -26.063 3.000 689
691 3 116.585 221.944 -16.653 1.215 690
692 3 100.001 221.719 -16.792 1.500 691
693 3 105.713 218.112 -20.023 1.500 692
694 3 110.740 231.106 -19.754 3.000 690
695 3 101.741 229.310 -23.929 2.700 694
696 3 112.147 226.116 -15.589 0.750 695
697 3 119.119 228.042 -16.656 1.500 696
698 3 136.352 225.761 -12.984 0.750 697
699 3 128.344 227.767 -18.190 1.440 697
700 3 121.592 216.238 -16.693 1.440 699
701 3 122.457 220.785 -15.943 1.440 700
702 3 128.962 231.705 -24.857 2.400 695
703 3 125.299 235.303 -10.578 2.400 702
704 3 124.272 239.024 -12.019 3.000 703
705 3 123.193 241.134 -16.701 0.750 704
706 3 134.101 239.960 -9.994 2.400 704
707 3 143.068 234.162 -25.157 1.500 706
708 3 148.280 233.974 -16.468 1.500 707
709 3 150.717 226.350 -21.107 1.200 708
710 3 147.235 224.275 -19.178 1.382 709
711 3 147.183 247.817 -21.029 2.100 706
712 3 161.812 248.228 -16.094 1.500 711
713 3 155.450 249.884 -20.356 1.800 712
714 3 159.442 250.157 -15.668 1.800 713
715 3 156.359 254.676 -14.220 1.500 714
716 3 174.068 255.481 -10.729 1.800 715
717 3 175.121 255.966 -8.397 1.728 716
718 3 166.183 243.599 -13.068 1.800 711
719 3 175.683 237.885 -9.682 2.400 718
720 3 168.498 231.589 -16.102 2.100 719
721 3 167.645 230.707 -15.432 1.800 720
722 3 183.015 228.880 -13.952 1.500 721
723 3 170.160 228.810 -22.452 1.500 722
724 3 191.887 227.125 -9.851 1.500 723
725 3 168.344 226.744 -21.032 0.750 724
726 3 179.926 223.779 -8.176 1.500 724
727 3 175.507 227.367 -11.255 1.500 726
728 3 187.872 222.636 -14.022 1.125 727
729 3 188.921 216.849 -13.820 1.680 728
730 3 181.000 214.845 -7.616 1.500 729
731 3 184.288 220.026 -9.926 1.440 730
732 3 212.288 210.825 -7.923 1.500 731
733 3 167.914 238.267 -10.836 2.400 719
734 3 183.354 236.046 -10.180 1.800 733
735 3 188.773 235.684 -4.251 2.100 734
736 3 212.239 235.467 -2.157 2.100 735
737 3 205.545 228.803 -2.232 1.440 736
738 3 210.686 231.922 -3.741 1.728 737
739 3 205.461 224.240 -1.843 1.728 738
740 3 211.488 230.519 -2.677 1.500 739
741 3 220.274 225.684 1.087 1.500 740
742 3 219.751 215.032 5.304 1.920 741
743 3 224.260 216.844 0.494 1.500 742
744 3 216.552 215.188 3.784 1.728 743
745 3 239.410 209.953 2.620 1.200 744
746 3 221.790 235.394 -0.177 2.160 736
747 3 214.531 238.217 5.216 1.800 746
748 3 226.023 242.263 6.105 1.728 747
749 3 229.843 240.235 7.857 1.152 748
750 3 235.753 236.251 8.860 1.200 749
751 3 237.176 234.780 9.989 0.691 750
752 3 238.989 244.692 14.159 1.125 751
753 3 244.183 236.635 20.721 1.500 752
754 3 235.169 227.079 6.240 1.500 753
755 3 237.864 231.230 7.198 1.344 754
756 3 233.689 223.676 9.008 1.200 755
757 3 234.570 228.878 9.484 1.500 756
758 3 246.985 231.680 13.020 1.500 757
759 3 250.106 221.825 14.517 1.500 758
760 3 242.420 224.418 13.709 1.200 759
761 3 250.161 225.496 15.937 1.800 760
762 3 216.754 239.204 -1.815 1.728 748
763 3 244.564 237.994 20.155 1.440 762
764 3 247.146 238.542 14.928 1.200 763
765 3 251.004 243.776 19.842 1.440 764
766 3 250.199 241.593 13.037 1.680 765
767 3 255.736 246.734 10.845 1.920 766
768 3 236.560 248.202 4.681 2.074 762
769 3 244.466 256.634 6.640 1.500 768
770 3 243.253 250.185 14.663 1.800 769
771 3 250.388 254.530 8.936 1.800 770
772 3 255.219 260.510 11.769 1.500 771
773 3 255.934 257.409 14.012 1.500 772
774 3 257.612 259.275 13.252 1.680 773
775 3 265.095 268.554 13.777 1.500 774
776 3 267.708 253.087 19.281 1.680 775
777 3 271.810 259.461 13.984 1.440 776
778 3 276.414 248.373 19.545 2.100 777
779 3 284.501 249.302 15.621 1.500 778
780 3 287.014 248.253 14.954 1.500 779
781 3 284.523 247.338 31.826 1.536 780
782 3 292.710 249.873 42.818 1.536 781
783 3 280.951 255.775 31.929 0.675 781
784 3 289.632 250.734 39.581 0.750 783
785 3 288.701 257.423 40.237 0.750 784
786 3 292.603 255.982 35.342 0.750 785
787 3 287.327 253.216 49.300 0.750 786
788 3 297.757 255.427 43.659 0.720 787
789 3 289.468 261.902 55.601 0.750 788
790 3 66.020 238.508 -24.762 7.200 688
791 3 49.468 233.931 -26.305 0.900 790
792 3 48.306 236.901 -15.560 1.200 791
793 3 37.196 235.738 -32.196 1.500 792
794 3 45.321 244.730 -23.590 1.200 793
795 3 39.340 236.513 -21.766 1.500 794
796 3 69.317 247.019 -28.662 7.200 790
797 3 44.053 243.766 -20.719 0.750 796
798 3 72.178 243.176 -30.483 7.200 796
799 3 83.454 243.573 -17.230 8.640 798
800 3 105.057 246.890 -30.719 1.800 799
801 3 92.659 249.178 -30.582 8.640 799
802 3 100.632 259.151 -27.545 4.200 801
803 3 95.823 265.772 -19.609 1.800 802
804 3 93.936 268.890 -8.988 1.800 803
805 3 100.506 271.230 -8.047 1.800 804
806 3 103.204 276.719 -14.886 2.100 805
807 3 110.167 276.414 -13.348 0.900 806
808 3 110.529 279.023 -15.505 2.400 807
809 3 124.894 279.811 -7.434 2.100 808
810 3 115.670 278.262 -12.594 1.800 809
811 3 129.288 282.697 -13.192 2.100 810
812 3 116.740 288.451 -11.276 2.400 811
813 3 122.417 286.147 -8.876 1.500 812
814 3 108.446 290.720 -5.815 0.768 813
815 3 110.132 294.661 -2.699 1.200 814
816 3 115.275 295.683 -4.323 0.768 815
817 3 115.684 295.573 -6.540 0.750 816
818 3 115.576 298.324 -7.681 1.500 813
819 3 126.967 288.586 -11.388 1.800 818
820 3 122.228 296.417 -11.312 1.500 819
821 3 144.225 296.068 -10.492 1.800 820
822 3 133.536 297.151 -2.596 1.500 821
823 3 146.069 300.056 -9.161 1.800 822
824 3 139.466 304.366 -13.267 1.680 823
825 3 127.323 306.638 -10.532 1.728 824
826 3 131.736 301.687 -5.276 0.750 825
827 3 134.809 310.484 -7.478 1.800 826
828 3 136.754 307.101 -8.506 0.691 827
829 3 148.783 296.484 -1.411 1.800 823
830 3 136.309 300.802 -8.325 1.500 829
831 3 145.899 297.281 6.076 1.500 830
832 3 159.105 300.560 0.532 1.500 831
833 3 166.732 300.270 1.566 1.382 832
834 3 136.659 306.409 -5.660 1.500 830
835 3 152.972 303.758 -2.718 1.440 834
836 3 154.003 302.436 -0.480 0.750 835
837 3 160.002 302.137 -9.148 0.900 836
838 3 161.351 303.638 -3.985 0.720 837
839 3 166.937 297.826 -8.401 0.750 838
840 3 163.812 294.983 -6.590 0.672 839
841 3 171.556 296.744 -1.130 0.750 840
842 3 169.401 291.638 -6.547 0.600 841
843 3 111.451 259.011 -22.134 3.240 802
844 3 106.837 261.152 -26.214 3.456 843
845 3 119.294 257.308 -24.649 0.600 844
846 3 132.234 263.158 -27.408 3.456 844
847 3 140.493 260.663 -32.230 0.768 846
848 3 126.388 265.501 -29.954 3.456 846
849 3 125.950 268.053 -23.562 3.900 848
850 3 158.929 270.129 -17.614 1.200 849
851 3 147.030 270.380 -17.333 3.900 849
852 3 151.408 274.715 -16.884 3.629 851
853 3 161.813 276.764 -8.788 3.888 852
854 3 163.716 275.445 -4.500 3.456 853
855 3 188.168 283.352 -5.546 3.300 854
856 3 183.597 291.815 5.099 1.500 855
857 3 186.887 287.315 13.426 1.500 856
858 3 187.225 295.738 10.718 1.500 857
859 3 192.995 303.678 4.109 1.500 858
860 3 182.025 296.458 9.894 1.500 859
861 3 197.424 296.324 12.763 1.500 860
862 3 194.380 298.511 7.093 1.800 861
863 3 185.295 303.663 8.012 0.750 862
864 3 185.211 304.744 7.116 1.200 863
865 3 186.521 309.272 11.306 0.750 864
866 3 195.643 307.240 14.116 1.500 862
867 3 196.137 309.336 9.861 1.500 866
868 3 192.768 310.228 10.287 0.750 867
869 3 204.324 310.138 9.409 1.200 868
870 3 187.647 309.422 0.894 0.750 869
871 3 187.350 311.930 7.857 0.750 870
872 3 185.589 308.937 5.140 1.080 871
873 3 198.165 289.319 2.189 3.300 855
874 3 197.763 291.503 7.975 2.700 873
875 3 213.746 282.720 -0.502 1.536 874
876 3 200.835 277.566 7.874 1.500 875
877 3 211.599 284.925 8.255 1.200 876
878 3 206.779 283.069 7.767 1.500 877
879 3 220.338 279.421 5.388 1.500 878
880 3 215.979 275.193 12.452 1.500 879
881 3 221.632 269.551 14.825 1.200 880
882 3 231.259 268.894 8.277 1.440 881
883 3 232.691 270.902 10.022 1.440 882
884 3 212.380 292.913 15.020 2.100 874
885 3 218.673 293.250 12.146 2.880 884
886 3 226.768 291.317 7.712 1.500 885
887 3 233.697 290.756 23.006 1.500 886
888 3 241.325 286.496 18.988 1.800 887
889 3 235.598 285.181 21.925 1.680 888
890 3 248.037 277.077 24.017 1.215 889
891 3 246.142 274.918 19.718 1.500 890
892 3 248.179 270.222 33.510 1.800 891
893 3 252.685 269.872 26.885 1.500 892
894 3 253.318 284.905 31.433 1.500 889
895 3 255.310 290.459 27.531 1.500 894
896 3 259.128 292.369 24.339 1.500 895
897 3 263.600 289.331 28.259 1.800 896
898 3 261.445 294.476 33.545 1.500 897
899 3 265.311 288.482 31.104 1.843 898
900 3 275.184 286.339 32.781 1.500 899
901 3 269.649 289.927 35.588 1.012 900
902 3 269.124 276.336 35.473 1.200 901
903 3 270.079 278.560 41.305 0.900 902
904 3 223.477 295.424 10.795 2.100 885
905 3 221.663 303.775 8.693 3.000 904
906 3 210.508 296.777 6.979 1.200 905
907 3 221.703 295.522 9.717 1.500 906
908 3 206.608 305.136 6.589 1.500 907
909 3 222.919 303.563 -1.084 1.800 908
910 3 210.374 304.819 5.115 1.200 909
911 3 212.454 306.035 14.637 1.200 910
912 3 212.315 309.931 5.709 1.500 911
913 3 213.913 314.453 1.089 1.200 912
914 3 217.697 309.512 10.950 1.800 909
915 3 228.070 303.008 15.231 1.800 914
916 3 225.112 309.592 13.031 1.800 915
917 3 222.638 313.608 11.676 2.100 916
918 3 237.088 313.320 8.088 2.100 917
919 3 232.089 321.209 15.973 1.500 918
920 3 231.257 313.986 17.776 0.750 919
921 3 218.031 314.118 11.594 0.750 920
922 3 212.037 315.184 10.618 0.750 920
923 3 232.974 322.316 12.360 1.500 919
924 3 239.777 315.868 13.313 1.500 923
925 3 238.824 328.553 4.803 1.500 924
926 3 234.518 327.384 3.235 1.500 925
927 3 215.656 297.678 16.495 2.100 904
928 3 230.045 297.300 17.527 1.800 927
929 3 239.667 299.545 17.622 2.400 928
930 3 239.322 294.510 17.550 1.200 929
931 3 235.681 297.992 26.236 1.200 930
932 3 249.720 300.679 27.534 1.500 931
933 3 247.388 299.109 19.367 1.800 932
934 3 273.082 301.120 31.821 1.500 933
935 3 269.458 305.765 21.187 1.500 934
936 3 276.055 300.602 30.333 1.659 935
937 3 282.134 305.054 26.446 1.440 936
938 3 244.193 309.197 16.427 1.800 930
939 3 252.429 309.963 15.734 1.800 938
940 3 252.730 311.535 27.898 1.800 939
941 3 268.670 319.116 17.077 1.800 940
942 3 264.198 322.832 19.781 1.728 941
943 3 263.109 323.849 13.218 1.440 942
944 3 258.419 323.116 16.189 1.500 941
945 3 275.422 317.885 16.707 1.500 944
946 3 273.556 321.591 14.655 1.200 945
947 3 266.564 323.708 20.133 1.440 946
948 3 278.775 330.901 17.509 1.843 947
949 3 271.316 330.514 13.555 1.500 948
950 3 274.398 334.927 16.976 1.920 949
951 3 274.265 332.702 15.015 0.750 950
952 3 275.286 329.307 21.577 1.440 950
953 3 287.550 325.427 19.305 1.008 952
954 3 269.859 314.274 21.632 2.400 939
955 3 267.792 305.317 15.648 1.500 954
956 3 260.622 303.022 19.814 1.500 955
957 3 268.173 308.149 19.809 1.500 956
958 3 284.757 310.210 24.795 1.500 957
959 3 293.597 312.710 22.891 1.215 958
960 3 295.519 308.765 24.330 1.215 959
961 3 281.466 310.465 27.082 1.500 960
962 3 286.688 311.635 36.641 1.500 961
963 3 285.268 313.106 21.342 1.500 959
964 3 272.592 317.174 32.809 1.500 963
965 3 289.309 309.754 35.627 1.800 964
966 3 289.264 321.006 19.405 1.200 965
967 3 285.042 317.830 34.933 1.440 966
968 3 77.555 256.219 -28.075 6.840 801
969 3 59.216 251.810 -24.142 1.012 968
970 3 36.136 254.375 -29.436 1.500 969
971 3 46.003 250.233 -35.553 1.500 970
972 3 45.236 256.647 -30.040 1.800 971
973 3 35.066 250.887 -27.316 1.800 972
974 3 69.018 259.051 -35.085 6.840 968
975 3 68.344 260.167 -34.187 6.480 974
976 3 54.751 269.800 -26.475 1.690 975
977 3 46.060 265.195 -25.225 1.500 976
978 3 44.993 269.728 -25.390 1.800 977
979 3 38.840 265.024 -33.053 1.500 978
980 3 25.438 262.737 -32.537 1.500 979
981 3 24.088 264.246 -32.388 1.500 980
982 3 35.902 268.692 -32.421 1.800 977
983 3 32.657 271.267 -35.025 1.680 982
984 3 29.126 275.470 -25.687 1.500 983
985 3 26.058 275.971 -25.745 1.500 984
986 3 19.953 277.919 -27.693 1.680 985
987 3 27.902 280.130 -35.457 1.500 986
988 3 25.409 277.905 -31.672 0.675 987
989 3 20.395 285.211 -30.837 0.720 988
990 3 72.352 273.504 -31.589 6.480 975
991 3 81.222 281.022 -31.920 6.840 990
992 3 58.071 289.002 -33.696 1.200 991
993 3 51.812 282.899 -23.983 1.500 992
994 3 46.084 283.598 -19.838 1.200 993
995 3 51.484 287.503 -28.014 1.080 994
996 3 31.343 286.965 -28.043 1.500 995
997 3 36.745 286.170 -33.569 0.720 996
998 3 44.364 289.873 -28.273 0.750 997
999 3 30.602 289.653 -27.318 0.750 998
1000 3 78.892 284.795 -23.897 6.840 991
1001 3 78.481 294.223 -19.547 5.875 1000
1002 3 73.284 298.029 -25.251 6.450 1001
1003 3 81.410 312.264 -10.604 4.355 1002
1004 3 64.522 331.804 -17.521 3.600 1003
1005 3 78.749 329.081 3.756 0.768 1004
1006 3 62.537 326.475 -2.939 3.600 1004
1007 3 64.483 334.435 -4.936 3.456 1006
1008 3 47.346 333.752 2.653 1.012 1007
1009 3 53.959 334.887 -1.149 1.440 1008
1010 3 29.572 334.736 10.051 0.900 1009
1011 3 23.019 338.310 17.513 0.750 1010
1012 3 26.831 343.498 8.780 1.440 1011
1013 3 23.087 349.882 17.343 1.536 1012
1014 3 67.209 343.087 0.025 3.456 1007
1015 3 72.778 341.194 2.307 0.600 1014
1016 3 49.433 347.992 3.459 2.700 1014
1017 3 41.723 359.916 1.569 3.226 1016
1018 3 44.096 359.238 11.940 2.400 1017
1019 3 17.400 369.538 10.942 1.536 1018
1020 3 12.599 372.725 17.673 1.800 1019
1021 3 15.357 370.697 23.469 1.500 1020
1022 3 16.258 378.615 28.415 1.920 1021
1023 3 16.022 380.018 29.054 1.920 1022
1024 3 31.819 362.892 21.584 1.500 1018
1025 3 46.395 369.144 16.016 1.800 1024
1026 3 33.103 371.862 26.982 2.400 1025
1027 3 51.056 372.542 27.085 2.100 1026
1028 3 52.637 381.429 27.096 1.440 1027
1029 3 46.162 379.515 31.263 1.800 1028
1030 3 49.757 380.977 32.368 1.500 1029
1031 3 53.168 378.856 30.997 1.200 1030
1032 3 48.655 390.831 34.699 1.500 1031
1033 3 51.059 374.431 29.673 1.690 1027
1034 3 48.623 367.891 30.204 1.200 1033
1035 3 59.647 371.122 31.857 1.680 1034
1036 3 61.125 374.045 37.595 1.106 1035
1037 3 66.678 382.504 33.786 1.382 1036
1038 3 58.110 373.914 36.180 1.458 1037
1039 3 71.694 381.123 32.975 1.200 1038
1040 3 108.634 314.192 -18.144 6.048 1002
1041 3 98.664 309.093 -13.859 5.100 1040
1042 3 103.040 324.345 -11.231 2.700 1041
1043 3 117.327 336.201 -14.382 1.800 1042
1044 3 101.580 340.144 -8.725 2.100 1043
1045 3 103.506 348.025 -12.879 1.500 1044
1046 3 101.193 349.234 -3.802 1.680 1045
1047 3 95.092 353.873 -9.420 1.800 1046
1048 3 107.308 323.720 -13.251 3.000 1042
1049 3 131.818 332.461 -4.828 2.400 1048
1050 3 115.829 336.893 -6.865 2.640 1049
1051 3 125.809 338.994 0.428 2.400 1050
1052 3 121.305 338.833 -11.732 2.640 1051
1053 3 138.016 346.470 -1.794 1.800 1052
1054 3 125.715 350.450 -6.168 2.100 1053
1055 3 138.743 353.743 -14.357 2.640 1054
1056 3 132.290 349.977 -4.244 2.400 1055
1057 3 129.512 354.861 -8.757 2.100 1056
1058 3 133.046 354.683 -9.005 2.400 1057
1059 3 132.799 348.685 -12.182 1.500 1058
1060 3 151.222 352.238 -15.470 1.728 1059
1061 3 154.853 348.777 -9.310 1.500 1060
1062 3 148.357 356.707 -3.394 1.800 1061
1063 3 168.299 351.323 -3.776 1.800 1062
1064 3 169.820 354.300 -6.412 1.440 1063
1065 3 176.859 355.850 -13.830 1.536 1064
1066 3 176.776 358.451 -4.929 1.536 1065
1067 3 134.620 354.213 -11.862 2.400 1058
1068 3 117.918 348.946 -2.207 2.304 1067
1069 3 138.020 357.607 -7.194 2.400 1068
1070 3 135.969 361.001 -11.655 2.160 1069
1071 3 141.711 361.997 -3.256 1.500 1070
1072 3 147.141 363.939 -7.061 1.500 1071
1073 3 157.311 368.799 -9.584 1.500 1072
1074 3 158.822 371.043 -17.153 1.094 1073
1075 3 162.274 371.691 -15.428 1.152 1074
1076 3 167.923 364.203 -22.005 1.200 1075
1077 3 171.524 371.742 -15.617 1.200 1076
1078 3 174.072 368.990 -19.138 0.720 1077
1079 3 169.195 362.830 -10.703 0.750 1078
1080 3 184.851 370.206 -6.254 0.750 1079
1081 3 140.030 366.632 -16.974 1.680 1072
1082 3 144.819 369.301 -15.128 2.100 1081
1083 3 138.121 369.365 -18.078 1.597 1082
1084 3 122.400 375.831 -16.956 0.768 1083
1085 3 140.782 376.390 -10.851 0.720 1084
1086 3 122.135 381.154 -11.199 0.768 1085
1087 3 130.969 373.532 -22.903 1.597 1083
1088 3 123.898 375.518 -19.852 1.680 1087
1089 3 119.260 379.843 -3.425 1.690 1088
1090 3 115.604 375.575 -0.114 1.500 1089
1091 3 117.032 377.193 5.902 0.400 1090
1092 3 106.186 384.947 -6.429 0.691 1091
1093 3 94.802 378.234 2.140 1.500 1090
1094 3 98.617 381.765 0.681 1.500 1093
1095 3 94.511 387.124 1.447 1.800 1094
1096 3 139.461 373.309 -24.407 1.500 1082
1097 3 153.553 375.643 -15.672 1.200 1096
1098 3 144.050 370.506 -11.460 1.500 1097
1099 3 154.667 377.958 -7.839 1.200 1098
1100 3 149.814 384.123 -15.760 0.600 1099
1101 3 148.694 371.889 -0.127 0.750 1100
1102 3 154.402 374.988 -15.953 1.500 1096
1103 3 163.315 374.207 -12.253 1.500 1102
1104 3 160.731 368.551 -17.129 1.800 1103
1105 3 166.145 369.160 -18.533 1.475 1104
1106 3 161.807 375.890 -26.616 0.506 1105
1107 3 162.955 375.344 -19.352 0.750 1106
1108 3 168.084 374.794 -11.920 0.768 1107
1109 3 160.985 375.370 -3.012 0.768 1108
1110 3 164.695 375.312 -20.194 1.475 1105
1111 3 171.735 365.494 -12.792 1.597 1110
1112 3 170.490 376.259 -7.022 1.500 1111
1113 3 165.593 373.396 -18.533 1.215 1112
1114 3 168.565 374.153 -11.498 1.500 1113
1115 3 170.869 370.851 -11.365 1.440 1114
1116 3 125.883 316.897 -2.302 3.024 1041
1117 3 140.713 323.177 -3.503 3.000 1116
1118 3 137.746 321.691 1.014 2.880 1117
1119 3 144.807 322.049 -2.002 0.900 1118
1120 3 145.208 320.973 -8.032 1.500 1119
1121 3 152.321 317.535 5.045 1.800 1120
1122 3 173.959 320.654 2.500 1.728 1121
1123 3 185.482 319.475 10.002 0.750 1122
1124 3 168.853 315.468 0.338 0.720 1123
1125 3 179.822 325.412 -1.594 1.728 1122
1126 3 194.127 321.390 3.929 1.500 1125
1127 3 184.532 314.581 7.785 1.500 1126
1128 3 188.406 324.438 6.712 0.911 1127
1129 3 191.661 325.323 11.002 1.593 1128
1130 3 148.251 325.056 -2.641 2.880 1118
1131 3 149.503 328.498 2.630 2.419 1130
1132 3 160.015 329.261 -6.190 2.700 1131
1133 3 169.402 331.840 -6.435 1.500 1132
1134 3 172.650 331.071 3.242 1.500 1133
1135 3 186.895 330.041 1.175 1.500 1134
1136 3 184.991 331.951 9.149 1.500 1135
1137 3 198.226 334.080 -7.805 1.800 1136
1138 3 211.611 327.472 5.613 1.536 1137
1139 3 211.883 333.109 4.670 1.800 1137
1140 3 209.237 332.755 11.152 2.100 1139
1141 3 226.199 334.883 13.844 1.800 1140
1142 3 226.164 333.567 8.848 1.800 1141
1143 3 234.056 333.483 8.190 1.800 1142
1144 3 246.671 335.810 9.543 1.500 1143
1145 3 239.409 327.985 1.125 1.344 1144
1146 3 255.757 329.399 2.855 0.750 1145
1147 3 173.156 333.990 -5.621 2.100 1133
1148 3 181.956 336.460 -2.373 1.800 1147
1149 3 182.491 339.254 -4.940 1.139 1148
1150 3 153.510 344.868 2.704 1.200 1149
1151 3 166.148 337.823 4.743 1.440 1150
1152 3 174.361 345.449 -3.027 1.500 1151
1153 3 179.169 350.718 1.996 1.597 1152
1154 3 175.873 348.791 -3.830 1.440 1153
1155 3 180.902 342.352 -1.233 1.800 1148
1156 3 189.064 338.533 5.530 1.440 1155
1157 3 190.943 346.368 2.139 1.440 1156
1158 3 213.236 345.494 0.252 1.800 1157
1159 3 208.988 347.158 -1.482 1.800 1158
1160 3 209.137 345.390 1.197 1.500 1159
1161 3 230.029 340.299 -4.486 1.800 1160
1162 3 221.124 343.003 2.824 2.100 1161
1163 3 196.228 347.367 -4.807 1.800 1155
1164 3 184.309 347.417 -7.291 2.400 1163
1165 3 191.030 346.585 -11.094 1.500 1164
1166 3 204.360 346.161 -2.314 2.400 1165
1167 3 195.586 347.567 -4.445 1.440 1166
1168 3 197.415 355.446 -4.377 0.750 1167
1169 3 202.196 353.942 -7.304 1.800 1167
1170 3 203.520 346.569 -0.095 1.344 1169
1171 3 207.809 349.968 -8.773 1.475 1170
1172 3 211.361 351.590 -3.597 0.768 1171
1173 3 207.415 352.721 -7.378 0.768 1172
1174 3 211.381 354.852 -19.167 0.720 1172
1175 3 197.789 355.426 -17.517 0.750 1174
1176 3 209.472 361.020 -13.567 0.600 1175
1177 3 200.875 355.200 -15.356 0.750 1176
1178 3 191.811 360.577 -18.574 0.750 1177
1179 3 215.546 350.123 -4.224 1.500 1170
1180 3 213.548 349.149 -1.318 1.200 1179
1181 3 217.293 349.423 -6.633 1.800 1180
1182 3 220.433 349.575 -9.028 1.200 1181
1183 3 211.357 353.929 1.853 1.500 1182
1184 3 226.827 349.688 -6.734 1.500 1183
1185 3 227.297 350.340 -1.546 1.728 1184
1186 3 224.594 341.334 -8.385 1.200 1185
1187 3 240.105 352.314 -10.101 0.750 1186
1188 3 239.850 348.305 -7.908 0.675 1187
1189 3 250.796 349.202 -0.712 0.768 1188
1190 3 252.372 346.518 -3.495 0.750 1189
1191 3 241.409 354.753 -4.432 1.728 1185
1192 3 240.067 351.784 -6.703 1.500 1191
1193 3 241.598 358.010 -11.568 1.800 1192
1194 3 246.538 357.502 -6.029 1.800 1193
1195 3 238.263 356.311 -6.621 1.500 1194
1196 3 228.780 355.588 -5.312 1.500 1195
1197 3 -6.693 44.445 -35.539 8.640 1
1198 3 -0.397 18.049 -28.807 8.280 1197
1199 3 -9.478 3.862 -46.619 8.280 1198
1200 3 7.051 -14.969 -43.071 7.200 1199
1201 3 9.369 -34.551 -42.041 7.500 1200
1202 3 15.231 -49.918 -34.740 9.704 1201
1203 3 38.258 -84.796 -30.215 7.500 1202
1204 3 40.851 -105.943 -31.606 7.500 1203
1205 3 48.070 -113.017 -33.150 9.000 1204
1206 3 73.688 -148.617 -29.792 8.294 1205
1207 3 79.137 -165.822 -20.426 8.640 1206
1208 3 97.082 -174.971 -24.605 7.800 1207
1209 3 88.610 -193.259 -28.463 7.800 1208
1210 3 113.017 -189.391 -25.552 1.555 1209
1211 3 125.559 -184.666 -22.912 1.200 1210
1212 3 140.028 -190.191 -11.792 1.500 1211
1213 3 146.361 -189.771 -4.111 1.500 1212
1214 3 125.978 -195.645 -20.772 1.555 1210
1215 3 138.042 -193.750 -8.422 2.100 1214
1216 3 152.926 -200.986 -9.891 1.680 1215
1217 3 111.444 -196.205 -21.382 7.800 1209
1218 3 95.868 -204.845 -18.513 6.120 1217
1219 3 114.244 -211.318 -16.623 6.120 1218
1220 3 137.444 -206.433 -13.530 2.074 1219
1221 3 142.699 -210.796 -4.255 2.160 1220
1222 3 146.830 -207.154 -3.649 1.728 1221
1223 3 163.304 -212.467 -1.609 2.100 1222
1224 3 187.247 -216.641 8.484 2.100 1223
1225 3 189.123 -214.236 7.374 1.500 1224
1226 3 204.910 -217.626 12.336 1.440 1225
1227 3 154.100 -202.937 -7.422 2.400 1221
1228 3 167.417 -197.490 -4.594 1.728 1227
1229 3 182.068 -202.661 9.136 1.800 1228
1230 3 198.828 -205.513 11.341 2.016 1229
1231 3 216.851 -211.445 11.033 1.800 1230
1232 3 214.091 -209.234 13.678 1.500 1231
1233 3 214.408 -208.437 22.070 1.728 1231
1234 3 231.634 -205.746 13.591 1.728 1233
1235 3 217.415 -191.002 18.233 1.350 1234
1236 3 116.031 -221.096 -15.335 6.739 1219
1237 3 136.852 -219.261 -21.942 6.739 1236
1238 3 153.205 -216.905 -11.181 0.720 1237
1239 3 156.497 -219.683 -13.575 1.500 1238
1240 3 152.808 -222.472 -6.250 1.500 1239
1241 3 128.659 -231.239 -15.736 6.048 1237
1242 3 143.361 -233.719 -12.489 1.728 1241
1243 3 148.393 -251.391 -11.088 1.500 1242
1244 3 177.310 -254.706 -2.403 1.800 1243
1245 3 177.329 -256.854 9.870 1.800 1244
1246 3 182.904 -253.902 1.819 1.800 1245
1247 3 179.789 -263.885 -1.063 1.500 1246
1248 3 202.135 -264.839 0.210 1.800 1247
1249 3 200.604 -268.314 14.911 2.100 1248
1250 3 129.334 -235.879 -22.263 7.200 1241
1251 3 132.146 -252.302 -22.660 7.200 1250
1252 3 154.368 -255.424 -11.611 1.200 1251
1253 3 154.774 -254.217 -7.560 1.382 1252
1254 3 129.801 -247.203 -21.497 5.760 1251
1255 3 135.348 -263.258 -14.052 4.680 1254
1256 3 125.446 -269.995 -17.424 4.680 1255
1257 3 151.609 -271.895 -10.170 1.012 1256
1258 3 139.661 -277.754 -29.538 4.778 1256
1259 3 156.985 -290.573 -23.938 3.600 1258
1260 3 154.272 -293.814 -25.556 3.600 1259
1261 3 163.186 -297.652 -15.927 1.080 1260
1262 3 175.327 -301.748 -12.717 1.500 1261
1263 3 179.658 -304.991 -17.731 1.500 1262
1264 3 161.414 -300.251 -16.833 3.300 1260
1265 3 159.728 -303.925 -29.839 5.100 1264
1266 3 161.349 -312.072 -15.504 5.100 1265
1267 3 182.116 -317.926 -22.172 2.100 1266
1268 3 165.844 -320.086 -30.110 4.800 1266
1269 3 170.132 -329.746 -30.368 4.200 1268
1270 3 164.818 -347.623 -26.488 4.500 1269
1271 3 172.172 -359.648 -43.513 3.900 1270
1272 3 163.463 -367.797 -38.829 3.300 1271
1273 3 166.006 -382.844 -36.384 2.700 1272
1274 3 163.506 -386.788 -35.138 2.400 1273
1275 3 186.047 -391.614 -32.458 2.304 1274
1276 3 181.620 -395.485 -30.149 2.205 1275
1277 3 195.424 -404.737 -35.278 1.800 1276
1278 3 185.598 -413.797 -26.277 1.500 1277
1279 3 202.299 -423.179 -24.812 1.800 1278
1280 3 199.566 -425.704 -37.593 1.800 1279
1281 3 197.892 -444.762 -27.975 0.800 1280
1282 3 149.286 -387.325 -40.392 1.500 1274
1283 3 164.492 -396.884 -35.550 1.800 1282
1284 3 172.222 -403.217 -35.818 1.800 1283
1285 3 158.668 -403.691 -37.614 1.800 1284
1286 3 158.583 -408.579 -32.930 1.500 1285
1287 3 157.488 -418.117 -28.565 1.500 1286
1288 3 176.349 -424.164 -30.523 1.500 1287
1289 3 172.007 -423.626 -29.611 1.440 1288
1290 3 170.088 -430.084 -35.019 1.800 1289
