# Supplementary material for: Adaptations during Maturation in an Identified Honeybee Interneuron Responsive to Waggle Dance Vibration Signals
Source: eNeuro. 2019 Sep 5;6(5):ENEURO.0454-18.2019. doi: 10.1523/ENEURO.0454-18.2019 (PMC6731536; doi:10.1523/ENEURO.0454-18.2019)
Supplement: Extended Data 1 — This ZIP file contains all the code used to generate the results of this publication. The code is organized into two folders: (1) GJEphys-master, which contains code for analyzing and plotting electrophysiology data and (2) GJMorph-master, which contains code for analyzing morphology data. Download Extended Data 1, ZIP file. [file sup_enu-eN-NWR-0454-18-s02.zip › Reg-MaxS-1.1/TestFiles/HSN-fluoro01.CNGNoiseStd3RandTrans3.swc]

#  SWC to SWC conversion from L-Measure. Sridevi Polavaram: spolavar@gmu.edu
#  Original fileName:/cng_repository/Soumya/LM_Automated_Testing_Enviornment/Test_Lm3.7.2_11022011_SG_Linux_NMOConv8/TestResults/LoadTest/test_52/HSN-fluoro01.CNG.swc
# 
#  Original file HSN-fluoro01.swc edited using StdSwc version 1.31 on 5/31/11.
#  Irregularities and fixes documented in HSN-fluoro01.swc.std.  See StdSwc1.31.doc for more information.
# 
#  HSN neuron (lobula place tangential cells, LPTC) from Calliphora vicina
#  identification by response properties, in vivo Alexa injection, 2-photon-microscopy imaging, x63 objective, multiple image tiles
#  reconstructed and processed with Matlab and the TREES toolbox http://www.treestoolbox.org
#  scaling 1:1:1 um
#   Max Planck Institute of Neurobiology, Martinsried, Germany
#   Systems and Computational Neuroscience, Alexander Borst
#   published in "The morphological identity of insect dendrites" Cuntz H, Forstner F, Haag J, Borst A. PMID 19112481
#  SCALE 1.0 1.0 1.0 
# 
1 1 100.028 136.553 87.029 6.912 -1
2 1 98.169 134.083 91.736 6.912 1
3 1 98.422 137.780 85.680 6.912 1
4 3 90.830 127.762 98.294 2.100 1
5 3 87.808 114.114 112.297 6.420 4
6 3 75.973 108.299 120.011 8.640 5
7 3 76.987 101.134 121.312 13.312 6
8 3 69.885 92.200 125.786 15.974 7
9 3 86.913 92.608 122.339 14.930 8
10 3 86.318 96.978 125.102 8.294 9
11 3 100.083 138.314 88.227 6.912 1
12 3 89.285 149.453 82.236 6.221 11
13 3 76.243 161.277 76.920 7.560 12
14 3 72.439 170.692 71.327 6.300 13
15 3 58.521 185.075 59.501 8.294 14
16 3 68.374 198.691 53.247 8.280 15
17 3 62.238 203.318 47.206 9.331 16
18 3 50.565 205.990 50.266 1.800 17
19 3 48.308 210.650 57.854 1.500 18
20 3 49.428 209.846 53.640 0.900 19
21 3 46.880 203.044 54.587 1.200 20
22 3 41.136 209.030 53.482 1.500 19
23 3 39.361 215.594 55.199 1.500 22
24 3 39.670 213.173 48.853 0.900 23
25 3 42.229 218.223 43.222 0.750 24
26 3 46.545 218.820 43.598 0.750 25
27 3 28.964 217.187 56.098 1.500 23
28 3 27.992 208.654 55.604 0.720 27
29 3 24.075 205.001 55.884 0.600 28
30 3 25.477 217.591 51.938 1.500 27
31 3 12.466 221.140 50.926 1.500 30
32 3 13.900 220.550 50.418 2.100 31
33 3 -2.477 222.837 60.071 1.500 32
34 3 -4.477 217.966 56.554 1.500 33
35 3 -6.818 214.122 59.249 1.440 34
36 3 -20.529 212.574 67.900 0.675 35
37 3 -26.677 210.330 68.703 0.750 36
38 3 -30.063 205.953 75.622 1.080 37
39 3 -11.175 208.090 66.360 1.500 35
40 3 -18.058 202.872 77.270 0.900 39
41 3 -21.871 205.475 76.433 1.200 40
42 3 1.890 221.742 54.891 2.100 32
43 3 1.604 224.650 46.752 1.500 42
44 3 -14.704 224.564 52.462 1.800 43
45 3 -14.649 234.938 48.299 1.080 44
46 3 -10.380 228.609 53.821 1.800 44
47 3 -22.236 232.004 57.760 1.500 46
48 3 -29.994 231.038 57.390 1.500 47
49 3 -38.983 234.804 64.508 1.800 48
50 3 -32.366 247.379 58.011 1.440 49
51 3 -54.761 237.873 69.645 1.200 49
52 3 -56.655 233.810 67.282 1.690 51
53 3 -56.939 228.563 72.915 1.012 52
54 3 -62.833 228.480 76.670 0.768 53
55 3 -64.022 229.137 80.845 1.440 54
56 3 -60.503 234.563 74.044 1.125 52
57 3 -78.190 238.692 76.651 0.750 56
58 3 -81.039 239.025 82.337 0.720 57
59 3 -79.311 244.456 81.310 0.750 58
60 3 -83.100 235.075 79.712 0.720 58
61 3 -94.650 238.992 84.629 0.600 60
62 3 -80.932 235.175 81.953 0.600 60
63 3 -34.046 229.385 67.789 1.800 48
64 3 -35.286 228.255 73.356 1.843 63
65 3 -42.177 227.159 74.287 1.728 64
66 3 -52.804 223.339 81.895 1.500 65
67 3 -52.588 226.963 86.254 1.800 66
68 3 -53.294 229.301 88.920 1.500 67
69 3 -56.325 222.744 91.811 1.500 68
70 3 -59.613 224.700 90.708 1.800 69
71 3 -62.763 227.155 86.559 1.500 70
72 3 -62.054 227.355 84.767 1.680 71
73 3 -62.890 218.917 92.670 1.500 72
74 3 -58.143 218.205 94.305 1.800 73
75 3 -69.480 215.967 93.173 0.750 74
76 3 69.491 213.633 47.565 9.331 17
77 3 84.055 209.235 41.962 1.080 76
78 3 102.564 213.183 40.353 1.440 77
79 3 103.548 210.381 38.392 1.500 78
80 3 107.303 203.176 36.359 1.500 79
81 3 111.391 202.008 37.561 1.500 80
82 3 111.286 205.897 36.908 1.500 81
83 3 117.698 209.081 36.266 1.500 82
84 3 121.280 212.349 38.084 1.200 83
85 3 118.400 209.290 37.849 1.500 84
86 3 120.657 207.601 30.257 1.500 85
87 3 101.796 205.726 43.823 1.500 80
88 3 112.757 208.306 37.752 1.200 87
89 3 106.045 198.911 41.248 1.500 88
90 3 106.112 193.974 48.986 1.344 89
91 3 92.494 199.628 44.576 1.500 89
92 3 112.692 204.549 40.904 1.200 88
93 3 119.567 200.045 40.554 1.200 92
94 3 117.698 203.102 40.057 1.500 93
95 3 113.719 196.735 43.986 1.500 94
96 3 107.776 195.925 46.586 1.500 95
97 3 116.051 194.680 43.841 1.800 96
98 3 113.157 190.701 47.267 1.500 97
99 3 114.959 191.377 49.192 1.200 98
100 3 110.332 196.936 51.346 1.800 99
101 3 108.355 187.110 50.047 1.500 100
102 3 102.535 186.132 55.442 1.440 101
103 3 68.893 215.566 44.138 9.331 76
104 3 74.772 219.090 36.555 9.331 103
105 3 63.615 224.682 30.910 6.480 104
106 3 49.210 227.706 37.859 0.759 105
107 3 55.905 231.646 34.088 6.480 105
108 3 71.702 233.393 28.658 0.720 107
109 3 55.291 235.821 32.284 6.480 107
110 3 61.858 241.484 25.012 1.200 109
111 3 51.684 242.399 32.056 5.700 109
112 3 41.104 234.482 34.014 1.536 111
113 3 41.467 234.168 28.766 5.700 111
114 3 42.078 245.212 29.192 5.760 113
115 3 44.810 247.203 25.748 5.400 114
116 3 57.899 253.391 14.636 1.200 115
117 3 54.611 249.241 16.187 0.750 116
118 3 58.320 254.146 8.776 0.720 117
119 3 48.525 252.113 14.100 1.008 117
120 3 55.649 254.120 8.930 0.720 119
121 3 39.529 244.350 22.125 5.400 115
122 3 23.492 240.488 25.333 1.350 121
123 3 9.583 237.601 33.671 1.920 122
124 3 35.646 247.589 17.846 5.400 121
125 3 38.077 257.783 14.345 6.120 124
126 3 36.753 255.985 12.866 1.125 125
127 3 38.089 264.954 10.469 0.750 126
128 3 45.028 266.749 12.169 0.750 127
129 3 50.562 266.221 6.491 0.750 128
130 3 25.656 255.187 18.993 6.120 125
131 3 20.135 255.205 19.496 3.960 130
132 3 -1.099 258.789 32.749 3.650 131
133 3 -14.305 258.714 31.900 4.080 132
134 3 -20.263 261.174 29.862 1.215 133
135 3 -42.209 257.655 47.094 1.382 134
136 3 -41.367 261.181 47.140 1.500 135
137 3 -33.669 262.129 28.869 4.080 133
138 3 -33.015 270.327 29.106 3.600 137
139 3 -47.250 259.239 44.049 0.450 138
140 3 -43.703 272.298 38.527 3.600 138
141 3 -56.745 270.310 42.980 1.440 140
142 3 -48.178 276.608 33.742 3.600 140
143 3 -41.252 282.195 32.234 1.200 142
144 3 -54.394 276.908 39.512 3.600 142
145 3 -53.659 280.354 43.355 2.700 144
146 3 -60.747 280.692 46.182 1.800 145
147 3 -69.181 275.344 46.738 1.500 146
148 3 -69.182 282.740 49.200 1.800 147
149 3 -74.969 281.131 52.862 1.500 148
150 3 -79.284 278.408 56.976 1.500 149
151 3 -79.941 279.447 56.355 1.500 150
152 3 -83.363 278.307 54.623 1.382 151
153 3 -87.315 282.531 52.318 1.500 151
154 3 -99.574 284.257 61.572 1.080 153
155 3 -95.354 279.013 62.717 0.750 154
156 3 -94.108 282.225 59.881 1.500 153
157 3 -91.426 280.289 62.375 1.200 156
158 3 -103.300 278.760 62.927 1.800 157
159 3 -113.252 275.520 67.929 0.750 158
160 3 -109.525 279.525 64.327 1.536 158
161 3 -93.062 275.801 64.241 0.900 157
162 3 -102.621 274.170 68.052 0.750 161
163 3 -99.790 272.823 67.608 0.768 162
164 3 -50.466 278.968 42.719 3.600 144
165 3 -61.939 286.962 42.535 3.600 164
166 3 -53.457 291.830 33.321 1.080 165
167 3 -67.231 292.564 42.183 3.600 165
168 3 -59.326 295.001 38.695 3.456 167
169 3 -62.983 293.506 39.709 0.750 168
170 3 -66.264 297.597 44.971 3.456 168
171 3 -60.243 306.814 40.630 1.382 170
172 3 -65.829 304.711 41.065 1.500 171
173 3 -79.037 308.096 37.377 1.500 172
174 3 -73.773 312.416 36.604 1.344 173
175 3 -78.486 308.462 34.904 1.200 174
176 3 -75.761 311.595 36.477 1.800 175
177 3 -79.116 315.589 37.931 0.768 176
178 3 -67.660 302.416 41.240 1.500 171
179 3 -61.279 302.533 37.659 0.720 178
180 3 -62.345 302.558 39.275 1.500 178
181 3 -56.187 304.159 30.568 0.720 180
182 3 -63.306 309.242 33.383 1.500 180
183 3 -63.718 312.452 30.018 1.500 182
184 3 -59.944 311.726 31.758 1.344 183
185 3 -53.714 312.051 28.769 0.750 184
186 3 -72.204 293.824 39.587 3.456 170
187 3 -67.167 294.123 41.967 3.600 186
188 3 -84.610 292.433 46.762 0.900 187
189 3 -94.764 295.282 56.196 0.750 188
190 3 -101.346 297.967 47.800 1.200 189
191 3 -95.298 301.013 45.897 1.500 190
192 3 -96.870 297.577 51.479 1.200 191
193 3 -101.976 302.215 55.313 1.659 192
194 3 -97.868 297.317 57.813 1.200 190
195 3 -106.339 295.609 54.014 1.168 194
196 3 -112.483 285.855 63.629 0.750 195
197 3 -104.299 287.824 55.565 1.200 194
198 3 -113.099 292.600 55.052 1.200 197
199 3 -80.348 294.296 43.926 3.600 187
200 3 -89.809 304.178 44.510 3.000 199
201 3 -87.572 308.204 40.931 1.500 200
202 3 -90.266 314.283 38.978 1.800 201
203 3 -97.541 314.239 36.789 1.680 202
204 3 -96.475 317.238 34.153 1.536 203
205 3 -108.471 322.926 30.488 1.920 204
206 3 -110.575 325.803 27.649 1.800 205
207 3 -112.583 325.459 28.929 1.680 206
208 3 -112.907 322.254 25.889 1.500 207
209 3 -113.010 328.134 17.619 1.500 208
210 3 -124.316 329.796 22.204 1.500 209
211 3 -113.067 327.730 15.129 1.200 210
212 3 -123.385 326.353 20.701 1.500 211
213 3 -120.995 323.286 22.782 1.215 212
214 3 -98.044 299.309 47.785 3.000 200
215 3 -98.896 304.190 49.445 0.675 214
216 3 -92.348 304.633 41.177 3.000 214
217 3 -101.109 308.440 37.878 2.592 216
218 3 -115.631 310.687 47.930 1.475 217
219 3 -124.243 305.061 56.639 1.500 218
220 3 -133.952 305.314 59.588 1.500 219
221 3 -126.253 306.537 53.764 1.352 219
222 3 -129.432 299.726 62.549 1.440 221
223 3 -103.105 306.458 43.403 2.592 217
224 3 -110.038 311.393 43.620 2.880 223
225 3 -121.529 312.480 45.042 2.100 224
226 3 -121.253 311.330 48.551 1.500 225
227 3 -128.941 312.657 47.394 1.500 226
228 3 -124.906 312.153 45.274 1.500 227
229 3 -135.914 310.078 54.258 1.536 228
230 3 -136.030 308.832 55.658 1.327 229
231 3 -144.902 307.726 58.375 1.440 230
232 3 -142.601 308.799 58.438 1.344 230
233 3 -154.812 316.447 60.691 1.500 232
234 3 -157.516 312.469 60.900 1.659 233
235 3 -162.319 316.212 66.041 1.613 234
236 3 -168.398 313.672 67.222 1.500 235
237 3 -183.852 320.490 73.243 1.500 236
238 3 -181.145 318.735 78.265 1.200 237
239 3 -181.962 321.455 74.914 1.500 238
240 3 -118.089 310.151 45.471 2.880 224
241 3 -123.916 308.713 49.824 2.592 240
242 3 -139.683 317.800 47.590 2.322 241
243 3 -134.602 320.709 42.320 2.074 242
244 3 -148.615 318.985 53.948 0.675 243
245 3 -154.137 312.788 57.184 0.750 244
246 3 -145.223 321.441 56.321 1.125 245
247 3 -150.957 318.710 60.536 0.600 246
248 3 -158.035 321.435 64.144 0.750 247
249 3 -161.239 325.975 63.315 0.600 248
250 3 -170.243 325.632 67.127 0.750 248
251 3 -145.369 324.730 49.751 2.074 243
252 3 -133.945 331.494 37.188 0.768 251
253 3 -135.570 327.723 41.512 0.720 252
254 3 -141.319 331.588 41.168 1.800 251
255 3 -146.419 332.762 37.999 1.800 254
256 3 -132.756 330.531 31.335 0.750 255
257 3 -147.334 332.758 30.420 1.500 255
258 3 -142.749 333.716 30.729 1.800 257
259 3 -137.537 332.996 25.589 1.500 258
260 3 -143.610 334.383 27.694 1.800 259
261 3 -143.545 324.073 27.125 2.100 260
262 3 -142.110 326.564 18.478 1.500 261
263 3 -152.200 326.882 25.132 1.500 262
264 3 -155.813 326.449 19.017 1.500 263
265 3 -157.497 326.546 16.547 1.500 264
266 3 -164.751 325.972 22.110 1.200 265
267 3 -165.553 327.194 20.544 1.440 266
268 3 -150.377 328.877 39.124 1.800 254
269 3 -159.020 324.239 40.152 1.475 268
270 3 -150.169 329.752 36.081 1.296 269
271 3 -151.043 321.975 34.559 1.500 270
272 3 -146.351 317.691 37.468 1.200 271
273 3 -162.665 322.577 37.482 1.500 272
274 3 -152.015 323.032 30.991 1.500 273
275 3 -151.029 322.284 28.265 1.500 270
276 3 -159.779 322.174 31.359 1.500 275
277 3 -160.628 320.983 33.697 1.500 275
278 3 -162.768 321.119 32.712 1.500 277
279 3 -163.017 319.154 31.325 1.536 278
280 3 -172.673 313.028 39.126 1.500 279
281 3 -185.612 314.200 45.607 1.200 280
282 3 -193.299 311.921 43.801 1.536 281
283 3 22.162 259.158 19.001 3.960 130
284 3 12.926 271.519 13.995 4.666 283
285 3 20.526 273.276 10.259 0.672 284
286 3 15.246 271.246 16.744 0.759 285
287 3 25.642 278.926 16.822 0.750 286
288 3 17.504 280.356 17.416 0.300 287
289 3 20.772 280.125 20.557 0.750 287
290 3 9.408 275.934 17.357 4.666 284
291 3 13.722 275.857 20.065 4.800 290
292 3 2.855 277.974 14.709 1.215 291
293 3 -3.637 282.221 24.181 1.500 292
294 3 -2.184 282.697 19.225 1.500 293
295 3 -9.312 280.059 28.378 1.800 294
296 3 -22.473 286.258 32.174 1.800 295
297 3 -27.970 287.575 32.832 2.100 296
298 3 -42.092 301.800 27.826 1.800 297
299 3 -40.853 303.465 31.085 1.500 298
300 3 -44.881 305.916 27.600 1.500 299
301 3 -41.506 313.656 31.159 1.536 300
302 3 9.051 286.969 13.145 4.800 291
303 3 11.070 281.184 13.229 0.600 302
304 3 10.574 287.389 22.374 0.675 303
305 3 17.386 288.368 18.477 0.691 304
306 3 22.397 287.800 17.449 0.675 305
307 3 3.881 288.477 18.626 4.800 302
308 3 0.094 288.060 11.388 6.300 307
309 3 9.780 295.447 13.227 1.200 308
310 3 0.725 292.500 18.120 6.300 308
311 3 7.943 305.569 12.630 2.074 310
312 3 4.182 311.389 7.561 1.800 311
313 3 15.983 310.749 12.467 1.500 312
314 3 17.537 316.647 6.994 1.613 313
315 3 14.435 319.061 10.061 1.536 314
316 3 22.065 309.624 10.984 1.440 315
317 3 12.454 311.992 9.383 1.800 312
318 3 12.265 320.971 12.017 1.800 317
319 3 10.519 318.679 10.260 1.500 318
320 3 11.959 321.257 11.168 1.500 319
321 3 14.441 321.637 6.155 1.800 320
322 3 14.116 322.255 5.132 1.500 321
323 3 18.395 325.113 5.096 1.500 322
324 3 19.845 324.735 6.192 1.500 323
325 3 23.179 327.076 0.245 1.500 324
326 3 17.152 330.198 0.207 1.037 325
327 3 16.632 326.544 3.745 0.720 326
328 3 21.096 335.814 0.570 1.200 327
329 3 18.874 333.055 -0.567 1.500 328
330 3 0.759 299.657 16.074 6.300 310
331 3 -9.999 294.208 22.530 1.344 330
332 3 -5.237 296.466 20.631 6.300 330
333 3 -1.269 303.147 12.635 6.300 332
334 3 -12.031 299.057 20.333 0.675 333
335 3 -24.633 304.355 26.532 0.750 334
336 3 -5.225 309.124 19.349 6.300 333
337 3 -4.980 318.650 14.471 6.900 336
338 3 -16.148 320.480 11.473 3.600 337
339 3 -28.151 311.918 20.453 0.720 338
340 3 -31.157 315.035 24.115 0.750 339
341 3 -30.400 307.544 27.470 0.750 340
342 3 -29.739 307.787 24.491 0.720 341
343 3 -31.457 304.664 27.125 0.750 342
344 3 -18.124 319.770 13.505 3.600 338
345 3 -28.871 320.342 20.507 3.600 344
346 3 -28.537 319.565 15.248 1.352 345
347 3 -29.892 319.322 14.893 1.500 346
348 3 -22.731 324.544 13.122 0.720 347
349 3 -33.862 324.460 15.984 1.500 347
350 3 -32.668 327.802 17.512 1.200 349
351 3 -30.200 328.486 14.556 1.500 350
352 3 -34.709 332.143 14.545 1.800 351
353 3 -38.103 328.805 18.951 1.500 352
354 3 -34.358 331.251 15.317 1.200 353
355 3 -37.954 329.172 16.861 0.720 354
356 3 -32.697 326.187 17.697 1.500 353
357 3 -43.403 332.852 11.496 1.500 356
358 3 -38.803 333.737 12.565 1.500 357
359 3 -36.261 335.500 10.871 1.500 358
360 3 -38.662 336.054 7.860 1.800 359
361 3 -37.998 333.862 16.328 1.500 360
362 3 -37.506 331.300 7.479 1.200 358
363 3 -46.902 334.783 12.067 1.440 362
364 3 -43.052 332.278 9.083 1.500 363
365 3 -40.661 338.147 11.298 0.750 364
366 3 -28.261 321.826 20.046 3.600 345
367 3 -30.213 317.207 18.955 0.911 366
368 3 -34.983 318.615 23.983 1.200 367
369 3 -27.160 319.906 21.676 0.720 368
370 3 -33.750 317.512 15.870 3.600 366
371 3 -42.660 320.441 19.862 0.506 370
372 3 -40.704 324.562 23.383 0.720 371
373 3 -42.474 319.244 28.551 0.720 372
374 3 -39.362 317.832 27.714 0.672 373
375 3 -45.719 327.138 21.282 3.600 370
376 3 -48.947 324.650 25.347 3.000 375
377 3 -57.882 325.672 21.389 1.152 376
378 3 -63.627 323.419 24.418 1.125 377
379 3 -47.788 327.541 23.398 3.000 376
380 3 -55.123 330.636 19.728 2.520 379
381 3 -54.057 328.960 20.963 0.675 380
382 3 -62.915 325.091 18.401 0.720 381
383 3 -52.291 331.222 19.864 2.520 380
384 3 -57.212 327.668 27.050 1.536 383
385 3 -58.558 331.921 25.102 1.500 384
386 3 -68.406 330.289 21.769 1.500 385
387 3 -69.100 336.183 26.807 1.416 386
388 3 -73.501 335.206 26.732 0.720 387
389 3 -79.856 331.511 24.248 0.750 388
390 3 -84.813 329.213 27.127 0.750 389
391 3 -96.204 331.992 29.910 0.750 390
392 3 -71.373 329.546 22.852 1.500 387
393 3 -67.767 333.345 21.575 1.200 392
394 3 -70.138 333.624 20.789 1.200 393
395 3 -74.002 334.660 25.615 1.200 394
396 3 -87.817 327.331 30.040 1.500 395
397 3 -84.107 334.726 24.275 1.500 396
398 3 -87.268 334.142 21.106 1.800 397
399 3 -84.841 333.925 21.491 1.200 398
400 3 -86.521 334.074 21.621 1.200 399
401 3 -57.906 337.109 15.568 2.520 383
402 3 -77.096 335.242 20.220 2.520 401
403 3 -69.442 334.397 9.180 2.520 402
404 3 -64.229 342.161 14.177 1.382 403
405 3 -64.369 345.098 12.951 0.720 404
406 3 -61.219 344.730 12.995 1.125 404
407 3 -68.519 334.662 10.507 2.520 403
408 3 -84.255 336.037 13.314 0.540 407
409 3 -86.718 339.864 12.538 0.720 408
410 3 -93.933 338.635 16.788 0.562 409
411 3 -100.790 338.091 21.308 0.750 409
412 3 -105.610 332.751 25.718 0.750 411
413 3 -104.054 337.022 26.933 0.750 412
414 3 -74.283 341.961 10.220 2.520 407
415 3 -76.429 340.694 6.900 2.100 414
416 3 -76.940 348.596 8.842 0.900 415
417 3 -86.678 337.167 5.596 2.100 415
418 3 -89.481 332.849 6.420 0.600 417
419 3 -106.845 331.515 13.812 0.720 418
420 3 -103.696 335.264 18.656 0.720 419
421 3 -114.866 341.881 21.307 0.720 420
422 3 -97.865 335.843 15.365 0.750 419
423 3 -103.416 334.869 23.648 0.600 422
424 3 -116.579 327.310 25.602 0.768 423
425 3 -92.627 339.050 4.173 2.100 417
426 3 -87.448 343.061 1.543 2.100 425
427 3 -89.766 343.698 -0.222 0.400 426
428 3 -89.258 342.387 3.889 2.100 426
429 3 -100.354 341.500 10.142 0.900 428
430 3 -110.765 339.299 13.500 0.672 429
431 3 -115.262 343.252 20.129 0.720 430
432 3 -94.777 340.938 7.890 2.074 428
433 3 -100.849 348.086 8.373 0.720 432
434 3 -101.832 341.009 2.803 1.200 433
435 3 -96.977 344.934 3.199 1.500 432
436 3 -96.055 349.130 1.699 1.500 435
437 3 -91.829 344.045 4.075 0.746 435
438 3 -97.052 346.581 8.832 1.200 437
439 3 -86.747 347.245 6.546 1.200 438
440 3 -84.017 350.069 1.302 1.200 439
441 3 -5.741 319.734 11.256 4.800 337
442 3 -0.742 323.444 9.984 1.382 441
443 3 -6.408 323.216 9.732 4.800 441
444 3 -9.396 330.249 16.555 5.040 443
445 3 -5.811 331.644 17.713 1.080 444
446 3 4.542 329.631 9.130 1.500 445
447 3 0.027 326.205 9.847 1.800 446
448 3 -6.507 335.202 8.770 5.040 444
449 3 2.461 340.528 4.914 1.800 448
450 3 -2.119 331.250 8.339 0.750 449
451 3 3.466 337.392 0.126 1.800 449
452 3 9.057 337.869 -1.152 1.500 451
453 3 10.214 339.563 -8.115 1.800 452
454 3 12.449 335.903 -0.875 0.750 451
455 3 9.624 336.971 -4.848 0.600 454
456 3 18.368 337.753 0.710 0.750 455
457 3 -8.833 332.219 13.845 4.320 448
458 3 -12.116 335.246 10.943 0.600 457
459 3 -9.563 338.023 4.655 4.320 457
460 3 -24.795 334.172 9.483 0.750 459
461 3 -9.316 340.504 1.723 4.320 459
462 3 -15.734 342.759 0.349 1.500 461
463 3 -9.808 341.009 7.201 1.500 462
464 3 -13.849 342.844 -2.219 1.500 463
465 3 -11.932 342.257 -1.624 1.200 464
466 3 -23.482 335.530 5.066 3.960 461
467 3 -24.791 341.148 9.129 0.691 466
468 3 -33.300 340.790 3.315 0.750 467
469 3 -28.102 340.729 4.028 0.600 468
470 3 -41.017 340.701 7.664 0.720 469
471 3 -43.991 341.029 6.462 0.720 470
472 3 -44.153 342.982 7.494 0.768 471
473 3 -42.416 339.515 0.395 0.675 472
474 3 -56.133 336.548 8.565 0.750 473
475 3 -23.584 342.305 3.111 3.960 466
476 3 -19.823 352.640 -4.684 1.344 475
477 3 -5.158 358.901 -7.412 1.210 476
478 3 -15.080 355.052 -9.352 1.440 477
479 3 -12.101 355.898 -11.551 1.728 478
480 3 -12.465 356.573 -9.158 1.680 479
481 3 -10.289 358.344 -14.265 1.500 480
482 3 -21.893 343.729 -0.370 3.960 475
483 3 -28.248 342.009 6.961 2.400 482
484 3 -24.133 349.938 -1.099 1.800 483
485 3 -23.059 357.511 -12.379 2.100 484
486 3 -19.539 358.418 -14.304 1.800 485
487 3 -23.826 361.759 -17.868 0.672 486
488 3 -27.391 356.985 -15.348 0.600 487
489 3 -16.547 361.501 -18.078 1.800 486
490 3 -17.775 358.920 -17.296 2.100 489
491 3 -11.003 361.217 -20.227 2.100 490
492 3 -13.850 361.861 -23.530 1.800 491
493 3 -13.982 362.718 -15.404 1.800 492
494 3 -4.549 363.722 -21.102 1.800 493
495 3 -7.087 367.508 -21.477 0.750 494
496 3 -15.252 369.379 -31.033 0.720 495
497 3 2.012 372.955 -33.445 1.200 494
498 3 -8.430 367.225 -31.914 0.750 497
499 3 -27.350 343.471 3.015 2.400 483
500 3 -36.636 355.816 -1.575 2.160 499
501 3 -35.126 351.707 -3.806 0.720 500
502 3 -39.921 353.138 -7.036 2.100 500
503 3 -37.774 358.827 -12.713 2.100 502
504 3 -38.778 357.094 -15.556 1.800 503
505 3 -35.035 356.197 -16.792 1.800 504
506 3 -39.041 365.604 -24.625 1.500 505
507 3 -46.851 355.028 -13.774 1.500 503
508 3 -53.731 351.496 -12.140 0.600 507
509 3 -54.153 357.793 -12.785 1.500 507
510 3 -52.185 353.425 -17.400 0.750 509
511 3 -54.056 355.006 -15.289 0.768 509
512 3 -47.426 354.530 -16.705 1.125 511
513 3 -50.620 361.104 -14.362 0.750 512
514 3 -35.807 347.219 0.601 1.800 499
515 3 -46.298 347.947 0.650 0.600 514
516 3 -45.238 350.071 -3.225 1.800 514
517 3 -46.372 350.671 -1.187 2.100 516
518 3 -52.776 347.430 -3.100 1.800 517
519 3 -47.658 347.111 -3.079 0.720 518
520 3 -55.726 342.621 0.571 1.800 518
521 3 -58.552 343.821 6.095 0.450 520
522 3 -58.809 346.620 0.919 1.800 520
523 3 -68.066 344.373 4.135 0.750 522
524 3 -59.155 348.807 -1.390 1.800 522
525 3 -47.104 354.358 -4.210 0.400 524
526 3 -61.254 350.861 -6.544 1.800 524
527 3 -59.822 349.190 -0.857 0.750 526
528 3 -65.623 343.722 2.224 0.300 527
529 3 -73.670 346.999 4.047 0.750 527
530 3 -76.288 351.198 2.749 0.750 529
531 3 -70.549 353.416 3.253 0.750 530
532 3 -83.105 350.429 9.106 1.200 531
533 3 -81.084 347.882 4.757 1.200 532
534 3 -81.634 351.268 6.113 0.720 533
535 3 -86.547 349.606 6.928 0.900 534
536 3 -70.480 355.169 0.798 1.500 526
537 3 -56.247 346.810 -7.051 1.500 536
538 3 -72.149 350.373 -5.810 0.672 537
539 3 -77.831 347.569 -1.542 0.720 538
540 3 -77.336 349.906 -3.092 0.720 539
541 3 -63.108 351.537 0.423 1.500 537
542 3 -70.049 353.788 -8.473 1.500 541
543 3 -65.670 357.730 -12.159 1.500 542
544 3 -70.461 351.942 -13.528 1.382 543
545 3 -66.859 350.097 -15.345 1.200 544
546 3 -60.069 352.484 -20.004 1.200 545
547 3 -63.361 358.646 -20.737 1.500 546
548 3 -58.267 355.033 -16.037 1.500 547
549 3 -66.385 350.793 -18.952 1.500 545
550 3 -70.850 351.143 -17.104 1.125 549
551 3 -75.797 355.782 -16.884 0.720 550
552 3 -76.758 348.496 -16.541 0.691 551
553 3 80.217 229.306 28.412 10.451 104
554 3 97.350 225.020 25.556 1.296 553
555 3 107.235 226.573 20.887 1.500 554
556 3 91.887 214.958 31.947 1.500 554
557 3 102.603 223.393 28.867 1.500 556
558 3 109.395 222.877 26.226 1.800 557
559 3 112.911 221.837 29.489 1.500 558
560 3 115.669 226.135 21.949 1.680 559
561 3 118.267 223.116 18.230 1.440 560
562 3 115.093 219.512 28.669 1.500 559
563 3 106.669 218.508 31.825 1.500 562
564 3 119.874 217.452 28.298 1.382 563
565 3 123.234 219.101 32.163 1.382 564
566 3 131.076 222.720 23.159 1.200 565
567 3 128.855 219.584 27.159 0.300 566
568 3 135.395 218.205 19.595 1.500 566
569 3 133.745 224.264 21.612 1.500 568
570 3 136.793 221.002 20.792 1.500 569
571 3 136.046 221.919 17.540 1.500 570
572 3 139.296 215.594 27.394 1.440 565
573 3 130.398 209.885 32.071 0.750 572
574 3 127.008 207.402 32.732 0.750 573
575 3 128.509 208.668 25.433 0.768 573
576 3 148.755 215.382 23.453 1.215 572
577 3 146.087 215.374 25.127 1.200 576
578 3 156.665 213.301 26.314 1.500 577
579 3 152.355 215.840 27.429 1.500 578
580 3 150.282 209.482 26.178 1.800 579
581 3 147.705 211.963 25.798 1.012 580
582 3 154.507 211.307 26.084 1.728 580
583 3 88.458 237.270 19.135 10.451 553
584 3 109.109 235.859 19.774 1.500 583
585 3 111.518 233.224 17.527 0.750 584
586 3 109.428 233.715 17.570 1.500 584
587 3 112.249 241.015 11.534 0.720 586
588 3 112.413 234.023 10.298 1.500 586
589 3 126.296 233.763 10.950 1.680 588
590 3 123.070 236.079 10.210 1.800 589
591 3 121.023 231.766 14.999 1.597 590
592 3 112.284 227.283 17.174 0.750 591
593 3 129.437 239.026 8.298 1.800 590
594 3 123.994 240.790 6.199 0.562 593
595 3 134.411 240.129 7.254 1.800 593
596 3 133.030 239.471 7.863 2.100 595
597 3 132.888 234.854 4.788 1.382 596
598 3 128.076 229.470 11.287 1.344 597
599 3 130.123 231.157 10.557 0.750 597
600 3 135.418 230.636 12.778 1.500 599
601 3 134.120 230.889 12.712 1.200 600
602 3 139.589 231.489 10.449 1.200 601
603 3 135.169 239.784 9.937 2.100 596
604 3 143.283 240.111 2.651 1.800 603
605 3 144.585 233.467 9.484 1.200 604
606 3 147.806 236.951 9.759 1.200 605
607 3 144.604 229.976 10.216 1.500 606
608 3 143.260 231.293 11.679 1.500 607
609 3 147.143 232.482 11.962 1.200 608
610 3 145.479 234.750 10.378 1.500 609
611 3 140.828 242.766 10.351 2.100 604
612 3 143.235 247.755 2.988 0.675 611
613 3 148.954 244.907 9.793 1.800 611
614 3 147.258 243.426 7.790 2.400 613
615 3 156.354 236.276 6.446 1.500 614
616 3 162.750 235.750 5.148 1.500 615
617 3 161.691 234.295 8.530 1.800 616
618 3 164.903 232.746 7.374 1.200 617
619 3 165.444 236.079 9.097 1.500 618
620 3 171.152 231.893 7.897 1.800 619
621 3 177.015 237.456 7.021 1.500 620
622 3 185.436 239.053 4.757 1.500 621
623 3 189.174 235.184 6.718 1.500 622
624 3 193.344 241.559 3.864 1.800 623
625 3 201.392 233.314 6.671 1.500 624
626 3 165.642 234.176 5.199 1.500 617
627 3 158.536 234.478 9.793 1.500 626
628 3 157.882 222.543 11.103 1.800 627
629 3 162.600 223.840 13.266 1.500 628
630 3 165.110 221.215 6.450 2.100 629
631 3 165.683 220.236 14.610 1.800 630
632 3 163.598 215.569 18.700 1.500 631
633 3 170.148 221.542 20.744 1.500 632
634 3 164.964 212.244 20.382 1.080 633
635 3 164.751 215.570 18.424 1.500 633
636 3 171.549 219.908 21.573 1.500 635
637 3 154.493 247.318 3.286 1.800 614
638 3 158.653 247.332 6.142 1.800 637
639 3 161.473 248.504 5.468 2.400 638
640 3 159.494 246.563 2.199 1.500 639
641 3 176.348 247.510 3.003 0.720 640
642 3 179.972 250.836 3.482 0.750 641
643 3 190.678 251.821 -1.044 0.600 642
644 3 191.083 251.840 4.803 0.720 643
645 3 196.597 252.109 -2.449 0.720 644
646 3 160.390 249.088 -3.058 1.500 640
647 3 166.784 252.575 -3.363 1.800 646
648 3 164.300 252.116 -4.993 0.675 647
649 3 161.228 256.175 -3.949 0.600 648
650 3 161.624 254.049 -5.869 0.750 649
651 3 158.907 257.293 -6.087 0.750 650
652 3 166.164 251.371 1.371 1.800 647
653 3 173.796 255.284 -4.177 1.500 652
654 3 167.661 260.082 0.852 2.100 653
655 3 173.469 254.018 -2.473 1.500 654
656 3 178.556 254.981 -2.038 1.500 655
657 3 188.906 260.364 -11.807 1.500 656
658 3 193.398 257.450 -6.357 1.200 657
659 3 188.227 263.674 -3.314 1.500 658
660 3 186.500 259.603 -2.364 1.800 659
661 3 197.417 263.200 -3.995 1.200 660
662 3 192.956 262.273 -2.038 1.500 661
663 3 98.702 241.656 9.786 8.640 583
664 3 81.334 245.843 10.232 1.200 663
665 3 69.591 249.222 14.434 0.750 664
666 3 71.925 245.204 12.059 0.720 665
667 3 68.953 245.649 12.315 0.750 666
668 3 90.006 241.784 13.692 8.640 663
669 3 90.601 249.535 12.658 8.640 668
670 3 107.451 242.422 3.701 0.750 669
671 3 118.647 250.185 4.683 1.125 670
672 3 91.646 254.778 9.099 8.640 669
673 3 95.375 255.351 1.823 9.504 672
674 3 106.206 255.886 -0.307 1.440 673
675 3 126.102 254.873 -2.037 1.500 674
676 3 125.218 256.075 -0.883 1.500 675
677 3 135.007 252.569 -0.686 1.500 676
678 3 134.448 253.583 -0.259 1.500 677
679 3 137.085 250.669 -8.591 1.500 678
680 3 140.105 249.456 0.993 1.500 679
681 3 134.940 263.301 -4.638 1.440 675
682 3 131.734 257.449 -9.089 0.750 681
683 3 137.978 259.092 -11.257 0.750 682
684 3 134.224 259.355 -5.040 1.080 683
685 3 148.754 262.543 -8.799 0.675 684
686 3 151.720 264.483 -7.560 0.750 685
687 3 155.337 261.117 -7.713 0.691 686
688 3 95.831 259.253 -1.137 9.504 673
689 3 117.637 266.384 -4.208 2.400 688
690 3 111.917 263.411 -8.307 3.000 689
691 3 126.439 265.265 -5.937 1.215 690
692 3 116.193 262.795 -1.758 1.500 691
693 3 120.635 260.059 -3.019 1.500 692
694 3 119.714 268.868 -9.650 3.000 690
695 3 114.379 264.851 -8.397 2.700 694
696 3 122.454 267.655 -6.144 0.750 695
697 3 126.106 269.371 -9.147 1.500 696
698 3 137.797 271.803 -10.945 0.750 697
699 3 131.813 269.853 -11.979 1.440 697
700 3 131.332 262.418 -4.794 1.440 699
701 3 130.502 265.641 -6.615 1.440 700
702 3 130.478 269.692 -16.597 2.400 695
703 3 128.120 277.134 -11.205 2.400 702
704 3 126.213 278.709 -13.125 3.000 703
705 3 124.541 277.985 -15.713 0.750 704
706 3 132.176 281.447 -15.125 2.400 704
707 3 138.454 273.022 -21.284 1.500 706
708 3 142.386 277.106 -18.857 1.500 707
709 3 145.947 270.879 -18.193 1.200 708
710 3 144.572 269.895 -15.637 1.382 709
711 3 137.042 283.662 -26.346 2.100 706
712 3 146.365 287.902 -28.100 1.500 711
713 3 141.583 286.341 -29.001 1.800 712
714 3 144.320 288.937 -28.145 1.800 713
715 3 141.097 291.880 -28.675 1.500 714
716 3 152.105 296.207 -31.971 1.800 715
717 3 152.778 297.586 -31.460 1.728 716
718 3 150.750 286.861 -25.965 1.800 711
719 3 158.688 286.000 -24.502 2.400 718
720 3 155.724 278.557 -22.745 2.100 719
721 3 155.518 278.164 -21.878 1.800 720
722 3 165.749 279.740 -24.323 1.500 721
723 3 157.161 274.525 -24.654 1.500 722
724 3 172.111 281.521 -24.075 1.500 723
725 3 156.783 273.571 -22.731 0.750 724
726 3 165.847 278.488 -18.971 1.500 724
727 3 161.754 278.859 -20.676 1.500 726
728 3 170.715 276.530 -22.928 1.125 727
729 3 173.191 273.186 -20.661 1.680 728
730 3 169.349 273.352 -15.230 1.500 729
731 3 169.603 276.070 -19.210 1.440 730
732 3 190.027 275.043 -21.475 1.500 731
733 3 153.657 284.706 -23.208 2.400 719
734 3 163.995 285.718 -25.851 1.800 733
735 3 167.908 288.616 -24.561 2.100 734
736 3 182.711 292.542 -29.450 2.100 735
737 3 180.630 287.485 -24.995 1.440 736
738 3 182.740 289.509 -28.230 1.728 737
739 3 182.034 284.816 -22.883 1.728 738
740 3 183.755 289.180 -27.390 1.500 739
741 3 191.002 288.914 -25.962 1.500 740
742 3 194.316 283.966 -19.560 1.920 741
743 3 196.200 283.772 -23.472 1.500 742
744 3 192.168 283.013 -19.466 1.728 743
745 3 207.925 282.455 -23.452 1.200 744
746 3 188.815 294.602 -30.973 2.160 736
747 3 183.815 297.509 -28.087 1.800 746
748 3 189.756 301.938 -32.293 1.728 747
749 3 192.892 301.914 -31.654 1.152 748
750 3 197.884 300.671 -31.026 1.200 749
751 3 199.311 300.412 -30.286 0.691 750
752 3 197.643 308.444 -33.174 1.125 751
753 3 203.869 306.821 -28.311 1.500 752
754 3 200.198 293.885 -28.106 1.500 753
755 3 200.645 297.198 -30.130 1.344 754
756 3 200.545 292.693 -25.137 1.200 755
757 3 199.500 296.212 -27.354 1.500 756
758 3 206.598 301.062 -30.153 1.500 757
759 3 211.729 296.014 -26.141 1.500 758
760 3 206.082 296.234 -25.656 1.200 759
761 3 210.718 298.855 -27.109 1.800 760
762 3 184.374 295.603 -32.012 1.728 748
763 3 203.640 307.484 -29.219 1.440 762
764 3 204.691 306.080 -32.290 1.200 763
765 3 205.811 311.808 -33.401 1.440 764
766 3 205.496 307.622 -35.136 1.680 765
767 3 207.169 310.672 -39.611 1.920 766
768 3 194.343 306.474 -38.031 2.074 762
769 3 196.762 313.544 -42.745 1.500 768
770 3 198.611 312.619 -36.348 1.800 769
771 3 201.268 313.980 -42.370 1.800 770
772 3 202.607 319.466 -44.913 1.500 771
773 3 204.185 318.552 -42.840 1.500 772
774 3 204.589 319.628 -44.366 1.680 773
775 3 206.375 326.586 -49.934 1.500 774
776 3 213.238 319.616 -41.741 1.680 775
777 3 213.407 321.984 -47.684 1.440 776
778 3 220.142 318.009 -41.814 2.100 777
779 3 224.590 318.119 -45.874 1.500 778
780 3 226.431 317.549 -46.339 1.500 779
781 3 226.402 323.409 -38.243 1.536 780
782 3 231.501 330.504 -36.742 1.536 781
783 3 221.552 328.162 -40.872 0.675 781
784 3 229.082 329.314 -37.696 0.750 783
785 3 226.460 333.574 -40.013 0.750 784
786 3 228.978 331.257 -42.435 0.750 785
787 3 227.584 334.426 -34.086 0.750 786
788 3 232.961 334.958 -39.995 0.720 787
789 3 226.658 342.602 -35.643 0.750 788
790 3 89.243 265.287 -3.711 7.200 688
791 3 80.276 259.575 1.708 0.900 790
792 3 79.410 265.555 5.257 1.200 791
793 3 71.654 256.643 1.535 1.500 792
794 3 74.520 266.753 -0.677 1.200 793
795 3 73.506 261.597 5.053 1.500 794
796 3 88.345 269.423 -9.768 7.200 790
797 3 74.243 267.136 1.252 0.750 796
798 3 91.192 266.716 -9.624 7.200 796
799 3 99.044 273.823 -7.041 8.640 798
800 3 110.446 273.423 -19.504 1.800 799
801 3 102.036 273.187 -17.316 8.640 799
802 3 104.093 281.649 -22.244 4.200 801
803 3 99.614 288.253 -20.507 1.800 802
804 3 98.242 294.176 -16.891 1.800 803
805 3 101.662 296.899 -19.125 1.800 804
806 3 101.123 297.910 -24.990 2.100 805
807 3 105.657 299.294 -25.954 0.900 806
808 3 104.909 300.088 -28.053 2.400 807
809 3 114.179 305.782 -28.583 2.100 808
810 3 108.555 301.491 -27.793 1.800 809
811 3 115.586 305.855 -33.318 2.100 810
812 3 106.129 308.450 -31.810 2.400 811
813 3 110.553 308.770 -31.247 1.500 812
814 3 100.665 310.900 -28.403 0.768 813
815 3 100.707 314.811 -29.180 1.200 814
816 3 103.465 315.496 -31.578 0.768 815
817 3 103.592 314.595 -32.565 0.750 816
818 3 102.581 315.819 -34.180 1.500 813
819 3 112.434 309.891 -34.468 1.800 818
820 3 107.046 314.100 -36.561 1.500 819
821 3 120.884 317.232 -41.563 1.800 820
822 3 114.480 319.600 -36.034 1.500 821
823 3 120.881 320.478 -43.149 1.800 822
824 3 115.129 320.582 -45.045 1.680 823
825 3 107.073 321.414 -41.823 1.728 824
826 3 111.747 321.074 -38.626 0.750 825
827 3 110.745 326.037 -44.035 1.800 826
828 3 112.937 323.806 -43.523 0.691 827
829 3 124.250 321.756 -39.063 1.800 823
830 3 114.643 319.934 -40.675 1.500 829
831 3 122.756 324.854 -35.534 1.500 830
832 3 129.532 326.465 -42.546 1.500 831
833 3 134.438 327.747 -43.894 1.382 832
834 3 113.302 324.508 -42.011 1.500 830
835 3 124.483 326.291 -43.730 1.440 834
836 3 125.701 326.516 -42.489 0.750 835
837 3 128.889 323.678 -47.502 0.900 836
838 3 129.635 326.859 -46.304 0.720 837
839 3 134.602 322.271 -47.099 0.750 838
840 3 133.681 320.816 -44.357 0.672 839
841 3 138.342 325.154 -44.742 0.750 840
842 3 138.203 319.537 -44.322 0.600 841
843 3 111.256 285.217 -22.614 3.240 802
844 3 107.421 284.268 -24.080 3.456 843
845 3 116.478 284.235 -24.911 0.600 844
846 3 122.488 288.511 -31.772 3.456 844
847 3 128.049 286.172 -34.806 0.768 846
848 3 117.937 288.133 -32.371 3.456 846
849 3 117.334 292.209 -30.655 3.900 848
850 3 137.614 300.400 -37.270 1.200 849
851 3 130.161 299.035 -34.286 3.900 849
852 3 131.559 302.488 -37.022 3.629 851
853 3 137.976 308.426 -37.085 3.888 852
854 3 139.884 309.594 -35.203 3.456 853
855 3 152.530 317.405 -45.089 3.300 854
856 3 147.821 326.265 -43.051 1.500 855
857 3 151.881 327.281 -38.473 1.500 856
858 3 149.259 331.435 -43.253 1.500 857
859 3 149.879 334.472 -50.825 1.500 858
860 3 145.743 330.835 -42.605 1.500 859
861 3 155.563 334.016 -45.189 1.500 860
862 3 152.574 332.673 -47.735 1.800 861
863 3 145.384 334.971 -47.256 0.750 862
864 3 144.928 335.267 -48.068 1.200 863
865 3 144.632 339.919 -48.547 0.750 864
866 3 151.142 341.045 -48.788 1.500 862
867 3 150.483 340.698 -51.583 1.500 866
868 3 148.141 340.957 -50.939 0.750 867
869 3 155.286 342.135 -54.156 1.200 868
870 3 144.524 335.990 -53.265 0.750 869
871 3 144.064 340.288 -51.326 0.750 870
872 3 143.707 337.112 -50.763 1.080 871
873 3 157.442 325.558 -46.857 3.300 855
874 3 156.932 329.170 -45.249 2.700 873
875 3 168.992 322.548 -49.091 1.536 874
876 3 163.192 320.957 -40.171 1.500 875
877 3 167.608 327.125 -45.808 1.200 876
878 3 165.157 325.124 -44.025 1.500 877
879 3 174.550 323.781 -46.870 1.500 878
880 3 173.680 323.409 -41.028 1.500 879
881 3 179.131 321.657 -39.060 1.200 880
882 3 184.840 319.948 -43.937 1.440 881
883 3 185.230 322.081 -44.410 1.440 882
884 3 166.090 334.871 -46.536 2.100 874
885 3 169.685 334.789 -49.457 2.880 884
886 3 174.996 332.930 -52.525 1.500 885
887 3 180.595 339.668 -47.594 1.500 886
888 3 186.374 336.477 -49.387 1.800 887
889 3 183.441 336.058 -46.168 1.680 888
890 3 193.858 333.607 -44.973 1.215 889
891 3 193.042 330.292 -45.393 1.500 890
892 3 196.784 333.207 -38.125 1.800 891
893 3 199.209 330.953 -41.886 1.500 892
894 3 195.233 342.132 -46.483 1.500 889
895 3 194.449 344.265 -50.965 1.500 894
896 3 195.991 344.687 -54.067 1.500 895
897 3 200.007 345.000 -52.254 1.800 896
898 3 197.445 349.996 -51.669 1.500 897
899 3 201.544 345.852 -51.128 1.843 898
900 3 208.472 346.558 -51.983 1.500 899
901 3 204.116 349.136 -50.938 1.012 900
902 3 208.031 340.638 -45.114 1.200 901
903 3 208.355 344.479 -43.842 0.900 902
904 3 171.892 336.247 -52.143 2.100 885
905 3 167.999 340.304 -56.100 3.000 904
906 3 163.130 333.771 -51.078 1.200 905
907 3 170.679 335.631 -52.194 1.500 906
908 3 158.064 338.233 -53.799 1.500 907
909 3 168.131 336.425 -60.431 1.800 908
910 3 160.396 337.964 -55.224 1.200 909
911 3 162.004 342.818 -52.258 1.200 910
912 3 160.046 341.620 -57.619 1.500 911
913 3 159.288 342.775 -61.868 1.200 912
914 3 163.905 344.202 -56.585 1.800 909
915 3 172.698 343.332 -54.630 1.800 914
916 3 168.640 346.104 -57.597 1.800 915
917 3 165.748 347.697 -59.244 2.100 916
918 3 174.555 348.064 -64.239 2.100 917
919 3 169.558 355.403 -63.010 1.500 918
920 3 171.432 351.559 -58.994 0.750 919
921 3 162.720 347.346 -58.343 0.750 920
922 3 158.590 346.790 -57.706 0.750 920
923 3 169.498 354.759 -65.216 1.500 919
924 3 175.811 352.099 -63.791 1.500 923
925 3 170.630 356.377 -72.486 1.500 924
926 3 168.205 354.436 -71.575 1.500 925
927 3 166.743 338.849 -48.747 2.100 904
928 3 175.878 341.005 -51.747 1.800 927
929 3 181.163 343.747 -55.059 2.400 928
930 3 182.517 340.567 -52.877 1.200 929
931 3 179.801 345.698 -49.789 1.200 930
932 3 187.779 349.801 -53.885 1.500 931
933 3 186.225 345.238 -56.070 1.800 932
934 3 202.473 354.998 -58.105 1.500 933
935 3 197.991 353.100 -63.629 1.500 934
936 3 204.374 354.490 -59.254 1.659 935
937 3 206.476 356.510 -64.286 1.440 936
938 3 180.869 349.840 -60.769 1.800 930
939 3 185.698 351.165 -63.440 1.800 938
940 3 186.282 357.054 -59.070 1.800 939
941 3 193.026 359.576 -70.798 1.800 940
942 3 189.283 362.338 -70.116 1.728 941
943 3 187.808 360.183 -73.029 1.440 942
944 3 185.340 360.279 -70.301 1.500 941
945 3 197.580 359.595 -72.120 1.500 944
946 3 195.111 360.801 -74.082 1.200 945
947 3 190.504 363.343 -70.928 1.440 946
948 3 195.652 368.402 -78.119 1.843 947
949 3 190.848 365.554 -77.753 1.500 948
950 3 191.634 370.071 -78.950 1.920 949
951 3 192.103 367.894 -78.801 0.750 950
952 3 194.279 368.572 -74.865 1.440 950
953 3 202.948 366.952 -77.243 1.008 952
954 3 195.612 358.580 -67.137 2.400 939
955 3 196.691 350.374 -65.351 1.500 954
956 3 193.258 349.646 -60.840 1.500 955
957 3 196.347 353.841 -64.895 1.500 956
958 3 206.372 359.388 -67.812 1.500 957
959 3 210.945 361.378 -71.876 1.215 958
960 3 213.478 359.787 -70.085 1.215 959
961 3 204.415 360.010 -66.138 1.500 960
962 3 207.992 365.282 -63.921 1.500 961
963 3 205.532 359.858 -70.614 1.500 959
964 3 197.220 365.225 -64.349 1.500 963
965 3 210.135 364.075 -64.207 1.800 964
966 3 205.403 364.501 -75.762 1.200 965
967 3 204.907 368.190 -66.844 1.440 966
968 3 90.631 276.462 -15.465 6.840 801
969 3 80.900 272.804 -7.370 1.012 968
970 3 65.369 269.095 -4.914 1.500 969
971 3 72.349 265.442 -8.197 1.500 970
972 3 70.269 271.502 -8.399 1.800 971
973 3 65.949 267.648 -2.282 1.800 972
974 3 83.927 274.226 -17.474 6.840 968
975 3 83.225 275.180 -17.399 6.480 974
976 3 72.329 282.348 -14.834 1.690 975
977 3 68.460 278.817 -10.193 1.500 976
978 3 66.367 281.400 -11.911 1.800 977
979 3 63.454 274.582 -11.606 1.500 978
980 3 55.879 271.539 -7.076 1.500 979
981 3 54.579 272.344 -7.314 1.500 980
982 3 60.527 276.693 -12.157 1.800 977
983 3 57.515 276.792 -13.527 1.680 982
984 3 54.689 282.644 -10.499 1.500 983
985 3 52.622 282.508 -9.968 1.500 984
986 3 48.076 282.090 -10.085 1.680 985
987 3 51.757 281.430 -16.265 1.500 986
988 3 51.181 281.234 -13.113 0.675 987
989 3 45.841 285.386 -14.596 0.720 988
990 3 81.735 284.996 -22.943 6.480 975
991 3 84.872 290.716 -28.473 6.840 990
992 3 67.859 291.747 -26.808 1.200 991
993 3 66.588 291.021 -18.587 1.500 992
994 3 63.113 292.328 -15.710 1.200 993
995 3 64.650 292.198 -22.143 1.080 994
996 3 52.300 289.090 -16.897 1.500 995
997 3 55.502 287.125 -20.232 0.720 996
998 3 59.465 292.578 -21.474 0.750 997
999 3 51.052 290.937 -17.543 0.750 998
1000 3 82.830 295.940 -26.115 6.840 991
1001 3 79.944 303.441 -28.167 5.875 1000
1002 3 75.108 302.787 -30.873 6.450 1001
1003 3 76.776 318.553 -32.763 4.355 1002
1004 3 59.665 325.510 -39.704 3.600 1003
1005 3 70.913 334.316 -33.170 0.768 1004
1006 3 61.163 327.800 -30.833 3.600 1004
1007 3 59.738 332.174 -35.520 3.456 1006
1008 3 49.856 332.444 -27.764 1.012 1007
1009 3 53.333 332.526 -31.492 1.440 1008
1010 3 39.043 333.579 -20.633 0.900 1009
1011 3 34.399 337.875 -17.372 0.750 1010
1012 3 34.507 338.095 -24.183 1.440 1011
1013 3 30.810 344.952 -22.348 1.536 1012
1014 3 59.089 339.871 -37.772 3.456 1007
1015 3 63.308 340.384 -37.405 0.600 1014
1016 3 46.758 341.834 -33.961 2.700 1014
1017 3 38.100 347.370 -37.866 3.226 1016
1018 3 40.545 351.436 -33.817 2.400 1017
1019 3 20.661 353.724 -31.919 1.536 1018
1020 3 17.173 357.729 -29.239 1.800 1019
1021 3 19.944 359.182 -26.637 1.500 1020
1022 3 18.389 366.171 -28.129 1.920 1021
1023 3 17.850 367.260 -28.394 1.920 1022
1024 3 32.477 355.873 -28.243 1.500 1018
1025 3 39.173 359.495 -36.863 1.800 1024
1026 3 30.865 363.744 -30.085 2.400 1025
1027 3 41.816 366.668 -34.813 2.100 1026
1028 3 40.020 372.369 -38.957 1.440 1027
1029 3 36.900 371.971 -34.781 1.800 1028
1030 3 38.757 373.809 -35.833 1.500 1029
1031 3 41.440 372.420 -36.364 1.200 1030
1032 3 35.161 380.669 -38.741 1.500 1031
1033 3 41.416 368.871 -34.525 1.690 1027
1034 3 41.987 364.717 -30.930 1.200 1033
1035 3 47.948 368.886 -34.355 1.680 1034
1036 3 48.371 373.192 -33.548 1.106 1035
1037 3 48.899 377.642 -40.108 1.382 1036
1038 3 46.435 372.129 -33.334 1.458 1037
1039 3 52.388 377.153 -41.118 1.200 1038
1040 3 92.540 320.454 -43.544 6.048 1002
1041 3 88.252 317.661 -37.100 5.100 1040
1042 3 86.394 328.719 -43.532 2.700 1041
1043 3 91.334 336.726 -53.431 1.800 1042
1044 3 80.729 339.265 -48.788 2.100 1043
1045 3 79.157 342.723 -54.343 1.500 1044
1046 3 78.005 346.791 -50.463 1.680 1045
1047 3 72.352 346.561 -53.259 1.800 1046
1048 3 89.094 328.109 -45.182 3.000 1042
1049 3 102.207 340.240 -51.458 2.400 1048
1050 3 90.736 339.962 -50.192 2.640 1049
1051 3 96.814 345.551 -50.509 2.400 1050
1052 3 93.177 339.958 -54.424 2.640 1051
1053 3 101.900 350.945 -57.649 1.800 1052
1054 3 92.691 349.957 -58.095 2.100 1053
1055 3 99.159 350.491 -66.180 2.640 1054
1056 3 97.065 351.339 -58.729 2.400 1055
1057 3 93.482 352.159 -61.994 2.100 1056
1058 3 95.715 352.435 -62.906 2.400 1057
1059 3 97.206 347.429 -61.645 1.500 1058
1060 3 107.303 350.829 -69.128 1.728 1059
1061 3 111.092 351.664 -65.985 1.500 1060
1062 3 105.007 358.034 -65.228 1.800 1061
1063 3 119.056 357.298 -68.094 1.800 1062
1064 3 118.878 358.285 -70.839 1.440 1063
1065 3 122.225 357.232 -76.367 1.536 1064
1066 3 122.010 362.394 -73.707 1.536 1065
1067 3 96.632 351.215 -64.300 2.400 1058
1068 3 88.606 349.548 -53.849 2.304 1067
1069 3 98.024 355.647 -64.622 2.400 1068
1070 3 95.362 355.669 -67.418 2.160 1069
1071 3 99.233 360.439 -65.745 1.500 1070
1072 3 101.722 360.856 -69.519 1.500 1071
1073 3 106.338 364.236 -75.172 1.500 1072
1074 3 106.022 362.792 -79.676 1.094 1073
1075 3 108.090 364.357 -80.088 1.152 1074
1076 3 113.462 357.878 -81.098 1.200 1075
1077 3 113.809 365.582 -82.498 1.200 1076
1078 3 115.996 362.823 -83.452 0.720 1077
1079 3 115.508 361.738 -76.088 0.750 1078
1080 3 123.255 370.218 -81.245 0.750 1079
1081 3 95.737 357.565 -73.044 1.680 1072
1082 3 98.013 360.608 -74.593 2.100 1081
1083 3 93.615 358.545 -74.186 1.597 1082
1084 3 81.905 360.825 -72.519 0.768 1083
1085 3 93.599 366.140 -74.782 0.720 1084
1086 3 80.496 366.380 -72.284 0.768 1085
1087 3 87.515 358.199 -76.186 1.597 1083
1088 3 82.722 359.676 -73.978 1.680 1087
1089 3 79.688 368.294 -67.747 1.690 1088
1090 3 78.993 366.488 -63.640 1.500 1089
1091 3 79.813 370.094 -62.153 0.400 1090
1092 3 69.748 368.442 -67.899 0.691 1091
1093 3 65.398 366.177 -58.621 1.500 1090
1094 3 66.559 368.293 -61.678 1.500 1093
1095 3 62.387 371.341 -62.595 1.800 1094
1096 3 92.752 358.624 -78.845 1.500 1082
1097 3 101.418 365.499 -79.681 1.200 1096
1098 3 97.426 362.717 -73.369 1.500 1097
1099 3 101.958 370.221 -77.647 1.200 1098
1100 3 96.435 370.179 -82.366 0.600 1099
1101 3 100.708 368.752 -70.352 0.750 1100
1102 3 102.129 365.099 -79.735 1.500 1096
1103 3 108.183 367.325 -80.077 1.500 1102
1104 3 107.990 361.527 -79.090 1.800 1103
1105 3 111.061 362.082 -81.289 1.475 1104
1106 3 105.670 362.395 -86.444 0.506 1105
1107 3 107.085 365.129 -83.449 0.750 1106
1108 3 110.987 368.474 -81.376 0.768 1107
1109 3 107.046 371.427 -76.104 0.768 1108
1110 3 108.114 365.011 -84.224 1.475 1105
1111 3 116.101 362.892 -78.725 1.597 1110
1112 3 112.382 371.672 -80.538 1.500 1111
1113 3 109.393 364.619 -82.941 1.215 1112
1114 3 111.517 368.314 -81.048 1.500 1113
1115 3 113.991 366.648 -80.173 1.440 1114
1116 3 103.571 330.842 -42.340 3.024 1041
1117 3 110.735 336.268 -49.201 3.000 1116
1118 3 109.686 336.756 -45.935 2.880 1117
1119 3 113.742 336.736 -49.116 0.900 1118
1120 3 113.887 333.709 -51.295 1.500 1119
1121 3 120.338 337.810 -46.127 1.800 1120
1122 3 132.623 341.682 -53.917 1.728 1121
1123 3 140.701 345.544 -53.146 0.750 1122
1124 3 130.914 336.917 -51.359 0.720 1123
1125 3 134.479 343.778 -59.111 1.728 1122
1126 3 145.030 345.476 -58.665 1.500 1125
1127 3 141.479 341.508 -51.773 1.500 1126
1128 3 140.725 347.686 -57.354 0.911 1127
1129 3 142.785 350.399 -56.740 1.593 1128
1130 3 114.895 338.807 -51.515 2.880 1118
1131 3 114.981 343.214 -51.068 2.419 1130
1132 3 120.631 341.590 -57.720 2.700 1131
1133 3 125.640 344.370 -61.257 1.500 1132
1134 3 128.606 348.223 -57.679 1.500 1133
1135 3 137.629 348.713 -61.669 1.500 1134
1136 3 136.432 352.828 -58.651 1.500 1135
1137 3 142.751 349.157 -69.978 1.800 1136
1138 3 154.116 352.301 -64.893 1.536 1137
1139 3 152.454 355.436 -67.738 1.800 1137
1140 3 151.394 357.453 -64.205 2.100 1139
1141 3 161.466 362.173 -68.210 1.800 1140
1142 3 161.491 359.353 -69.743 1.800 1141
1143 3 166.373 360.120 -71.955 1.800 1142
1144 3 173.584 363.829 -75.521 1.500 1143
1145 3 170.903 354.632 -73.937 1.344 1144
1146 3 180.747 358.441 -77.891 0.750 1145
1147 3 127.360 346.538 -62.761 2.100 1133
1148 3 132.293 350.570 -64.638 1.800 1147
1149 3 131.565 351.337 -67.030 1.139 1148
1150 3 112.358 353.887 -58.952 1.200 1149
1151 3 122.563 352.096 -58.276 1.440 1150
1152 3 124.715 354.809 -66.812 1.500 1151
1153 3 126.422 360.731 -68.129 1.597 1152
1154 3 124.550 356.754 -68.939 1.440 1153
1155 3 129.879 354.516 -66.384 1.800 1148
1156 3 136.640 355.993 -63.969 1.440 1155
1157 3 135.109 359.722 -69.172 1.440 1156
1158 3 149.099 361.486 -75.163 1.800 1157
1159 3 145.811 361.233 -75.534 1.800 1158
1160 3 146.653 361.238 -73.699 1.500 1159
1161 3 160.813 358.687 -79.153 1.800 1160
1162 3 154.967 362.063 -75.001 2.100 1161
1163 3 137.574 358.278 -73.832 1.800 1155
1164 3 129.970 355.677 -71.919 2.400 1163
1165 3 134.129 354.561 -74.844 1.500 1164
1166 3 143.187 359.650 -74.306 2.400 1165
1167 3 137.139 358.458 -73.603 1.440 1166
1168 3 135.817 363.595 -77.360 0.750 1167
1169 3 139.043 362.150 -79.149 1.800 1167
1170 3 142.699 360.676 -73.336 1.344 1169
1171 3 143.668 359.880 -79.489 1.475 1170
1172 3 145.745 363.444 -78.887 0.768 1171
1173 3 142.664 362.084 -79.967 0.768 1172
1174 3 143.600 359.214 -86.810 0.720 1172
1175 3 135.095 358.364 -82.964 0.750 1174
1176 3 140.894 365.001 -86.586 0.600 1175
1177 3 137.241 359.515 -82.732 0.750 1176
1178 3 129.691 360.296 -84.091 0.750 1177
1179 3 148.759 362.862 -79.575 1.500 1170
1180 3 148.035 363.152 -77.444 1.200 1179
1181 3 149.888 361.704 -80.728 1.800 1180
1182 3 151.617 361.268 -82.582 1.200 1181
1183 3 145.410 367.071 -77.584 1.500 1182
1184 3 155.723 363.135 -83.263 1.500 1183
1185 3 156.190 365.682 -81.477 1.728 1184
1186 3 156.827 357.016 -79.871 1.200 1185
1187 3 162.907 365.226 -89.103 0.750 1186
1188 3 164.162 363.599 -86.425 0.675 1187
1189 3 171.210 368.540 -86.515 0.768 1188
1190 3 172.825 365.985 -86.944 0.750 1189
1191 3 163.369 369.182 -88.078 1.728 1185
1192 3 163.297 366.257 -87.442 1.500 1191
1193 3 161.946 368.355 -92.498 1.800 1192
1194 3 165.579 370.941 -91.191 1.800 1193
1195 3 160.767 368.834 -88.870 1.500 1194
1196 3 155.195 367.611 -85.646 1.500 1195
1197 3 103.958 131.332 91.896 8.640 1
1198 3 116.618 118.620 104.301 8.280 1197
1199 3 114.109 101.484 105.079 8.280 1198
1200 3 130.529 93.564 110.396 7.200 1199
1201 3 138.169 82.221 118.521 7.500 1200
1202 3 147.151 76.479 126.615 9.704 1201
1203 3 172.699 59.948 137.498 7.500 1202
1204 3 180.822 46.707 145.199 7.500 1203
1205 3 187.408 42.717 145.735 9.000 1204
1206 3 214.707 25.629 155.785 8.294 1205
1207 3 224.157 19.524 165.626 8.640 1206
1208 3 237.865 14.669 163.253 7.800 1207
1209 3 238.038 0.684 171.474 7.800 1208
1210 3 252.208 7.585 164.967 1.555 1209
1211 3 258.717 13.279 160.947 1.200 1210
1212 3 270.249 16.317 164.338 1.500 1211
1213 3 274.615 20.526 165.805 1.500 1212
1214 3 262.568 7.425 166.380 1.555 1210
1215 3 270.374 15.202 167.753 2.100 1214
1216 3 281.779 12.193 166.476 1.680 1215
1217 3 253.666 4.840 169.990 7.800 1209
1218 3 246.898 -1.474 178.734 6.120 1217
1219 3 260.480 -2.185 177.673 6.120 1218
1220 3 273.596 5.251 171.115 2.074 1219
1221 3 278.904 7.002 175.541 2.160 1220
1222 3 280.376 10.057 173.226 1.728 1221
1223 3 292.424 9.860 172.213 2.100 1222
1224 3 309.346 14.619 172.235 2.100 1223
1225 3 309.679 15.914 170.284 1.500 1224
1226 3 320.912 17.981 169.858 1.440 1225
1227 3 283.299 12.142 168.044 2.400 1221
1228 3 290.078 18.462 163.605 1.728 1227
1229 3 301.803 22.790 167.897 1.800 1228
1230 3 313.272 24.216 165.842 2.016 1229
1231 3 326.305 22.908 163.717 1.800 1230
1232 3 324.091 24.953 164.584 1.500 1231
1233 3 324.652 28.853 167.693 1.728 1231
1234 3 333.896 29.476 158.692 1.728 1233
1235 3 320.788 38.477 157.966 1.350 1234
1236 3 264.742 -7.452 181.898 6.739 1219
1237 3 276.625 -6.113 173.147 6.739 1236
1238 3 286.837 1.899 172.589 0.720 1237
1239 3 289.576 -0.322 171.934 1.500 1238
1240 3 288.691 0.389 177.110 1.500 1239
1241 3 275.733 -12.134 182.860 6.048 1237
1242 3 285.882 -10.344 181.600 1.728 1241
1243 3 294.638 -19.987 188.396 1.500 1242
1244 3 314.280 -14.580 186.223 1.800 1243
1245 3 315.860 -10.981 192.281 1.800 1244
1246 3 317.813 -11.624 186.260 1.800 1245
1247 3 318.789 -19.362 190.044 1.500 1246
1248 3 333.066 -16.374 185.401 1.800 1247
1249 3 334.276 -12.831 193.426 2.100 1248
1250 3 277.126 -17.520 181.910 7.200 1241
1251 3 283.981 -27.419 187.978 7.200 1250
1252 3 299.574 -21.864 188.388 1.200 1251
1253 3 299.745 -19.439 189.479 1.382 1252
1254 3 281.014 -24.131 186.898 5.760 1251
1255 3 290.026 -30.283 195.422 4.680 1254
1256 3 285.733 -37.148 199.324 4.680 1255
1257 3 303.116 -31.820 196.640 1.012 1256
1258 3 296.108 -44.839 193.963 4.778 1256
1259 3 311.292 -48.120 197.404 3.600 1258
1260 3 310.501 -51.140 198.771 3.600 1259
1261 3 317.945 -48.422 202.211 1.080 1260
1262 3 327.005 -47.994 202.257 1.500 1261
1263 3 330.344 -51.410 200.439 1.500 1262
1264 3 317.590 -50.631 203.370 3.300 1260
1265 3 316.741 -58.343 199.880 5.100 1264
1266 3 321.344 -57.395 208.938 5.100 1265
1267 3 335.592 -60.829 203.424 2.100 1266
1268 3 325.576 -67.577 205.065 4.800 1266
1269 3 331.242 -73.048 207.966 4.200 1268
1270 3 333.814 -83.244 218.475 4.500 1269
1271 3 340.901 -96.477 214.567 3.900 1270
1272 3 338.380 -100.817 222.151 3.300 1271
1273 3 344.845 -108.766 228.899 2.700 1272
1274 3 344.615 -111.042 231.713 2.400 1273
1275 3 360.328 -109.849 229.247 2.304 1274
1276 3 358.957 -111.918 232.958 2.205 1275
1277 3 370.053 -117.784 231.264 1.800 1276
1278 3 367.438 -121.110 241.326 1.500 1277
1279 3 380.858 -124.015 241.733 1.800 1278
1280 3 379.015 -131.072 238.114 1.800 1279
1281 3 384.638 -139.196 250.622 0.800 1280
1282 3 335.562 -115.431 233.284 1.500 1274
1283 3 348.355 -117.296 235.558 1.800 1282
1284 3 355.120 -120.247 236.190 1.800 1283
1285 3 346.714 -123.120 239.021 1.800 1284
1286 3 348.532 -124.267 243.075 1.500 1285
1287 3 351.153 -128.548 249.210 1.500 1286
1288 3 364.622 -130.474 246.232 1.500 1287
1289 3 361.822 -130.372 247.472 1.440 1288
1290 3 362.254 -136.786 248.407 1.800 1289
