# Supplementary material for: Adaptations during Maturation in an Identified Honeybee Interneuron Responsive to Waggle Dance Vibration Signals
Source: eNeuro. 2019 Sep 5;6(5):ENEURO.0454-18.2019. doi: 10.1523/ENEURO.0454-18.2019 (PMC6731536; doi:10.1523/ENEURO.0454-18.2019)
Supplement: Extended Data 1 — This ZIP file contains all the code used to generate the results of this publication. The code is organized into two folders: (1) GJEphys-master, which contains code for analyzing and plotting electrophysiology data and (2) GJMorph-master, which contains code for analyzing morphology data. Download Extended Data 1, ZIP file. [file sup_enu-eN-NWR-0454-18-s02.zip › Reg-MaxS-1.1/TestFiles/HSN-fluoro01.CNGNoiseStd3RandTrans2.swc]

#  SWC to SWC conversion from L-Measure. Sridevi Polavaram: spolavar@gmu.edu
#  Original fileName:/cng_repository/Soumya/LM_Automated_Testing_Enviornment/Test_Lm3.7.2_11022011_SG_Linux_NMOConv8/TestResults/LoadTest/test_52/HSN-fluoro01.CNG.swc
# 
#  Original file HSN-fluoro01.swc edited using StdSwc version 1.31 on 5/31/11.
#  Irregularities and fixes documented in HSN-fluoro01.swc.std.  See StdSwc1.31.doc for more information.
# 
#  HSN neuron (lobula place tangential cells, LPTC) from Calliphora vicina
#  identification by response properties, in vivo Alexa injection, 2-photon-microscopy imaging, x63 objective, multiple image tiles
#  reconstructed and processed with Matlab and the TREES toolbox http://www.treestoolbox.org
#  scaling 1:1:1 um
#   Max Planck Institute of Neurobiology, Martinsried, Germany
#   Systems and Computational Neuroscience, Alexander Borst
#   published in "The morphological identity of insect dendrites" Cuntz H, Forstner F, Haag J, Borst A. PMID 19112481
#  SCALE 1.0 1.0 1.0 
# 
1 1 104.161 38.735 38.264 6.912 -1
2 1 100.018 33.204 42.267 6.912 1
3 1 103.156 40.981 35.686 6.912 1
4 3 91.822 22.143 40.645 2.100 1
5 3 85.518 -1.891 48.554 6.420 4
6 3 72.081 -12.904 45.348 8.640 5
7 3 76.208 -22.216 41.378 13.312 6
8 3 71.577 -35.252 33.755 15.974 7
9 3 89.220 -33.171 43.693 14.930 8
10 3 83.695 -29.464 52.301 8.294 9
11 3 102.123 40.176 42.147 6.912 1
12 3 90.986 57.026 33.040 6.221 11
13 3 76.889 74.362 23.744 7.560 12
14 3 72.601 88.798 19.976 6.300 13
15 3 61.727 112.822 1.147 8.294 14
16 3 67.452 132.394 12.861 8.280 15
17 3 64.400 141.394 1.418 9.331 16
18 3 49.922 143.112 -1.242 1.800 17
19 3 38.654 144.521 14.505 1.500 18
20 3 43.713 145.875 7.418 0.900 19
21 3 44.793 137.260 -0.046 1.200 20
22 3 37.059 145.141 -1.221 1.500 19
23 3 30.058 152.075 6.687 1.500 22
24 3 37.201 152.693 -6.448 0.900 23
25 3 41.183 161.808 -8.842 0.750 24
26 3 44.291 162.233 -3.665 0.750 25
27 3 19.196 153.677 0.367 1.500 23
28 3 23.937 143.761 -9.889 0.720 27
29 3 22.472 139.310 -16.614 0.600 28
30 3 19.431 156.532 -9.618 1.500 27
31 3 6.713 161.582 -19.680 1.500 30
32 3 8.763 161.131 -19.844 2.100 31
33 3 -15.227 158.821 -15.742 1.500 32
34 3 -11.036 154.982 -28.521 1.500 33
35 3 -13.056 148.932 -29.816 1.440 34
36 3 -31.525 142.540 -28.850 0.675 35
37 3 -36.248 139.525 -35.295 0.750 36
38 3 -42.460 130.515 -30.751 1.080 37
39 3 -19.281 137.855 -27.472 1.500 35
40 3 -31.451 125.691 -20.033 0.900 39
41 3 -35.666 129.340 -22.360 1.200 40
42 3 -6.317 160.301 -21.839 2.100 32
43 3 -1.401 168.299 -33.308 1.500 42
44 3 -20.534 165.336 -38.345 1.800 43
45 3 -23.230 180.052 -35.164 1.080 44
46 3 -20.345 169.339 -28.018 1.800 44
47 3 -36.171 171.438 -28.599 1.500 46
48 3 -42.084 170.633 -37.268 1.500 47
49 3 -58.324 171.359 -29.359 1.800 48
50 3 -54.603 189.881 -22.051 1.440 49
51 3 -78.416 172.477 -31.759 1.200 49
52 3 -75.604 168.961 -41.634 1.690 51
53 3 -77.469 159.567 -37.363 1.012 52
54 3 -85.792 157.495 -36.302 0.768 53
55 3 -90.789 155.988 -29.492 1.440 54
56 3 -85.198 166.185 -32.665 1.125 52
57 3 -105.456 170.010 -40.134 0.750 56
58 3 -113.001 167.308 -32.539 0.720 57
59 3 -113.902 174.342 -27.327 0.750 58
60 3 -110.181 164.076 -42.907 0.720 58
61 3 -126.887 166.252 -40.994 0.600 60
62 3 -110.246 162.913 -36.947 0.600 60
63 3 -53.495 162.964 -24.580 1.800 48
64 3 -58.639 158.549 -17.185 1.843 63
65 3 -64.820 156.849 -22.940 1.728 64
66 3 -78.316 148.261 -23.240 1.500 65
67 3 -84.034 150.173 -11.872 1.800 66
68 3 -88.342 151.505 -5.560 1.500 67
69 3 -89.491 142.115 -9.849 1.500 68
70 3 -92.625 145.128 -12.804 1.800 69
71 3 -93.347 150.426 -20.418 1.500 70
72 3 -91.319 151.644 -22.679 1.680 71
73 3 -93.668 137.184 -18.158 1.500 72
74 3 -90.458 135.336 -11.710 1.800 73
75 3 -98.096 133.499 -26.229 0.750 74
76 3 64.212 153.399 18.935 9.331 17
77 3 84.440 150.972 18.099 1.080 76
78 3 99.673 156.240 36.103 1.440 77
79 3 103.906 153.958 30.804 1.500 78
80 3 113.303 146.397 23.512 1.500 79
81 3 116.578 144.256 28.152 1.500 80
82 3 114.684 149.273 30.806 1.500 81
83 3 118.931 153.317 38.708 1.500 82
84 3 118.548 156.151 48.383 1.200 83
85 3 118.073 152.676 42.301 1.500 84
86 3 127.545 154.824 29.509 1.500 85
87 3 100.565 145.411 33.980 1.500 80
88 3 113.797 151.658 36.012 1.200 87
89 3 110.621 138.607 26.587 1.500 88
90 3 107.085 128.409 35.138 1.344 89
91 3 95.451 137.873 20.731 1.500 89
92 3 113.334 145.417 37.668 1.200 88
93 3 122.401 140.094 38.829 1.200 92
94 3 119.329 144.063 39.315 1.500 93
95 3 116.349 134.341 36.150 1.500 94
96 3 109.407 132.042 34.438 1.500 95
97 3 119.766 131.920 35.974 1.800 96
98 3 116.720 125.314 35.308 1.500 97
99 3 116.253 125.022 40.960 1.200 98
100 3 106.986 130.563 46.027 1.800 99
101 3 112.313 119.567 32.172 1.500 100
102 3 103.200 115.514 35.249 1.440 101
103 3 65.433 157.623 14.378 9.331 76
104 3 74.915 165.934 10.103 9.331 103
105 3 66.532 175.963 -4.265 6.480 104
106 3 46.131 175.996 -2.321 0.759 105
107 3 52.833 182.675 1.170 6.480 105
108 3 70.272 187.480 7.885 0.720 107
109 3 51.298 188.681 1.648 6.480 107
110 3 59.824 199.366 0.672 1.200 109
111 3 44.336 196.744 4.531 5.700 109
112 3 38.177 186.385 -9.610 1.536 111
113 3 43.154 188.913 -18.690 5.700 111
114 3 36.633 201.878 -6.376 5.760 113
115 3 40.758 206.117 -7.873 5.400 114
116 3 57.963 219.437 -9.043 1.200 115
117 3 56.271 213.675 -13.490 0.750 116
118 3 62.865 223.582 -18.066 0.720 117
119 3 50.962 218.381 -19.785 1.008 117
120 3 60.404 223.516 -20.258 0.720 119
121 3 40.934 204.813 -21.810 5.400 115
122 3 26.459 198.714 -34.705 1.350 121
123 3 8.893 190.897 -35.799 1.920 122
124 3 39.203 211.134 -29.533 5.400 121
125 3 38.138 225.224 -23.219 6.120 124
126 3 39.325 223.919 -28.782 1.125 125
127 3 37.102 235.951 -22.773 0.750 126
128 3 40.661 237.026 -11.716 0.750 127
129 3 50.675 239.440 -17.046 0.750 128
130 3 24.846 219.773 -29.062 6.120 125
131 3 19.556 219.619 -33.199 3.960 130
132 3 -12.550 216.954 -25.987 3.650 131
133 3 -23.380 217.582 -39.561 4.080 132
134 3 -28.369 221.767 -46.066 1.215 133
135 3 -60.184 208.412 -39.688 1.382 134
136 3 -61.620 212.589 -35.324 1.500 135
137 3 -39.877 223.711 -59.043 4.080 133
138 3 -44.474 233.374 -49.858 3.600 137
139 3 -62.978 212.090 -47.978 0.450 138
140 3 -63.079 230.708 -41.292 3.600 138
141 3 -77.120 226.104 -47.433 1.440 140
142 3 -65.548 238.601 -49.364 3.600 140
143 3 -61.568 245.991 -40.097 1.200 142
144 3 -76.103 235.876 -44.721 3.600 142
145 3 -80.817 237.853 -33.953 2.700 144
146 3 -89.655 236.822 -35.170 1.800 145
147 3 -94.294 230.275 -47.221 1.500 146
148 3 -100.874 237.756 -35.577 1.800 147
149 3 -108.101 233.909 -36.103 1.500 148
150 3 -113.742 228.452 -35.617 1.500 149
151 3 -114.420 230.051 -36.256 1.500 150
152 3 -115.261 229.712 -43.512 1.382 151
153 3 -119.329 236.117 -46.894 1.500 151
154 3 -139.022 233.279 -40.293 1.080 153
155 3 -133.111 226.291 -39.697 0.750 154
156 3 -131.550 231.684 -40.273 1.500 153
157 3 -130.144 227.934 -35.438 1.200 156
158 3 -140.115 226.021 -46.821 1.800 157
159 3 -151.152 219.557 -50.445 0.750 158
160 3 -147.239 226.276 -49.300 1.536 158
161 3 -130.449 221.562 -38.172 0.900 157
162 3 -141.100 217.676 -41.896 0.750 161
163 3 -137.420 216.258 -41.431 0.768 162
164 3 -76.631 236.489 -33.530 3.600 144
165 3 -91.398 246.367 -36.323 3.600 164
166 3 -79.055 257.142 -39.715 1.080 165
167 3 -99.143 253.364 -36.164 3.600 165
168 3 -90.708 258.065 -32.580 3.456 167
169 3 -93.877 255.782 -35.644 0.750 168
170 3 -103.719 257.820 -25.429 3.456 168
171 3 -100.322 271.139 -18.275 1.382 170
172 3 -104.324 268.487 -24.708 1.500 171
173 3 -114.836 274.830 -39.752 1.500 172
174 3 -112.175 280.328 -31.988 1.344 173
175 3 -112.469 276.628 -43.173 1.200 174
176 3 -113.315 279.454 -34.839 1.800 175
177 3 -119.920 283.487 -31.389 0.768 176
178 3 -104.689 265.680 -28.361 1.500 171
179 3 -96.107 267.686 -28.642 0.720 178
180 3 -98.435 266.839 -26.785 1.500 178
181 3 -86.583 273.468 -34.675 0.720 180
182 3 -98.314 278.121 -31.206 1.500 180
183 3 -97.757 283.835 -34.213 1.500 182
184 3 -95.484 281.931 -28.483 1.344 183
185 3 -87.664 283.861 -27.668 0.750 184
186 3 -102.064 256.403 -43.936 3.456 170
187 3 -99.847 255.346 -34.926 3.600 186
188 3 -118.226 250.992 -44.183 0.900 187
189 3 -136.905 249.359 -34.234 0.750 188
190 3 -137.165 257.350 -52.103 1.200 189
191 3 -132.079 261.936 -46.857 1.500 190
192 3 -136.129 254.759 -42.039 1.200 191
193 3 -146.691 258.277 -35.415 1.659 192
194 3 -142.242 250.954 -32.227 1.200 190
195 3 -145.412 251.177 -48.230 1.168 194
196 3 -153.080 234.291 -46.889 0.750 195
197 3 -140.220 240.966 -51.451 1.200 194
198 3 -150.408 247.128 -55.590 1.200 197
199 3 -113.197 254.715 -43.359 3.600 187
200 3 -127.997 266.389 -41.104 3.000 199
201 3 -125.425 273.147 -41.255 1.500 200
202 3 -129.813 281.552 -41.031 1.800 201
203 3 -134.313 282.851 -51.493 1.680 202
204 3 -132.950 287.880 -52.102 1.536 203
205 3 -143.814 296.941 -63.706 1.920 204
206 3 -144.989 301.997 -67.674 1.800 205
207 3 -147.634 300.913 -67.627 1.680 206
208 3 -143.387 298.771 -76.389 1.500 207
209 3 -140.000 310.394 -84.953 1.500 208
210 3 -154.842 310.050 -85.643 1.500 209
211 3 -137.685 311.292 -89.725 1.200 210
212 3 -150.657 306.747 -90.836 1.500 211
213 3 -148.471 301.879 -88.111 1.215 212
214 3 -135.066 258.902 -47.784 3.000 200
215 3 -140.186 263.836 -40.813 0.675 214
216 3 -127.663 268.829 -48.742 3.000 214
217 3 -134.858 275.377 -58.641 2.592 216
218 3 -157.533 272.761 -52.198 1.475 217
219 3 -169.102 261.363 -50.556 1.500 218
220 3 -180.294 260.212 -54.033 1.500 219
221 3 -169.314 264.761 -55.898 1.352 219
222 3 -175.457 251.801 -50.358 1.440 221
223 3 -140.114 269.979 -52.858 2.592 217
224 3 -149.380 275.892 -53.873 2.880 223
225 3 -161.342 276.618 -60.787 2.100 224
226 3 -163.390 273.291 -55.600 1.500 225
227 3 -169.962 275.664 -63.284 1.500 226
228 3 -164.307 276.162 -63.788 1.500 227
229 3 -180.367 268.904 -60.307 1.536 228
230 3 -180.905 266.639 -59.230 1.327 229
231 3 -190.341 263.975 -63.702 1.440 230
232 3 -189.024 265.181 -60.427 1.344 230
233 3 -206.304 273.309 -60.011 1.500 232
234 3 -206.445 268.485 -66.080 1.659 233
235 3 -217.310 270.201 -57.809 1.613 234
236 3 -222.114 266.622 -63.831 1.500 235
237 3 -244.949 271.727 -60.665 1.500 236
238 3 -245.783 266.792 -51.244 1.200 237
239 3 -245.296 271.919 -55.083 1.500 238
240 3 -157.274 273.530 -59.234 2.880 224
241 3 -165.226 269.505 -58.429 2.592 240
242 3 -182.681 281.909 -67.596 2.322 241
243 3 -175.495 288.216 -69.203 2.074 242
244 3 -196.658 279.968 -63.526 0.675 243
245 3 -200.506 270.863 -69.127 0.750 244
246 3 -197.189 281.527 -53.873 1.125 245
247 3 -204.158 276.029 -54.513 0.600 246
248 3 -215.100 277.420 -51.984 0.750 247
249 3 -219.960 283.371 -51.810 0.600 248
250 3 -230.905 281.015 -53.744 0.750 248
251 3 -193.716 289.107 -62.114 2.074 243
252 3 -177.086 303.952 -66.742 0.768 251
253 3 -179.910 297.074 -64.488 0.720 252
254 3 -187.009 301.995 -66.464 1.800 251
255 3 -189.502 305.252 -75.431 1.800 254
256 3 -170.476 306.023 -76.767 0.750 255
257 3 -183.850 309.468 -89.407 1.500 255
258 3 -180.668 310.357 -83.739 1.800 257
259 3 -171.277 312.248 -88.622 1.500 258
260 3 -179.244 312.854 -89.119 1.800 259
261 3 -172.452 300.835 -100.332 2.100 260
262 3 -165.338 308.583 -111.532 1.500 261
263 3 -180.059 305.462 -108.869 1.500 262
264 3 -177.763 308.404 -123.192 1.500 263
265 3 -177.198 309.920 -128.910 1.500 264
266 3 -187.958 306.284 -126.445 1.200 265
267 3 -188.070 308.630 -128.671 1.440 266
268 3 -191.581 300.055 -80.961 1.800 254
269 3 -197.236 294.099 -91.677 1.475 268
270 3 -189.337 302.785 -85.175 1.296 269
271 3 -184.094 294.343 -96.367 1.500 270
272 3 -179.854 287.517 -91.325 1.200 271
273 3 -197.155 293.660 -101.284 1.500 272
274 3 -182.552 297.604 -102.383 1.500 273
275 3 -178.911 298.203 -106.957 1.500 270
276 3 -189.163 296.519 -109.672 1.500 275
277 3 -191.177 293.814 -107.581 1.500 275
278 3 -192.301 294.562 -111.101 1.500 277
279 3 -190.148 292.986 -115.691 1.536 278
280 3 -201.556 281.512 -117.074 1.500 279
281 3 -219.149 279.562 -116.453 1.200 280
282 3 -222.982 277.982 -128.857 1.536 281
283 3 19.362 224.584 -28.268 3.960 130
284 3 8.019 242.319 -33.026 4.666 283
285 3 16.810 246.351 -30.829 0.672 284
286 3 7.881 240.425 -26.422 0.759 285
287 3 12.290 249.375 -9.158 0.750 286
288 3 3.770 250.908 -14.112 0.300 287
289 3 4.106 248.829 -5.921 0.750 287
290 3 -0.611 245.803 -25.998 4.666 284
291 3 0.920 244.128 -17.451 4.800 290
292 3 -5.347 249.835 -34.521 1.215 291
293 3 -21.689 249.784 -19.776 1.500 292
294 3 -16.482 253.074 -26.569 1.500 293
295 3 -28.937 244.976 -19.826 1.800 294
296 3 -47.486 250.533 -19.046 1.800 295
297 3 -53.673 251.845 -21.597 2.100 296
298 3 -70.439 271.903 -28.945 1.800 297
299 3 -73.134 272.064 -20.506 1.500 298
300 3 -75.192 277.004 -27.770 1.500 299
301 3 -79.949 284.226 -10.807 1.536 300
302 3 -4.028 261.347 -22.616 4.800 291
303 3 1.182 254.341 -26.403 0.600 302
304 3 -10.802 256.703 -4.811 0.675 303
305 3 -2.095 259.907 -4.387 0.691 304
306 3 3.527 259.703 -2.172 0.675 305
307 3 -14.150 260.207 -16.318 4.800 302
308 3 -11.059 263.794 -32.731 6.300 307
309 3 -8.597 271.429 -13.352 1.200 308
310 3 -18.930 265.359 -16.056 6.300 308
311 3 -15.839 283.902 -5.962 2.074 310
312 3 -18.355 293.747 -12.369 1.800 311
313 3 -11.779 290.039 6.244 1.500 312
314 3 -9.330 300.101 4.055 1.613 313
315 3 -16.129 301.345 8.956 1.536 314
316 3 -4.493 289.402 8.089 1.440 315
317 3 -13.006 293.303 -1.076 1.800 312
318 3 -20.860 302.586 12.277 1.800 317
319 3 -19.507 300.851 5.353 1.500 318
320 3 -20.578 303.405 10.811 1.500 319
321 3 -14.360 306.594 4.760 1.800 320
322 3 -14.150 307.905 3.307 1.500 321
323 3 -12.093 311.265 9.993 1.500 322
324 3 -11.523 310.178 12.836 1.500 323
325 3 -4.952 316.213 7.898 1.500 324
326 3 -12.105 320.083 5.458 1.037 325
327 3 -13.359 313.759 7.472 0.720 326
328 3 -12.356 326.525 15.283 1.200 327
329 3 -11.666 323.896 8.535 1.500 328
330 3 -21.497 275.055 -12.431 6.300 310
331 3 -33.139 265.158 -16.473 1.344 330
332 3 -28.709 268.823 -13.176 6.300 330
333 3 -22.466 281.175 -16.760 6.300 332
334 3 -35.993 272.214 -17.295 0.675 333
335 3 -55.552 275.351 -12.738 0.750 334
336 3 -35.280 284.675 -2.761 6.300 333
337 3 -36.688 298.771 -1.489 6.900 336
338 3 -45.053 302.832 -15.032 3.600 337
339 3 -58.051 287.834 -18.937 0.720 338
340 3 -65.698 289.588 -12.217 0.750 339
341 3 -63.349 278.753 -13.186 0.750 340
342 3 -60.379 280.684 -17.504 0.720 341
343 3 -62.237 275.519 -17.620 0.750 342
344 3 -48.088 300.894 -14.017 3.600 338
345 3 -63.836 297.896 -11.096 3.600 344
346 3 -58.593 299.876 -20.683 1.352 345
347 3 -59.334 299.808 -22.775 1.500 346
348 3 -54.704 306.903 -14.113 0.720 347
349 3 -66.866 305.424 -19.373 1.500 347
350 3 -69.143 308.551 -12.304 1.200 349
351 3 -64.874 310.962 -14.498 1.500 350
352 3 -71.042 315.428 -14.975 1.800 351
353 3 -75.751 309.055 -13.757 1.500 352
354 3 -70.850 313.927 -14.207 1.200 353
355 3 -74.063 310.650 -16.878 0.720 354
356 3 -68.348 306.517 -13.621 1.500 353
357 3 -76.511 318.129 -27.471 1.500 356
358 3 -73.918 318.510 -20.546 1.500 357
359 3 -71.312 321.511 -19.408 1.500 358
360 3 -71.193 323.887 -26.262 1.800 359
361 3 -76.491 316.557 -13.165 1.500 360
362 3 -66.970 318.390 -30.613 1.200 358
363 3 -81.242 320.188 -27.741 1.440 362
364 3 -73.800 318.775 -31.907 1.500 363
365 3 -77.145 324.522 -20.035 0.750 364
366 3 -63.808 299.914 -9.860 3.600 345
367 3 -61.793 295.031 -18.136 0.911 366
368 3 -71.117 294.016 -12.358 1.200 367
369 3 -63.064 296.693 -7.945 0.720 368
370 3 -62.458 297.172 -26.400 3.600 366
371 3 -75.458 298.629 -24.672 0.506 370
372 3 -79.236 301.570 -12.676 0.720 371
373 3 -81.968 292.376 -10.634 0.720 372
374 3 -77.665 291.092 -10.660 0.672 373
375 3 -83.414 305.911 -18.315 3.600 370
376 3 -88.201 300.740 -16.691 3.000 375
377 3 -93.300 304.326 -30.669 1.152 376
378 3 -99.558 300.058 -32.897 1.125 377
379 3 -87.278 305.258 -16.129 3.000 376
380 3 -92.471 311.134 -26.084 2.520 379
381 3 -91.571 308.423 -24.644 0.675 380
382 3 -94.823 305.382 -41.012 0.720 381
383 3 -90.455 311.705 -22.684 2.520 380
384 3 -98.740 303.560 -18.255 1.536 383
385 3 -100.843 309.754 -18.613 1.500 384
386 3 -105.665 309.834 -34.989 1.500 385
387 3 -114.137 314.104 -21.007 1.416 386
388 3 -117.347 313.060 -26.119 0.720 387
389 3 -118.573 310.136 -39.899 0.750 388
390 3 -123.985 305.884 -41.715 0.750 389
391 3 -138.044 307.877 -44.492 0.750 390
392 3 -108.743 308.401 -36.554 1.500 387
393 3 -106.791 313.586 -31.694 1.200 392
394 3 -108.374 314.400 -34.937 1.200 393
395 3 -116.504 313.035 -29.057 1.200 394
396 3 -127.962 302.072 -41.280 1.500 395
397 3 -124.280 314.046 -40.516 1.500 396
398 3 -124.002 315.164 -49.472 1.800 397
399 3 -122.068 314.645 -46.810 1.200 398
400 3 -123.744 314.784 -47.966 1.200 399
401 3 -95.298 321.235 -29.373 2.520 383
402 3 -114.982 316.781 -40.646 2.520 401
403 3 -98.347 321.750 -53.658 2.520 402
404 3 -102.730 328.169 -32.502 1.382 403
405 3 -103.589 332.364 -31.826 0.720 404
406 3 -100.637 331.840 -29.248 1.125 404
407 3 -98.827 321.314 -50.251 2.520 403
408 3 -115.871 321.697 -58.346 0.540 407
409 3 -119.694 326.750 -58.116 0.720 408
410 3 -128.904 323.059 -58.545 0.562 409
411 3 -138.446 320.030 -57.497 0.750 409
412 3 -143.197 311.285 -59.568 0.750 411
413 3 -145.454 315.692 -51.783 0.750 412
414 3 -108.070 330.312 -48.718 2.520 407
415 3 -106.360 330.678 -57.691 2.100 414
416 3 -113.253 339.063 -46.907 0.900 415
417 3 -112.113 327.373 -72.804 2.100 415
418 3 -112.659 321.804 -78.237 0.600 417
419 3 -133.394 316.434 -82.565 0.720 418
420 3 -137.026 318.173 -67.560 0.720 419
421 3 -153.106 324.826 -66.536 0.720 420
422 3 -129.454 320.582 -67.377 0.750 419
423 3 -140.790 314.927 -59.046 0.600 422
424 3 -149.433 305.047 -75.187 0.768 423
425 3 -117.268 330.527 -78.810 2.100 417
426 3 -112.911 336.686 -74.651 2.100 425
427 3 -113.830 338.471 -79.188 0.400 426
428 3 -116.090 334.613 -72.906 2.100 426
429 3 -130.622 330.292 -73.055 0.900 428
430 3 -141.291 325.992 -78.911 0.672 429
431 3 -153.282 327.128 -67.570 0.720 430
432 3 -123.466 330.764 -72.441 2.074 428
433 3 -133.544 339.161 -70.003 0.720 432
434 3 -125.374 333.802 -87.614 1.200 433
435 3 -123.826 338.186 -78.592 1.500 432
436 3 -124.283 344.021 -76.166 1.500 435
437 3 -119.512 336.542 -73.271 0.746 435
438 3 -129.686 337.034 -67.251 1.200 437
439 3 -119.092 338.904 -61.165 1.200 438
440 3 -113.941 345.139 -64.954 1.200 439
441 3 -35.276 301.865 -6.676 4.800 337
442 3 -32.051 306.915 -0.627 1.382 441
443 3 -36.676 306.888 -6.450 4.800 441
444 3 -49.373 311.574 9.673 5.040 443
445 3 -48.056 312.533 16.335 1.080 444
446 3 -30.433 314.691 8.876 1.500 445
447 3 -32.933 310.280 2.592 1.800 446
448 3 -43.209 321.761 3.749 5.040 444
449 3 -35.278 330.104 10.543 1.800 448
450 3 -36.592 317.191 3.054 0.750 449
451 3 -28.418 328.989 0.031 1.800 449
452 3 -22.709 330.164 3.383 1.500 451
453 3 -16.790 336.029 -5.946 1.800 452
454 3 -18.774 327.595 4.991 0.750 451
455 3 -18.519 331.128 -3.404 0.600 454
456 3 -16.046 328.818 14.975 0.750 455
457 3 -47.765 315.422 7.451 4.320 448
458 3 -50.013 320.714 2.452 0.600 457
459 3 -44.101 327.476 -3.354 4.320 457
460 3 -59.255 320.477 -12.698 0.750 459
461 3 -42.891 332.066 -5.737 4.320 459
462 3 -48.725 335.644 -11.714 1.500 461
463 3 -48.293 329.640 3.815 1.500 462
464 3 -44.935 337.135 -14.364 1.500 463
465 3 -43.401 336.067 -12.174 1.200 464
466 3 -55.164 324.526 -17.804 3.960 461
467 3 -63.179 329.018 -6.348 0.691 466
468 3 -65.486 331.973 -24.533 0.750 467
469 3 -61.489 331.408 -18.625 0.600 468
470 3 -75.913 329.599 -24.110 0.720 469
471 3 -77.700 330.714 -28.576 0.720 470
472 3 -79.905 332.481 -24.985 0.768 471
473 3 -70.233 332.238 -39.169 0.675 472
474 3 -87.438 324.414 -40.459 0.750 473
475 3 -57.697 333.717 -14.527 3.960 466
476 3 -54.022 350.333 -14.304 1.344 475
477 3 -42.614 359.060 0.567 1.210 476
478 3 -47.344 355.717 -15.672 1.440 477
479 3 -43.368 357.893 -15.928 1.728 478
480 3 -46.135 357.381 -11.437 1.680 479
481 3 -40.949 362.291 -16.543 1.500 480
482 3 -54.111 337.319 -17.602 3.960 475
483 3 -64.891 331.315 -12.397 2.400 482
484 3 -59.222 345.193 -14.711 1.800 483
485 3 -53.265 360.488 -25.733 2.100 484
486 3 -49.085 362.574 -24.960 1.800 485
487 3 -51.840 368.627 -31.709 0.672 486
488 3 -54.223 361.586 -35.350 0.600 487
489 3 -45.112 368.299 -25.702 1.800 486
490 3 -45.291 364.801 -28.040 2.100 489
491 3 -38.241 369.047 -24.663 2.100 490
492 3 -38.319 371.703 -32.338 1.800 491
493 3 -45.874 368.224 -17.517 1.800 492
494 3 -33.346 372.408 -17.802 1.800 493
495 3 -37.551 377.192 -16.987 0.750 494
496 3 -37.721 384.883 -39.122 0.720 495
497 3 -22.672 390.175 -24.014 1.200 494
498 3 -29.673 382.667 -36.586 0.750 497
499 3 -61.630 335.235 -16.961 2.400 483
500 3 -73.361 352.722 -21.060 2.160 499
501 3 -67.644 349.016 -27.651 0.720 500
502 3 -69.973 352.609 -36.190 2.100 500
503 3 -66.702 362.523 -38.400 2.100 502
504 3 -64.113 362.045 -45.972 1.800 503
505 3 -59.230 361.587 -45.600 1.800 504
506 3 -61.781 377.259 -53.444 1.500 505
507 3 -71.469 358.737 -52.296 1.500 503
508 3 -76.761 353.734 -59.252 0.600 507
509 3 -80.400 361.633 -54.472 1.500 507
510 3 -72.093 358.929 -65.040 0.750 509
511 3 -76.493 359.685 -61.507 0.768 509
512 3 -69.176 359.776 -58.399 1.125 511
513 3 -77.962 366.401 -50.687 0.750 512
514 3 -69.273 341.216 -25.109 1.800 499
515 3 -78.971 342.256 -33.850 0.600 514
516 3 -76.028 346.926 -37.486 1.800 514
517 3 -79.123 346.535 -34.385 2.100 516
518 3 -81.154 343.838 -46.768 1.800 517
519 3 -76.484 343.350 -42.388 0.720 518
520 3 -83.955 336.105 -47.887 1.800 518
521 3 -91.869 334.529 -39.688 0.450 520
522 3 -89.385 340.754 -46.101 1.800 520
523 3 -98.890 336.455 -51.200 0.750 522
524 3 -89.048 344.657 -48.239 1.800 522
525 3 -79.427 352.636 -36.615 0.400 524
526 3 -87.748 350.011 -57.035 1.800 524
527 3 -90.319 344.832 -47.540 0.750 526
528 3 -94.723 336.691 -52.936 0.300 527
529 3 -105.330 339.751 -53.835 0.750 527
530 3 -109.070 345.542 -54.280 0.750 529
531 3 -105.803 347.809 -45.968 0.750 530
532 3 -120.004 341.224 -50.235 1.200 531
533 3 -112.981 340.551 -58.475 1.200 532
534 3 -116.671 343.860 -53.247 0.720 533
535 3 -120.674 341.513 -57.967 0.900 534
536 3 -104.715 351.266 -48.412 1.500 526
537 3 -80.463 345.352 -57.396 1.500 536
538 3 -97.647 349.225 -66.171 0.672 537
539 3 -104.571 343.610 -66.746 0.720 538
540 3 -104.234 347.256 -66.649 0.720 539
541 3 -95.718 346.991 -45.972 1.500 537
542 3 -95.606 354.748 -65.469 1.500 541
543 3 -91.010 361.425 -63.938 1.500 542
544 3 -90.544 355.350 -76.449 1.382 543
545 3 -84.714 354.083 -78.159 1.200 544
546 3 -76.232 359.395 -77.671 1.200 545
547 3 -82.234 367.234 -75.793 1.500 546
548 3 -79.571 360.211 -66.611 1.500 547
549 3 -81.649 356.908 -83.287 1.500 545
550 3 -87.356 356.385 -83.800 1.125 549
551 3 -94.701 361.905 -83.297 0.720 550
552 3 -91.419 353.017 -90.846 0.691 551
553 3 80.438 182.568 11.137 10.451 104
554 3 100.516 178.704 17.511 1.296 553
555 3 112.233 182.966 19.969 1.500 554
556 3 96.377 163.226 13.578 1.500 554
557 3 103.297 174.823 26.411 1.500 556
558 3 111.823 175.544 27.505 1.800 557
559 3 112.764 172.425 35.326 1.500 558
560 3 119.000 181.695 29.054 1.680 559
561 3 126.280 180.098 21.961 1.440 560
562 3 116.789 170.057 33.572 1.500 559
563 3 107.311 167.263 30.370 1.500 562
564 3 122.553 167.708 35.228 1.382 563
565 3 121.213 167.475 46.633 1.382 564
566 3 133.573 176.652 41.776 1.200 565
567 3 130.117 170.723 43.560 0.300 566
568 3 143.138 173.146 35.026 1.500 566
569 3 136.299 179.306 43.064 1.500 568
570 3 141.651 175.802 41.164 1.500 569
571 3 143.207 178.716 35.762 1.500 570
572 3 141.508 165.624 49.494 1.440 565
573 3 133.170 156.367 43.804 0.750 572
574 3 131.136 153.094 39.385 0.750 573
575 3 137.902 158.628 29.361 0.768 573
576 3 153.298 167.379 51.065 1.215 572
577 3 149.536 166.490 51.530 1.200 576
578 3 159.072 163.156 61.153 1.500 577
579 3 152.797 165.654 61.693 1.500 578
580 3 155.896 158.782 51.295 1.800 579
581 3 152.453 162.009 50.764 1.012 580
582 3 158.582 160.937 56.799 1.728 580
583 3 90.746 197.086 10.504 10.451 553
584 3 109.196 194.657 29.010 1.500 583
585 3 114.822 192.706 24.680 0.750 584
586 3 112.653 193.308 23.341 1.500 584
587 3 115.843 205.335 22.728 0.720 586
588 3 121.279 197.654 13.760 1.500 586
589 3 133.074 196.721 27.274 1.680 588
590 3 129.467 199.963 25.363 1.800 589
591 3 126.206 192.186 27.500 1.597 590
592 3 119.397 185.780 18.839 0.750 591
593 3 134.901 204.430 30.786 1.800 590
594 3 130.838 207.805 23.951 0.562 593
595 3 139.489 206.235 34.608 1.800 593
596 3 138.157 205.136 33.749 2.100 595
597 3 143.449 201.321 23.683 1.382 596
598 3 136.954 191.366 25.196 1.344 597
599 3 138.351 193.750 27.477 0.750 597
600 3 141.427 191.797 35.631 1.500 599
601 3 140.189 192.160 34.587 1.200 600
602 3 146.555 194.030 36.243 1.200 601
603 3 138.081 204.320 39.605 2.100 596
604 3 151.213 208.600 34.689 1.800 603
605 3 150.567 196.838 41.092 1.200 604
606 3 151.048 200.793 47.979 1.200 605
607 3 152.075 192.255 38.897 1.500 606
608 3 148.851 193.045 41.522 1.500 607
609 3 151.300 194.238 46.735 1.200 608
610 3 149.813 197.860 44.736 1.500 609
611 3 140.890 207.551 48.451 2.100 604
612 3 146.249 217.558 42.856 0.675 611
613 3 147.204 210.270 57.019 1.800 611
614 3 148.318 209.642 50.526 2.400 613
615 3 161.787 201.662 49.345 1.500 614
616 3 168.828 201.633 52.396 1.500 615
617 3 165.900 198.038 55.843 1.800 616
618 3 170.645 196.765 55.219 1.200 617
619 3 167.632 199.786 62.024 1.500 618
620 3 176.205 195.338 60.965 1.800 619
621 3 178.728 202.369 70.335 1.500 620
622 3 187.084 205.378 75.674 1.500 621
623 3 191.043 199.591 78.617 1.500 622
624 3 193.269 208.722 83.828 1.800 623
625 3 202.947 197.152 87.797 1.500 624
626 3 172.279 199.669 53.549 1.500 617
627 3 161.943 197.614 55.342 1.500 626
628 3 167.489 182.624 45.110 1.800 627
629 3 169.005 182.887 54.450 1.500 628
630 3 178.603 183.480 42.303 2.100 629
631 3 172.754 177.773 55.994 1.800 630
632 3 170.269 169.961 56.529 1.500 631
633 3 170.660 175.849 71.996 1.500 632
634 3 172.053 165.025 57.372 1.080 633
635 3 171.516 170.094 57.102 1.500 633
636 3 172.176 173.408 73.080 1.500 635
637 3 156.148 216.659 53.190 1.800 614
638 3 157.362 215.014 61.942 1.800 637
639 3 159.701 216.737 64.512 2.400 638
640 3 161.924 216.265 55.105 1.500 639
641 3 175.467 216.637 72.793 0.720 640
642 3 176.226 220.282 80.241 0.750 641
643 3 188.886 223.770 83.128 0.600 642
644 3 184.252 220.542 93.651 0.720 643
645 3 195.106 224.783 86.370 0.720 644
646 3 165.656 222.185 49.327 1.500 640
647 3 169.417 226.405 58.101 1.800 646
648 3 168.902 226.807 52.554 0.675 647
649 3 162.854 231.141 55.616 0.600 648
650 3 166.125 229.655 50.528 0.750 649
651 3 161.958 233.707 50.911 0.750 650
652 3 165.572 222.351 64.540 1.800 647
653 3 174.626 229.966 65.779 1.500 652
654 3 162.048 233.031 73.695 2.100 653
655 3 173.656 227.512 67.169 1.500 654
656 3 177.170 228.328 73.518 1.500 655
657 3 191.314 239.991 71.379 1.500 656
658 3 192.387 233.398 82.009 1.200 657
659 3 181.480 239.254 88.785 1.500 658
660 3 181.622 233.888 84.798 1.800 659
661 3 190.418 238.892 95.501 1.200 660
662 3 185.396 236.781 93.907 1.500 661
663 3 105.045 207.325 8.000 8.640 583
664 3 86.873 212.412 -2.867 1.200 663
665 3 70.932 214.343 -2.905 0.750 664
666 3 77.441 210.810 -8.906 0.720 665
667 3 74.342 211.256 -10.725 0.750 666
668 3 94.004 205.475 6.979 8.640 663
669 3 90.707 215.310 13.462 8.640 668
670 3 117.446 211.452 6.183 0.750 669
671 3 121.737 219.985 25.826 1.125 670
672 3 91.477 223.536 13.474 8.640 669
673 3 100.600 228.187 4.828 9.504 672
674 3 111.602 229.805 11.532 1.440 673
675 3 131.164 229.180 25.641 1.500 674
676 3 128.676 229.995 28.037 1.500 675
677 3 139.232 225.508 33.795 1.500 676
678 3 137.762 226.495 35.039 1.500 677
679 3 148.939 227.580 20.089 1.500 678
680 3 144.167 220.757 38.243 1.500 679
681 3 136.031 240.539 37.590 1.440 675
682 3 140.554 236.068 21.116 0.750 681
683 3 146.887 239.118 24.684 0.750 682
684 3 138.137 236.056 32.304 1.080 683
685 3 152.167 241.680 42.200 0.675 684
686 3 152.541 243.260 48.985 0.750 685
687 3 157.888 239.250 48.656 0.691 686
688 3 101.155 234.487 4.004 9.504 673
689 3 118.599 244.312 25.653 2.400 688
690 3 118.868 243.136 10.373 3.000 689
691 3 128.480 243.768 29.555 1.215 690
692 3 117.421 238.687 25.004 1.500 691
693 3 124.054 236.030 24.135 1.500 692
694 3 123.551 250.263 20.589 3.000 690
695 3 120.233 244.863 13.894 2.700 694
696 3 123.708 246.816 27.952 0.750 695
697 3 128.432 250.466 27.784 1.500 696
698 3 138.757 254.153 37.739 0.750 697
699 3 135.564 252.506 28.552 1.440 697
700 3 133.531 239.637 33.152 1.440 699
701 3 132.399 244.517 32.454 1.440 700
702 3 138.421 254.899 19.170 2.400 695
703 3 127.246 260.856 33.794 2.400 702
704 3 126.251 263.841 30.300 3.000 703
705 3 127.425 264.441 23.567 0.750 704
706 3 131.532 268.113 34.996 2.400 704
707 3 147.397 261.333 21.631 1.500 706
708 3 146.309 264.799 33.493 1.500 707
709 3 152.646 256.916 31.674 1.200 708
710 3 149.858 254.347 33.872 1.382 709
711 3 144.017 276.895 22.183 2.100 706
712 3 151.128 282.765 31.863 1.500 711
713 3 148.641 281.487 24.388 1.800 712
714 3 148.743 284.066 30.956 1.800 713
715 3 144.578 287.942 30.039 1.500 714
716 3 154.431 294.739 38.664 1.800 715
717 3 153.751 296.092 41.540 1.728 716
718 3 153.793 280.254 38.519 1.800 711
719 3 160.041 278.264 47.425 2.400 718
720 3 160.454 268.441 40.347 2.100 719
721 3 159.773 267.495 41.270 1.800 720
722 3 169.886 270.545 47.921 1.500 721
723 3 165.786 264.649 34.324 1.500 722
724 3 174.182 272.418 55.921 1.500 723
725 3 164.395 262.449 36.362 0.750 724
726 3 166.173 266.076 56.040 1.500 724
727 3 163.805 267.543 49.726 1.500 726
728 3 175.006 265.837 51.659 1.125 727
729 3 177.277 260.534 54.510 1.680 728
730 3 169.178 257.792 60.590 1.500 729
731 3 171.142 263.247 56.634 1.440 730
732 3 191.632 262.892 70.283 1.500 731
733 3 155.304 276.093 43.796 2.400 719
734 3 166.021 278.575 49.639 1.800 733
735 3 166.603 281.254 58.330 2.100 734
736 3 181.387 288.385 67.252 2.100 735
737 3 178.832 279.903 68.036 1.440 736
738 3 182.212 284.078 66.367 1.728 737
739 3 179.884 275.512 70.313 1.728 738
740 3 182.588 283.200 68.418 1.500 739
741 3 187.898 281.954 77.229 1.500 740
742 3 188.358 272.423 86.409 1.920 741
743 3 193.461 274.326 81.151 1.500 742
744 3 186.969 271.271 83.667 1.728 743
745 3 204.540 272.520 90.549 1.200 744
746 3 186.796 291.579 72.225 2.160 736
747 3 178.184 293.550 75.576 1.800 746
748 3 184.299 301.069 78.112 1.728 747
749 3 186.524 300.627 82.052 1.152 748
750 3 191.127 298.699 86.446 1.200 749
751 3 191.908 297.951 88.771 0.691 750
752 3 188.031 309.192 90.258 1.125 751
753 3 190.344 304.438 102.739 1.500 752
754 3 194.788 288.918 86.846 1.500 753
755 3 194.895 293.995 87.050 1.344 754
756 3 193.286 285.839 91.122 1.200 755
757 3 192.123 291.298 89.837 1.500 756
758 3 197.800 298.519 96.286 1.500 757
759 3 201.951 290.159 102.878 1.500 758
760 3 196.445 290.259 98.796 1.200 759
761 3 200.165 294.113 103.114 1.800 760
762 3 183.173 293.436 67.378 1.728 748
763 3 190.512 305.739 101.619 1.440 762
764 3 194.903 305.743 95.851 1.200 763
765 3 193.359 313.189 100.659 1.440 764
766 3 197.098 309.150 93.189 1.680 765
767 3 200.528 315.249 89.998 1.920 766
768 3 190.462 309.592 76.868 2.074 762
769 3 192.315 320.618 77.952 1.500 768
770 3 189.053 315.928 89.803 1.800 769
771 3 195.690 320.847 83.139 1.800 770
772 3 195.705 328.795 85.424 1.500 771
773 3 195.879 326.522 89.544 1.500 772
774 3 196.881 328.648 88.338 1.680 773
775 3 198.972 340.026 87.255 1.500 774
776 3 202.251 327.016 100.753 1.680 775
777 3 206.022 333.142 92.969 1.440 776
778 3 209.350 325.005 105.313 2.100 777
779 3 216.647 327.305 102.434 1.500 778
780 3 219.005 326.846 102.737 1.500 779
781 3 208.534 329.367 122.591 1.536 780
782 3 207.432 336.926 136.915 1.536 781
783 3 203.630 336.602 118.359 0.675 781
784 3 206.842 336.078 131.870 0.750 783
785 3 203.929 342.508 129.715 0.750 784
786 3 209.607 341.032 125.498 0.750 785
787 3 199.353 340.218 141.863 0.750 786
788 3 208.785 344.031 137.049 0.720 787
789 3 194.909 350.880 146.478 0.750 788
790 3 93.902 243.256 -0.438 7.200 688
791 3 84.876 233.586 -4.908 0.900 790
792 3 77.467 238.788 6.422 1.200 791
793 3 79.228 230.336 -15.986 1.500 792
794 3 77.499 243.603 -7.125 1.200 793
795 3 74.855 234.276 -3.257 1.500 794
796 3 95.763 251.580 -7.629 7.200 790
797 3 75.381 242.996 -3.650 0.750 796
798 3 99.782 248.209 -7.488 7.200 796
799 3 100.171 255.131 11.230 8.640 798
800 3 121.039 261.350 -0.390 1.800 799
801 3 111.933 260.013 -4.492 8.640 799
802 3 112.806 272.829 -2.721 4.200 801
803 3 103.388 279.850 2.802 1.800 802
804 3 95.514 284.956 13.729 1.800 803
805 3 98.769 289.387 15.686 1.800 804
806 3 102.676 293.860 6.037 2.100 805
807 3 106.640 295.965 9.876 0.900 806
808 3 107.289 298.092 6.348 2.400 807
809 3 112.430 305.025 19.551 2.100 808
810 3 109.419 299.559 11.519 1.800 809
811 3 117.653 307.712 12.697 2.100 810
812 3 106.490 310.156 9.287 2.400 811
813 3 109.701 310.144 14.613 1.500 812
814 3 97.304 311.301 12.662 0.768 813
815 3 95.632 316.409 15.255 1.200 814
816 3 99.682 318.506 14.293 0.768 815
817 3 101.179 317.974 11.798 0.750 816
818 3 100.924 320.352 9.299 1.500 813
819 3 113.417 313.236 11.859 1.800 818
820 3 107.915 319.532 7.522 1.500 819
821 3 122.430 325.794 14.579 1.800 820
822 3 110.661 325.680 20.693 1.500 821
823 3 121.809 330.557 15.063 1.800 822
824 3 118.309 331.841 6.643 1.680 823
825 3 107.985 331.200 5.721 1.728 824
826 3 109.574 328.933 15.182 0.750 825
827 3 110.290 337.888 9.844 1.800 826
828 3 113.132 334.894 10.500 0.691 827
829 3 120.514 329.756 26.491 1.800 823
830 3 114.554 328.650 13.129 1.500 829
831 3 114.320 331.533 34.338 1.500 830
832 3 125.264 337.222 29.961 1.500 831
833 3 129.944 339.411 33.371 1.382 832
834 3 111.741 334.888 14.154 1.500 830
835 3 121.943 337.766 23.137 1.440 834
836 3 121.820 337.323 26.621 0.750 835
837 3 130.609 336.649 18.003 0.900 836
838 3 128.316 339.776 23.932 0.720 837
839 3 136.136 334.636 22.501 0.750 838
840 3 133.875 331.391 24.964 0.672 839
841 3 135.666 336.707 32.869 0.750 840
842 3 138.592 329.758 27.867 0.600 841
843 3 117.248 277.168 6.720 3.240 802
844 3 115.704 276.918 -0.260 3.456 843
845 3 124.386 277.169 6.516 0.600 844
846 3 132.914 285.978 4.361 3.456 844
847 3 141.800 284.758 1.831 0.768 846
848 3 129.656 285.942 -1.200 3.456 846
849 3 125.194 289.879 5.292 3.900 848
850 3 143.672 302.965 20.465 1.200 849
851 3 135.414 299.817 17.488 3.900 849
852 3 136.877 305.439 17.463 3.629 851
853 3 138.967 312.457 29.121 3.888 852
854 3 138.332 312.774 35.288 3.456 853
855 3 153.121 327.365 37.459 3.300 854
856 3 141.878 336.921 45.541 1.500 855
857 3 140.931 335.522 58.189 1.500 856
858 3 140.180 343.190 51.657 1.500 857
859 3 145.329 351.011 42.126 1.500 858
860 3 136.903 342.179 48.981 1.500 859
861 3 145.800 347.234 56.618 1.500 860
862 3 146.156 347.095 48.143 1.800 861
863 3 138.040 349.713 44.718 0.750 862
864 3 138.151 350.526 43.191 1.200 863
865 3 135.480 356.362 46.730 0.750 864
866 3 140.719 357.720 53.366 1.500 862
867 3 142.730 358.868 47.573 1.500 866
868 3 139.969 358.864 46.814 0.750 867
869 3 148.269 361.924 48.920 1.200 868
870 3 141.784 354.281 34.534 0.750 869
871 3 137.123 358.355 41.765 0.750 870
872 3 138.256 354.250 39.246 1.080 871
873 3 153.998 338.006 47.000 3.300 855
874 3 149.991 341.444 52.927 2.700 873
875 3 167.869 335.428 50.643 1.536 874
876 3 156.145 328.687 59.237 1.500 875
877 3 161.083 339.108 59.640 1.200 876
878 3 158.626 335.771 58.502 1.500 877
879 3 170.112 335.567 60.785 1.500 878
880 3 164.599 331.898 69.749 1.500 879
881 3 168.773 328.609 76.377 1.200 880
882 3 178.977 329.162 71.416 1.440 881
883 3 178.428 331.970 73.080 1.440 882
884 3 155.674 348.806 64.722 2.100 874
885 3 161.368 350.262 62.851 2.880 884
886 3 169.772 349.639 60.515 1.500 885
887 3 166.406 354.860 80.883 1.500 886
888 3 174.943 351.929 79.854 1.800 887
889 3 169.880 349.698 82.346 1.680 888
890 3 179.498 345.907 91.460 1.215 889
891 3 181.148 342.191 86.680 1.500 890
892 3 176.479 341.577 105.597 1.800 891
893 3 183.178 340.920 99.037 1.500 892
894 3 176.823 356.918 98.599 1.500 889
895 3 178.658 361.970 92.242 1.500 894
896 3 182.397 364.166 88.691 1.500 895
897 3 184.191 363.459 95.802 1.800 896
898 3 178.413 369.159 99.469 1.500 897
899 3 184.065 363.825 100.005 1.843 898
900 3 190.451 365.014 105.535 1.500 899
901 3 184.171 367.600 105.953 1.012 900
902 3 187.803 354.132 111.136 1.200 901
903 3 184.677 358.015 117.468 0.900 902
904 3 164.709 353.453 61.660 2.100 885
905 3 162.200 360.574 55.301 3.000 904
906 3 157.609 350.065 53.056 1.200 905
907 3 164.061 352.768 59.853 1.500 906
908 3 152.770 357.007 48.177 1.500 907
909 3 168.356 358.333 44.044 1.800 908
910 3 156.195 357.432 47.561 1.200 909
911 3 152.139 361.562 59.009 1.200 910
912 3 155.710 363.140 46.738 1.500 911
913 3 157.963 366.892 39.833 1.200 912
914 3 156.654 365.583 54.621 1.800 909
915 3 163.240 363.293 65.150 1.800 914
916 3 160.521 368.330 59.077 1.800 915
917 3 158.418 371.204 55.176 2.100 916
918 3 170.183 374.247 54.905 2.100 917
919 3 160.299 382.439 59.805 1.500 918
920 3 160.855 375.578 64.639 0.750 919
921 3 155.203 370.341 53.631 0.750 920
922 3 151.371 369.399 50.418 0.750 920
923 3 162.515 382.893 55.283 1.500 919
924 3 168.460 378.803 60.849 1.500 923
925 3 168.719 388.839 45.325 1.500 924
926 3 166.990 386.058 42.760 1.500 925
927 3 155.718 354.780 65.453 2.100 904
928 3 164.990 358.851 70.722 1.800 927
929 3 170.788 363.869 72.529 2.400 928
930 3 172.047 358.829 74.373 1.200 929
931 3 163.922 363.305 82.370 1.200 930
932 3 171.929 370.336 86.629 1.500 931
933 3 175.191 366.118 76.873 1.800 932
934 3 185.277 378.618 97.879 1.500 933
935 3 187.195 379.495 82.329 1.500 934
936 3 188.233 378.612 97.112 1.659 935
937 3 193.138 383.780 92.318 1.440 936
938 3 171.698 374.330 68.442 1.800 930
939 3 177.410 377.306 69.530 1.800 938
940 3 170.631 381.915 83.513 1.800 939
941 3 185.012 391.310 71.838 1.800 940
942 3 179.469 394.306 72.367 1.728 941
943 3 181.960 393.372 63.824 1.440 942
944 3 177.412 392.020 66.402 1.500 941
945 3 190.126 391.982 73.713 1.500 944
946 3 188.897 394.558 69.267 1.200 945
947 3 180.624 395.937 73.075 1.440 946
948 3 188.200 405.880 70.344 1.843 947
949 3 185.397 402.360 63.762 1.500 948
950 3 184.368 408.412 66.908 1.920 949
951 3 185.973 405.716 65.422 0.750 950
952 3 184.121 404.304 74.904 1.440 950
953 3 194.743 403.522 77.059 1.008 952
954 3 184.769 388.041 79.547 2.400 939
955 3 189.172 377.213 75.440 1.500 954
956 3 182.757 373.905 79.406 1.500 955
957 3 186.379 381.114 79.376 1.500 956
958 3 194.305 389.179 88.981 1.500 957
959 3 200.575 393.729 88.087 1.215 958
960 3 202.240 390.785 91.911 1.215 959
961 3 190.783 389.032 90.722 1.500 960
962 3 188.842 394.042 103.082 1.500 961
963 3 195.667 391.312 83.829 1.500 959
964 3 179.779 394.414 92.474 1.500 963
965 3 191.699 392.717 103.334 1.800 964
966 3 197.123 399.723 79.417 1.200 965
967 3 186.858 399.200 98.107 1.440 966
968 3 98.354 263.117 -8.403 6.840 801
969 3 85.133 254.434 -6.880 1.012 968
970 3 71.649 248.925 -20.466 1.500 969
971 3 82.790 246.246 -23.446 1.500 970
972 3 77.461 253.646 -19.644 1.800 971
973 3 70.795 245.724 -16.819 1.800 972
974 3 95.533 261.681 -20.221 6.840 968
975 3 94.274 262.795 -19.779 6.480 974
976 3 78.174 270.150 -18.105 1.690 975
977 3 72.965 263.425 -17.106 1.500 976
978 3 71.024 267.507 -19.413 1.800 977
979 3 72.340 259.236 -28.338 1.500 978
980 3 63.673 253.226 -30.419 1.500 979
981 3 62.246 254.345 -31.212 1.500 980
982 3 68.957 262.122 -29.851 1.800 977
983 3 67.419 263.056 -34.872 1.680 982
984 3 58.810 268.430 -26.357 1.500 983
985 3 56.625 268.012 -27.456 1.500 984
986 3 52.985 267.662 -32.215 1.680 985
987 3 61.881 270.231 -40.235 1.500 986
988 3 58.809 268.259 -35.490 0.675 987
989 3 52.864 274.149 -38.782 0.720 988
990 3 91.734 277.639 -20.954 6.480 975
991 3 95.730 287.489 -21.977 6.840 990
992 3 78.745 288.118 -33.555 1.200 991
993 3 71.069 282.713 -21.185 1.500 992
994 3 64.775 282.747 -18.060 1.200 993
995 3 71.681 286.130 -27.942 1.080 994
996 3 58.252 279.735 -33.195 1.500 995
997 3 65.095 279.173 -38.021 0.720 996
998 3 66.328 286.311 -31.125 0.750 997
999 3 56.586 282.325 -33.609 0.750 998
1000 3 88.762 292.469 -14.537 6.840 991
1001 3 83.427 302.634 -13.241 5.875 1000
1002 3 81.879 303.443 -22.989 6.450 1001
1003 3 75.395 323.320 -9.017 4.355 1002
1004 3 62.059 335.812 -29.693 3.600 1003
1005 3 61.036 342.511 0.663 0.768 1004
1006 3 54.433 333.603 -10.664 3.600 1004
1007 3 54.520 341.461 -15.725 3.456 1006
1008 3 39.073 337.669 -11.008 1.012 1007
1009 3 45.251 339.769 -14.223 1.440 1008
1010 3 22.817 335.274 -7.362 0.900 1009
1011 3 13.356 338.692 -1.651 0.750 1010
1012 3 19.118 342.730 -13.141 1.440 1011
1013 3 10.150 349.983 -6.487 1.536 1012
1014 3 51.200 351.931 -12.540 3.456 1007
1015 3 54.283 352.262 -7.550 0.600 1014
1016 3 35.936 352.396 -15.206 2.700 1014
1017 3 28.300 361.347 -24.338 3.226 1016
1018 3 24.534 363.919 -11.034 2.400 1017
1019 3 4.068 365.975 -23.571 1.536 1018
1020 3 -3.706 369.346 -18.106 1.800 1019
1021 3 -4.368 369.588 -9.621 1.500 1020
1022 3 -8.701 378.805 -6.652 1.920 1021
1023 3 -9.608 380.265 -6.516 1.920 1022
1024 3 10.014 366.286 -4.294 1.500 1018
1025 3 21.038 375.274 -9.525 1.800 1024
1026 3 5.393 376.753 -1.103 2.400 1025
1027 3 17.265 382.669 3.591 2.100 1026
1028 3 15.759 391.820 0.459 1.440 1027
1029 3 9.704 389.087 4.460 1.800 1028
1030 3 11.116 391.834 6.162 1.500 1029
1031 3 14.768 390.416 6.297 1.200 1030
1032 3 6.276 401.720 4.689 1.500 1031
1033 3 15.332 385.152 5.925 1.690 1027
1034 3 15.291 378.178 8.532 1.200 1033
1035 3 20.915 384.952 12.182 1.680 1034
1036 3 17.990 389.648 18.262 1.106 1035
1037 3 21.341 398.599 11.810 1.382 1036
1038 3 16.752 388.295 15.810 1.458 1037
1039 3 25.562 398.510 12.749 1.200 1038
1040 3 97.268 331.278 -11.455 6.048 1002
1041 3 89.708 324.443 -6.975 5.100 1040
1042 3 86.849 341.272 -8.786 2.700 1041
1043 3 94.762 356.249 -13.460 1.800 1042
1044 3 79.954 356.910 -12.535 2.100 1043
1045 3 81.208 364.156 -20.147 1.500 1044
1046 3 74.426 366.892 -10.413 1.680 1045
1047 3 71.981 368.274 -20.637 1.800 1046
1048 3 90.995 341.408 -9.795 3.000 1042
1049 3 100.501 359.154 3.369 2.400 1048
1050 3 89.517 358.335 -5.161 2.640 1049
1051 3 91.736 365.083 5.401 2.400 1050
1052 3 95.266 360.631 -10.278 2.640 1051
1053 3 99.012 375.399 3.036 1.800 1052
1054 3 91.903 374.637 -7.110 2.100 1053
1055 3 104.144 379.639 -14.702 2.640 1054
1056 3 95.447 376.561 -2.847 2.400 1055
1057 3 94.583 379.419 -10.952 2.100 1056
1058 3 97.153 380.213 -10.223 2.400 1057
1059 3 100.424 373.497 -11.675 1.500 1058
1060 3 113.602 381.526 -12.059 1.728 1059
1061 3 113.748 380.711 -2.328 1.500 1060
1062 3 103.897 388.025 -0.201 1.800 1061
1063 3 119.123 388.471 6.889 1.800 1062
1064 3 120.705 391.177 2.953 1.440 1063
1065 3 128.990 392.921 -4.633 1.536 1064
1066 3 123.407 397.624 4.933 1.536 1065
1067 3 99.885 379.510 -13.023 2.400 1058
1068 3 84.947 371.869 -3.877 2.304 1067
1069 3 98.696 384.964 -7.892 2.400 1068
1070 3 98.724 386.590 -15.141 2.160 1069
1071 3 97.807 391.296 -3.956 1.500 1070
1072 3 102.955 393.841 -7.817 1.500 1071
1073 3 109.772 400.934 -10.041 1.500 1072
1074 3 114.206 401.710 -19.579 1.094 1073
1075 3 115.424 403.772 -16.847 1.152 1074
1076 3 124.930 396.481 -20.169 1.200 1075
1077 3 121.756 406.467 -14.596 1.200 1076
1078 3 126.162 403.654 -17.009 0.720 1077
1079 3 120.121 398.282 -5.771 0.750 1078
1080 3 126.176 411.141 0.805 0.750 1079
1081 3 102.694 391.972 -22.663 1.680 1072
1082 3 104.167 396.428 -20.238 2.100 1081
1083 3 101.209 393.818 -25.596 1.597 1082
1084 3 88.123 395.839 -31.096 0.768 1083
1085 3 97.098 403.234 -19.067 0.720 1084
1086 3 83.317 402.380 -26.430 0.768 1085
1087 3 97.764 394.626 -34.965 1.597 1083
1088 3 90.778 395.259 -34.027 1.680 1087
1089 3 77.583 402.169 -17.390 1.690 1088
1090 3 74.570 397.744 -12.705 1.500 1089
1091 3 71.839 401.218 -5.783 0.400 1090
1092 3 68.892 402.617 -26.559 0.691 1091
1093 3 58.546 394.843 -16.695 1.500 1090
1094 3 60.885 399.048 -18.827 1.500 1093
1095 3 56.154 403.280 -21.176 1.800 1094
1096 3 104.370 396.511 -34.381 1.500 1082
1097 3 108.525 405.037 -21.079 1.200 1096
1098 3 101.331 398.282 -16.547 1.500 1097
1099 3 104.405 409.547 -12.350 1.200 1098
1100 3 103.598 412.218 -25.603 0.600 1099
1101 3 97.986 403.768 -2.309 0.750 1100
1102 3 109.438 404.575 -20.923 1.500 1096
1103 3 113.697 407.314 -13.783 1.500 1102
1104 3 116.202 399.834 -18.033 1.800 1103
1105 3 120.436 401.661 -18.494 1.475 1104
1106 3 119.899 404.995 -32.027 0.506 1105
1107 3 116.935 406.578 -22.819 0.750 1106
1108 3 116.569 409.357 -12.335 0.768 1107
1109 3 106.829 410.040 -3.838 0.768 1108
1110 3 118.570 406.847 -23.343 1.475 1105
1111 3 122.188 401.113 -8.652 1.597 1110
1112 3 115.142 412.692 -6.422 1.500 1111
1113 3 118.839 405.642 -20.346 1.215 1112
1114 3 116.852 408.974 -11.443 1.500 1113
1115 3 119.290 406.449 -9.334 1.440 1114
1116 3 99.633 342.830 11.041 3.024 1041
1117 3 108.478 352.992 11.084 3.000 1116
1118 3 104.480 351.784 16.278 2.880 1117
1119 3 110.763 353.449 14.437 0.900 1118
1120 3 114.580 351.033 7.772 1.500 1119
1121 3 113.359 352.952 26.698 1.800 1120
1122 3 128.435 361.674 28.244 1.728 1121
1123 3 132.531 365.716 40.790 0.750 1122
1124 3 127.645 354.587 26.367 0.720 1123
1125 3 133.217 367.027 23.021 1.728 1122
1126 3 141.074 368.613 35.097 1.500 1125
1127 3 134.493 360.110 39.852 1.500 1126
1128 3 134.837 370.611 35.654 0.911 1127
1129 3 134.478 373.477 41.301 1.593 1128
1130 3 112.563 357.234 13.394 2.880 1118
1131 3 109.586 362.257 18.645 2.419 1130
1132 3 121.196 363.898 10.638 2.700 1131
1133 3 126.922 369.091 11.841 1.500 1132
1134 3 124.144 371.659 24.589 1.500 1133
1135 3 135.170 374.290 26.378 1.500 1134
1136 3 129.054 377.561 34.624 1.500 1135
1137 3 146.473 379.334 17.082 1.800 1136
1138 3 150.220 380.061 39.383 1.536 1137
1139 3 149.282 385.421 36.064 1.800 1137
1140 3 144.119 385.894 43.237 2.100 1139
1141 3 153.514 393.573 50.175 1.800 1140
1142 3 156.552 391.049 44.726 1.800 1141
1143 3 162.258 393.102 46.103 1.800 1142
1144 3 169.379 399.381 50.189 1.500 1143
1145 3 171.252 387.551 41.316 1.344 1144
1146 3 180.954 394.116 47.227 0.750 1145
1147 3 128.399 372.485 12.963 2.100 1133
1148 3 131.885 378.258 18.225 1.800 1147
1149 3 132.817 380.516 14.180 1.139 1148
1150 3 107.524 379.446 13.235 1.200 1149
1151 3 116.998 376.737 21.914 1.440 1150
1152 3 124.511 384.676 11.781 1.500 1151
1153 3 123.541 392.460 16.962 1.597 1152
1154 3 124.998 388.186 9.886 1.440 1153
1155 3 128.859 383.992 16.935 1.800 1148
1156 3 131.845 384.293 28.753 1.440 1155
1157 3 132.671 391.668 22.059 1.440 1156
1158 3 148.989 396.838 26.173 1.800 1157
1159 3 146.571 396.803 22.285 1.800 1158
1160 3 145.745 395.776 26.236 1.500 1159
1161 3 164.372 395.484 27.131 1.800 1160
1162 3 153.655 397.329 32.375 2.100 1161
1163 3 139.678 392.478 14.784 1.800 1155
1164 3 132.948 388.448 8.580 2.400 1163
1165 3 139.767 388.657 6.185 1.500 1164
1166 3 144.180 394.277 20.442 2.400 1165
1167 3 138.992 392.575 14.964 1.440 1166
1168 3 137.916 400.828 12.371 0.750 1167
1169 3 143.149 400.031 10.768 1.800 1167
1170 3 142.304 394.976 22.703 1.344 1169
1171 3 148.875 397.418 12.126 1.475 1170
1172 3 148.028 401.308 18.616 0.768 1171
1173 3 147.065 400.338 12.580 0.768 1172
1174 3 155.454 400.682 -1.292 0.720 1172
1175 3 145.224 397.693 -3.219 0.750 1174
1176 3 149.378 407.532 2.404 0.600 1175
1177 3 146.214 398.900 0.287 0.750 1176
1178 3 140.267 400.730 -8.167 0.750 1177
1179 3 151.614 400.938 19.587 1.500 1170
1180 3 148.987 400.117 22.912 1.200 1179
1181 3 154.289 400.171 17.462 1.800 1180
1182 3 157.650 400.645 15.387 1.200 1181
1183 3 144.425 404.931 24.188 1.500 1182
1184 3 160.704 403.180 19.807 1.500 1183
1185 3 158.049 405.227 25.870 1.728 1184
1186 3 162.495 393.957 20.590 1.200 1185
1187 3 170.719 408.785 18.312 0.750 1186
1188 3 170.527 405.329 22.476 0.675 1187
1189 3 173.798 411.158 33.667 0.768 1188
1190 3 177.132 408.310 31.845 0.750 1189
1191 3 167.853 412.941 24.456 1.728 1185
1192 3 169.022 409.090 22.575 1.500 1191
1193 3 170.869 414.429 14.673 1.800 1192
1194 3 171.379 416.729 22.827 1.800 1193
1195 3 166.453 413.011 20.366 1.500 1194
1196 3 159.556 409.865 19.661 1.500 1195
1197 3 106.635 29.716 45.072 8.640 1
1198 3 114.898 7.394 65.425 8.280 1197
1199 3 122.421 -13.490 47.394 8.280 1198
1200 3 137.118 -26.220 63.665 7.200 1199
1201 3 143.786 -44.438 73.391 7.500 1200
1202 3 148.265 -55.964 89.874 9.704 1201
1203 3 171.461 -82.253 115.515 7.500 1202
1204 3 180.065 -102.515 123.054 7.500 1203
1205 3 187.812 -107.708 126.001 9.000 1204
1206 3 213.591 -134.235 151.237 8.294 1205
1207 3 217.214 -147.172 170.814 8.640 1206
1208 3 234.216 -151.920 174.341 7.800 1207
1209 3 235.848 -173.212 174.797 7.800 1208
1210 3 249.649 -161.613 183.307 1.555 1209
1211 3 255.338 -152.695 187.946 1.200 1210
1212 3 260.737 -151.157 207.358 1.500 1211
1213 3 260.771 -147.018 218.075 1.500 1212
1214 3 257.643 -162.782 195.030 1.555 1210
1215 3 258.615 -154.387 212.279 2.100 1214
1216 3 271.544 -157.491 217.450 1.680 1215
1217 3 248.318 -167.709 190.603 7.800 1209
1218 3 238.756 -179.985 193.301 6.120 1217
1219 3 252.020 -180.502 203.120 6.120 1218
1220 3 264.616 -168.215 211.114 2.074 1219
1221 3 264.448 -168.675 225.367 2.160 1220
1222 3 265.860 -163.764 225.742 1.728 1221
1223 3 277.424 -163.663 234.761 2.100 1222
1224 3 289.381 -158.299 254.960 2.100 1223
1225 3 290.549 -155.674 253.172 1.500 1224
1226 3 299.526 -153.176 264.725 1.440 1225
1227 3 271.575 -158.450 221.501 2.400 1221
1228 3 277.477 -148.556 226.284 1.728 1227
1229 3 281.496 -145.978 248.721 1.800 1228
1230 3 292.454 -143.347 257.025 2.016 1229
1231 3 306.503 -143.978 263.905 1.800 1230
1232 3 302.582 -141.970 265.432 1.500 1231
1233 3 298.062 -139.039 275.224 1.728 1231
1234 3 313.468 -133.476 268.660 1.728 1233
1235 3 297.116 -122.060 264.443 1.350 1234
1236 3 255.360 -189.225 209.072 6.739 1219
1237 3 272.435 -182.993 206.059 6.739 1236
1238 3 277.023 -173.290 222.383 0.720 1237
1239 3 281.332 -175.636 221.527 1.500 1238
1240 3 275.716 -177.638 230.405 1.500 1239
1241 3 267.032 -195.566 216.078 6.048 1237
1242 3 275.934 -192.915 224.922 1.728 1241
1243 3 283.683 -208.384 235.057 1.500 1242
1244 3 299.507 -201.079 254.572 1.800 1243
1245 3 293.555 -200.161 270.103 1.800 1244
1246 3 300.787 -197.628 260.802 1.800 1245
1247 3 303.114 -209.002 260.531 1.500 1246
1248 3 317.795 -203.119 268.466 1.800 1247
1249 3 309.876 -203.354 287.014 2.100 1248
1250 3 272.330 -201.508 210.327 7.200 1241
1251 3 279.185 -216.843 217.214 7.200 1250
1252 3 289.164 -210.717 237.666 1.200 1251
1253 3 286.916 -208.424 242.132 1.382 1252
1254 3 275.505 -212.255 215.920 5.760 1251
1255 3 279.893 -224.511 232.766 4.680 1254
1256 3 276.962 -234.806 228.773 4.680 1255
1257 3 291.285 -227.269 245.265 1.012 1256
1258 3 295.301 -241.228 221.255 4.778 1256
1259 3 307.697 -247.345 237.774 3.600 1258
1260 3 307.669 -251.700 236.411 3.600 1259
1261 3 309.631 -250.496 251.865 1.080 1260
1262 3 317.290 -250.179 260.623 1.500 1261
1263 3 323.841 -253.319 257.104 1.500 1262
1264 3 309.671 -253.775 251.349 3.300 1260
1265 3 316.573 -261.049 236.830 5.100 1264
1266 3 312.328 -265.025 257.670 5.100 1265
1267 3 331.620 -266.341 257.662 2.100 1266
1268 3 325.516 -275.136 244.653 4.800 1266
1269 3 331.340 -283.396 249.385 4.200 1268
1270 3 330.833 -301.469 259.774 4.500 1269
1271 3 348.407 -315.263 246.251 3.900 1270
1272 3 342.366 -324.615 252.773 3.300 1271
1273 3 347.118 -337.987 262.428 2.700 1272
1274 3 345.901 -342.265 264.828 2.400 1273
1275 3 361.077 -339.765 276.053 2.304 1274
1276 3 357.967 -344.272 279.173 2.205 1275
1277 3 372.712 -350.558 280.490 1.800 1276
1278 3 363.864 -360.067 292.235 1.500 1277
1279 3 377.065 -364.020 302.263 1.800 1278
1280 3 382.807 -370.420 287.270 1.800 1279
1281 3 382.020 -387.180 305.971 0.800 1280
1282 3 339.272 -348.217 254.929 1.500 1274
1283 3 349.703 -351.949 268.660 1.800 1282
1284 3 356.895 -355.957 272.972 1.800 1283
1285 3 348.844 -360.806 267.359 1.800 1284
1286 3 347.684 -364.460 274.897 1.500 1285
1287 3 347.358 -373.033 283.651 1.500 1286
1288 3 362.891 -373.936 288.832 1.500 1287
1289 3 359.315 -374.451 288.533 1.440 1288
1290 3 362.786 -382.650 284.150 1.800 1289
