# Supplementary material for: Adaptations during Maturation in an Identified Honeybee Interneuron Responsive to Waggle Dance Vibration Signals
Source: eNeuro. 2019 Sep 5;6(5):ENEURO.0454-18.2019. doi: 10.1523/ENEURO.0454-18.2019 (PMC6731536; doi:10.1523/ENEURO.0454-18.2019)
Supplement: Extended Data 1 — This ZIP file contains all the code used to generate the results of this publication. The code is organized into two folders: (1) GJEphys-master, which contains code for analyzing and plotting electrophysiology data and (2) GJMorph-master, which contains code for analyzing morphology data. Download Extended Data 1, ZIP file. [file sup_enu-eN-NWR-0454-18-s02.zip › Reg-MaxS-1.1/TestFiles/HSN-fluoro01.CNGNoiseStd3RandTrans1.swc]

#  SWC to SWC conversion from L-Measure. Sridevi Polavaram: spolavar@gmu.edu
#  Original fileName:/cng_repository/Soumya/LM_Automated_Testing_Enviornment/Test_Lm3.7.2_11022011_SG_Linux_NMOConv8/TestResults/LoadTest/test_52/HSN-fluoro01.CNG.swc
# 
#  Original file HSN-fluoro01.swc edited using StdSwc version 1.31 on 5/31/11.
#  Irregularities and fixes documented in HSN-fluoro01.swc.std.  See StdSwc1.31.doc for more information.
# 
#  HSN neuron (lobula place tangential cells, LPTC) from Calliphora vicina
#  identification by response properties, in vivo Alexa injection, 2-photon-microscopy imaging, x63 objective, multiple image tiles
#  reconstructed and processed with Matlab and the TREES toolbox http://www.treestoolbox.org
#  scaling 1:1:1 um
#   Max Planck Institute of Neurobiology, Martinsried, Germany
#   Systems and Computational Neuroscience, Alexander Borst
#   published in "The morphological identity of insect dendrites" Cuntz H, Forstner F, Haag J, Borst A. PMID 19112481
#  SCALE 1.0 1.0 1.0 
# 
1 1 106.521 -81.489 -157.285 6.912 -1
2 1 103.447 -89.981 -159.403 6.912 1
3 1 105.216 -76.345 -156.567 6.912 1
4 3 96.032 -101.782 -167.639 2.100 1
5 3 91.882 -138.673 -181.876 6.420 4
6 3 79.524 -147.246 -190.240 8.640 5
7 3 82.849 -160.605 -199.290 13.312 6
8 3 77.841 -173.623 -211.838 15.974 7
9 3 95.085 -183.690 -207.807 14.930 8
10 3 91.248 -180.478 -200.925 8.294 9
11 3 105.203 -80.580 -154.397 6.912 1
12 3 93.603 -45.961 -144.431 6.221 11
13 3 79.302 -9.225 -133.900 7.560 12
14 3 74.661 15.940 -124.183 6.300 13
15 3 61.811 66.274 -112.868 8.294 14
16 3 68.263 86.210 -93.801 8.280 15
17 3 63.756 106.998 -91.479 9.331 16
18 3 50.314 117.319 -89.927 1.800 17
19 3 42.344 115.795 -81.277 1.500 18
20 3 45.885 119.412 -83.671 0.900 19
21 3 45.965 110.309 -93.359 1.200 20
22 3 38.696 125.936 -87.181 1.500 19
23 3 33.376 134.921 -78.020 1.500 22
24 3 37.961 139.821 -83.672 0.900 23
25 3 41.052 152.785 -78.172 0.750 24
26 3 44.569 149.240 -75.997 0.750 25
27 3 22.681 145.471 -78.413 1.500 23
28 3 25.690 134.362 -90.583 0.720 27
29 3 23.508 132.101 -96.588 0.600 28
30 3 21.445 154.984 -80.425 1.500 27
31 3 8.495 173.452 -79.597 1.500 30
32 3 10.326 171.977 -80.197 2.100 31
33 3 -10.666 176.876 -77.983 1.500 32
34 3 -8.611 176.319 -86.569 1.500 33
35 3 -10.506 169.005 -91.474 1.440 34
36 3 -26.893 167.176 -94.155 0.675 35
37 3 -31.996 168.307 -98.655 0.750 36
38 3 -36.796 155.309 -102.976 1.080 37
39 3 -15.590 154.164 -98.264 1.500 35
40 3 -25.297 137.570 -103.200 0.900 39
41 3 -29.483 146.050 -101.020 1.200 40
42 3 -3.520 178.453 -80.234 2.100 32
43 3 -0.837 194.285 -79.425 1.500 42
44 3 -18.722 201.048 -81.949 1.800 43
45 3 -20.963 222.162 -69.289 1.080 44
46 3 -17.177 201.256 -74.668 1.800 44
47 3 -31.548 211.601 -71.841 1.500 46
48 3 -38.073 217.712 -75.486 1.500 47
49 3 -51.605 221.614 -70.134 1.800 48
50 3 -47.557 243.275 -53.498 1.440 49
51 3 -70.057 233.374 -68.399 1.200 49
52 3 -68.844 232.324 -75.407 1.690 51
53 3 -69.761 217.001 -80.539 1.012 52
54 3 -77.073 217.029 -80.878 0.768 53
55 3 -80.594 213.310 -78.720 1.440 54
56 3 -76.182 227.582 -72.878 1.125 52
57 3 -95.538 246.148 -71.190 0.750 56
58 3 -101.224 241.363 -69.367 0.720 57
59 3 -101.430 249.282 -61.822 0.750 58
60 3 -100.078 240.993 -76.367 0.720 58
61 3 -114.895 250.485 -72.365 0.600 60
62 3 -99.283 236.077 -74.766 0.600 60
63 3 -46.441 204.552 -74.931 1.800 48
64 3 -49.962 196.302 -74.708 1.843 63
65 3 -56.304 199.632 -77.794 1.728 64
66 3 -68.350 193.077 -83.122 1.500 65
67 3 -71.944 192.235 -76.429 1.800 66
68 3 -74.964 192.661 -72.404 1.500 67
69 3 -76.434 181.674 -81.149 1.500 68
70 3 -79.723 189.085 -79.810 1.800 69
71 3 -81.532 201.326 -78.908 1.500 70
72 3 -80.043 203.455 -79.118 1.680 71
73 3 -81.271 180.755 -87.918 1.500 72
74 3 -77.447 173.132 -86.938 1.800 73
75 3 -86.325 181.652 -93.625 0.750 74
76 3 65.827 115.246 -75.152 9.331 17
77 3 83.970 103.256 -79.228 1.080 76
78 3 100.116 94.563 -69.224 1.440 77
79 3 103.227 92.222 -73.539 1.500 78
80 3 110.803 80.927 -83.143 1.500 79
81 3 114.439 73.824 -83.139 1.500 80
82 3 113.017 80.597 -78.081 1.500 81
83 3 117.877 80.400 -72.156 1.500 82
84 3 118.835 79.493 -65.972 1.200 83
85 3 117.618 77.886 -71.068 1.500 84
86 3 124.321 83.828 -75.645 1.500 85
87 3 100.812 79.387 -78.348 1.500 80
88 3 112.904 81.673 -74.041 1.200 87
89 3 108.954 68.973 -87.485 1.500 88
90 3 107.144 50.881 -91.290 1.344 89
91 3 94.485 77.723 -89.041 1.500 89
92 3 112.829 71.795 -78.013 1.200 88
93 3 121.250 59.356 -82.394 1.200 92
94 3 118.482 66.279 -78.914 1.500 93
95 3 115.526 54.997 -87.271 1.500 94
96 3 109.074 55.587 -89.061 1.500 95
97 3 118.621 50.031 -89.489 1.800 96
98 3 115.900 42.008 -94.457 1.500 97
99 3 116.276 38.718 -92.289 1.200 98
100 3 108.541 48.189 -85.143 1.800 99
101 3 111.593 37.185 -99.673 1.500 100
102 3 103.887 33.549 -100.595 1.440 101
103 3 66.215 123.398 -73.974 9.331 76
104 3 74.011 133.786 -70.376 9.331 103
105 3 64.275 160.013 -67.991 6.480 104
106 3 46.172 167.957 -65.242 0.759 105
107 3 52.580 172.951 -59.392 6.480 105
108 3 69.141 168.731 -54.626 0.720 107
109 3 51.159 182.204 -54.525 6.480 107
110 3 58.513 194.716 -47.680 1.200 109
111 3 45.151 195.559 -46.600 5.700 109
112 3 37.806 190.686 -59.689 1.536 111
113 3 40.975 197.147 -62.018 5.700 111
114 3 36.597 212.407 -46.531 5.760 113
115 3 40.028 217.648 -44.345 5.400 114
116 3 55.127 230.336 -36.410 1.200 115
117 3 53.082 225.011 -42.437 0.750 116
118 3 58.206 239.178 -37.490 0.720 117
119 3 47.337 237.678 -41.003 1.008 117
120 3 55.685 241.349 -38.217 0.720 119
121 3 38.260 223.209 -51.124 5.400 115
122 3 23.526 227.577 -59.706 1.350 121
123 3 7.689 224.373 -64.399 1.920 122
124 3 35.510 237.458 -49.401 5.400 121
125 3 35.187 255.235 -36.066 6.120 124
126 3 35.500 255.810 -39.468 1.125 125
127 3 34.128 271.233 -27.702 0.750 126
128 3 38.861 265.257 -22.641 0.750 127
129 3 47.093 267.308 -23.973 0.750 128
130 3 22.493 256.214 -41.347 6.120 125
131 3 17.153 260.551 -42.682 3.960 130
132 3 -10.708 266.802 -38.682 3.650 131
133 3 -22.371 279.837 -42.821 4.080 132
134 3 -27.848 291.711 -41.897 1.215 133
135 3 -55.375 282.555 -46.325 1.382 134
136 3 -56.132 286.966 -41.233 1.500 135
137 3 -40.062 306.657 -44.732 4.080 133
138 3 -43.087 317.912 -33.210 3.600 137
139 3 -59.116 293.689 -46.729 0.450 138
140 3 -58.599 317.505 -29.919 3.600 138
141 3 -72.022 320.220 -34.615 1.440 140
142 3 -62.090 334.580 -27.087 3.600 140
143 3 -57.338 338.683 -18.050 1.200 142
144 3 -70.898 332.682 -26.223 3.600 142
145 3 -73.673 331.821 -19.825 2.700 144
146 3 -81.784 334.840 -20.276 1.800 145
147 3 -87.534 333.775 -29.771 1.500 146
148 3 -91.962 341.356 -18.687 1.800 147
149 3 -98.477 339.151 -21.125 1.500 148
150 3 -103.394 333.330 -24.505 1.500 149
151 3 -104.122 336.327 -23.502 1.500 150
152 3 -105.889 340.132 -26.687 1.382 151
153 3 -110.138 353.176 -22.882 1.500 151
154 3 -126.901 354.059 -20.432 1.080 153
155 3 -121.372 340.860 -26.005 0.750 154
156 3 -120.141 348.423 -22.328 1.500 153
157 3 -118.133 339.667 -23.280 1.200 156
158 3 -128.672 347.398 -28.505 1.800 157
159 3 -139.006 344.693 -33.841 0.750 158
160 3 -135.439 352.243 -28.672 1.536 158
161 3 -118.678 331.906 -29.186 0.900 157
162 3 -128.724 332.879 -32.658 0.750 161
163 3 -125.319 328.926 -33.879 0.768 162
164 3 -69.820 327.747 -21.071 3.600 144
165 3 -83.683 350.275 -13.399 3.600 164
166 3 -73.230 362.556 -7.847 1.080 165
167 3 -90.759 363.881 -7.334 3.600 165
168 3 -82.743 365.156 -3.098 3.456 167
169 3 -85.986 364.849 -5.791 0.750 168
170 3 -93.457 366.625 0.905 3.456 168
171 3 -89.630 380.855 13.588 1.382 170
172 3 -94.087 382.196 9.298 1.500 171
173 3 -105.771 404.299 8.826 1.500 172
174 3 -102.384 407.012 15.938 1.344 173
175 3 -104.149 407.762 8.541 1.200 174
176 3 -103.795 407.771 14.205 1.800 175
177 3 -109.332 414.732 19.295 0.768 176
178 3 -94.878 380.206 5.703 1.500 171
179 3 -87.224 379.546 6.291 0.720 178
180 3 -89.045 378.315 6.642 1.500 178
181 3 -79.591 387.148 7.251 0.720 180
182 3 -89.753 397.261 13.298 1.500 180
183 3 -89.772 407.054 16.303 1.500 182
184 3 -86.890 400.148 17.031 1.344 183
185 3 -79.766 399.115 18.089 0.750 184
186 3 -94.530 373.851 -7.992 3.456 170
187 3 -91.255 366.437 -5.260 3.600 186
188 3 -109.026 373.111 -10.653 0.900 187
189 3 -124.429 373.507 -6.003 0.750 188
190 3 -127.303 395.069 -7.368 1.200 189
191 3 -122.069 396.743 -2.214 1.500 190
192 3 -124.917 385.345 -5.243 1.200 191
193 3 -133.564 391.563 1.147 1.659 192
194 3 -128.983 377.106 -3.467 1.200 190
195 3 -134.080 387.503 -9.638 1.168 194
196 3 -140.503 365.292 -21.084 0.750 195
197 3 -129.676 371.946 -19.155 1.200 194
198 3 -139.538 387.728 -15.271 1.200 197
199 3 -104.447 375.937 -7.979 3.600 187
200 3 -117.665 398.384 3.142 3.000 199
201 3 -115.489 407.283 7.930 1.500 200
202 3 -119.557 421.454 14.769 1.800 201
203 3 -125.096 431.013 11.831 1.680 202
204 3 -124.042 438.145 15.240 1.536 203
205 3 -135.609 462.537 18.276 1.920 204
206 3 -137.310 472.644 20.550 1.800 205
207 3 -139.667 472.184 20.002 1.680 206
208 3 -137.031 471.921 14.355 1.500 207
209 3 -135.382 492.182 19.242 1.500 208
210 3 -148.839 498.561 20.092 1.500 209
211 3 -133.980 495.076 17.723 1.200 210
212 3 -145.739 494.681 15.057 1.500 211
213 3 -143.304 485.081 12.314 1.215 212
214 3 -124.835 394.091 -4.604 3.000 200
215 3 -128.558 399.817 2.485 0.675 214
216 3 -118.476 405.970 1.782 3.000 214
217 3 -126.456 424.129 3.286 2.592 216
218 3 -145.931 426.733 6.118 1.475 217
219 3 -155.920 414.144 -0.702 1.500 218
220 3 -166.467 419.246 -1.959 1.500 219
221 3 -156.919 422.135 -0.337 1.352 219
222 3 -161.449 402.754 -7.227 1.440 221
223 3 -130.286 415.356 2.112 2.592 217
224 3 -138.877 428.672 7.016 2.880 223
225 3 -150.630 438.737 5.821 2.100 224
226 3 -151.691 431.927 5.658 1.500 225
227 3 -158.726 442.469 4.876 1.500 226
228 3 -153.713 440.994 4.511 1.500 227
229 3 -167.563 435.470 1.995 1.536 228
230 3 -167.857 431.790 0.786 1.327 229
231 3 -176.934 434.433 -2.190 1.440 230
232 3 -175.311 433.854 -0.047 1.344 230
233 3 -190.959 453.169 7.873 1.500 232
234 3 -191.850 449.424 1.735 1.659 233
235 3 -200.508 452.229 7.479 1.613 234
236 3 -205.615 452.336 2.737 1.500 235
237 3 -225.827 468.148 10.042 1.500 236
238 3 -225.174 456.143 10.308 1.200 237
239 3 -225.363 465.556 12.534 1.500 238
240 3 -146.695 431.567 3.756 2.880 224
241 3 -153.674 428.695 1.804 2.592 240
242 3 -170.895 459.576 8.988 2.322 241
243 3 -164.758 466.576 12.399 2.074 242
244 3 -182.880 460.643 10.527 0.675 243
245 3 -186.969 451.971 1.706 0.750 244
246 3 -182.035 457.935 15.754 1.125 245
247 3 -188.305 453.249 12.001 0.600 246
248 3 -197.830 458.725 15.127 0.750 247
249 3 -202.287 469.519 20.139 0.600 248
250 3 -212.374 471.902 18.590 0.750 248
251 3 -180.193 472.035 17.722 2.074 243
252 3 -166.123 489.095 25.425 0.768 251
253 3 -168.230 478.990 21.443 0.720 252
254 3 -174.987 490.417 24.998 1.800 251
255 3 -178.543 501.166 23.968 1.800 254
256 3 -161.608 494.680 22.208 0.750 255
257 3 -175.482 512.470 20.818 1.500 255
258 3 -171.838 509.309 23.539 1.800 257
259 3 -164.097 510.620 22.057 1.500 258
260 3 -171.352 515.276 23.055 1.800 259
261 3 -166.593 500.691 8.712 2.100 260
262 3 -161.889 515.046 9.237 1.500 261
263 3 -174.720 515.467 9.373 1.500 262
264 3 -174.707 526.555 5.434 1.500 263
265 3 -175.025 531.640 4.153 1.500 264
266 3 -184.307 529.673 3.446 1.200 265
267 3 -184.761 534.381 4.301 1.440 266
268 3 -181.098 497.429 17.954 1.800 254
269 3 -187.586 496.957 9.555 1.475 268
270 3 -179.714 502.748 18.054 1.296 269
271 3 -176.411 494.095 6.559 1.500 270
272 3 -171.766 479.456 3.108 1.200 271
273 3 -188.850 501.485 5.232 1.500 272
274 3 -175.920 501.479 6.376 1.500 273
275 3 -173.291 503.244 4.589 1.500 270
276 3 -182.875 506.736 3.158 1.500 275
277 3 -184.349 502.504 2.175 1.500 275
278 3 -185.866 506.007 1.385 1.500 277
279 3 -184.542 505.233 -1.908 1.536 278
280 3 -194.809 494.103 -10.055 1.500 279
281 3 -210.533 498.614 -9.614 1.200 280
282 3 -215.692 504.696 -15.588 1.536 281
283 3 17.581 265.268 -36.878 3.960 130
284 3 6.389 298.922 -24.423 4.666 283
285 3 14.543 299.807 -21.300 0.672 284
286 3 7.222 292.613 -23.098 0.759 285
287 3 13.450 294.486 -9.610 0.750 286
288 3 5.057 303.167 -9.709 0.300 287
289 3 6.542 295.518 -7.910 0.750 287
290 3 -0.462 304.021 -18.073 4.666 284
291 3 2.142 296.250 -15.934 4.800 290
292 3 -5.991 316.655 -18.124 1.215 291
293 3 -18.645 315.752 -10.513 1.500 292
294 3 -14.964 321.993 -11.340 1.500 293
295 3 -25.095 311.883 -13.474 1.800 294
296 3 -41.790 327.773 -7.222 1.800 295
297 3 -47.742 333.802 -6.709 2.100 296
298 3 -64.222 374.657 6.931 1.800 297
299 3 -65.472 371.499 10.805 1.500 298
300 3 -68.428 383.611 11.709 1.500 299
301 3 -70.466 387.126 24.631 1.536 300
302 3 -3.339 326.560 -4.638 4.800 291
303 3 0.946 316.018 -11.976 0.600 302
304 3 -6.868 313.042 -0.117 0.675 303
305 3 0.978 313.707 1.655 0.691 304
306 3 6.354 309.741 1.892 0.675 305
307 3 -11.554 325.906 -1.934 4.800 302
308 3 -11.130 338.730 -6.328 6.300 307
309 3 -6.335 338.375 7.230 1.200 308
310 3 -15.913 335.443 2.506 6.300 308
311 3 -12.042 355.900 20.373 2.074 310
312 3 -15.377 374.964 25.369 1.800 311
313 3 -6.786 356.529 29.676 1.500 312
314 3 -5.062 371.448 36.120 1.613 313
315 3 -10.522 373.604 39.728 1.536 314
316 3 0.046 351.395 29.277 1.440 315
317 3 -8.972 365.840 29.215 1.800 312
318 3 -14.340 375.705 42.486 1.800 317
319 3 -14.060 376.313 38.180 1.500 318
320 3 -14.306 377.581 42.468 1.500 319
321 3 -9.608 382.827 41.777 1.800 320
322 3 -9.645 385.453 42.143 1.500 321
323 3 -6.916 385.869 47.254 1.500 322
324 3 -5.986 382.477 47.560 1.500 323
325 3 -0.864 391.153 49.442 1.500 324
326 3 -7.716 401.308 52.018 1.037 325
327 3 -8.452 391.461 48.206 0.720 326
328 3 -6.680 405.571 60.970 1.200 327
329 3 -6.957 405.059 56.126 1.500 328
330 3 -17.888 348.871 11.556 6.300 310
331 3 -28.765 341.606 3.516 1.344 330
332 3 -24.378 343.267 7.229 6.300 330
333 3 -19.473 360.649 14.463 6.300 332
334 3 -31.574 353.687 8.761 0.675 333
335 3 -48.607 364.411 14.851 0.750 334
336 3 -29.117 363.829 24.109 6.300 333
337 3 -30.454 384.499 35.390 6.900 336
338 3 -39.954 401.489 33.619 3.600 337
339 3 -51.944 387.238 21.921 0.720 338
340 3 -57.922 389.529 26.748 0.750 339
341 3 -55.752 373.080 17.961 0.750 340
342 3 -53.715 376.961 17.346 0.720 341
343 3 -55.314 370.237 13.581 0.750 342
344 3 -42.512 399.417 32.865 3.600 338
345 3 -56.234 400.329 33.297 3.600 344
346 3 -52.888 406.143 30.321 1.352 345
347 3 -53.846 407.502 29.471 1.500 346
348 3 -48.589 411.214 37.974 0.720 347
349 3 -60.253 417.225 35.821 1.500 347
350 3 -61.369 418.992 41.323 1.200 349
351 3 -57.873 421.857 41.829 1.500 350
352 3 -63.574 431.392 45.575 1.800 351
353 3 -67.533 423.420 41.721 1.500 352
354 3 -63.267 428.683 44.745 1.200 353
355 3 -66.477 426.719 41.470 0.720 354
356 3 -60.802 416.364 39.170 1.500 353
357 3 -70.295 444.543 42.942 1.500 356
358 3 -66.997 440.210 45.857 1.500 357
359 3 -64.544 442.866 48.345 1.500 358
360 3 -65.437 450.028 47.282 1.800 359
361 3 -68.248 434.462 47.688 1.500 360
362 3 -62.147 442.446 40.940 1.200 358
363 3 -74.630 449.795 44.826 1.440 362
364 3 -68.486 446.710 41.335 1.500 363
365 3 -69.937 450.196 50.903 0.750 364
366 3 -56.071 402.617 35.328 3.600 345
367 3 -55.328 399.036 28.027 0.911 366
368 3 -62.900 398.499 30.535 1.200 367
369 3 -55.077 396.512 33.625 0.720 368
370 3 -57.121 406.960 26.276 3.600 366
371 3 -68.613 413.869 29.312 0.506 370
372 3 -70.389 413.347 36.857 0.720 371
373 3 -72.403 399.909 31.033 0.720 372
374 3 -68.509 396.147 29.650 0.672 373
375 3 -75.017 424.627 38.182 3.600 370
376 3 -79.011 418.237 35.409 3.000 375
377 3 -85.621 433.329 32.793 1.152 376
378 3 -91.494 431.003 29.242 1.125 377
379 3 -78.180 424.175 38.959 3.000 376
380 3 -84.353 440.498 39.746 2.520 379
381 3 -83.293 435.333 38.216 0.675 380
382 3 -88.458 441.161 29.443 0.720 381
383 3 -82.071 438.611 41.397 2.520 380
384 3 -88.771 427.858 37.876 1.536 383
385 3 -90.823 438.088 42.592 1.500 384
386 3 -97.459 449.203 36.314 1.500 385
387 3 -103.208 451.619 46.125 1.416 386
388 3 -106.796 454.263 43.520 0.720 387
389 3 -109.777 457.971 35.718 0.750 388
390 3 -114.830 455.072 32.270 0.750 389
391 3 -127.916 465.678 33.941 0.750 390
392 3 -100.424 449.292 34.874 1.500 387
393 3 -98.078 453.430 40.613 1.200 392
394 3 -99.972 457.081 40.030 1.200 393
395 3 -106.447 455.450 42.204 1.200 394
396 3 -118.285 450.973 29.952 1.500 395
397 3 -115.071 466.563 38.945 1.500 396
398 3 -116.094 472.943 36.047 1.800 397
399 3 -113.970 469.888 36.578 1.200 398
400 3 -115.643 471.453 36.361 1.200 399
401 3 -87.536 458.385 46.259 2.520 383
402 3 -106.763 466.580 40.078 2.520 401
403 3 -93.688 473.651 36.863 2.520 402
404 3 -94.789 473.545 50.884 1.382 403
405 3 -95.542 479.729 54.406 0.720 404
406 3 -92.513 476.266 54.803 1.125 404
407 3 -93.636 471.371 37.992 2.520 403
408 3 -110.127 483.801 36.525 0.540 407
409 3 -113.625 492.790 40.787 0.720 408
410 3 -121.916 491.632 38.694 0.562 409
411 3 -130.310 490.790 37.743 0.750 409
412 3 -134.725 481.130 30.741 0.750 411
413 3 -135.746 484.383 37.502 0.750 412
414 3 -101.904 487.835 46.276 2.520 407
415 3 -101.626 492.490 42.670 2.100 414
416 3 -106.473 502.004 54.108 0.900 415
417 3 -108.864 498.347 34.454 2.100 415
418 3 -110.018 493.336 28.056 0.600 417
419 3 -129.204 496.878 24.163 0.720 418
420 3 -130.406 492.892 32.037 0.720 419
421 3 -144.862 509.181 38.986 0.720 420
422 3 -123.603 493.016 33.216 0.750 419
423 3 -132.549 485.150 33.475 0.600 422
424 3 -142.417 483.157 20.150 0.768 423
425 3 -114.402 508.506 34.823 2.100 417
426 3 -110.004 513.403 40.779 2.100 425
427 3 -111.498 518.892 40.329 0.400 426
428 3 -112.587 510.800 40.240 2.100 426
429 3 -125.620 510.897 38.288 0.900 428
430 3 -135.973 512.425 33.622 0.672 429
431 3 -145.205 513.206 40.307 0.720 430
432 3 -119.098 508.119 38.225 2.074 428
433 3 -127.980 523.574 46.510 0.720 432
434 3 -122.992 521.655 34.402 1.200 433
435 3 -120.412 522.534 41.301 1.500 432
436 3 -120.587 530.006 46.746 1.500 435
437 3 -115.753 515.337 41.863 0.746 435
438 3 -124.084 517.260 45.687 1.200 437
439 3 -113.724 512.064 48.623 1.200 438
440 3 -109.724 521.034 51.267 1.200 439
441 3 -29.962 391.245 35.437 4.800 337
442 3 -26.300 393.982 41.448 1.382 441
443 3 -31.280 399.129 39.447 4.800 441
444 3 -40.542 402.850 50.856 5.040 443
445 3 -38.441 400.071 54.218 1.080 444
446 3 -23.651 399.561 51.095 1.500 445
447 3 -26.704 397.575 45.400 1.800 446
448 3 -35.998 418.350 55.496 5.040 444
449 3 -28.051 423.462 63.854 1.800 448
450 3 -30.055 409.098 51.143 0.750 449
451 3 -23.324 424.514 58.011 1.800 449
452 3 -17.733 421.920 59.749 1.500 451
453 3 -13.811 433.014 59.744 1.800 452
454 3 -13.919 415.541 58.111 0.750 451
455 3 -14.926 425.181 57.268 0.600 454
456 3 -10.088 410.730 62.916 0.750 455
457 3 -39.472 409.012 52.684 4.320 448
458 3 -42.289 420.496 54.808 0.600 457
459 3 -37.895 431.001 56.940 4.320 457
460 3 -52.728 432.417 49.216 0.750 459
461 3 -37.219 438.517 59.297 4.320 459
462 3 -43.373 449.584 60.062 1.500 461
463 3 -40.706 432.137 61.938 1.500 462
464 3 -40.356 451.551 59.730 1.500 463
465 3 -38.650 448.120 59.690 1.200 464
466 3 -49.829 439.349 49.765 3.960 461
467 3 -55.524 443.263 58.653 0.691 466
468 3 -60.197 458.485 53.555 0.750 467
469 3 -55.761 452.696 55.204 0.600 468
470 3 -69.487 459.337 52.922 0.720 469
471 3 -71.741 464.182 52.078 0.720 470
472 3 -73.256 465.803 55.106 0.768 471
473 3 -66.525 468.895 48.132 0.675 472
474 3 -82.063 465.628 43.319 0.750 473
475 3 -51.813 452.209 58.287 3.960 466
476 3 -48.763 474.926 70.553 1.344 475
477 3 -36.561 474.700 82.224 1.210 476
478 3 -43.034 480.662 73.416 1.440 477
479 3 -39.527 482.258 74.575 1.728 478
480 3 -41.382 480.282 76.312 1.680 479
481 3 -37.512 488.003 77.407 1.500 480
482 3 -49.076 457.603 59.389 3.960 475
483 3 -57.952 450.674 58.036 2.400 482
484 3 -53.414 469.864 67.001 1.800 483
485 3 -49.858 495.735 73.394 2.100 484
486 3 -46.022 496.552 74.894 1.800 485
487 3 -49.554 510.329 76.915 0.672 486
488 3 -52.085 502.987 70.324 0.600 487
489 3 -42.648 503.636 78.526 1.800 486
490 3 -43.075 499.835 74.938 2.100 489
491 3 -36.327 501.159 78.875 2.100 490
492 3 -37.518 509.264 77.701 1.800 491
493 3 -42.188 499.422 81.936 1.800 492
494 3 -31.018 500.237 83.793 1.800 493
495 3 -34.775 508.680 88.131 0.750 494
496 3 -38.160 532.076 84.762 0.720 495
497 3 -22.585 525.069 93.601 1.200 494
498 3 -30.517 523.908 83.388 0.750 497
499 3 -55.722 457.487 58.791 2.400 483
500 3 -67.168 490.588 71.369 2.160 499
501 3 -62.876 486.201 65.306 0.720 500
502 3 -66.231 497.141 64.691 2.100 500
503 3 -63.768 511.493 70.937 2.100 502
504 3 -62.487 513.761 67.194 1.800 503
505 3 -58.029 510.743 66.545 1.800 504
506 3 -61.699 539.178 75.339 1.500 505
507 3 -69.939 515.548 62.770 1.500 503
508 3 -75.590 514.280 56.613 0.600 507
509 3 -78.338 524.908 64.888 1.500 507
510 3 -72.287 523.016 57.689 0.750 509
511 3 -75.769 524.142 60.137 0.768 509
512 3 -68.745 519.382 60.807 1.125 511
513 3 -75.696 528.802 69.822 0.750 512
514 3 -63.851 474.059 60.637 1.800 499
515 3 -73.826 484.584 58.706 0.600 514
516 3 -71.766 492.137 60.441 1.800 514
517 3 -74.113 491.238 61.723 2.100 516
518 3 -77.627 494.876 54.747 1.800 517
519 3 -72.799 489.733 55.757 0.720 518
520 3 -80.171 485.332 48.720 1.800 518
521 3 -86.123 482.038 51.676 0.450 520
522 3 -84.893 493.586 53.473 1.800 520
523 3 -94.091 494.194 49.013 0.750 522
524 3 -84.957 500.340 55.495 1.800 522
525 3 -74.806 501.558 65.424 0.400 524
526 3 -85.111 512.420 55.760 1.800 524
527 3 -86.007 500.777 56.037 0.750 526
528 3 -90.585 493.655 48.079 0.300 527
529 3 -100.318 503.298 51.008 0.750 527
530 3 -103.850 513.703 55.539 0.750 529
531 3 -99.785 511.097 60.387 0.750 530
532 3 -113.056 509.951 54.990 1.200 531
533 3 -107.872 510.348 50.406 1.200 532
534 3 -110.522 514.001 55.414 0.720 533
535 3 -114.746 514.862 52.064 0.900 534
536 3 -99.207 517.032 61.876 1.500 526
537 3 -78.518 502.564 51.416 1.500 536
538 3 -95.290 520.559 52.309 0.672 537
539 3 -101.508 515.646 48.491 0.720 538
540 3 -101.255 520.810 51.246 0.720 539
541 3 -90.688 505.471 58.821 1.500 537
542 3 -93.450 527.410 56.569 1.500 541
543 3 -89.214 534.389 61.803 1.500 542
544 3 -90.438 532.030 51.995 1.382 543
545 3 -85.404 528.536 49.783 1.200 544
546 3 -77.790 532.368 53.191 1.200 545
547 3 -83.070 545.517 60.440 1.500 546
548 3 -79.264 529.035 58.706 1.500 547
549 3 -83.411 534.129 49.497 1.500 545
550 3 -88.614 536.142 49.427 1.125 549
551 3 -95.255 547.213 54.484 0.720 550
552 3 -93.200 536.788 44.349 0.691 551
553 3 78.838 155.281 -57.933 10.451 104
554 3 97.881 137.331 -60.087 1.296 553
555 3 108.702 137.130 -56.958 1.500 554
556 3 93.874 118.503 -72.992 1.500 554
557 3 101.699 125.574 -59.582 1.500 556
558 3 109.518 122.301 -59.386 1.800 557
559 3 111.514 113.057 -58.582 1.500 558
560 3 116.091 127.364 -54.784 1.680 559
561 3 121.683 125.668 -59.612 1.440 560
562 3 114.935 108.759 -61.471 1.500 559
563 3 106.000 110.541 -64.014 1.500 562
564 3 120.399 101.876 -63.096 1.382 563
565 3 120.792 95.935 -58.417 1.382 564
566 3 131.084 106.651 -54.678 1.200 565
567 3 128.325 98.476 -58.080 0.300 566
568 3 138.816 100.957 -61.017 1.500 566
569 3 133.672 108.663 -52.400 1.500 568
570 3 138.288 102.189 -56.331 1.500 569
571 3 138.883 108.725 -56.521 1.500 570
572 3 139.503 82.758 -60.532 1.440 565
573 3 131.360 75.880 -69.082 0.750 572
574 3 128.967 74.352 -73.190 0.750 573
575 3 133.562 84.963 -73.812 0.768 573
576 3 150.311 79.316 -59.666 1.215 572
577 3 147.003 79.408 -59.789 1.200 576
578 3 156.996 65.099 -59.207 1.500 577
579 3 151.377 71.234 -56.511 1.500 578
580 3 152.834 65.402 -66.292 1.800 579
581 3 149.602 71.948 -63.757 1.012 580
582 3 155.985 64.410 -62.638 1.728 580
583 3 87.779 172.465 -48.225 10.451 553
584 3 107.027 150.762 -44.115 1.500 583
585 3 111.523 147.772 -47.909 0.750 584
586 3 109.371 150.335 -47.807 1.500 584
587 3 111.948 166.966 -39.299 0.720 586
588 3 115.723 158.143 -49.316 1.500 586
589 3 128.254 144.267 -45.523 1.680 588
590 3 124.681 151.656 -43.534 1.800 589
591 3 122.179 140.484 -48.201 1.597 590
592 3 114.948 138.741 -55.979 0.750 591
593 3 130.255 152.904 -38.430 1.800 590
594 3 125.581 163.360 -38.340 0.562 593
595 3 134.891 151.475 -35.917 1.800 593
596 3 133.590 150.908 -36.975 2.100 595
597 3 137.015 148.432 -44.521 1.382 596
598 3 131.551 135.812 -50.784 1.344 597
599 3 133.087 137.471 -48.173 0.750 597
600 3 137.032 128.826 -46.553 1.500 599
601 3 135.765 130.469 -46.596 1.200 600
602 3 141.697 129.530 -45.098 1.200 601
603 3 134.355 146.565 -35.155 2.100 596
604 3 145.419 149.769 -35.202 1.800 603
605 3 145.939 129.272 -41.349 1.200 604
606 3 147.267 131.147 -35.558 1.200 605
607 3 147.071 123.058 -45.854 1.500 606
608 3 144.521 124.211 -43.867 1.500 607
609 3 147.434 122.065 -41.037 1.200 608
610 3 145.752 129.131 -38.996 1.500 609
611 3 138.066 145.290 -29.316 2.100 604
612 3 141.934 160.699 -24.600 0.675 611
613 3 144.904 141.875 -24.308 1.800 611
614 3 145.010 143.983 -27.579 2.400 613
615 3 157.115 126.974 -35.345 1.500 614
616 3 163.883 122.189 -34.764 1.500 615
617 3 161.791 116.312 -35.768 1.800 616
618 3 166.000 112.697 -37.431 1.200 617
619 3 164.186 114.773 -32.051 1.500 618
620 3 171.837 105.043 -36.646 1.800 619
621 3 175.297 109.200 -27.701 1.500 620
622 3 183.516 107.066 -24.005 1.500 621
623 3 187.595 95.220 -27.516 1.500 622
624 3 190.169 104.853 -18.685 1.800 623
625 3 199.644 81.430 -26.666 1.500 624
626 3 167.187 117.158 -36.090 1.500 617
627 3 158.165 117.697 -35.923 1.500 626
628 3 161.992 98.754 -51.982 1.800 627
629 3 164.659 93.411 -48.053 1.500 628
630 3 171.594 96.661 -53.545 2.100 629
631 3 168.341 83.404 -51.619 1.800 630
632 3 166.315 72.709 -57.049 1.500 631
633 3 168.728 72.814 -46.235 1.500 632
634 3 168.126 64.206 -60.586 1.080 633
635 3 167.516 72.047 -56.828 1.500 633
636 3 170.287 67.970 -47.767 1.500 635
637 3 152.311 149.430 -21.922 1.800 614
638 3 154.657 141.732 -19.646 1.800 637
639 3 157.093 141.847 -17.502 2.400 638
640 3 157.788 145.278 -21.968 1.500 639
641 3 172.454 130.293 -15.625 0.720 640
642 3 174.115 131.285 -9.861 0.750 641
643 3 185.860 129.298 -7.225 0.600 642
644 3 183.215 120.874 -4.859 0.720 643
645 3 191.897 126.302 -5.702 0.720 644
646 3 160.237 155.486 -20.254 1.500 640
647 3 164.778 155.288 -13.789 1.800 646
648 3 163.531 159.113 -15.738 0.675 647
649 3 158.436 166.483 -10.635 0.600 648
650 3 160.697 165.621 -14.171 0.750 649
651 3 156.926 173.203 -10.568 0.750 650
652 3 162.287 147.517 -13.812 1.800 647
653 3 170.481 154.079 -8.412 1.500 652
654 3 160.206 159.815 -1.637 2.100 653
655 3 169.845 150.140 -9.593 1.500 654
656 3 173.883 146.356 -6.676 1.500 655
657 3 186.119 158.474 -0.103 1.500 656
658 3 188.687 142.538 -0.764 1.200 657
659 3 179.709 152.264 7.483 1.500 658
660 3 179.374 146.469 1.773 1.800 659
661 3 188.706 144.169 9.155 1.200 660
662 3 183.996 144.130 7.375 1.500 661
663 3 100.127 182.618 -42.893 8.640 583
664 3 82.151 203.968 -41.859 1.200 663
665 3 67.755 213.823 -38.922 0.750 664
666 3 72.839 209.022 -44.684 0.720 665
667 3 69.786 212.025 -44.811 0.750 666
668 3 90.073 185.292 -43.673 8.640 663
669 3 87.838 197.695 -33.264 8.640 668
670 3 110.969 184.236 -41.702 0.750 669
671 3 117.433 184.259 -27.530 1.125 670
672 3 88.389 209.456 -27.133 8.640 669
673 3 95.315 216.987 -28.072 9.504 672
674 3 106.133 210.906 -25.106 1.440 673
675 3 125.736 193.754 -21.565 1.500 674
676 3 123.816 194.745 -19.723 1.500 675
677 3 134.207 180.391 -21.708 1.500 676
678 3 133.040 181.813 -20.310 1.500 677
679 3 140.996 186.614 -26.742 1.500 678
680 3 139.357 168.822 -23.907 1.500 679
681 3 131.592 201.855 -8.508 1.440 675
682 3 133.439 202.225 -19.134 0.750 681
683 3 139.588 202.000 -15.951 0.750 682
684 3 132.827 197.199 -14.276 1.080 683
685 3 146.749 193.956 -7.253 0.675 684
686 3 148.008 192.437 -3.284 0.750 685
687 3 152.848 184.368 -6.945 0.691 686
688 3 95.588 226.461 -23.719 9.504 673
689 3 114.156 221.526 -8.978 2.400 688
690 3 112.281 227.964 -16.225 3.000 689
691 3 123.610 214.275 -8.698 1.215 690
692 3 113.102 214.118 -13.374 1.500 691
693 3 119.001 207.770 -16.360 1.500 692
694 3 117.803 230.857 -7.059 3.000 690
695 3 113.973 227.997 -13.592 2.700 694
696 3 119.034 221.724 -6.618 0.750 695
697 3 123.201 225.114 -4.381 1.500 696
698 3 133.829 220.611 1.555 0.750 697
699 3 129.697 224.570 -3.196 1.440 697
700 3 128.735 204.030 -10.793 1.440 699
701 3 127.532 212.087 -7.299 1.440 700
702 3 130.916 231.927 -5.552 2.400 695
703 3 122.792 237.662 6.051 2.400 702
704 3 121.355 244.387 6.944 3.000 703
705 3 121.460 248.405 4.494 0.750 704
706 3 126.693 245.811 11.615 2.400 704
707 3 139.231 236.123 -0.527 1.500 706
708 3 139.850 235.267 7.106 1.500 707
709 3 145.441 221.873 -0.184 1.200 708
710 3 143.283 218.124 -0.946 1.382 709
711 3 135.992 260.204 11.745 2.100 706
712 3 143.648 260.474 19.514 1.500 711
713 3 140.384 263.738 15.685 1.800 712
714 3 141.349 263.926 20.342 1.800 713
715 3 137.402 271.954 23.273 1.500 714
716 3 147.364 272.957 31.046 1.800 715
717 3 147.129 273.687 33.321 1.728 716
718 3 147.023 251.999 20.131 1.800 711
719 3 153.931 241.501 21.738 2.400 718
720 3 153.484 230.704 11.363 2.100 719
721 3 153.017 229.110 11.097 1.800 720
722 3 163.002 225.555 15.203 1.500 721
723 3 157.511 226.052 5.508 1.500 722
724 3 167.958 222.089 19.528 1.500 723
725 3 156.581 222.320 4.826 0.750 724
726 3 160.872 216.205 15.551 1.500 724
727 3 157.831 222.826 14.261 1.500 726
728 3 168.219 214.355 12.725 1.125 727
729 3 170.756 204.009 9.698 1.680 728
730 3 164.361 200.229 10.914 1.500 729
731 3 165.480 209.540 13.199 1.440 730
732 3 185.850 192.628 16.666 1.500 731
733 3 149.195 242.352 19.042 2.400 719
734 3 159.621 238.136 22.329 1.800 733
735 3 161.313 237.109 27.897 2.100 734
736 3 175.752 236.278 35.580 2.100 735
737 3 173.709 224.493 29.754 1.440 736
738 3 176.447 230.060 31.891 1.728 737
739 3 175.053 216.336 27.292 1.728 738
740 3 177.088 227.491 32.045 1.500 739
741 3 183.125 218.549 34.261 1.500 740
742 3 184.990 199.344 30.843 1.920 741
743 3 188.817 202.757 29.616 1.500 742
744 3 183.376 199.746 28.968 1.728 743
745 3 200.142 190.143 31.112 1.200 744
746 3 181.263 235.910 39.541 2.160 736
747 3 173.941 240.770 43.224 1.800 746
748 3 179.671 247.777 49.367 1.728 747
749 3 182.234 244.014 50.458 1.152 748
750 3 187.029 236.774 50.395 1.200 749
751 3 188.070 234.071 50.723 0.691 750
752 3 184.590 251.507 60.173 1.125 751
753 3 188.502 236.727 61.549 1.500 752
754 3 190.553 220.559 42.848 1.500 753
755 3 190.589 227.873 46.748 1.344 754
756 3 189.853 214.369 42.442 1.200 755
757 3 188.530 223.609 46.132 1.500 756
758 3 194.418 228.248 53.713 1.500 757
759 3 199.225 210.549 49.758 1.500 758
760 3 193.694 215.326 48.658 1.200 759
761 3 197.581 217.023 53.003 1.800 760
762 3 177.290 242.860 39.271 1.728 748
763 3 188.474 239.175 62.050 1.440 762
764 3 191.621 240.383 59.248 1.200 763
765 3 190.773 249.411 66.997 1.440 764
766 3 193.166 245.879 60.505 1.680 765
767 3 195.702 255.080 63.455 1.920 766
768 3 184.899 258.290 54.693 2.074 762
769 3 186.526 273.114 63.277 1.500 768
770 3 185.329 261.217 64.964 1.800 769
771 3 190.287 269.158 65.283 1.800 770
772 3 190.481 279.607 72.217 1.500 771
773 3 191.254 273.953 72.197 1.500 772
774 3 191.951 277.296 73.205 1.680 773
775 3 193.483 293.709 81.132 1.500 774
776 3 198.552 265.805 76.619 1.680 775
777 3 200.753 277.387 77.652 1.440 776
778 3 205.619 257.259 76.327 2.100 777
779 3 211.748 259.004 76.181 1.500 778
780 3 213.922 257.131 75.739 1.500 779
781 3 207.225 254.666 86.856 1.536 780
782 3 208.104 258.505 98.594 1.536 781
783 3 202.090 269.759 91.012 0.675 781
784 3 206.881 260.252 95.919 0.750 783
785 3 203.843 272.160 100.143 0.750 784
786 3 208.394 269.785 96.749 0.750 785
787 3 201.462 264.210 103.886 0.750 786
788 3 209.216 268.294 103.876 0.720 787
789 3 197.918 279.346 114.250 0.750 788
790 3 88.281 244.955 -18.272 7.200 688
791 3 79.696 237.108 -26.564 0.900 790
792 3 74.517 241.869 -17.250 1.200 791
793 3 73.116 240.811 -33.076 1.500 792
794 3 72.567 256.286 -19.243 1.200 793
795 3 70.890 241.625 -24.418 1.500 794
796 3 88.805 260.287 -15.158 7.200 790
797 3 71.155 254.439 -18.060 0.750 796
798 3 92.504 253.487 -18.017 7.200 796
799 3 95.351 253.351 -5.076 8.640 798
800 3 112.411 259.651 -7.169 1.800 799
801 3 103.659 263.902 -9.022 8.640 799
802 3 104.469 281.417 1.286 4.200 801
803 3 96.636 292.885 9.751 1.800 802
804 3 90.984 297.926 18.870 1.800 803
805 3 94.111 301.958 22.714 1.800 804
806 3 96.202 312.059 21.716 2.100 805
807 3 100.272 311.336 24.522 0.900 806
808 3 100.325 316.095 24.601 2.400 807
809 3 106.681 316.881 34.816 2.100 808
810 3 102.941 314.514 27.649 1.800 809
811 3 110.380 322.260 33.507 2.100 810
812 3 99.806 332.603 34.984 2.400 811
813 3 103.443 328.289 36.881 1.500 812
814 3 91.985 336.487 38.108 0.768 813
815 3 90.752 343.330 43.190 1.200 814
816 3 94.228 345.162 43.990 0.768 815
817 3 95.236 345.075 42.414 0.750 816
818 3 94.616 350.042 43.193 1.500 813
819 3 106.351 332.702 37.720 1.800 818
820 3 100.678 346.733 41.182 1.500 819
821 3 114.628 345.754 47.463 1.800 820
822 3 104.886 347.432 51.018 1.500 821
823 3 114.053 352.771 51.311 1.800 822
824 3 109.700 360.762 49.115 1.680 823
825 3 100.284 364.847 49.220 1.728 824
826 3 103.079 355.684 51.286 0.750 825
827 3 102.820 371.442 55.752 1.800 826
828 3 105.524 365.434 53.502 0.691 827
829 3 114.500 345.964 55.568 1.800 823
830 3 107.282 354.197 49.754 1.500 829
831 3 109.987 347.041 60.743 1.500 830
832 3 119.132 352.985 62.186 1.500 831
833 3 123.785 352.304 64.810 1.382 832
834 3 104.782 364.055 55.143 1.500 830
835 3 115.177 358.942 60.078 1.440 834
836 3 115.561 356.456 61.200 0.750 835
837 3 122.283 356.281 56.293 0.900 836
838 3 120.993 358.674 61.324 0.720 837
839 3 127.926 348.455 56.122 0.750 838
840 3 126.291 343.337 54.911 0.672 839
841 3 128.917 346.087 62.026 0.750 840
842 3 130.974 337.290 54.441 0.600 841
843 3 109.715 280.734 8.054 3.240 802
844 3 107.351 284.829 5.116 3.456 843
845 3 116.115 277.715 7.299 0.600 844
846 3 123.339 288.105 12.241 3.456 844
847 3 131.010 283.785 9.438 0.768 846
848 3 119.628 292.498 10.214 3.456 846
849 3 116.448 296.727 16.292 3.900 848
850 3 134.983 299.650 30.707 1.200 849
851 3 127.184 300.254 27.877 3.900 849
852 3 128.400 307.900 31.965 3.629 851
853 3 131.790 310.987 41.891 3.888 852
854 3 132.076 308.388 44.747 3.456 853
855 3 145.443 322.194 55.251 3.300 854
856 3 136.280 336.804 66.859 1.500 855
857 3 137.221 328.302 71.138 1.500 856
858 3 135.497 343.458 74.278 1.500 857
859 3 138.664 357.877 75.735 1.500 858
860 3 132.188 344.859 72.714 1.500 859
861 3 141.181 344.253 78.854 1.500 860
862 3 140.319 348.488 75.201 1.800 861
863 3 132.484 357.759 76.516 0.750 862
864 3 132.357 359.734 76.485 1.200 863
865 3 130.343 367.575 82.601 0.750 864
866 3 135.966 363.677 85.884 1.500 862
867 3 136.947 367.625 84.158 1.500 866
868 3 134.354 369.242 84.100 0.750 867
869 3 142.071 368.962 86.498 1.200 868
870 3 134.351 368.361 75.383 0.750 869
871 3 131.093 372.480 81.889 0.750 870
872 3 131.833 367.307 77.645 1.080 871
873 3 147.381 332.294 67.142 3.300 855
874 3 144.541 335.897 72.567 2.700 873
875 3 160.429 320.440 65.407 1.536 874
876 3 151.190 311.002 64.994 1.500 875
877 3 155.511 323.953 72.548 1.200 876
878 3 153.198 320.738 69.794 1.500 877
879 3 163.866 314.161 69.507 1.500 878
880 3 160.219 306.319 70.978 1.500 879
881 3 164.963 296.054 70.857 1.200 880
882 3 173.449 295.082 68.257 1.440 881
883 3 173.138 298.552 71.114 1.440 882
884 3 151.180 337.840 82.472 2.100 874
885 3 156.021 338.499 82.257 2.880 884
886 3 163.274 335.164 80.030 1.500 885
887 3 163.001 333.277 92.726 1.500 886
888 3 170.597 325.778 89.289 1.800 887
889 3 166.425 323.364 89.117 1.680 888
890 3 176.429 308.625 89.137 1.215 889
891 3 177.312 305.024 84.199 1.500 890
892 3 175.764 295.910 92.020 1.800 891
893 3 180.891 295.563 88.175 1.500 892
894 3 174.825 322.129 100.644 1.500 889
895 3 175.500 332.206 101.643 1.500 894
896 3 178.332 335.722 101.473 1.500 895
897 3 180.955 330.039 103.721 1.800 896
898 3 176.164 338.973 110.079 1.500 897
899 3 181.423 328.354 105.751 1.843 898
900 3 187.927 324.304 108.340 1.500 899
901 3 182.284 330.637 111.052 1.012 900
902 3 186.517 306.414 102.712 1.200 901
903 3 184.519 310.065 108.558 0.900 902
904 3 158.808 342.377 83.854 2.100 885
905 3 155.534 357.403 86.818 3.000 904
906 3 151.269 345.172 78.401 1.200 905
907 3 157.983 342.632 82.649 1.500 906
908 3 146.106 360.154 82.062 1.500 907
909 3 159.542 357.510 79.883 1.800 908
910 3 149.097 359.611 81.805 1.200 909
911 3 146.974 361.260 90.046 1.200 910
912 3 148.446 368.670 85.810 1.500 911
913 3 149.443 376.948 85.562 1.200 912
914 3 150.355 367.575 90.831 1.800 909
915 3 157.800 355.608 92.853 1.800 914
916 3 154.414 367.505 94.386 1.800 915
917 3 151.923 374.772 95.131 2.100 916
918 3 162.429 374.237 96.206 2.100 917
919 3 154.068 387.970 105.339 1.500 918
920 3 155.366 375.008 102.122 0.750 919
921 3 148.827 375.751 94.142 0.750 920
922 3 144.943 377.788 92.460 0.750 920
923 3 155.424 390.118 103.597 1.500 919
924 3 161.628 378.473 102.265 1.500 923
925 3 159.514 401.546 103.365 1.500 924
926 3 157.646 399.604 100.368 1.500 925
927 3 151.218 346.215 87.271 2.100 904
928 3 160.234 345.282 91.652 1.800 927
929 3 165.621 349.143 95.638 2.400 928
930 3 167.101 340.173 92.487 1.200 929
931 3 160.824 345.988 99.939 1.200 930
932 3 168.508 350.512 106.251 1.500 931
933 3 170.155 348.165 98.720 1.800 932
934 3 181.958 350.743 115.901 1.500 933
935 3 181.494 359.626 109.934 1.500 934
936 3 184.513 349.853 115.301 1.659 935
937 3 188.170 357.906 116.746 1.440 936
938 3 165.685 366.353 101.740 1.800 930
939 3 170.929 367.637 103.896 1.800 938
940 3 166.700 369.810 113.804 1.800 939
941 3 177.854 383.658 114.691 1.800 940
942 3 172.883 390.211 117.688 1.728 941
943 3 173.948 392.377 113.208 1.440 942
944 3 170.236 390.984 113.685 1.500 941
945 3 182.710 381.386 115.493 1.500 944
946 3 180.936 388.127 115.707 1.200 945
947 3 173.994 391.720 119.102 1.440 946
948 3 180.261 404.509 124.749 1.843 947
949 3 176.877 404.128 119.631 1.500 948
950 3 176.284 411.779 125.592 1.920 949
951 3 177.569 407.914 122.794 0.750 950
952 3 177.253 401.507 125.836 1.440 950
953 3 187.134 394.528 125.142 1.008 952
954 3 178.771 374.772 115.447 2.400 939
955 3 182.351 359.136 105.172 1.500 954
956 3 177.187 354.931 104.926 1.500 955
957 3 180.318 363.967 110.006 1.500 956
958 3 188.659 367.149 119.321 1.500 957
959 3 194.101 371.579 121.789 1.215 958
960 3 196.188 364.442 121.000 1.215 959
961 3 185.733 367.533 120.263 1.500 960
962 3 185.626 369.054 129.345 1.500 961
963 3 189.128 372.484 118.663 1.500 959
964 3 175.973 379.329 126.078 1.500 963
965 3 188.258 365.714 128.183 1.800 964
966 3 189.675 386.615 123.034 1.200 965
967 3 183.053 380.212 131.355 1.440 966
968 3 90.828 276.546 -7.030 6.840 801
969 3 79.286 268.743 -11.698 1.012 968
970 3 65.338 273.919 -20.215 1.500 969
971 3 75.002 266.706 -24.517 1.500 970
972 3 70.604 277.872 -16.864 1.800 971
973 3 65.135 267.606 -21.035 1.800 972
974 3 86.659 282.080 -12.747 6.840 968
975 3 85.568 284.032 -11.606 6.480 974
976 3 71.173 301.009 -3.857 1.690 975
977 3 66.739 292.856 -8.021 1.500 976
978 3 64.596 300.965 -5.720 1.800 977
979 3 64.678 293.058 -15.776 1.500 978
980 3 56.687 289.144 -20.353 1.500 979
981 3 55.270 291.846 -19.705 1.500 980
982 3 61.369 299.609 -13.911 1.800 977
983 3 59.265 304.381 -15.145 1.680 982
984 3 52.608 311.448 -6.756 1.500 983
985 3 50.494 312.387 -7.321 1.500 984
986 3 46.556 316.048 -9.217 1.680 985
987 3 53.401 320.277 -11.442 1.500 986
988 3 51.333 316.150 -10.672 0.675 987
989 3 45.415 329.209 -7.041 0.720 988
990 3 82.855 307.626 -0.671 6.480 975
991 3 86.138 320.923 5.951 6.840 990
992 3 69.210 335.577 3.220 1.200 991
993 3 64.122 324.284 4.998 1.500 992
994 3 58.890 325.399 6.911 1.200 993
995 3 63.668 332.707 4.714 1.080 994
996 3 50.951 332.036 -1.022 1.500 995
997 3 56.448 330.825 -4.089 0.720 996
998 3 58.398 337.048 4.033 0.750 997
999 3 49.347 336.803 0.915 0.750 998
1000 3 80.816 327.273 13.444 6.840 991
1001 3 76.015 343.868 22.141 5.875 1000
1002 3 73.243 351.024 18.854 6.450 1001
1003 3 69.009 375.540 40.233 4.355 1002
1004 3 53.886 410.985 42.325 3.600 1003
1005 3 57.094 404.830 60.056 0.768 1004
1006 3 49.719 400.760 49.267 3.600 1004
1007 3 48.952 415.030 53.082 3.456 1006
1008 3 35.766 413.666 53.632 1.012 1007
1009 3 40.843 415.791 53.300 1.440 1008
1010 3 21.677 415.296 54.866 0.900 1009
1011 3 13.895 421.379 60.699 0.750 1010
1012 3 17.406 431.025 58.436 1.440 1011
1013 3 10.133 442.023 67.502 1.536 1012
1014 3 46.223 430.165 62.602 3.456 1007
1015 3 49.692 426.594 64.632 0.600 1014
1016 3 32.095 438.991 63.282 2.700 1014
1017 3 23.783 460.463 66.956 3.226 1016
1018 3 22.207 458.686 74.765 2.400 1017
1019 3 1.985 477.488 73.038 1.536 1018
1020 3 -4.312 482.895 78.575 1.800 1019
1021 3 -3.725 478.940 82.338 1.500 1020
1022 3 -7.373 492.793 90.921 1.920 1021
1023 3 -8.198 495.266 92.163 1.920 1022
1024 3 10.031 464.883 80.708 1.500 1018
1025 3 19.070 476.111 84.275 1.800 1024
1026 3 6.132 480.583 90.352 2.400 1025
1027 3 17.378 481.534 95.640 2.100 1026
1028 3 15.423 497.360 101.378 1.440 1027
1029 3 10.577 493.824 101.546 1.800 1028
1030 3 12.039 496.324 104.189 1.500 1029
1031 3 15.371 492.562 102.834 1.200 1030
1032 3 7.300 513.793 111.482 1.500 1031
1033 3 15.920 484.770 98.660 1.690 1027
1034 3 16.370 473.113 94.491 1.200 1033
1035 3 21.827 478.634 100.580 1.680 1034
1036 3 19.961 483.530 106.914 1.106 1035
1037 3 21.919 498.731 110.668 1.382 1036
1038 3 18.526 483.412 104.994 1.458 1037
1039 3 25.853 496.239 110.593 1.200 1038
1040 3 88.228 378.978 43.163 6.048 1002
1041 3 82.166 369.807 40.581 5.100 1040
1042 3 79.042 396.808 52.779 2.700 1041
1043 3 85.253 417.909 61.381 1.800 1042
1044 3 72.034 424.876 63.654 2.100 1043
1045 3 71.971 439.117 65.840 1.500 1044
1046 3 67.177 440.840 72.575 1.680 1045
1047 3 63.520 449.489 69.606 1.800 1046
1048 3 82.633 395.736 52.073 3.000 1042
1049 3 92.725 410.541 70.010 2.400 1048
1050 3 81.653 418.779 66.888 2.640 1049
1051 3 85.011 422.008 76.143 2.400 1050
1052 3 86.075 422.411 65.955 2.640 1051
1053 3 91.053 435.280 82.252 1.800 1052
1054 3 83.244 442.779 78.138 2.100 1053
1055 3 93.119 448.886 77.608 2.640 1054
1056 3 86.998 441.743 81.022 2.400 1055
1057 3 85.036 450.723 79.896 2.100 1056
1058 3 87.439 450.369 80.555 2.400 1057
1059 3 90.299 439.838 74.585 1.500 1058
1060 3 101.973 446.081 79.237 1.728 1059
1061 3 103.481 439.540 82.645 1.500 1060
1062 3 94.778 453.471 89.963 1.800 1061
1063 3 109.475 443.603 91.809 1.800 1062
1064 3 110.302 449.026 92.067 1.440 1063
1065 3 116.672 452.072 89.457 1.536 1064
1066 3 112.899 456.254 97.492 1.536 1065
1067 3 89.520 449.654 78.608 2.400 1058
1068 3 77.480 440.004 78.047 2.304 1067
1069 3 89.071 455.419 84.956 2.400 1068
1070 3 88.054 461.730 83.173 2.160 1069
1071 3 88.710 462.993 91.443 1.500 1070
1072 3 92.762 466.574 91.276 1.500 1071
1073 3 98.467 475.225 95.057 1.500 1072
1074 3 101.111 479.596 91.270 1.094 1073
1075 3 102.555 480.613 93.842 1.152 1074
1076 3 110.779 467.517 86.078 1.200 1075
1077 3 108.526 480.581 96.211 1.200 1076
1078 3 112.205 475.818 92.677 0.720 1077
1079 3 108.431 464.468 93.857 0.750 1078
1080 3 114.578 477.169 105.704 0.750 1079
1081 3 90.483 471.987 83.736 1.680 1072
1082 3 92.071 476.584 87.961 2.100 1081
1083 3 88.702 476.946 84.050 1.597 1082
1084 3 76.112 488.644 84.521 0.768 1083
1085 3 85.748 489.064 94.238 0.720 1084
1086 3 72.322 497.846 91.836 0.768 1085
1087 3 84.275 484.728 81.097 1.597 1083
1088 3 78.104 488.215 82.619 1.680 1087
1089 3 68.425 495.149 95.965 1.690 1088
1090 3 66.445 487.418 94.856 1.500 1089
1091 3 64.893 489.974 100.601 0.400 1090
1092 3 59.308 504.592 93.316 0.691 1091
1093 3 51.505 492.342 92.522 1.500 1090
1094 3 53.240 498.659 94.586 1.500 1093
1095 3 48.577 508.237 97.246 1.800 1094
1096 3 90.273 484.286 82.139 1.500 1082
1097 3 95.727 487.797 93.689 1.200 1096
1098 3 90.000 478.555 91.155 1.500 1097
1099 3 93.158 491.507 101.094 1.200 1098
1100 3 90.531 502.978 97.686 0.600 1099
1101 3 88.883 480.372 101.506 0.750 1100
1102 3 96.579 486.633 93.320 1.500 1096
1103 3 101.365 484.922 97.944 1.500 1102
1104 3 103.159 475.121 90.310 1.800 1103
1105 3 106.875 476.203 91.098 1.475 1104
1106 3 104.440 488.683 88.048 0.506 1105
1107 3 103.031 487.320 93.338 0.750 1106
1108 3 104.120 485.883 99.814 0.768 1107
1109 3 96.523 486.552 104.767 0.768 1108
1110 3 104.426 487.281 93.170 1.475 1105
1111 3 109.840 469.290 94.602 1.597 1110
1112 3 103.603 488.209 104.912 1.500 1111
1113 3 105.108 483.765 93.480 1.215 1112
1114 3 104.506 484.712 99.868 1.500 1113
1115 3 107.041 478.783 98.611 1.440 1114
1116 3 93.303 382.740 60.974 3.024 1041
1117 3 101.096 393.790 67.817 3.000 1116
1118 3 98.243 390.950 69.436 2.880 1117
1119 3 103.615 391.642 69.337 0.900 1118
1120 3 106.164 390.027 64.394 1.500 1119
1121 3 107.678 383.122 73.803 1.800 1120
1122 3 121.319 388.506 79.599 1.728 1121
1123 3 126.693 385.853 87.462 0.750 1122
1124 3 120.469 379.442 73.555 0.720 1123
1125 3 124.801 397.118 81.017 1.728 1122
1126 3 133.540 389.457 86.482 1.500 1125
1127 3 128.426 377.253 82.665 1.500 1126
1128 3 127.965 394.831 88.804 0.911 1127
1129 3 128.382 396.143 93.339 1.593 1128
1130 3 105.024 396.988 71.587 2.880 1118
1131 3 102.989 402.838 77.829 2.419 1130
1132 3 112.298 404.501 74.654 2.700 1131
1133 3 117.532 408.979 78.528 1.500 1132
1134 3 116.768 407.064 86.010 1.500 1133
1135 3 126.903 405.129 87.698 1.500 1134
1136 3 122.490 408.153 94.157 1.500 1135
1137 3 135.694 412.633 86.582 1.800 1136
1138 3 142.176 399.966 96.025 1.536 1137
1139 3 140.772 410.064 98.775 1.800 1137
1140 3 137.118 409.136 102.592 2.100 1139
1141 3 146.415 412.551 110.371 1.800 1140
1142 3 148.433 410.460 105.925 1.800 1141
1143 3 153.729 410.232 107.507 1.800 1142
1144 3 160.604 414.132 113.263 1.500 1143
1145 3 161.257 400.714 100.494 1.344 1144
1146 3 170.707 402.913 106.980 0.750 1145
1147 3 118.959 412.718 81.412 2.100 1133
1148 3 122.734 416.830 87.616 1.800 1147
1149 3 122.968 421.936 87.552 1.139 1148
1150 3 100.074 431.970 88.731 1.200 1149
1151 3 109.869 419.121 89.398 1.440 1150
1152 3 115.078 433.003 90.472 1.500 1151
1153 3 114.793 442.073 98.576 1.597 1152
1154 3 115.190 438.983 92.285 1.440 1153
1155 3 119.728 427.294 91.685 1.800 1148
1156 3 124.065 420.018 96.532 1.440 1155
1157 3 123.743 434.139 99.235 1.440 1156
1158 3 138.925 432.358 103.303 1.800 1157
1159 3 136.203 435.476 101.892 1.800 1158
1160 3 136.030 432.183 102.834 1.500 1159
1161 3 152.937 423.098 101.235 1.800 1160
1162 3 143.986 427.670 105.807 2.100 1161
1163 3 129.022 436.202 96.171 1.800 1155
1164 3 122.163 436.589 91.194 2.400 1163
1165 3 127.966 435.204 89.718 1.500 1164
1166 3 133.837 433.806 99.450 2.400 1165
1167 3 128.428 436.548 96.383 1.440 1166
1168 3 126.951 450.570 101.627 0.750 1167
1169 3 131.454 447.972 99.870 1.800 1167
1170 3 132.451 434.432 101.090 1.344 1169
1171 3 136.847 440.879 97.926 1.475 1170
1172 3 136.923 443.455 103.628 0.768 1171
1173 3 135.229 445.723 100.485 0.768 1172
1174 3 140.838 450.073 94.203 0.720 1172
1175 3 131.407 451.206 92.113 0.750 1174
1176 3 135.763 460.812 101.468 0.600 1175
1177 3 132.768 450.648 94.384 0.750 1176
1178 3 126.197 460.532 92.815 0.750 1177
1179 3 140.295 440.811 103.415 1.500 1170
1180 3 138.409 438.952 104.422 1.200 1179
1181 3 142.421 439.661 101.704 1.800 1180
1182 3 145.150 440.010 100.886 1.200 1181
1183 3 134.394 447.346 109.007 1.500 1182
1184 3 148.474 440.003 104.341 1.500 1183
1185 3 146.895 440.892 108.647 1.728 1184
1186 3 150.358 425.222 97.549 1.200 1185
1187 3 157.186 444.668 107.003 0.750 1186
1188 3 157.657 437.410 106.144 0.675 1187
1189 3 162.066 438.483 114.869 0.768 1188
1190 3 164.863 433.818 111.655 0.750 1189
1191 3 155.392 448.709 112.952 1.728 1185
1192 3 156.249 443.550 109.161 1.500 1191
1193 3 156.713 454.881 109.733 1.800 1192
1194 3 158.273 453.620 114.800 1.800 1193
1195 3 153.558 451.645 111.441 1.500 1194
1196 3 147.303 450.423 109.426 1.500 1195
1197 3 109.860 -99.537 -161.489 8.640 1
1198 3 120.540 -147.046 -170.644 8.280 1197
1199 3 125.160 -171.300 -194.563 8.280 1198
1200 3 140.895 -205.302 -198.788 7.200 1199
1201 3 148.582 -240.310 -209.108 7.500 1200
1202 3 155.123 -268.174 -211.378 9.704 1201
1203 3 180.062 -330.938 -222.732 7.500 1202
1204 3 189.222 -368.616 -235.680 7.500 1203
1205 3 196.702 -381.255 -239.099 9.000 1204
1206 3 223.916 -445.283 -251.043 8.294 1205
1207 3 230.144 -476.525 -253.013 8.640 1206
1208 3 246.034 -492.882 -256.725 7.800 1207
1209 3 247.940 -525.177 -272.731 7.800 1208
1210 3 261.358 -518.778 -261.760 1.555 1209
1211 3 266.973 -510.665 -253.651 1.200 1210
1212 3 274.525 -521.298 -244.950 1.500 1211
1213 3 275.982 -521.034 -237.390 1.500 1212
1214 3 270.218 -530.362 -258.531 1.555 1210
1215 3 273.359 -527.790 -245.144 2.100 1214
1216 3 285.781 -540.832 -246.553 1.680 1215
1217 3 261.286 -531.121 -263.203 7.800 1209
1218 3 253.267 -546.455 -270.435 6.120 1217
1219 3 266.596 -558.358 -267.999 6.120 1218
1220 3 278.843 -550.138 -256.610 2.074 1219
1221 3 280.693 -558.470 -251.030 2.160 1220
1222 3 281.931 -552.066 -247.307 1.728 1221
1223 3 293.606 -561.882 -244.577 2.100 1222
1224 3 307.107 -570.187 -233.283 2.100 1223
1225 3 307.864 -565.868 -232.156 1.500 1224
1226 3 317.520 -572.394 -226.327 1.440 1225
1227 3 286.392 -544.454 -245.599 2.400 1221
1228 3 292.204 -535.077 -236.715 1.728 1227
1229 3 298.917 -545.214 -225.846 1.800 1228
1230 3 309.902 -550.653 -221.450 2.016 1229
1231 3 323.529 -561.474 -220.392 1.800 1230
1232 3 320.175 -557.628 -217.878 1.500 1231
1233 3 317.423 -556.643 -211.184 1.728 1231
1234 3 330.282 -551.655 -211.162 1.728 1233
1235 3 314.765 -525.396 -202.773 1.350 1234
1236 3 270.589 -575.887 -272.417 6.739 1219
1237 3 285.437 -572.572 -270.575 6.739 1236
1238 3 291.682 -569.159 -256.926 0.720 1237
1239 3 295.485 -574.037 -259.453 1.500 1238
1240 3 291.704 -579.335 -256.753 1.500 1239
1241 3 282.193 -594.136 -275.386 6.048 1237
1242 3 291.401 -598.936 -270.557 1.728 1241
1243 3 300.070 -630.595 -278.738 1.500 1242
1244 3 316.923 -637.369 -266.628 1.800 1243
1245 3 313.719 -641.831 -258.937 1.800 1244
1246 3 318.887 -636.232 -261.565 1.800 1245
1247 3 321.144 -653.843 -270.466 1.500 1246
1248 3 335.374 -655.928 -264.122 1.800 1247
1249 3 330.841 -662.860 -255.864 2.100 1248
1250 3 286.264 -602.085 -282.745 7.200 1241
1251 3 293.671 -631.393 -292.088 7.200 1250
1252 3 305.412 -637.847 -279.929 1.200 1251
1253 3 303.971 -635.909 -276.138 1.382 1252
1254 3 290.095 -622.326 -288.822 5.760 1251
1255 3 296.618 -651.420 -291.482 4.680 1254
1256 3 293.600 -663.119 -300.620 4.680 1255
1257 3 308.675 -667.255 -289.448 1.012 1256
1258 3 309.178 -676.536 -310.299 4.778 1256
1259 3 322.761 -699.934 -309.223 3.600 1258
1260 3 322.622 -705.592 -313.067 3.600 1259
1261 3 326.529 -713.060 -305.935 1.080 1260
1262 3 334.647 -720.703 -302.784 1.500 1261
1263 3 340.110 -726.289 -307.225 1.500 1262
1264 3 326.550 -717.622 -308.623 3.300 1260
1265 3 330.863 -723.481 -320.773 5.100 1264
1266 3 330.025 -738.771 -314.728 5.100 1265
1267 3 347.422 -749.165 -317.536 2.100 1266
1268 3 340.259 -752.375 -328.983 4.800 1266
1269 3 346.311 -769.650 -333.792 4.200 1268
1270 3 347.624 -801.656 -343.053 4.500 1269
1271 3 361.803 -822.331 -360.706 3.900 1270
1272 3 357.438 -836.978 -364.479 3.300 1271
1273 3 363.303 -863.976 -370.997 2.700 1272
1274 3 362.617 -871.038 -373.111 2.400 1273
1275 3 377.813 -880.104 -367.999 2.304 1274
1276 3 375.527 -887.064 -369.808 2.205 1275
1277 3 389.102 -903.497 -375.384 1.800 1276
1278 3 382.942 -919.977 -376.847 1.500 1277
1279 3 396.304 -937.023 -376.907 1.800 1278
1280 3 399.491 -940.829 -388.486 1.800 1279
1281 3 401.692 -975.287 -393.285 0.800 1280
1282 3 355.367 -871.521 -381.078 1.500 1274
1283 3 366.748 -889.035 -379.176 1.800 1282
1284 3 373.899 -900.426 -381.083 1.800 1283
1285 3 365.947 -900.986 -386.308 1.800 1284
1286 3 366.022 -909.942 -385.826 1.500 1285
1287 3 367.103 -927.161 -388.625 1.500 1286
1288 3 381.833 -938.114 -388.616 1.500 1287
1289 3 378.579 -937.140 -388.792 1.440 1288
1290 3 381.237 -948.351 -397.113 1.800 1289
