# Supplementary material for: Adaptations during Maturation in an Identified Honeybee Interneuron Responsive to Waggle Dance Vibration Signals
Source: eNeuro. 2019 Sep 5;6(5):ENEURO.0454-18.2019. doi: 10.1523/ENEURO.0454-18.2019 (PMC6731536; doi:10.1523/ENEURO.0454-18.2019)
Supplement: Extended Data 1 — This ZIP file contains all the code used to generate the results of this publication. The code is organized into two folders: (1) GJEphys-master, which contains code for analyzing and plotting electrophysiology data and (2) GJMorph-master, which contains code for analyzing morphology data. Download Extended Data 1, ZIP file. [file sup_enu-eN-NWR-0454-18-s02.zip › Reg-MaxS-1.1/TestFiles/HSN-fluoro01.CNGNoiseStd3RandTrans0.swc]

#  SWC to SWC conversion from L-Measure. Sridevi Polavaram: spolavar@gmu.edu
#  Original fileName:/cng_repository/Soumya/LM_Automated_Testing_Enviornment/Test_Lm3.7.2_11022011_SG_Linux_NMOConv8/TestResults/LoadTest/test_52/HSN-fluoro01.CNG.swc
# 
#  Original file HSN-fluoro01.swc edited using StdSwc version 1.31 on 5/31/11.
#  Irregularities and fixes documented in HSN-fluoro01.swc.std.  See StdSwc1.31.doc for more information.
# 
#  HSN neuron (lobula place tangential cells, LPTC) from Calliphora vicina
#  identification by response properties, in vivo Alexa injection, 2-photon-microscopy imaging, x63 objective, multiple image tiles
#  reconstructed and processed with Matlab and the TREES toolbox http://www.treestoolbox.org
#  scaling 1:1:1 um
#   Max Planck Institute of Neurobiology, Martinsried, Germany
#   Systems and Computational Neuroscience, Alexander Borst
#   published in "The morphological identity of insect dendrites" Cuntz H, Forstner F, Haag J, Borst A. PMID 19112481
#  SCALE 1.0 1.0 1.0 
# 
1 1 219.549 -40.340 -149.226 6.912 -1
2 1 219.618 -50.566 -148.116 6.912 1
3 1 216.442 -35.620 -149.450 6.912 1
4 3 216.030 -65.595 -153.944 2.100 1
5 3 224.331 -104.821 -161.458 6.420 4
6 3 214.824 -118.829 -166.583 8.640 5
7 3 221.855 -130.136 -177.842 13.312 6
8 3 220.418 -144.687 -191.374 15.974 7
9 3 241.095 -147.466 -188.368 14.930 8
10 3 237.179 -146.879 -176.562 8.294 9
11 3 218.349 -40.415 -144.232 6.912 1
12 3 195.482 -10.736 -136.027 6.221 11
13 3 169.331 19.789 -126.524 7.560 12
14 3 156.620 42.884 -118.130 6.300 13
15 3 126.729 88.438 -113.198 8.294 14
16 3 127.759 110.146 -92.190 8.280 15
17 3 115.849 129.673 -94.385 9.331 16
18 3 99.421 133.822 -89.927 1.800 17
19 3 93.662 127.118 -71.576 1.500 18
20 3 95.290 133.018 -78.467 0.900 19
21 3 97.540 124.723 -91.000 1.200 20
22 3 85.529 136.895 -83.637 1.500 19
23 3 78.308 142.568 -69.640 1.500 22
24 3 79.986 150.785 -82.862 0.900 23
25 3 78.677 165.302 -80.112 0.750 24
26 3 83.650 162.967 -76.690 0.750 25
27 3 64.118 148.572 -69.682 1.500 23
28 3 69.564 139.923 -86.821 0.720 27
29 3 67.557 137.275 -94.918 0.600 28
30 3 59.030 158.332 -76.124 1.500 27
31 3 39.842 171.464 -76.211 1.500 30
32 3 42.053 170.880 -77.434 2.100 31
33 3 20.672 165.485 -66.502 1.500 32
34 3 21.657 167.074 -81.364 1.500 33
35 3 22.008 159.056 -85.826 1.440 34
36 3 6.886 149.450 -82.400 0.675 35
37 3 1.027 148.764 -88.042 0.750 36
38 3 0.896 133.212 -88.083 1.080 37
39 3 21.982 141.747 -89.113 1.500 35
40 3 18.518 120.059 -86.647 0.900 39
41 3 11.613 126.706 -84.482 1.200 40
42 3 26.503 170.968 -73.943 2.100 32
43 3 23.070 188.968 -79.869 1.500 42
44 3 3.261 187.722 -78.836 1.800 43
45 3 -5.231 207.293 -65.069 1.080 44
46 3 5.628 187.705 -67.563 1.800 44
47 3 -11.513 191.250 -60.603 1.500 46
48 3 -20.508 195.034 -66.128 1.500 47
49 3 -34.044 191.810 -52.884 1.800 48
50 3 -36.272 214.501 -35.505 1.440 49
51 3 -55.726 195.005 -46.492 1.200 49
52 3 -55.131 195.442 -58.192 1.690 51
53 3 -50.817 179.438 -60.373 1.012 52
54 3 -57.771 175.930 -57.754 0.768 53
55 3 -59.374 169.964 -51.222 1.440 54
56 3 -59.891 186.470 -48.989 1.125 52
57 3 -85.044 196.448 -44.897 0.750 56
58 3 -88.324 188.336 -37.565 0.720 57
59 3 -90.531 195.606 -28.058 0.750 58
60 3 -88.053 189.461 -49.483 0.720 58
61 3 -105.128 191.723 -40.059 0.600 60
62 3 -85.200 184.418 -45.295 0.600 60
63 3 -23.279 176.895 -56.498 1.800 48
64 3 -23.406 166.386 -51.418 1.843 63
65 3 -31.086 167.233 -55.030 1.728 64
66 3 -40.660 155.102 -56.052 1.500 65
67 3 -42.818 151.533 -43.106 1.800 66
68 3 -45.283 149.955 -35.303 1.500 67
69 3 -43.644 138.773 -44.879 1.500 68
70 3 -49.408 144.841 -44.083 1.800 69
71 3 -55.686 156.817 -46.513 1.500 70
72 3 -55.127 159.835 -48.329 1.680 71
73 3 -48.775 136.352 -53.595 1.500 72
74 3 -42.110 130.006 -50.713 1.800 73
75 3 -54.662 135.607 -61.162 0.750 74
76 3 116.858 137.208 -71.495 9.331 17
77 3 138.020 133.937 -81.530 1.080 76
78 3 157.946 131.262 -68.708 1.440 77
79 3 161.192 130.892 -76.291 1.500 78
80 3 171.367 123.935 -91.115 1.500 79
81 3 177.522 118.182 -89.962 1.500 80
82 3 174.269 123.979 -83.593 1.500 81
83 3 179.735 125.343 -75.852 1.500 82
84 3 181.828 124.005 -65.708 1.200 83
85 3 180.603 122.399 -72.975 1.500 84
86 3 184.026 132.614 -85.745 1.500 85
87 3 163.183 116.750 -78.243 1.500 80
88 3 174.300 124.513 -77.286 1.200 87
89 3 173.618 110.940 -92.881 1.500 88
90 3 178.333 91.379 -91.417 1.344 89
91 3 156.400 113.344 -92.504 1.500 89
92 3 177.477 114.540 -80.014 1.200 88
93 3 189.598 106.069 -86.139 1.200 92
94 3 184.804 111.582 -81.846 1.500 93
95 3 185.207 99.306 -90.020 1.500 94
96 3 178.651 97.014 -90.388 1.500 95
97 3 189.731 95.857 -93.124 1.800 96
98 3 189.566 86.690 -97.054 1.500 97
99 3 191.477 83.088 -92.372 1.200 98
100 3 181.518 88.368 -80.837 1.800 99
101 3 186.643 80.176 -101.935 1.500 100
102 3 180.643 72.668 -98.698 1.440 101
103 3 114.258 145.885 -72.854 9.331 76
104 3 118.117 160.236 -74.309 9.331 103
105 3 99.196 182.961 -76.209 6.480 104
106 3 79.445 182.141 -66.827 0.759 105
107 3 84.369 189.780 -61.882 6.480 105
108 3 102.259 192.769 -59.612 0.720 107
109 3 80.141 198.235 -56.781 6.480 107
110 3 83.210 214.179 -53.499 1.200 109
111 3 70.428 208.376 -46.208 5.700 109
112 3 63.589 201.395 -62.749 1.536 111
113 3 63.784 210.120 -70.463 5.700 111
114 3 55.904 222.048 -48.843 5.760 113
115 3 57.428 228.991 -48.746 5.400 114
116 3 67.884 248.768 -47.110 1.200 115
117 3 67.178 242.939 -54.124 0.750 116
118 3 67.251 259.805 -53.638 0.720 117
119 3 57.095 253.366 -54.120 1.008 117
120 3 63.941 260.971 -54.574 0.720 119
121 3 52.706 234.950 -61.310 5.400 115
122 3 35.964 233.535 -70.738 1.350 121
123 3 21.615 223.014 -70.345 1.920 122
124 3 44.880 248.483 -62.746 5.400 121
125 3 39.569 265.363 -47.419 6.120 124
126 3 39.182 266.591 -53.396 1.125 125
127 3 33.571 280.672 -39.295 0.750 126
128 3 41.016 275.961 -30.704 0.750 127
129 3 47.814 282.353 -37.285 0.750 128
130 3 26.501 260.901 -50.979 6.120 125
131 3 19.618 263.067 -52.523 3.960 130
132 3 -8.520 255.497 -36.164 3.650 131
133 3 -25.085 264.174 -42.925 4.080 132
134 3 -34.681 273.960 -43.577 1.215 133
135 3 -57.740 251.360 -35.358 1.382 134
136 3 -59.454 254.973 -28.314 1.500 135
137 3 -52.322 284.217 -48.680 4.080 133
138 3 -57.927 293.101 -32.659 3.600 137
139 3 -65.595 261.394 -38.676 0.450 138
140 3 -71.957 284.616 -20.298 3.600 138
141 3 -86.300 281.559 -23.241 1.440 140
142 3 -81.415 300.634 -20.666 3.600 140
143 3 -77.278 306.081 -9.392 1.200 142
144 3 -88.880 294.185 -14.666 3.600 142
145 3 -90.297 291.037 -2.556 2.700 144
146 3 -99.169 290.326 -0.923 1.800 145
147 3 -105.475 287.676 -13.688 1.500 146
148 3 -111.054 292.033 3.635 1.800 147
149 3 -116.686 286.834 3.301 1.500 148
150 3 -119.551 278.711 2.101 1.500 149
151 3 -121.251 281.396 2.924 1.500 150
152 3 -124.810 285.002 -3.031 1.382 151
153 3 -133.305 296.237 0.092 1.500 151
154 3 -149.125 288.623 11.112 1.080 153
155 3 -139.603 278.093 4.572 0.750 154
156 3 -140.843 286.217 7.199 1.500 153
157 3 -135.719 278.042 8.119 1.200 156
158 3 -149.338 281.793 1.113 1.800 157
159 3 -158.774 274.587 -2.151 0.750 158
160 3 -157.603 283.638 1.927 1.536 158
161 3 -134.060 270.349 1.587 0.900 157
162 3 -144.382 266.931 -0.138 0.750 161
163 3 -139.819 264.573 -2.120 0.768 162
164 3 -85.269 288.774 -4.728 3.600 144
165 3 -105.946 304.831 5.326 3.600 164
166 3 -100.041 322.225 5.211 1.080 165
167 3 -117.016 314.969 13.198 3.600 165
168 3 -109.367 319.672 16.206 3.456 167
169 3 -112.674 318.124 13.291 0.750 168
170 3 -119.494 315.432 26.927 3.456 168
171 3 -119.618 330.672 40.732 1.382 170
172 3 -124.921 330.496 35.075 1.500 171
173 3 -144.485 348.281 30.891 1.500 172
174 3 -141.364 351.848 40.117 1.344 173
175 3 -144.322 352.790 28.379 1.200 174
176 3 -143.221 352.199 37.577 1.800 175
177 3 -150.423 356.175 45.721 0.768 176
178 3 -125.392 328.488 30.247 1.500 171
179 3 -117.838 331.459 28.133 0.720 178
180 3 -119.036 329.212 29.981 1.500 178
181 3 -113.423 343.134 23.464 0.720 180
182 3 -126.066 348.055 33.995 1.500 180
183 3 -129.432 358.025 35.200 1.500 182
184 3 -123.965 352.012 37.802 1.344 183
185 3 -116.705 354.263 36.837 0.750 184
186 3 -124.487 323.786 9.921 3.456 170
187 3 -118.182 317.153 15.856 3.600 186
188 3 -138.240 316.260 12.135 0.900 187
189 3 -152.291 308.496 26.385 0.750 188
190 3 -163.458 330.149 17.089 1.200 189
191 3 -158.463 333.786 22.674 1.500 190
192 3 -157.189 320.713 23.298 1.200 191
193 3 -166.863 322.197 35.233 1.659 192
194 3 -157.623 309.737 31.175 1.200 190
195 3 -167.258 319.110 19.208 1.168 194
196 3 -166.354 293.962 11.650 0.750 195
197 3 -158.430 306.065 7.551 1.200 194
198 3 -173.259 317.443 12.198 1.200 197
199 3 -134.641 321.137 13.467 3.600 187
200 3 -154.209 336.953 28.968 3.000 199
201 3 -154.919 346.807 32.504 1.500 200
202 3 -163.263 358.913 40.122 1.800 201
203 3 -172.554 366.739 34.010 1.680 202
204 3 -173.832 374.357 36.436 1.536 203
205 3 -193.688 394.150 37.114 1.920 204
206 3 -198.861 403.727 37.725 1.800 205
207 3 -200.983 402.160 38.025 1.680 206
208 3 -199.161 403.944 27.649 1.500 207
209 3 -204.714 425.579 27.208 1.500 208
210 3 -219.740 425.634 32.029 1.500 209
211 3 -204.708 429.544 22.973 1.200 210
212 3 -216.011 423.725 23.852 1.500 211
213 3 -210.405 415.110 21.952 1.215 212
214 3 -160.380 329.943 20.954 3.000 200
215 3 -165.125 333.225 32.084 0.675 214
216 3 -158.069 344.790 24.157 3.000 214
217 3 -172.358 359.938 23.138 2.592 216
218 3 -191.345 352.768 35.311 1.475 217
219 3 -196.867 335.448 33.248 1.500 218
220 3 -208.944 335.864 33.811 1.500 219
221 3 -200.824 343.387 31.213 1.352 219
222 3 -198.601 321.547 29.264 1.440 221
223 3 -172.766 348.914 26.244 2.592 217
224 3 -185.311 358.160 32.971 2.880 223
225 3 -200.423 363.240 32.253 2.100 224
226 3 -198.833 355.518 35.066 1.500 225
227 3 -209.620 363.360 32.790 1.500 226
228 3 -204.375 364.303 30.566 1.500 227
229 3 -215.664 351.999 34.578 1.536 228
230 3 -214.694 348.115 34.126 1.327 229
231 3 -224.676 346.877 32.155 1.440 230
232 3 -222.631 346.765 35.209 1.344 230
233 3 -243.725 358.505 47.688 1.500 232
234 3 -243.963 354.933 39.379 1.659 233
235 3 -252.427 352.881 51.564 1.613 234
236 3 -257.930 351.139 45.919 1.500 235
237 3 -282.071 357.009 60.721 1.500 236
238 3 -276.814 344.557 65.495 1.200 237
239 3 -280.300 354.147 65.631 1.500 238
240 3 -194.241 357.845 29.883 2.880 224
241 3 -199.989 351.644 30.810 2.592 240
242 3 -227.103 374.983 38.310 2.322 241
243 3 -223.535 384.951 38.573 2.074 242
244 3 -238.610 370.031 45.670 0.675 243
245 3 -240.340 360.031 36.221 0.750 244
246 3 -236.063 366.859 54.977 1.125 245
247 3 -240.691 359.327 53.317 0.600 246
248 3 -251.352 360.041 60.528 0.750 247
249 3 -259.017 368.623 66.600 0.600 248
250 3 -269.657 366.419 67.526 0.750 248
251 3 -239.467 382.450 51.999 2.074 243
252 3 -231.690 406.393 52.021 0.768 251
253 3 -230.343 395.184 50.250 0.720 252
254 3 -240.617 403.509 54.675 1.800 251
255 3 -248.235 413.310 50.390 1.800 254
256 3 -230.010 414.970 42.588 0.750 255
257 3 -250.111 427.233 39.503 1.500 255
258 3 -245.092 425.293 43.624 1.800 257
259 3 -238.493 430.681 37.294 1.500 258
260 3 -246.987 431.927 40.317 1.800 259
261 3 -238.853 420.747 20.161 2.100 260
262 3 -239.850 438.210 13.453 1.500 261
263 3 -252.097 432.348 19.115 1.500 262
264 3 -256.874 444.656 8.337 1.500 263
265 3 -259.298 450.070 4.403 1.500 264
266 3 -267.397 443.530 8.043 1.200 265
267 3 -269.514 448.186 7.842 1.440 266
268 3 -250.030 408.915 43.010 1.800 254
269 3 -257.111 406.382 32.148 1.475 268
270 3 -250.751 415.222 40.524 1.296 269
271 3 -245.877 409.232 23.426 1.500 270
272 3 -236.349 396.449 21.330 1.200 271
273 3 -260.627 411.156 23.819 1.500 272
274 3 -248.271 417.331 20.068 1.500 273
275 3 -246.711 420.735 15.291 1.500 270
276 3 -257.287 419.939 15.765 1.500 275
277 3 -257.187 414.860 16.414 1.500 275
278 3 -260.070 417.941 14.423 1.500 277
279 3 -258.971 418.219 8.704 1.536 278
280 3 -265.495 402.491 4.009 1.500 279
281 3 -281.999 399.510 9.864 1.200 280
282 3 -290.011 404.250 -0.092 1.536 281
283 3 19.002 267.488 -44.938 3.960 130
284 3 -2.773 296.003 -32.427 4.666 283
285 3 5.004 300.512 -31.168 0.672 284
286 3 0.613 289.538 -28.176 0.759 285
287 3 7.603 292.736 -9.337 0.750 286
288 3 -3.658 297.844 -9.177 0.300 287
289 3 0.921 290.212 -3.912 0.750 287
290 3 -10.329 297.189 -20.912 4.666 284
291 3 -4.601 289.929 -15.527 4.800 290
292 3 -20.398 307.888 -23.444 1.215 291
293 3 -30.955 299.688 -5.004 1.500 292
294 3 -29.988 308.226 -10.377 1.500 293
295 3 -35.959 292.828 -5.593 1.800 294
296 3 -56.954 300.649 5.906 1.800 295
297 3 -64.812 304.057 7.030 2.100 296
298 3 -94.176 337.458 21.035 1.800 297
299 3 -93.617 332.966 29.193 1.500 298
300 3 -100.929 344.244 27.316 1.500 299
301 3 -102.443 345.208 48.197 1.536 300
302 3 -19.863 317.853 -6.137 4.800 291
303 3 -12.774 309.773 -16.072 0.600 302
304 3 -17.392 301.165 8.070 0.675 303
305 3 -10.005 305.474 7.317 0.691 304
306 3 -3.380 303.870 6.889 0.675 305
307 3 -26.995 312.765 2.164 4.800 302
308 3 -32.110 327.177 -10.211 6.300 307
309 3 -25.608 327.299 10.226 1.200 308
310 3 -34.161 320.139 7.732 6.300 308
311 3 -35.928 341.298 27.683 2.074 310
312 3 -45.707 359.206 30.058 1.800 311
313 3 -29.946 343.271 40.514 1.500 312
314 3 -33.167 359.063 44.666 1.613 313
315 3 -38.654 358.181 52.179 1.536 314
316 3 -21.586 341.228 38.849 1.440 315
317 3 -35.642 352.140 37.125 1.800 312
318 3 -42.688 358.162 57.590 1.800 317
319 3 -43.241 359.532 50.123 1.500 318
320 3 -43.377 360.172 56.824 1.500 319
321 3 -41.051 368.134 51.615 1.800 320
322 3 -42.044 370.852 51.226 1.500 321
323 3 -38.934 371.932 58.317 1.500 322
324 3 -36.714 368.748 59.721 1.500 323
325 3 -34.954 380.206 57.258 1.500 324
326 3 -44.963 387.269 60.595 1.037 325
327 3 -42.399 376.981 58.410 0.720 326
328 3 -44.404 391.075 73.289 1.200 327
329 3 -45.127 391.059 65.607 1.500 328
330 3 -39.945 332.180 18.375 6.300 310
331 3 -48.512 320.240 12.637 1.344 330
332 3 -44.506 323.646 16.216 6.300 330
333 3 -45.563 343.502 19.337 6.300 332
334 3 -55.084 330.964 17.877 0.675 333
335 3 -74.438 333.160 31.244 0.750 334
336 3 -54.570 340.830 38.255 6.300 333
337 3 -62.227 360.563 49.518 6.900 336
338 3 -77.947 374.173 44.204 3.600 337
339 3 -85.381 354.776 35.596 0.720 338
340 3 -91.244 353.617 45.295 0.750 339
341 3 -84.081 338.430 36.164 0.750 340
342 3 -83.732 343.630 32.766 0.720 341
343 3 -83.173 336.227 29.832 0.750 342
344 3 -79.667 370.824 44.871 3.600 338
345 3 -92.903 365.007 51.221 3.600 344
346 3 -92.381 373.221 42.609 1.352 345
347 3 -93.922 374.309 41.101 1.500 346
348 3 -89.231 379.663 51.423 0.720 347
349 3 -102.832 380.617 50.644 1.500 347
350 3 -103.816 381.193 59.539 1.200 349
351 3 -101.548 385.877 57.747 1.500 350
352 3 -110.074 392.686 62.753 1.800 351
353 3 -111.275 382.815 61.182 1.500 352
354 3 -108.858 390.076 62.291 1.200 353
355 3 -111.579 386.867 59.038 0.720 354
356 3 -102.565 378.978 56.746 1.500 353
357 3 -121.818 403.704 56.279 1.500 356
358 3 -116.648 400.325 61.321 1.500 357
359 3 -115.014 404.005 63.338 1.500 358
360 3 -118.748 411.311 59.218 1.800 359
361 3 -115.374 393.364 67.103 1.500 360
362 3 -113.598 405.746 50.222 1.200 358
363 3 -127.665 406.893 59.262 1.440 362
364 3 -121.160 407.108 52.001 1.500 363
365 3 -122.566 408.788 67.096 0.750 364
366 3 -93.351 367.237 53.624 3.600 345
367 3 -92.270 364.799 42.620 0.911 366
368 3 -98.866 360.176 50.271 1.200 367
369 3 -90.303 361.480 52.727 0.720 368
370 3 -97.238 372.566 37.461 3.600 366
371 3 -110.317 373.848 44.832 0.506 370
372 3 -110.767 371.394 58.269 0.720 371
373 3 -108.304 356.946 54.698 0.720 372
374 3 -103.375 355.053 52.163 0.672 373
375 3 -119.280 380.910 58.139 3.600 370
376 3 -120.973 372.553 57.759 3.000 375
377 3 -133.353 385.682 50.517 1.152 376
378 3 -138.485 380.820 48.109 1.125 377
379 3 -121.984 378.775 60.976 3.000 376
380 3 -133.962 392.959 58.690 2.520 379
381 3 -131.189 388.207 57.688 0.675 380
382 3 -139.490 393.057 43.209 0.720 381
383 3 -130.861 391.849 61.147 2.520 380
384 3 -133.536 377.639 62.391 1.536 383
385 3 -138.755 386.842 67.140 1.500 384
386 3 -150.131 396.238 55.392 1.500 385
387 3 -155.148 394.644 73.175 1.416 386
388 3 -159.901 396.046 69.421 0.720 387
389 3 -165.196 399.584 56.409 0.750 388
390 3 -169.320 394.504 54.033 0.750 389
391 3 -185.506 399.114 58.423 0.750 390
392 3 -153.159 395.076 54.273 1.500 387
393 3 -151.753 399.833 61.136 1.200 392
394 3 -155.019 402.857 59.595 1.200 393
395 3 -160.207 397.656 66.639 1.200 394
396 3 -171.322 388.778 53.290 1.500 395
397 3 -173.048 405.664 60.743 1.500 396
398 3 -176.853 412.327 53.949 1.800 397
399 3 -173.606 410.054 55.075 1.200 398
400 3 -175.815 410.925 54.843 1.200 399
401 3 -142.941 409.485 63.954 2.520 383
402 3 -165.063 409.599 58.983 2.520 401
403 3 -155.877 423.948 45.248 2.520 402
404 3 -154.969 421.382 68.926 1.382 403
405 3 -157.573 427.092 72.694 0.720 404
406 3 -153.333 424.848 73.360 1.125 404
407 3 -154.800 421.401 47.967 2.520 403
408 3 -175.324 426.706 47.958 0.540 407
409 3 -181.493 433.944 53.067 0.720 408
410 3 -189.155 428.938 53.672 0.562 409
411 3 -196.881 424.062 56.087 0.750 409
412 3 -198.292 412.605 50.166 0.750 411
413 3 -199.584 414.633 60.526 0.750 412
414 3 -167.789 433.683 58.923 2.520 407
415 3 -169.802 439.250 51.055 2.100 414
416 3 -176.470 445.406 68.402 0.900 415
417 3 -179.994 443.038 38.390 2.100 415
418 3 -180.030 438.031 30.253 0.600 417
419 3 -200.018 432.917 30.833 0.720 418
420 3 -198.553 427.024 45.896 0.720 419
421 3 -217.494 436.270 57.415 0.720 420
422 3 -192.022 430.328 44.828 0.750 419
423 3 -197.409 417.563 52.185 0.600 422
424 3 -207.765 412.432 35.250 0.768 423
425 3 -189.065 451.051 37.509 2.100 417
426 3 -185.985 457.588 43.544 2.100 425
427 3 -189.561 462.741 41.341 0.400 426
428 3 -187.496 453.635 44.781 2.100 426
429 3 -200.094 447.616 47.206 0.900 428
430 3 -211.081 444.800 43.429 0.672 429
431 3 -219.182 440.191 58.199 0.720 430
432 3 -192.884 447.875 45.326 2.074 428
433 3 -206.066 458.785 56.940 0.720 432
434 3 -202.269 460.848 35.503 1.200 433
435 3 -199.235 462.103 45.434 1.500 432
436 3 -201.526 469.200 51.630 1.500 435
437 3 -192.003 456.674 47.098 0.746 435
438 3 -200.080 454.109 56.309 1.200 437
439 3 -187.914 453.273 58.637 1.200 438
440 3 -187.222 464.389 57.807 1.200 439
441 3 -64.344 367.954 46.787 4.800 337
442 3 -61.122 371.831 54.064 1.382 441
443 3 -68.066 375.124 50.953 4.800 441
444 3 -76.680 372.974 72.407 5.040 443
445 3 -73.175 370.596 78.112 1.080 444
446 3 -59.451 377.731 66.696 1.500 445
447 3 -62.344 374.905 59.387 1.800 446
448 3 -77.709 391.011 72.126 5.040 444
449 3 -71.036 399.187 80.496 1.800 448
450 3 -69.145 384.703 65.901 0.750 449
451 3 -67.774 403.418 68.377 1.800 449
452 3 -61.269 403.169 69.807 1.500 451
453 3 -61.824 416.861 63.820 1.800 452
454 3 -55.446 398.495 67.891 0.750 451
455 3 -60.209 408.344 63.229 0.600 454
456 3 -49.334 394.613 76.006 0.750 455
457 3 -77.787 379.786 72.588 4.320 448
458 3 -84.560 390.298 72.909 0.600 457
459 3 -84.154 403.305 70.471 4.320 457
460 3 -99.741 398.593 63.641 0.750 459
461 3 -86.080 411.288 71.177 4.320 459
462 3 -96.026 419.908 70.870 1.500 461
463 3 -86.563 402.450 79.515 1.500 462
464 3 -93.979 423.519 68.248 1.500 463
465 3 -91.059 420.720 68.757 1.200 464
466 3 -99.590 407.293 60.615 3.960 461
467 3 -105.256 407.440 76.276 0.691 466
468 3 -116.196 421.994 64.039 0.750 467
469 3 -109.567 417.802 67.053 0.600 468
470 3 -125.373 418.430 66.719 0.720 469
471 3 -129.473 422.581 64.444 0.720 470
472 3 -131.112 423.145 69.483 0.768 471
473 3 -126.895 430.677 53.838 0.675 472
474 3 -140.956 420.253 53.924 0.750 473
475 3 -105.236 418.799 70.610 3.960 466
476 3 -109.406 442.718 80.800 1.344 475
477 3 -96.222 446.864 94.840 1.210 476
478 3 -105.812 451.219 80.822 1.440 477
479 3 -102.958 454.473 80.593 1.728 478
480 3 -103.714 451.231 85.030 1.680 479
481 3 -102.875 461.169 82.181 1.500 480
482 3 -104.574 425.712 69.161 3.960 475
483 3 -110.473 414.195 73.465 2.400 482
484 3 -112.334 435.554 78.909 1.800 483
485 3 -118.034 463.869 77.965 2.100 484
486 3 -114.524 466.411 78.455 1.800 485
487 3 -122.866 479.019 78.034 0.672 486
488 3 -123.334 470.890 71.076 0.600 487
489 3 -113.565 475.084 80.257 1.800 486
490 3 -112.998 471.332 75.979 2.100 489
491 3 -106.605 475.506 79.028 2.100 490
492 3 -110.997 483.681 74.491 1.800 491
493 3 -111.052 470.373 87.309 1.800 492
494 3 -100.574 476.459 85.188 1.800 493
495 3 -106.767 482.981 90.745 0.750 494
496 3 -119.392 506.602 77.658 0.720 495
497 3 -100.810 505.595 88.156 1.200 494
498 3 -109.236 501.872 75.195 0.750 497
499 3 -110.880 422.413 71.118 2.400 483
500 3 -132.665 450.201 84.154 2.160 499
501 3 -127.757 448.479 73.954 0.720 500
502 3 -135.202 458.524 70.194 2.100 500
503 3 -137.535 474.104 73.915 2.100 502
504 3 -137.705 477.649 66.302 1.800 503
505 3 -132.430 476.721 64.444 1.800 504
506 3 -145.604 503.887 69.633 1.500 505
507 3 -146.022 476.497 61.558 1.500 503
508 3 -151.703 473.223 54.342 0.600 507
509 3 -157.248 482.020 65.121 1.500 507
510 3 -151.792 483.963 51.318 0.750 509
511 3 -155.176 483.117 56.447 0.768 509
512 3 -146.633 481.417 56.320 1.125 511
513 3 -155.578 486.773 70.619 0.750 512
514 3 -124.654 435.758 71.338 1.800 499
515 3 -138.364 442.298 68.454 0.600 514
516 3 -139.082 451.083 67.515 1.800 514
517 3 -140.778 448.804 71.002 2.100 516
518 3 -146.435 451.894 59.613 1.800 517
519 3 -139.772 448.666 61.153 0.720 518
520 3 -145.994 441.346 54.440 1.800 518
521 3 -149.944 434.530 63.187 0.450 520
522 3 -152.969 447.138 61.176 1.800 520
523 3 -162.486 443.885 57.589 0.750 522
524 3 -155.345 453.997 61.946 1.800 522
525 3 -144.887 458.907 73.446 0.400 524
526 3 -160.087 466.700 57.803 1.800 524
527 3 -156.429 453.871 63.130 0.750 526
528 3 -159.099 445.159 54.724 0.300 527
529 3 -171.581 450.219 60.099 0.750 527
530 3 -178.288 458.906 65.121 0.750 529
531 3 -172.795 457.472 72.356 0.750 530
532 3 -185.608 450.489 69.675 1.200 531
533 3 -181.493 454.078 59.689 1.200 532
534 3 -184.714 455.970 67.711 0.720 533
535 3 -189.484 455.270 63.690 0.900 534
536 3 -174.324 463.848 72.281 1.500 526
537 3 -150.678 460.068 51.543 1.500 536
538 3 -173.282 470.816 53.414 0.672 537
539 3 -177.782 463.078 51.711 0.720 538
540 3 -179.150 468.305 54.165 0.720 539
541 3 -162.268 456.177 67.966 1.500 537
542 3 -173.595 478.404 57.013 1.500 541
543 3 -171.564 487.170 61.124 1.500 542
544 3 -173.147 485.407 46.365 1.382 543
545 3 -167.358 484.469 41.860 1.200 544
546 3 -161.182 491.801 42.692 1.200 545
547 3 -170.222 502.172 51.911 1.500 546
548 3 -160.545 486.789 53.726 1.500 547
549 3 -167.662 491.419 38.365 1.500 545
550 3 -173.352 491.014 39.745 1.125 549
551 3 -183.177 498.813 46.738 0.720 550
552 3 -178.616 490.146 33.110 0.691 551
553 3 116.117 183.705 -64.132 10.451 104
554 3 140.674 174.290 -69.094 1.296 553
555 3 151.385 178.953 -68.570 1.500 554
556 3 142.362 154.114 -81.417 1.500 554
557 3 148.854 163.619 -65.403 1.500 556
558 3 157.513 163.953 -67.232 1.800 557
559 3 163.051 155.015 -63.219 1.500 558
560 3 162.397 171.917 -64.447 1.680 559
561 3 167.667 173.518 -74.209 1.440 560
562 3 167.534 152.526 -67.830 1.500 559
563 3 158.076 150.385 -68.817 1.500 562
564 3 175.108 148.125 -70.250 1.382 563
565 3 178.393 141.375 -60.407 1.382 564
566 3 184.501 157.277 -62.845 1.200 565
567 3 184.571 147.717 -64.116 0.300 566
568 3 193.118 155.892 -74.498 1.500 566
569 3 186.481 160.369 -60.986 1.500 568
570 3 192.784 156.300 -67.002 1.500 569
571 3 190.813 163.552 -70.091 1.500 570
572 3 200.813 136.856 -66.996 1.440 565
573 3 194.607 126.736 -74.919 0.750 572
574 3 192.377 124.503 -80.072 0.750 573
575 3 192.557 138.097 -87.187 0.768 573
576 3 212.447 138.383 -68.957 1.215 572
577 3 209.274 136.876 -67.753 1.200 576
578 3 224.269 126.514 -65.647 1.500 577
579 3 216.981 129.901 -61.103 1.500 578
580 3 219.263 125.763 -75.650 1.800 579
581 3 214.048 130.778 -72.571 1.012 580
582 3 223.113 125.757 -70.607 1.728 580
583 3 119.280 204.992 -58.610 10.451 553
584 3 146.322 190.840 -51.871 1.500 583
585 3 151.194 190.389 -58.949 0.750 584
586 3 148.195 192.040 -58.827 1.500 584
587 3 145.403 209.784 -52.297 0.720 586
588 3 150.988 203.642 -67.094 1.500 586
589 3 168.647 194.545 -60.960 1.680 588
590 3 162.712 200.361 -58.958 1.800 589
591 3 164.003 187.921 -61.277 1.597 590
592 3 156.793 183.589 -70.298 0.750 591
593 3 168.186 203.720 -53.440 1.800 590
594 3 159.778 212.509 -55.273 0.562 593
595 3 173.449 204.133 -50.762 1.800 593
596 3 172.296 203.039 -51.725 2.100 595
597 3 175.451 203.121 -64.730 1.382 596
598 3 174.286 187.910 -67.835 1.344 597
599 3 175.453 190.066 -64.831 0.750 597
600 3 182.711 182.607 -60.550 1.500 599
601 3 180.879 183.735 -60.700 1.200 600
602 3 187.040 185.442 -60.455 1.200 601
603 3 174.930 198.558 -47.381 2.100 596
604 3 184.133 207.386 -53.519 1.800 603
605 3 191.650 186.736 -56.013 1.200 604
606 3 192.971 188.584 -47.749 1.200 605
607 3 194.489 181.313 -61.557 1.500 606
608 3 191.911 181.015 -57.607 1.500 607
609 3 195.867 179.780 -53.378 1.200 608
610 3 191.847 186.173 -51.992 1.500 609
611 3 179.714 198.226 -38.866 2.100 604
612 3 178.093 215.825 -38.692 0.675 611
613 3 188.155 197.270 -32.263 1.800 611
614 3 187.002 200.006 -38.523 2.400 613
615 3 203.890 188.955 -50.090 1.500 614
616 3 212.190 187.116 -50.242 1.500 615
617 3 212.334 179.994 -48.727 1.800 616
618 3 217.465 178.449 -51.920 1.200 617
619 3 215.689 179.027 -43.040 1.500 618
620 3 226.015 173.082 -50.226 1.800 619
621 3 228.900 177.966 -38.559 1.500 620
622 3 237.974 179.226 -35.221 1.500 621
623 3 245.889 169.138 -38.243 1.500 622
624 3 245.823 179.413 -28.485 1.800 623
625 3 262.661 160.297 -36.791 1.500 624
626 3 217.056 183.580 -51.939 1.500 617
627 3 208.361 179.707 -47.934 1.500 626
628 3 217.055 163.680 -68.840 1.800 627
629 3 222.154 158.782 -61.460 1.500 628
630 3 226.704 166.380 -74.807 2.100 629
631 3 228.981 150.458 -65.106 1.800 630
632 3 230.435 138.861 -69.076 1.500 631
633 3 234.140 138.677 -52.309 1.500 632
634 3 234.924 131.210 -72.438 1.080 633
635 3 231.852 138.716 -68.981 1.500 633
636 3 237.261 134.512 -53.656 1.500 635
637 3 192.569 208.590 -34.461 1.800 614
638 3 198.045 201.262 -28.764 1.800 637
639 3 200.590 202.285 -26.330 2.400 638
640 3 199.323 206.876 -35.329 1.500 639
641 3 219.768 197.300 -25.487 0.720 640
642 3 221.738 198.379 -17.074 0.750 641
643 3 233.938 201.669 -17.081 0.600 642
644 3 234.996 191.112 -8.777 0.720 643
645 3 240.990 201.241 -16.047 0.720 644
646 3 197.950 218.671 -37.494 1.500 640
647 3 203.189 219.804 -28.721 1.800 646
648 3 200.280 223.517 -32.868 0.675 647
649 3 193.341 228.142 -25.051 0.600 648
650 3 195.323 228.818 -31.547 0.750 649
651 3 189.347 234.522 -26.868 0.750 650
652 3 203.816 210.342 -24.683 1.800 647
653 3 209.764 220.583 -21.863 1.500 652
654 3 198.791 220.706 -8.397 2.100 653
655 3 210.514 216.253 -22.021 1.500 654
656 3 216.172 213.820 -17.509 1.500 655
657 3 223.959 231.775 -16.655 1.500 656
658 3 232.406 216.217 -12.735 1.200 657
659 3 221.326 221.009 1.061 1.500 658
660 3 222.457 215.476 -5.994 1.800 659
661 3 233.145 216.602 3.012 1.200 660
662 3 228.476 214.495 2.142 1.500 661
663 3 127.760 221.086 -59.095 8.640 583
664 3 102.753 234.784 -57.758 1.200 663
665 3 85.791 237.782 -50.416 0.750 664
666 3 91.645 235.968 -60.305 0.720 665
667 3 87.596 237.675 -60.337 0.750 666
668 3 117.143 219.102 -57.025 8.640 663
669 3 111.692 229.742 -43.630 8.640 668
670 3 137.529 227.954 -62.482 0.750 669
671 3 145.544 229.210 -41.904 1.125 670
672 3 108.533 241.652 -38.268 8.640 669
673 3 112.051 253.164 -45.738 9.504 672
674 3 124.992 251.610 -43.220 1.440 673
675 3 150.546 242.538 -39.327 1.500 674
676 3 148.605 242.397 -35.829 1.500 675
677 3 163.644 232.533 -38.118 1.500 676
678 3 162.187 233.279 -35.848 1.500 677
679 3 166.977 243.150 -51.790 1.500 678
680 3 172.641 223.084 -39.547 1.500 679
681 3 154.738 252.219 -23.432 1.440 675
682 3 154.894 254.968 -41.931 0.750 681
683 3 161.214 257.309 -39.271 0.750 682
684 3 156.905 248.673 -31.708 1.080 683
685 3 172.237 251.097 -24.934 0.675 684
686 3 174.546 249.560 -18.344 0.750 685
687 3 181.710 243.873 -23.398 0.691 686
688 3 109.267 262.754 -42.312 9.504 673
689 3 130.679 264.606 -24.167 2.400 688
690 3 125.456 271.507 -37.796 3.000 689
691 3 142.418 261.509 -25.041 1.215 690
692 3 131.929 256.831 -28.119 1.500 691
693 3 139.524 253.396 -33.183 1.500 692
694 3 130.801 276.031 -26.179 3.000 690
695 3 127.397 272.012 -34.198 2.700 694
696 3 135.527 266.885 -22.474 0.750 695
697 3 138.461 272.218 -21.902 1.500 696
698 3 151.021 271.839 -15.002 0.750 697
699 3 144.958 274.662 -22.570 1.440 697
700 3 150.897 253.438 -26.797 1.440 699
701 3 147.147 260.919 -23.600 1.440 700
702 3 142.967 283.386 -29.822 2.400 695
703 3 134.680 283.905 -9.321 2.400 702
704 3 130.866 290.212 -9.804 3.000 703
705 3 129.091 294.861 -15.443 0.750 704
706 3 135.991 293.701 -4.968 2.400 704
707 3 149.885 291.227 -26.765 1.500 706
708 3 151.834 289.579 -14.099 1.500 707
709 3 161.256 279.106 -23.426 1.200 708
710 3 160.554 274.175 -22.301 1.382 709
711 3 139.259 313.510 -14.347 2.100 706
712 3 147.434 316.488 -4.959 1.500 711
713 3 142.584 318.874 -11.115 1.800 712
714 3 144.055 318.911 -3.917 1.800 713
715 3 137.651 325.092 -0.442 1.500 714
716 3 147.719 329.977 7.664 1.800 715
717 3 147.527 330.326 11.244 1.728 716
718 3 153.953 309.067 -2.152 1.800 711
719 3 164.715 301.096 1.526 2.400 718
720 3 167.026 290.840 -11.262 2.100 719
721 3 167.160 288.956 -10.884 1.800 720
722 3 178.501 289.518 -7.092 1.500 721
723 3 171.813 288.678 -20.900 1.500 722
724 3 185.094 287.679 -0.777 1.500 723
725 3 172.275 284.356 -20.185 0.750 724
726 3 180.126 278.508 -1.990 1.500 724
727 3 174.541 284.217 -5.342 1.500 726
728 3 187.382 280.531 -9.153 1.125 727
729 3 193.333 271.213 -11.279 1.680 728
730 3 188.914 263.902 -5.026 1.500 729
731 3 186.709 274.016 -5.322 1.440 730
732 3 212.885 265.585 -1.977 1.500 731
733 3 159.555 300.046 -1.187 2.400 719
734 3 171.454 300.234 1.314 1.800 733
735 3 174.202 299.214 10.166 2.100 734
736 3 189.186 304.360 16.876 2.100 735
737 3 190.987 291.652 12.679 1.440 736
738 3 191.725 298.607 12.872 1.728 737
739 3 195.049 283.993 11.163 1.728 738
740 3 193.336 296.175 13.835 1.500 739
741 3 202.762 289.345 18.300 1.500 740
742 3 211.424 270.353 19.229 1.920 741
743 3 213.559 276.016 14.221 1.500 742
744 3 209.492 270.244 16.683 1.728 743
745 3 229.284 267.981 16.602 1.200 744
746 3 195.065 306.129 21.155 2.160 736
747 3 186.793 307.193 28.564 1.800 746
748 3 190.347 316.596 33.514 1.728 747
749 3 194.356 313.712 35.646 1.152 748
750 3 201.648 308.389 36.235 1.200 749
751 3 203.711 305.987 37.362 0.691 750
752 3 195.024 321.488 47.782 1.125 751
753 3 204.571 307.538 54.033 1.500 752
754 3 210.166 293.946 28.469 1.500 753
755 3 207.925 301.190 32.081 1.344 754
756 3 211.825 287.090 30.486 1.200 755
757 3 207.534 295.740 33.603 1.500 756
758 3 212.340 302.512 41.772 1.500 757
759 3 223.126 286.633 39.949 1.500 758
760 3 215.926 289.139 38.709 1.200 759
761 3 219.532 292.252 43.536 1.800 760
762 3 188.613 311.592 19.769 1.728 748
763 3 203.674 310.053 53.930 1.440 762
764 3 205.799 313.260 47.465 1.200 763
765 3 202.589 321.362 57.162 1.440 764
766 3 205.319 319.675 46.753 1.680 765
767 3 204.583 330.276 46.980 1.920 766
768 3 191.970 329.584 35.986 2.074 762
769 3 188.984 344.935 43.751 1.500 768
770 3 192.648 331.497 51.637 1.800 769
771 3 194.323 342.307 46.946 1.800 770
772 3 191.440 352.541 54.295 1.500 771
773 3 194.336 346.924 56.099 1.500 772
774 3 193.848 350.674 56.173 1.680 773
775 3 190.075 367.755 62.285 1.500 774
776 3 204.947 341.254 63.352 1.680 775
777 3 202.721 354.477 59.643 1.440 776
778 3 214.852 335.691 63.075 2.100 777
779 3 219.945 340.565 59.487 1.500 778
780 3 222.655 339.704 58.530 1.500 779
781 3 218.793 332.289 80.761 1.536 780
782 3 219.745 335.189 98.289 1.536 781
783 3 208.724 345.215 84.061 0.675 781
784 3 217.558 336.808 93.732 0.750 783
785 3 210.698 347.375 97.454 0.750 784
786 3 215.441 347.549 90.776 0.750 785
787 3 212.010 337.263 107.733 0.750 786
788 3 217.757 345.398 102.762 0.720 787
789 3 204.269 350.168 120.575 0.750 788
790 3 96.020 278.049 -37.242 7.200 688
791 3 89.803 266.649 -44.172 0.900 790
792 3 84.357 267.889 -28.361 1.200 791
793 3 81.291 268.241 -53.481 1.500 792
794 3 76.716 282.500 -36.347 1.200 793
795 3 80.055 266.831 -38.522 1.500 794
796 3 91.056 294.145 -38.224 7.200 790
797 3 76.254 279.687 -33.066 0.750 796
798 3 96.765 289.135 -41.944 7.200 796
799 3 101.262 288.618 -21.760 8.640 798
800 3 114.656 303.949 -35.085 1.800 799
801 3 104.517 304.422 -35.962 8.640 799
802 3 99.963 321.993 -26.027 4.200 801
803 3 89.326 329.164 -13.039 1.800 802
804 3 83.299 330.496 2.548 1.800 803
805 3 85.225 335.781 5.983 1.800 804
806 3 83.187 347.658 -0.464 2.100 805
807 3 87.686 348.503 2.672 0.900 806
808 3 85.921 353.566 0.949 2.400 807
809 3 93.004 356.120 14.745 2.100 808
810 3 89.410 352.755 5.451 1.800 809
811 3 94.252 363.819 8.901 2.100 810
812 3 80.511 369.407 11.975 2.400 811
813 3 85.855 366.353 15.181 1.500 812
814 3 72.067 369.267 19.054 0.768 813
815 3 68.970 375.228 25.352 1.200 814
816 3 71.654 378.766 24.453 0.768 815
817 3 72.426 379.383 21.443 0.750 816
818 3 70.041 384.241 21.091 1.500 813
819 3 87.019 372.346 13.601 1.800 818
820 3 76.756 383.977 16.397 1.500 819
821 3 91.145 388.918 21.060 1.800 820
822 3 81.794 385.438 30.538 1.500 821
823 3 88.434 395.555 24.967 1.800 822
824 3 80.964 402.199 20.166 1.680 823
825 3 70.529 401.903 22.876 1.728 824
826 3 76.961 393.270 28.593 0.750 825
827 3 71.279 409.250 30.022 1.800 826
828 3 75.829 404.510 27.436 0.691 827
829 3 92.045 387.970 34.422 1.800 823
830 3 81.287 393.962 24.801 1.500 829
831 3 88.078 386.195 44.525 1.500 830
832 3 94.622 396.785 40.631 1.500 831
833 3 99.629 397.986 43.196 1.382 832
834 3 75.881 402.458 31.002 1.500 830
835 3 88.319 401.455 36.583 1.440 834
836 3 89.788 398.852 39.226 0.750 835
837 3 95.529 402.632 28.255 0.900 836
838 3 94.077 403.851 36.206 0.720 837
839 3 103.831 397.118 28.520 0.750 838
840 3 104.087 391.053 29.203 0.672 839
841 3 106.477 394.285 38.752 0.750 840
842 3 110.761 386.997 28.710 0.600 841
843 3 106.094 322.915 -16.876 3.240 802
844 3 101.894 326.502 -22.272 3.456 843
845 3 113.187 322.952 -19.753 0.600 844
846 3 116.689 336.840 -18.740 3.456 844
847 3 125.201 336.400 -25.054 0.768 846
848 3 111.227 339.958 -22.158 3.456 846
849 3 107.431 342.056 -12.359 3.900 848
850 3 125.755 352.273 2.239 1.200 849
851 3 117.782 349.477 0.734 3.900 849
852 3 116.551 357.626 4.016 3.629 851
853 3 119.914 361.208 17.742 3.888 852
854 3 121.568 358.200 23.335 3.456 853
855 3 130.311 377.963 29.541 3.300 854
856 3 117.641 387.387 47.091 1.500 855
857 3 122.371 378.244 57.019 1.500 856
858 3 115.357 393.048 57.128 1.500 857
859 3 113.013 409.697 52.605 1.500 858
860 3 111.486 393.126 55.449 1.500 859
861 3 121.037 396.053 61.899 1.500 860
862 3 118.102 400.621 54.613 1.800 861
863 3 107.334 406.437 56.638 0.750 862
864 3 106.452 408.474 55.882 1.200 863
865 3 102.376 414.970 63.846 0.750 864
866 3 109.623 413.142 68.314 1.500 862
867 3 108.799 418.047 63.516 1.500 866
868 3 105.724 418.500 63.929 0.750 867
869 3 113.438 421.657 64.632 1.200 868
870 3 104.875 418.755 49.873 0.750 869
871 3 101.106 420.638 60.456 0.750 870
872 3 103.211 416.094 55.113 1.080 871
873 3 129.881 388.004 44.451 3.300 855
874 3 126.557 389.693 53.264 2.700 873
875 3 146.501 382.060 40.452 1.536 874
876 3 141.350 367.576 47.430 1.500 875
877 3 141.486 382.401 53.041 1.200 876
878 3 140.162 378.233 50.737 1.500 877
879 3 152.710 376.523 48.139 1.500 878
880 3 152.477 366.216 55.176 1.500 879
881 3 160.873 357.668 56.855 1.200 880
882 3 168.899 361.151 49.232 1.440 881
883 3 167.663 364.290 52.752 1.440 882
884 3 133.421 393.656 65.978 2.100 874
885 3 137.707 396.757 63.259 2.880 884
886 3 145.526 397.077 57.698 1.500 885
887 3 147.717 393.208 79.513 1.500 886
888 3 157.293 389.445 73.406 1.800 887
889 3 154.259 384.862 75.871 1.680 888
890 3 169.353 374.127 77.209 1.215 889
891 3 170.896 371.413 70.054 1.500 890
892 3 173.994 359.918 87.152 1.800 891
893 3 178.442 362.588 78.699 1.500 892
894 3 164.224 386.095 91.721 1.500 889
895 3 161.131 396.979 89.199 1.500 894
896 3 162.432 402.121 86.330 1.500 895
897 3 167.391 397.071 91.085 1.800 896
898 3 160.309 403.332 100.240 1.500 897
899 3 168.755 395.235 94.882 1.843 898
900 3 176.796 393.772 97.879 1.500 899
901 3 169.412 397.355 102.384 1.012 900
902 3 181.563 374.872 96.080 1.200 901
903 3 179.072 376.967 105.202 0.900 902
904 3 139.065 402.018 63.189 2.100 885
905 3 130.616 415.949 63.732 3.000 904
906 3 130.140 402.033 56.396 1.200 905
907 3 138.026 402.050 61.460 1.500 906
908 3 120.020 414.897 58.932 1.500 907
909 3 133.414 418.975 50.487 1.800 908
910 3 123.015 415.822 57.411 1.200 909
911 3 121.499 415.405 71.314 1.200 910
912 3 119.471 424.566 60.826 1.500 911
913 3 117.202 433.870 56.797 1.200 912
914 3 122.374 423.655 68.707 1.800 909
915 3 134.263 414.331 73.402 1.800 914
916 3 126.713 425.084 72.834 1.800 915
917 3 121.677 431.471 72.355 2.100 916
918 3 131.939 435.905 69.753 2.100 917
919 3 120.025 445.129 83.204 1.500 918
920 3 125.784 432.454 82.310 0.750 919
921 3 118.246 431.127 71.697 0.750 920
922 3 113.572 431.614 69.830 0.750 920
923 3 120.244 448.310 78.909 1.500 919
924 3 130.382 439.179 78.481 1.500 923
925 3 119.687 462.470 72.344 1.500 924
926 3 118.263 459.904 68.957 1.500 925
927 3 130.897 401.903 70.668 2.100 904
928 3 140.356 404.734 74.329 1.800 927
929 3 144.499 410.926 77.077 2.400 928
930 3 148.908 402.566 74.676 1.200 929
931 3 141.768 404.640 87.487 1.200 930
932 3 148.139 412.344 92.818 1.500 931
933 3 149.570 411.689 80.565 1.800 932
934 3 162.051 417.863 102.801 1.500 933
935 3 157.396 427.874 89.730 1.500 934
936 3 164.721 418.253 101.037 1.659 935
937 3 165.279 428.391 98.730 1.440 936
938 3 138.787 428.382 80.506 1.800 930
939 3 143.535 432.019 81.285 1.800 938
940 3 140.058 430.898 98.660 1.800 939
941 3 145.390 450.935 89.930 1.800 940
942 3 138.594 455.041 94.529 1.728 941
943 3 138.159 458.473 85.831 1.440 942
944 3 135.256 455.110 88.775 1.500 941
945 3 150.951 450.795 90.011 1.500 944
946 3 146.721 457.048 88.544 1.200 945
947 3 139.255 456.994 95.798 1.440 946
948 3 141.030 472.861 97.472 1.843 947
949 3 137.288 471.498 90.641 1.500 948
950 3 134.603 478.510 97.802 1.920 949
951 3 136.918 475.421 94.107 0.750 950
952 3 139.491 468.054 101.735 1.440 950
953 3 151.395 465.588 98.962 1.008 952
954 3 149.766 441.855 94.197 2.400 939
955 3 157.745 428.425 81.679 1.500 954
956 3 154.452 421.466 85.145 1.500 955
957 3 154.630 431.894 88.692 1.500 956
958 3 162.545 438.085 99.213 1.500 957
959 3 166.315 445.114 99.211 1.215 958
960 3 170.914 438.673 99.743 1.215 959
961 3 159.765 436.929 101.898 1.500 960
962 3 160.315 437.250 116.361 1.500 961
963 3 160.851 444.064 95.871 1.500 959
964 3 146.824 443.866 111.224 1.500 963
965 3 163.921 435.155 114.578 1.800 964
966 3 156.541 458.726 97.415 1.200 965
967 3 153.881 447.551 116.511 1.440 966
968 3 87.833 311.276 -31.937 6.840 801
969 3 79.303 297.978 -31.609 1.012 968
970 3 63.001 297.796 -41.582 1.500 969
971 3 74.300 295.468 -50.128 1.500 970
972 3 66.909 304.113 -39.865 1.800 971
973 3 65.120 291.112 -40.418 1.800 972
974 3 81.000 315.884 -41.689 6.840 968
975 3 79.377 317.264 -40.079 6.480 974
976 3 60.338 327.161 -27.531 1.690 975
977 3 58.716 316.907 -29.337 1.500 976
978 3 53.897 324.145 -27.721 1.800 977
979 3 55.641 317.171 -41.324 1.500 978
980 3 48.981 309.727 -43.891 1.500 979
981 3 46.697 311.811 -43.242 1.500 980
982 3 50.260 322.244 -39.320 1.800 977
983 3 46.277 326.444 -42.276 1.680 982
984 3 38.426 329.532 -28.234 1.500 983
985 3 35.995 329.570 -28.606 1.500 984
986 3 30.618 331.783 -31.428 1.680 985
987 3 35.151 339.927 -39.716 1.500 986
988 3 34.887 334.430 -35.954 0.675 987
989 3 24.789 344.888 -32.399 0.720 988
990 3 69.254 339.471 -29.911 6.480 975
991 3 68.151 354.282 -25.521 6.840 990
992 3 46.189 361.905 -28.284 1.200 991
993 3 45.963 347.187 -18.781 1.500 992
994 3 40.859 345.545 -13.768 1.200 993
995 3 42.265 355.939 -22.294 1.080 994
996 3 29.745 349.777 -25.959 1.500 995
997 3 34.979 351.606 -32.958 0.720 996
998 3 35.535 358.055 -22.788 0.750 997
999 3 26.667 353.784 -23.895 0.750 998
1000 3 61.713 357.387 -13.267 6.840 991
1001 3 51.999 371.451 -3.190 5.875 1000
1002 3 46.193 378.133 -10.162 6.450 1001
1003 3 35.701 399.146 17.566 4.355 1002
1004 3 8.123 429.051 13.983 3.600 1003
1005 3 15.919 421.672 44.238 0.768 1004
1006 3 9.057 415.212 31.202 3.600 1004
1007 3 3.378 429.454 32.348 3.456 1006
1008 3 -8.464 421.470 39.534 1.012 1007
1009 3 -4.534 426.258 35.954 1.440 1008
1010 3 -22.213 416.125 47.094 0.900 1009
1011 3 -31.095 417.967 57.783 0.750 1010
1012 3 -31.790 430.231 48.802 1.440 1011
1013 3 -41.637 437.095 62.720 1.536 1012
1014 3 -3.707 442.873 43.441 3.456 1007
1015 3 1.210 440.507 46.653 0.600 1014
1016 3 -20.329 445.218 47.333 2.700 1014
1017 3 -35.907 463.423 48.768 3.226 1016
1018 3 -35.651 459.698 63.037 2.400 1017
1019 3 -62.175 469.969 61.776 1.536 1018
1020 3 -69.437 471.862 71.589 1.800 1019
1021 3 -66.855 467.440 79.070 1.500 1020
1022 3 -74.444 479.177 89.508 1.920 1021
1023 3 -76.001 481.227 90.968 1.920 1022
1024 3 -48.708 459.493 75.782 1.500 1018
1025 3 -44.002 475.347 73.410 1.800 1024
1026 3 -57.096 472.920 87.373 2.400 1025
1027 3 -46.134 478.718 90.834 2.100 1026
1028 3 -53.269 493.766 95.076 1.440 1027
1029 3 -56.461 487.617 98.829 1.800 1028
1030 3 -55.682 490.624 101.595 1.500 1029
1031 3 -51.279 488.452 99.349 1.200 1030
1032 3 -65.862 505.838 108.987 1.500 1031
1033 3 -48.340 481.024 95.214 1.690 1027
1034 3 -44.011 469.448 92.616 1.200 1033
1035 3 -40.153 477.148 98.168 1.680 1034
1036 3 -42.931 480.562 107.561 1.106 1035
1037 3 -46.404 497.136 107.059 1.382 1036
1038 3 -44.500 479.996 105.061 1.458 1037
1039 3 -41.746 496.430 106.178 1.200 1038
1040 3 52.911 411.812 12.697 6.048 1002
1041 3 50.359 399.465 14.605 5.100 1040
1042 3 38.713 424.912 25.729 2.700 1041
1043 3 37.648 449.167 29.109 1.800 1042
1044 3 22.814 449.769 35.951 2.100 1043
1045 3 17.589 464.547 34.110 1.500 1044
1046 3 13.321 463.105 46.664 1.680 1045
1047 3 6.150 470.894 40.028 1.800 1046
1048 3 42.416 425.632 23.408 3.000 1042
1049 3 48.696 443.834 42.935 2.400 1048
1050 3 34.667 447.574 39.440 2.640 1049
1051 3 37.854 451.381 52.020 2.400 1050
1052 3 37.318 453.721 34.573 2.640 1051
1053 3 39.293 467.587 54.367 1.800 1052
1054 3 28.490 472.277 48.096 2.100 1053
1055 3 35.392 483.668 40.562 2.640 1054
1056 3 32.822 472.624 51.620 2.400 1055
1057 3 27.373 481.343 47.161 2.100 1056
1058 3 29.865 482.055 47.337 2.400 1057
1059 3 35.792 473.101 40.280 1.500 1058
1060 3 45.043 484.810 40.468 1.728 1059
1061 3 49.437 478.144 47.955 1.500 1060
1062 3 36.878 487.658 58.481 1.800 1061
1063 3 54.778 484.141 58.912 1.800 1062
1064 3 53.513 490.264 56.893 1.440 1063
1065 3 58.000 496.973 48.630 1.536 1064
1066 3 53.929 498.464 61.938 1.536 1065
1067 3 31.838 482.583 43.488 2.400 1058
1068 3 24.105 466.521 51.528 2.304 1067
1069 3 30.066 487.611 51.952 2.400 1068
1070 3 26.444 494.052 47.022 2.160 1069
1071 3 27.702 494.584 59.910 1.500 1070
1072 3 30.128 500.391 56.488 1.500 1071
1073 3 32.705 511.849 56.916 1.500 1072
1074 3 33.010 518.299 47.827 1.094 1073
1075 3 34.330 519.734 51.053 1.152 1074
1076 3 46.058 510.932 39.678 1.200 1075
1077 3 40.298 522.303 52.373 1.200 1076
1078 3 45.115 519.536 46.763 0.720 1077
1079 3 46.069 505.484 54.725 0.750 1078
1080 3 48.606 520.354 66.724 0.750 1079
1081 3 24.877 506.047 42.946 1.680 1072
1082 3 25.186 511.124 47.463 2.100 1081
1083 3 21.338 510.392 42.334 1.597 1082
1084 3 5.037 516.567 44.107 0.768 1083
1085 3 15.288 520.409 55.789 0.720 1084
1086 3 -1.074 523.472 54.302 0.768 1085
1087 3 13.775 516.881 36.396 1.597 1083
1088 3 6.822 517.347 40.261 1.680 1087
1089 3 -3.154 518.137 63.859 1.690 1088
1090 3 -2.207 509.117 65.867 1.500 1089
1091 3 -3.872 510.283 75.049 0.400 1090
1092 3 -15.737 524.048 59.831 0.691 1091
1093 3 -18.507 507.337 66.636 1.500 1090
1094 3 -19.013 514.607 66.857 1.500 1093
1095 3 -26.725 522.119 69.601 1.800 1094
1096 3 19.745 519.210 35.669 1.500 1082
1097 3 25.112 524.030 51.015 1.200 1096
1098 3 22.911 511.765 52.884 1.500 1097
1099 3 22.272 525.696 62.939 1.200 1098
1100 3 14.931 537.042 54.045 0.600 1099
1101 3 22.567 511.731 69.770 0.750 1100
1102 3 26.313 523.262 50.482 1.500 1096
1103 3 32.113 523.162 56.689 1.500 1102
1104 3 36.527 514.687 47.069 1.800 1103
1105 3 39.725 517.547 46.332 1.475 1104
1106 3 32.226 530.010 37.556 0.506 1105
1107 3 32.139 527.151 47.434 0.750 1106
1108 3 34.597 525.276 58.206 0.768 1107
1109 3 27.847 521.587 69.444 0.768 1108
1110 3 33.446 527.817 46.561 1.475 1105
1111 3 45.649 511.189 53.485 1.597 1110
1112 3 33.910 526.794 65.958 1.500 1111
1113 3 35.481 524.379 48.128 1.215 1112
1114 3 35.418 524.215 58.578 1.500 1113
1115 3 39.913 519.340 57.677 1.440 1114
1116 3 58.676 415.858 38.452 3.024 1041
1117 3 62.720 430.466 42.104 3.000 1116
1118 3 61.338 425.833 47.116 2.880 1117
1119 3 66.127 429.214 44.341 0.900 1118
1120 3 68.479 429.425 35.687 1.500 1119
1121 3 73.835 421.557 53.223 1.800 1120
1122 3 85.426 433.163 54.773 1.728 1121
1123 3 92.582 431.908 66.436 0.750 1122
1124 3 87.280 423.956 48.648 0.720 1123
1125 3 85.601 443.811 52.283 1.728 1122
1126 3 97.526 439.220 60.443 1.500 1125
1127 3 96.865 424.289 61.066 1.500 1126
1128 3 90.521 441.872 64.644 0.911 1127
1129 3 91.027 442.849 71.448 1.593 1128
1130 3 65.712 435.269 45.387 2.880 1118
1131 3 62.396 439.625 54.334 2.419 1130
1132 3 70.108 446.385 44.388 2.700 1131
1133 3 73.855 453.172 46.780 1.500 1132
1134 3 74.886 449.744 60.209 1.500 1133
1135 3 85.419 452.427 59.320 1.500 1134
1136 3 80.974 452.591 70.748 1.500 1135
1137 3 90.682 464.850 50.752 1.800 1136
1138 3 102.939 453.299 68.395 1.536 1137
1139 3 98.116 462.948 69.664 1.800 1137
1140 3 95.542 459.651 77.920 2.100 1139
1141 3 104.061 466.769 85.399 1.800 1140
1142 3 106.162 466.147 77.979 1.800 1141
1143 3 111.461 468.284 78.369 1.800 1142
1144 3 117.233 475.004 83.375 1.500 1143
1145 3 121.261 462.834 67.163 1.344 1144
1146 3 130.214 468.912 72.906 0.750 1145
1147 3 74.159 457.444 49.482 2.100 1133
1148 3 76.986 462.809 56.501 1.800 1147
1149 3 75.240 468.350 54.329 1.139 1148
1150 3 49.954 467.613 62.405 1.200 1149
1151 3 64.213 458.691 64.177 1.440 1150
1152 3 63.949 475.824 58.338 1.500 1151
1153 3 61.302 484.199 68.358 1.597 1152
1154 3 62.007 481.975 58.983 1.440 1153
1155 3 70.690 471.881 60.509 1.800 1148
1156 3 78.231 465.626 69.421 1.440 1155
1157 3 72.878 480.079 68.594 1.440 1156
1158 3 88.437 485.075 69.374 1.800 1157
1159 3 84.482 487.241 67.031 1.800 1158
1160 3 85.709 483.535 69.929 1.500 1159
1161 3 104.927 482.402 63.406 1.800 1160
1162 3 95.350 482.241 73.104 2.100 1161
1163 3 76.651 485.274 60.435 1.800 1155
1164 3 69.356 483.002 55.059 2.400 1163
1165 3 75.161 484.579 50.621 1.500 1164
1166 3 82.558 484.644 64.672 2.400 1165
1167 3 75.986 485.321 60.912 1.440 1166
1168 3 69.927 498.756 64.823 0.750 1167
1169 3 74.933 498.446 60.956 1.800 1167
1170 3 81.233 484.405 67.745 1.344 1169
1171 3 82.478 493.830 58.122 1.475 1170
1172 3 82.336 495.822 66.515 0.768 1171
1173 3 79.441 497.827 61.189 0.768 1172
1174 3 82.210 506.049 46.694 0.720 1172
1175 3 72.594 502.915 46.920 0.750 1174
1176 3 74.290 513.962 56.776 0.600 1175
1177 3 74.401 502.679 50.292 0.750 1176
1178 3 64.198 510.159 46.766 0.750 1177
1179 3 86.503 494.699 65.709 1.500 1170
1180 3 85.573 491.665 68.910 1.200 1179
1181 3 88.716 494.755 62.398 1.800 1180
1182 3 91.045 496.574 59.721 1.200 1181
1183 3 79.189 497.976 75.006 1.500 1182
1184 3 94.654 497.724 63.981 1.500 1183
1185 3 93.409 497.305 71.440 1.728 1184
1186 3 101.178 483.894 57.626 1.200 1185
1187 3 101.445 506.580 62.781 0.750 1186
1188 3 104.557 499.227 63.949 0.675 1187
1189 3 109.491 501.335 76.024 0.768 1188
1190 3 113.482 498.197 71.288 0.750 1189
1191 3 99.011 509.174 71.835 1.728 1185
1192 3 101.284 504.639 67.183 1.500 1191
1193 3 97.453 516.810 63.567 1.800 1192
1194 3 100.097 515.545 71.740 1.800 1193
1195 3 95.949 511.596 69.010 1.500 1194
1196 3 90.243 507.510 68.881 1.500 1195
1197 3 229.050 -57.275 -150.684 8.640 1
1198 3 256.104 -101.191 -152.190 8.280 1197
1199 3 266.515 -121.390 -184.382 8.280 1198
1200 3 293.828 -149.172 -185.147 7.200 1199
1201 3 313.104 -181.134 -192.078 7.500 1200
1202 3 329.655 -207.178 -187.962 9.704 1201
1203 3 375.713 -259.989 -193.453 7.500 1202
1204 3 397.047 -293.703 -204.342 7.500 1203
1205 3 408.487 -302.977 -208.392 9.000 1204
1206 3 457.096 -355.934 -215.362 8.294 1205
1207 3 474.688 -385.756 -209.314 8.640 1206
1208 3 495.448 -394.814 -216.087 7.800 1207
1209 3 507.459 -425.954 -230.933 7.800 1208
1210 3 519.153 -414.088 -221.128 1.555 1209
1211 3 522.441 -403.837 -213.306 1.200 1210
1212 3 534.825 -412.604 -198.139 1.500 1211
1213 3 537.127 -412.642 -186.390 1.500 1212
1214 3 532.394 -422.476 -215.204 1.555 1210
1215 3 536.190 -420.036 -195.454 2.100 1214
1216 3 552.720 -427.591 -198.184 1.680 1215
1217 3 523.624 -427.021 -218.731 7.800 1209
1218 3 520.957 -446.230 -221.279 6.120 1217
1219 3 538.429 -452.658 -218.492 6.120 1218
1220 3 548.377 -439.490 -208.187 2.074 1219
1221 3 554.077 -448.185 -196.573 2.160 1220
1222 3 553.295 -441.292 -193.427 1.728 1221
1223 3 568.445 -446.357 -190.237 2.100 1222
1224 3 585.902 -450.093 -174.279 2.100 1223
1225 3 585.112 -445.294 -174.410 1.500 1224
1226 3 597.517 -448.281 -166.485 1.440 1225
1227 3 554.816 -431.265 -195.481 2.400 1221
1228 3 557.909 -419.682 -186.951 1.728 1227
1229 3 569.607 -428.629 -168.028 1.800 1228
1230 3 582.654 -429.617 -163.468 2.016 1229
1231 3 599.804 -434.562 -163.504 1.800 1230
1232 3 595.507 -432.469 -159.367 1.500 1231
1233 3 593.442 -433.687 -147.490 1.728 1231
1234 3 603.663 -422.095 -154.983 1.728 1233
1235 3 580.092 -402.989 -144.457 1.350 1234
1236 3 548.319 -468.693 -220.789 6.739 1219
1237 3 561.305 -458.151 -225.500 6.739 1236
1238 3 567.743 -453.333 -206.995 0.720 1237
1239 3 572.858 -456.299 -210.952 1.500 1238
1240 3 571.690 -464.141 -202.804 1.500 1239
1241 3 565.862 -481.960 -223.735 6.048 1237
1242 3 577.046 -483.199 -217.931 1.728 1241
1243 3 596.256 -511.419 -223.046 1.500 1242
1244 3 616.400 -511.999 -207.793 1.800 1243
1245 3 616.133 -519.353 -191.975 1.800 1244
1246 3 618.504 -510.522 -200.725 1.800 1245
1247 3 626.179 -526.882 -209.636 1.500 1246
1248 3 641.265 -522.987 -204.565 1.800 1247
1249 3 640.769 -533.690 -186.281 2.100 1248
1250 3 571.752 -487.393 -234.609 7.200 1241
1251 3 588.711 -513.578 -241.998 7.200 1250
1252 3 603.916 -516.332 -224.555 1.200 1251
1253 3 602.328 -515.499 -218.411 1.382 1252
1254 3 582.303 -506.158 -238.531 5.760 1251
1255 3 599.256 -533.463 -234.580 4.680 1254
1256 3 599.654 -546.105 -243.855 4.680 1255
1257 3 616.980 -544.629 -230.389 1.012 1256
1258 3 618.181 -551.381 -261.478 4.778 1256
1259 3 640.116 -569.693 -256.626 3.600 1258
1260 3 641.632 -575.239 -260.737 3.600 1259
1261 3 649.152 -582.220 -247.791 1.080 1260
1262 3 660.170 -586.781 -243.188 1.500 1261
1263 3 666.863 -589.423 -250.758 1.500 1262
1264 3 650.557 -586.683 -250.485 3.300 1260
1265 3 655.221 -589.125 -270.180 5.100 1264
1266 3 661.118 -606.582 -253.948 5.100 1265
1267 3 681.135 -608.699 -262.178 2.100 1266
1268 3 674.053 -614.052 -276.725 4.800 1266
1269 3 685.735 -628.755 -280.662 4.200 1268
1270 3 697.992 -660.800 -284.220 4.500 1269
1271 3 716.899 -673.374 -311.610 3.900 1270
1272 3 717.887 -690.536 -310.304 3.300 1271
1273 3 732.890 -715.413 -313.242 2.700 1272
1274 3 734.664 -722.952 -313.718 2.400 1273
1275 3 753.171 -725.820 -308.417 2.304 1274
1276 3 753.439 -734.077 -307.731 2.205 1275
1277 3 771.791 -744.096 -316.542 1.800 1276
1278 3 772.102 -764.398 -309.931 1.500 1277
1279 3 791.238 -775.924 -309.303 1.800 1278
1280 3 794.130 -776.819 -328.354 1.800 1279
1281 3 808.772 -811.640 -323.985 0.800 1280
1282 3 726.927 -725.930 -323.527 1.500 1274
1283 3 744.640 -739.191 -318.614 1.800 1282
1284 3 755.496 -747.510 -320.503 1.800 1283
1285 3 747.499 -751.288 -325.448 1.800 1284
1286 3 751.070 -760.819 -321.239 1.500 1285
1287 3 758.314 -778.174 -319.709 1.500 1286
1288 3 776.414 -782.575 -321.909 1.500 1287
1289 3 772.946 -783.112 -321.154 1.440 1288
1290 3 778.622 -792.567 -331.745 1.800 1289
