# Supplementary material for: Adaptations during Maturation in an Identified Honeybee Interneuron Responsive to Waggle Dance Vibration Signals
Source: eNeuro. 2019 Sep 5;6(5):ENEURO.0454-18.2019. doi: 10.1523/ENEURO.0454-18.2019 (PMC6731536; doi:10.1523/ENEURO.0454-18.2019)
Supplement: Extended Data 1 — This ZIP file contains all the code used to generate the results of this publication. The code is organized into two folders: (1) GJEphys-master, which contains code for analyzing and plotting electrophysiology data and (2) GJMorph-master, which contains code for analyzing morphology data. Download Extended Data 1, ZIP file. [file sup_enu-eN-NWR-0454-18-s02.zip › Reg-MaxS-1.1/TestFiles/HSN-fluoro01.CNGNoiseStd3.swc]

# SWC to SWC conversion from L-Measure. Sridevi Polavaram: spolavar@gmu.edu
# Original fileName:/cng_repository/Soumya/LM_Automated_Testing_Enviornment/Test_Lm3.7.2_11022011_SG_Linux_NMOConv8/TestResults/LoadTest/test_52/HSN-fluoro01.CNG.swc
#
# Original file HSN-fluoro01.swc edited using StdSwc version 1.31 on 5/31/11.
# Irregularities and fixes documented in HSN-fluoro01.swc.std.  See StdSwc1.31.doc for more information.
#
# HSN neuron (lobula place tangential cells, LPTC) from Calliphora vicina
# identification by response properties, in vivo Alexa injection, 2-photon-microscopy imaging, x63 objective, multiple image tiles
# reconstructed and processed with Matlab and the TREES toolbox http://www.treestoolbox.org
# scaling 1:1:1 um
#  Max Planck Institute of Neurobiology, Martinsried, Germany
#  Systems and Computational Neuroscience, Alexander Borst
#  published in "The morphological identity of insect dendrites" Cuntz H, Forstner F, Haag J, Borst A. PMID 19112481
# SCALE 1.0 1.0 1.0 
1 1 26.915036 60.796310 -6.150895 6.912000 -1
2 1 23.782337 56.614306 -3.481676 6.912000 1
3 1 26.423749 63.564683 -7.204027 6.912000 1
4 3 15.672799 50.135478 -3.224299 2.100000 1
5 3 7.051491 30.014580 1.069938 6.420000 4
6 3 -4.431223 25.609007 1.533424 8.640000 5
7 3 -5.303709 17.060128 -1.802724 13.312000 6
8 3 -13.036722 8.912305 -5.499783 15.974000 7
9 3 -0.170420 2.940812 -3.668378 14.930000 8
10 3 -0.715446 6.219260 2.124361 8.294000 9
11 3 26.873047 61.928130 -3.638450 6.912000 1
12 3 23.092062 81.838788 -5.443316 6.221000 11
13 3 17.668230 103.174262 -6.739633 7.560000 12
14 3 18.304842 117.708515 -7.203882 6.300000 13
15 3 14.697319 145.619763 -13.842661 8.294000 14
16 3 25.640521 158.201254 -7.907382 8.280000 15
17 3 24.023742 169.195206 -12.905576 9.331000 16
18 3 15.472129 175.940165 -11.359073 1.800000 17
19 3 12.344897 177.709119 -0.780474 1.500000 18
20 3 14.281203 178.622279 -5.447179 0.900000 19
21 3 11.121322 172.363864 -9.985834 1.200000 20
22 3 8.479167 181.890494 -8.708088 1.500000 19
23 3 7.801009 188.558311 -2.841236 1.500000 22
24 3 9.569712 189.360016 -11.135846 0.900000 23
25 3 13.891304 196.348963 -12.760707 0.750000 24
26 3 16.848936 194.665855 -10.633242 0.750000 25
27 3 0.617416 194.747706 -3.941470 1.500000 23
28 3 -1.296349 186.729100 -10.733624 0.720000 27
29 3 -4.680804 184.728240 -14.187282 0.600000 28
30 3 -0.441880 199.104390 -9.107345 1.500000 27
31 3 -8.520568 209.603202 -11.648900 1.500000 30
32 3 -7.472266 208.577349 -12.161587 2.100000 31
33 3 -21.357359 213.639161 -5.362006 1.500000 32
34 3 -22.451681 211.514525 -13.091251 1.500000 33
35 3 -25.523024 207.245160 -13.652609 1.440000 34
36 3 -37.889124 207.621131 -9.784511 0.675000 35
37 3 -42.741654 207.864267 -12.379612 0.750000 36
38 3 -47.919627 201.268221 -9.176932 1.080000 37
39 3 -31.699865 199.317718 -11.701024 1.500000 35
40 3 -40.652749 191.393835 -5.942228 0.900000 39
41 3 -42.599126 196.366743 -6.162940 1.200000 40
42 3 -16.933327 213.202313 -10.264591 2.100000 32
43 3 -14.152423 220.731782 -16.899544 1.500000 42
44 3 -27.165137 225.459360 -15.898871 1.800000 43
45 3 -24.151066 238.332085 -13.010478 1.080000 44
46 3 -23.940411 226.777915 -10.318611 1.800000 44
47 3 -32.770555 233.877630 -7.394292 1.500000 46
48 3 -38.163490 236.848597 -10.821051 1.500000 47
49 3 -45.934305 241.218481 -3.412509 1.800000 48
50 3 -37.317625 254.432397 0.552776 1.440000 49
51 3 -57.889704 249.236840 -0.645750 1.200000 49
52 3 -59.133832 247.264258 -6.559766 1.690000 51
53 3 -61.919662 238.968521 -4.378978 1.012000 52
54 3 -67.151181 239.707894 -2.269598 0.768000 53
55 3 -69.146857 238.698321 2.232087 1.440000 54
56 3 -63.742835 246.242579 -0.071109 1.125000 52
57 3 -76.063411 257.644989 0.186939 0.750000 56
58 3 -79.721002 256.289437 5.550637 0.720000 57
59 3 -77.326318 261.581157 8.796254 0.750000 58
60 3 -80.981491 254.655262 -0.610621 0.720000 58
61 3 -89.815848 261.613963 3.803165 0.600000 60
62 3 -80.159383 252.493942 2.483018 0.600000 60
63 3 -44.425178 231.486529 -2.243862 1.800000 48
64 3 -47.176413 227.915289 2.459742 1.843000 63
65 3 -52.393160 229.626524 0.577567 1.728000 64
66 3 -62.683805 226.741166 2.693232 1.500000 65
67 3 -63.282846 227.994974 9.893535 1.800000 66
68 3 -64.207069 229.293084 14.128073 1.500000 67
69 3 -68.257941 222.469307 11.664461 1.500000 68
70 3 -69.865421 226.667839 10.870155 1.800000 69
71 3 -70.360193 232.961356 7.253669 1.500000 70
72 3 -69.287369 233.791712 5.719281 1.680000 71
73 3 -73.673870 221.259901 7.892539 1.500000 72
74 3 -71.020031 217.341951 10.562968 1.800000 73
75 3 -78.854723 221.155179 4.353066 0.750000 74
76 3 30.601614 176.069778 -3.098415 9.331000 17
77 3 41.646130 167.528332 -7.654664 1.080000 76
78 3 55.547159 163.476569 -0.956295 1.440000 77
79 3 56.370558 161.186175 -4.687205 1.500000 78
80 3 58.406669 153.071948 -10.733140 1.500000 79
81 3 60.664022 149.240888 -9.039582 1.500000 80
82 3 61.428820 153.635935 -7.036593 1.500000 81
83 3 66.567182 154.141938 -3.533483 1.500000 82
84 3 69.012196 154.775098 1.762433 1.200000 83
85 3 66.598803 153.159299 -1.503632 1.500000 84
86 3 70.213386 154.441259 -10.007429 1.500000 85
87 3 52.731439 154.318385 -2.751161 1.500000 80
88 3 62.577202 154.937252 -4.011920 1.200000 87
89 3 55.338256 146.658166 -8.945406 1.500000 88
90 3 52.198220 137.370266 -4.220304 1.344000 89
91 3 45.089770 152.162714 -9.056879 1.500000 89
92 3 60.948950 149.407354 -3.338670 1.200000 88
93 3 65.059735 141.640977 -4.769370 1.200000 92
94 3 64.424309 145.954012 -3.721544 1.500000 93
95 3 59.431141 139.221828 -5.246723 1.500000 94
96 3 54.402412 139.864523 -4.879585 1.500000 95
97 3 60.747641 136.060775 -6.127803 1.800000 96
98 3 57.048302 131.525541 -6.181117 1.500000 97
99 3 57.809336 130.304449 -3.129563 1.200000 98
100 3 54.866183 137.085197 1.626672 1.800000 99
101 3 52.295931 128.664172 -7.224576 1.500000 100
102 3 46.463943 127.561355 -3.990264 1.440000 101
103 3 31.559092 180.198684 -5.541596 9.331000 76
104 3 38.519615 185.070199 -9.282201 9.331000 103
105 3 33.477572 199.274587 -14.715807 6.480000 104
106 3 21.904383 205.600667 -9.653093 0.759000 105
107 3 28.324004 208.438438 -8.834139 6.480000 105
108 3 41.170245 205.511439 -8.531627 0.720000 107
109 3 29.137528 213.997752 -8.000872 6.480000 107
110 3 36.827311 220.562532 -9.707019 1.200000 109
111 3 27.797092 222.620395 -4.732672 5.700000 109
112 3 18.605435 218.565637 -11.431023 1.536000 111
113 3 20.418223 220.908482 -17.075381 5.700000 111
114 3 22.515060 231.715854 -8.707190 5.760000 113
115 3 25.782767 234.298080 -10.114546 5.400000 114
116 3 39.235897 240.318284 -13.518637 1.200000 115
117 3 35.813162 236.814717 -15.790029 0.750000 116
118 3 41.450865 244.061251 -19.043015 0.720000 117
119 3 32.728627 243.841695 -17.831794 1.008000 117
120 3 39.558216 245.246655 -19.711855 0.720000 119
121 3 22.788946 235.892621 -17.540601 5.400000 115
122 3 10.114662 237.967684 -21.740731 1.350000 121
123 3 -2.511225 237.235779 -19.200484 1.920000 122
124 3 21.957407 243.416460 -20.967528 5.400000 121
125 3 26.376962 254.594776 -16.782734 6.120000 124
126 3 25.624936 254.192154 -20.004313 1.125000 125
127 3 28.749888 264.045442 -15.846120 0.750000 126
128 3 33.304689 261.602984 -10.684837 0.750000 127
129 3 38.779566 261.452661 -15.359322 0.750000 128
130 3 15.959693 255.436271 -17.477276 6.120000 125
131 3 12.001147 257.859568 -18.613793 3.960000 130
132 3 -6.127542 264.658172 -8.587937 3.650000 131
133 3 -14.983467 271.443381 -13.554864 4.080000 132
134 3 -18.062425 277.960031 -15.795100 1.215000 133
135 3 -39.067191 275.660376 -6.760974 1.382000 134
136 3 -37.923698 278.846034 -3.988028 1.500000 135
137 3 -26.843652 285.977496 -20.252931 4.080000 133
138 3 -25.124702 293.945270 -14.063906 3.600000 137
139 3 -41.346879 281.378736 -10.398165 0.450000 138
140 3 -35.068225 296.050463 -5.998792 3.600000 138
141 3 -45.753991 297.922967 -6.662781 1.440000 140
142 3 -35.977452 305.234067 -9.390266 3.600000 140
143 3 -29.824784 308.425797 -4.961519 1.200000 142
144 3 -41.988209 305.431471 -4.985282 3.600000 142
145 3 -42.098937 306.531010 1.703648 2.700000 144
146 3 -47.799710 308.783893 2.765183 1.800000 145
147 3 -54.660569 307.084147 -2.958665 1.500000 146
148 3 -54.208384 313.341272 4.815317 1.800000 147
149 3 -59.587882 312.514035 5.791098 1.500000 148
150 3 -64.272736 309.584649 6.910556 1.500000 149
151 3 -64.364933 311.305273 6.782724 1.500000 150
152 3 -66.378607 312.732461 3.116628 1.382000 151
153 3 -67.703631 320.231129 2.439934 1.500000 151
154 3 -78.718555 322.936434 9.678823 1.080000 153
155 3 -77.018565 314.888288 8.498744 0.750000 154
156 3 -74.762258 319.116340 8.136365 1.500000 153
157 3 -73.996634 314.478876 10.227537 1.200000 156
158 3 -82.602765 318.367686 6.125298 1.800000 157
159 3 -91.532885 317.160002 6.104506 0.750000 158
160 3 -87.200650 321.413166 6.243244 1.536000 158
161 3 -76.432498 309.657017 8.554856 0.900000 157
162 3 -84.461182 310.553676 8.524257 0.750000 161
163 3 -82.593067 308.039325 7.974718 0.768000 162
164 3 -39.928551 303.905172 1.034411 3.600000 144
165 3 -46.475404 317.770641 2.945858 3.600000 164
166 3 -36.998423 323.642738 -0.782510 1.080000 165
167 3 -49.099285 326.276493 4.887091 3.600000 165
168 3 -42.178426 326.833091 5.319990 3.456000 167
169 3 -45.256010 326.522504 4.229834 0.750000 168
170 3 -48.467245 329.463391 11.645612 3.456000 168
171 3 -41.473506 338.351975 15.353075 1.382000 170
172 3 -45.802623 338.667246 12.638677 1.500000 171
173 3 -53.221167 350.541793 7.100497 1.500000 172
174 3 -48.647959 352.841853 10.911923 1.344000 173
175 3 -52.021318 351.989187 4.915625 1.200000 174
176 3 -50.113876 353.032321 9.597949 1.800000 175
177 3 -52.220480 357.969320 12.906577 0.768000 176
178 3 -47.493651 337.105518 10.659663 1.500000 171
179 3 -41.974723 336.070508 8.905893 0.720000 178
180 3 -43.202392 335.737593 10.304011 1.500000 178
181 3 -36.018009 339.108584 4.115038 0.720000 180
182 3 -40.959712 346.253160 8.477322 1.500000 180
183 3 -39.684623 351.568608 7.050026 1.500000 182
184 3 -37.736281 348.051922 9.525861 1.344000 183
185 3 -32.468515 346.982912 8.496067 0.750000 184
186 3 -51.523664 331.385921 1.517863 3.456000 170
187 3 -48.733950 327.961779 5.769527 3.600000 186
188 3 -62.510745 332.088526 4.336756 0.900000 187
189 3 -71.946348 334.829582 13.191579 0.750000 188
190 3 -73.463555 345.320666 4.214212 1.200000 189
191 3 -68.210830 346.545470 6.179271 1.500000 190
192 3 -71.572489 340.758733 9.183004 1.200000 191
193 3 -75.513288 345.918895 14.920856 1.659000 192
194 3 -74.251173 337.546870 15.377672 1.200000 190
195 3 -79.202247 341.958080 7.597978 1.168000 194
196 3 -87.989768 329.721469 9.039414 0.750000 195
197 3 -79.545595 332.139755 4.403009 1.200000 194
198 3 -84.674161 341.585495 4.528003 1.200000 197
199 3 -58.395277 333.470282 3.946784 3.600000 187
200 3 -63.482408 347.882504 8.603367 3.000000 199
201 3 -60.180981 352.866634 8.328021 1.500000 200
202 3 -60.443780 361.468374 9.704010 1.800000 201
203 3 -64.793845 366.136368 5.151582 1.680000 202
204 3 -62.758002 370.124000 4.794710 1.536000 203
205 3 -68.971552 383.761676 1.261396 1.920000 204
206 3 -69.078546 389.271532 -0.359160 1.800000 205
207 3 -70.913053 389.199706 0.139283 1.680000 206
208 3 -70.725808 387.713251 -5.409922 1.500000 207
209 3 -67.291912 398.274465 -10.046578 1.500000 208
210 3 -76.224908 402.979148 -7.487462 1.500000 209
211 3 -66.631896 399.235199 -12.973183 1.200000 210
212 3 -75.684067 399.807763 -11.200257 1.500000 211
213 3 -75.178358 394.375039 -10.425127 1.215000 212
214 3 -70.963263 345.105984 6.142352 3.000000 200
215 3 -71.262613 349.629016 11.051138 0.675000 214
216 3 -64.133249 351.384755 4.632952 3.000000 214
217 3 -68.536820 361.325598 1.153346 2.592000 216
218 3 -81.272354 365.229974 8.910169 1.475000 217
219 3 -90.807737 358.917361 11.535823 1.500000 218
220 3 -98.366986 362.288720 11.869399 1.500000 219
221 3 -91.067908 362.963930 8.925225 1.352000 219
222 3 -97.075182 352.759231 12.455021 1.440000 221
223 3 -71.936227 357.268395 4.985864 2.592000 217
224 3 -75.975751 365.576977 6.559922 2.880000 223
225 3 -84.157462 371.493510 5.325224 2.100000 224
226 3 -85.234170 368.279756 8.304803 1.500000 225
227 3 -89.962015 373.995618 5.673791 1.500000 226
228 3 -86.610732 372.670359 4.312196 1.500000 227
229 3 -97.301583 371.014261 8.985975 1.536000 228
230 3 -98.016095 369.034225 9.554493 1.327000 229
231 3 -105.149326 370.729390 8.946478 1.440000 230
232 3 -103.406876 370.681285 10.464440 1.344000 230
233 3 -111.267643 383.230576 14.480314 1.500000 232
234 3 -113.846287 380.346234 11.092320 1.659000 233
235 3 -118.126868 383.732781 17.672911 1.613000 234
236 3 -123.096060 383.434365 15.291048 1.500000 235
237 3 -134.487719 394.664295 21.712930 1.500000 236
238 3 -134.452331 388.831852 26.604770 1.200000 237
239 3 -133.540232 393.833248 24.726318 1.500000 238
240 3 -82.298437 367.203662 5.193197 2.880000 224
241 3 -87.889550 366.196585 7.004853 2.592000 240
242 3 -96.587251 384.375829 6.212583 2.322000 241
243 3 -90.988432 387.750447 4.237067 2.074000 242
244 3 -104.506528 386.480879 11.030425 0.675000 243
245 3 -110.322066 381.046141 8.423998 0.750000 244
246 3 -102.495976 386.072489 16.285232 1.125000 245
247 3 -108.192269 383.767611 17.073354 0.600000 246
248 3 -113.736031 388.042703 20.633964 0.750000 247
249 3 -114.947489 394.704148 21.963163 0.600000 248
250 3 -122.383014 396.653734 23.003227 0.750000 248
251 3 -100.038500 393.074241 11.614227 2.074000 243
252 3 -87.192967 401.278629 6.575234 0.768000 251
253 3 -90.260144 395.856437 8.001524 0.720000 252
254 3 -93.486005 402.795398 8.595247 1.800000 251
255 3 -95.835642 408.188334 4.522910 1.800000 254
256 3 -84.731918 402.882607 0.089869 0.750000 255
257 3 -94.136626 412.731807 -3.751852 1.500000 255
258 3 -90.914004 411.324671 -1.359483 1.800000 257
259 3 -85.857915 410.841080 -5.699004 1.500000 258
260 3 -90.465266 414.069098 -4.355577 1.800000 259
261 3 -91.931538 403.765324 -12.154380 2.100000 260
262 3 -87.875944 410.307085 -19.094940 1.500000 261
263 3 -96.827127 411.923498 -14.924495 1.500000 262
264 3 -97.508280 416.541574 -22.776948 1.500000 263
265 3 -97.894278 418.794176 -25.826090 1.500000 264
266 3 -104.700139 418.710899 -22.568153 1.200000 265
267 3 -104.571584 421.202241 -23.608020 1.440000 266
268 3 -99.546036 405.511632 1.785223 1.800000 254
269 3 -106.579498 404.386965 -3.008168 1.475000 268
270 3 -98.323230 407.956279 -0.748998 1.296000 269
271 3 -99.729809 401.223498 -8.064812 1.500000 270
272 3 -98.090526 392.976903 -6.568620 1.200000 271
273 3 -108.542958 405.893764 -8.097410 1.500000 272
274 3 -99.130747 404.710524 -11.383869 1.500000 273
275 3 -97.734792 404.941062 -14.482421 1.500000 270
276 3 -104.736501 407.395788 -13.959091 1.500000 275
277 3 -106.235623 405.319087 -12.585871 1.500000 275
278 3 -107.385971 407.028995 -14.180338 1.500000 277
279 3 -107.452630 405.884916 -17.094134 1.536000 278
280 3 -117.510635 400.055976 -16.094598 1.500000 279
281 3 -128.232242 404.023726 -12.375440 1.200000 280
282 3 -133.349235 406.390167 -18.214620 1.536000 281
283 3 14.197500 261.200748 -15.751679 3.960000 130
284 3 11.390628 281.073751 -15.187303 4.666000 283
285 3 18.066609 281.214815 -15.584933 0.672000 284
286 3 12.099879 278.181165 -11.773782 0.759000 285
287 3 20.499485 280.980112 -3.151061 0.750000 286
288 3 14.940315 286.071456 -3.999288 0.300000 287
289 3 16.189830 282.549631 0.146166 0.750000 287
290 3 8.653164 285.491115 -9.620689 4.666000 284
291 3 10.782612 281.853945 -5.505634 4.800000 290
292 3 5.283555 292.195725 -12.979423 1.215000 291
293 3 -1.410411 294.574096 -1.991263 1.500000 292
294 3 1.192810 297.040409 -6.442424 1.500000 293
295 3 -6.967308 292.834973 -0.805236 1.800000 294
296 3 -16.194248 303.522289 3.534283 1.800000 295
297 3 -19.971446 307.182064 3.477975 2.100000 296
298 3 -25.842835 331.338400 3.860754 1.800000 297
299 3 -25.717971 330.681140 8.840828 1.500000 298
300 3 -27.023150 337.037165 5.655893 1.500000 299
301 3 -24.524419 341.416709 15.854686 1.536000 300
302 3 11.506635 299.269729 -6.445576 4.800000 291
303 3 11.927070 292.306993 -9.792961 0.600000 302
304 3 9.788327 293.965874 4.045795 0.675000 303
305 3 15.843008 293.776783 2.693489 0.691000 304
306 3 19.521307 291.320628 2.736268 0.675000 305
307 3 6.503472 300.355614 -1.182109 4.800000 302
308 3 6.050578 305.682810 -10.260757 6.300000 307
309 3 13.371079 307.571414 -0.201156 1.200000 308
310 3 5.141415 306.288439 0.140939 6.300000 308
311 3 13.943126 319.172870 5.697103 2.074000 310
312 3 13.860588 329.714040 3.281186 1.800000 311
313 3 20.383470 320.678941 11.598207 1.500000 312
314 3 24.102371 328.941483 10.428211 1.613000 313
315 3 21.415568 331.261719 14.409280 1.536000 314
316 3 24.848735 317.378776 11.096941 1.440000 315
317 3 19.102399 325.335580 8.141985 1.800000 312
318 3 19.629914 333.216131 17.150319 1.800000 317
319 3 18.591667 332.661144 13.160424 1.500000 318
320 3 19.726990 334.117238 16.361178 1.500000 319
321 3 23.042186 336.018099 12.095242 1.800000 320
322 3 23.233088 337.363164 11.350252 1.500000 321
323 3 26.662280 338.241327 14.615579 1.500000 322
324 3 27.263264 336.556842 15.947707 1.500000 323
325 3 31.772568 340.562124 12.329320 1.500000 324
326 3 28.140238 346.709353 12.640953 1.037000 325
327 3 26.096044 341.296234 13.655851 0.720000 326
328 3 31.665786 350.363541 18.156821 1.200000 327
329 3 30.032212 349.224611 14.349334 1.500000 328
330 3 6.964621 314.724569 3.004714 6.300000 310
331 3 -3.328644 310.853697 2.724708 1.344000 330
332 3 0.907235 311.890102 3.752045 6.300000 330
333 3 7.194104 321.151699 1.202871 6.300000 332
334 3 -3.261386 318.004339 3.184406 0.675000 333
335 3 -12.989320 326.195828 9.598184 0.750000 334
336 3 3.379876 325.568288 11.265454 6.300000 333
337 3 6.606481 337.866145 12.865873 6.900000 336
338 3 0.127755 346.782420 7.586323 3.600000 337
339 3 -12.309421 338.953683 7.410814 0.720000 338
340 3 -14.997734 341.627160 12.540508 0.750000 339
341 3 -16.732788 331.756992 11.063961 0.750000 340
342 3 -15.320945 333.299008 8.293828 0.720000 341
343 3 -17.826370 329.500494 8.361812 0.750000 342
344 3 -1.974983 345.912306 8.631143 3.600000 338
345 3 -11.444192 347.919308 13.146499 3.600000 344
346 3 -9.723914 349.806287 7.157209 1.352000 345
347 3 -10.588585 350.406521 6.200205 1.500000 346
348 3 -4.253488 353.252501 10.168586 0.720000 347
349 3 -12.821665 357.014070 9.741047 1.500000 347
350 3 -11.921228 359.036889 14.055013 1.200000 349
351 3 -9.198961 360.142388 12.167740 1.500000 350
352 3 -11.706334 366.087479 13.344320 1.800000 351
353 3 -15.947045 361.922919 14.622077 1.500000 352
354 3 -11.847192 364.584796 13.641041 1.200000 353
355 3 -15.141583 363.358410 12.720481 0.720000 354
356 3 -12.262662 357.293871 13.110804 1.500000 353
357 3 -16.647081 372.681124 7.979412 1.500000 356
358 3 -13.659257 370.780835 11.126178 1.500000 357
359 3 -11.097793 372.274784 11.347827 1.500000 358
360 3 -11.736891 375.637048 7.829126 1.800000 359
361 3 -14.241341 368.481153 15.427656 1.500000 360
362 3 -11.599839 370.403986 4.450043 1.200000 358
363 3 -18.919446 376.050364 8.869085 1.440000 362
364 3 -15.756690 373.228670 5.139646 1.500000 363
365 3 -13.829541 376.893065 12.312455 0.750000 364
366 3 -10.639733 349.395453 13.884431 3.600000 345
367 3 -12.405273 346.193124 8.906054 0.911000 366
368 3 -17.009391 347.228322 13.743906 1.200000 367
369 3 -10.695310 346.008684 14.595340 0.720000 368
370 3 -13.845628 349.890247 4.790038 3.600000 366
371 3 -20.736954 355.055263 8.340068 0.506000 370
372 3 -19.796779 356.429422 15.533951 0.720000 371
373 3 -23.476261 349.033087 16.722979 0.720000 372
374 3 -21.304254 346.527835 15.797690 0.672000 373
375 3 -22.187364 362.642954 13.596004 3.600000 370
376 3 -26.069348 359.453358 15.158218 3.000000 375
377 3 -30.845883 366.977826 8.981391 1.152000 376
378 3 -36.106288 365.810899 8.850665 1.125000 377
379 3 -24.198863 362.913960 15.480195 3.000000 376
380 3 -27.621167 371.633987 11.544022 2.520000 379
381 3 -27.540300 368.727552 11.997970 0.675000 380
382 3 -33.491840 370.439361 3.891103 0.720000 381
383 3 -25.614591 370.787674 12.959749 2.520000 380
384 3 -31.798040 365.635927 16.552547 1.536000 383
385 3 -31.431355 371.707912 17.067356 1.500000 384
386 3 -37.463411 376.612513 9.411902 1.500000 385
387 3 -38.526932 380.269656 18.641330 1.416000 386
388 3 -41.697977 381.442347 16.539297 0.720000 387
389 3 -45.920070 382.075853 9.398423 0.750000 388
390 3 -50.598444 380.562986 9.317600 0.750000 389
391 3 -58.853521 387.430372 10.732141 0.750000 390
392 3 -39.963524 376.702368 9.131440 1.500000 387
393 3 -36.463143 379.544004 11.541595 1.200000 392
394 3 -37.810960 381.405318 10.186964 1.200000 393
395 3 -41.789128 381.729305 14.826138 1.200000 394
396 3 -53.873228 378.510721 10.157301 1.500000 395
397 3 -48.333826 387.422089 10.384455 1.500000 396
398 3 -49.633730 390.070285 5.670742 1.800000 397
399 3 -48.114886 388.462579 6.663735 1.200000 398
400 3 -49.288008 389.360287 6.393902 1.200000 399
401 3 -27.202472 381.877287 10.841509 2.520000 383
402 3 -42.168735 386.747612 8.602303 2.520000 401
403 3 -33.635053 388.146526 -1.304727 2.520000 402
404 3 -30.307552 390.880946 10.988075 1.382000 403
405 3 -29.547053 394.626506 11.708567 0.720000 404
406 3 -27.448938 392.697625 12.455496 1.125000 404
407 3 -33.363241 387.252003 0.562023 2.520000 403
408 3 -44.851052 394.773828 -0.303880 0.540000 407
409 3 -45.684597 400.314522 0.807764 0.720000 408
410 3 -52.166477 400.251753 2.234188 0.562000 409
411 3 -58.373240 400.570952 4.534313 0.750000 409
412 3 -63.925814 395.039227 3.980152 0.750000 411
413 3 -62.527720 398.010544 8.725685 0.750000 412
414 3 -36.055543 397.692430 3.614987 2.520000 407
415 3 -36.721375 399.230299 -1.426614 2.100000 414
416 3 -36.378767 406.536239 5.999223 0.900000 415
417 3 -43.963937 401.285963 -8.389963 2.100000 415
418 3 -46.855928 397.767747 -11.397363 0.600000 417
419 3 -61.317861 400.816188 -9.818480 0.720000 418
420 3 -60.023230 400.513943 -1.126072 0.720000 419
421 3 -67.458067 411.284632 2.903786 0.720000 420
422 3 -54.896533 400.062678 -2.417128 0.750000 419
423 3 -61.429621 397.270279 3.946881 0.600000 422
424 3 -72.342179 394.837731 -3.289934 0.768000 423
425 3 -47.319491 406.873551 -10.382821 2.100000 417
426 3 -42.284063 409.901921 -8.772202 2.100000 425
427 3 -43.235488 412.635604 -10.893601 0.400000 426
428 3 -44.363607 408.818476 -7.321131 2.100000 426
429 3 -54.081678 409.902692 -4.722704 0.900000 428
430 3 -62.651868 410.874129 -5.890518 0.672000 429
431 3 -67.144410 413.521679 2.500981 0.720000 430
432 3 -49.636495 407.841033 -5.794676 2.074000 428
433 3 -52.802278 417.859318 -2.128128 0.720000 432
434 3 -52.924416 414.088634 -13.256819 1.200000 433
435 3 -49.057049 415.547493 -8.614705 1.500000 432
436 3 -47.274099 420.219689 -6.978001 1.500000 435
437 3 -45.922447 411.665920 -6.746300 0.746000 435
438 3 -50.571234 414.224832 -1.542775 1.200000 437
439 3 -42.654988 411.147367 -0.352331 1.200000 438
440 3 -38.698494 415.561078 -3.075821 1.200000 439
441 3 7.247347 341.088259 10.001595 4.800000 337
442 3 11.692151 343.160514 12.778745 1.382000 441
443 3 7.825477 345.810503 10.630041 4.800000 441
444 3 4.818157 350.783007 21.841242 5.040000 443
445 3 7.161611 349.849653 25.129327 1.080000 444
446 3 16.609659 347.410206 17.817410 1.500000 445
447 3 12.716128 345.695483 14.802218 1.800000 446
448 3 10.013497 358.679184 17.976789 5.040000 444
449 3 18.253084 361.884820 20.367125 1.800000 448
450 3 12.525163 352.729178 16.090091 0.750000 449
451 3 19.905281 360.771649 13.428028 1.800000 449
452 3 24.230799 359.242227 14.115539 1.500000 451
453 3 27.446496 364.188499 8.308934 1.800000 452
454 3 26.162959 355.429936 14.063580 0.750000 451
455 3 25.611524 360.045875 9.761070 0.600000 454
456 3 30.058676 353.600277 18.831516 0.750000 455
457 3 6.361331 353.998705 20.532535 4.320000 448
458 3 5.484975 360.267326 18.593033 0.600000 457
459 3 9.632824 365.284344 14.682145 4.320000 457
460 3 -2.982972 366.104294 12.442798 0.750000 459
461 3 11.110672 369.298358 13.401650 4.320000 459
462 3 7.476677 375.467400 11.578333 1.500000 461
463 3 9.169634 367.088397 19.383340 1.500000 462
464 3 9.579745 376.030715 9.503201 1.500000 463
465 3 10.622659 374.177097 10.302394 1.200000 464
466 3 -0.497765 369.251488 9.134751 3.960000 461
467 3 -1.730465 373.452665 16.955308 0.691000 466
468 3 -5.868341 380.358028 7.983340 0.750000 467
469 3 -2.513267 377.389482 10.273746 0.600000 468
470 3 -12.540579 381.654256 10.160102 0.720000 469
471 3 -14.167862 384.083324 8.216684 0.720000 470
472 3 -14.277207 385.607926 10.623544 0.768000 471
473 3 -11.463872 385.050923 1.237164 0.675000 472
474 3 -23.918513 384.233448 3.601722 0.750000 473
475 3 1.141175 377.313009 11.785589 3.960000 466
476 3 7.821253 390.315279 11.944872 1.344000 475
477 3 19.795008 391.106558 17.913171 1.210000 476
478 3 12.920982 393.017395 10.152999 1.440000 477
479 3 15.789201 393.631807 9.332111 1.728000 478
480 3 14.912925 393.205873 12.218552 1.680000 479
481 3 18.273009 396.733994 8.733558 1.500000 480
482 3 3.610153 379.838604 9.625193 3.960000 475
483 3 -3.306692 377.185632 14.218726 2.400000 482
484 3 3.305097 387.691604 12.522477 1.800000 483
485 3 8.752705 401.049094 6.253902 2.100000 484
486 3 11.919834 401.315458 5.930021 1.800000 485
487 3 10.606501 408.751672 3.205443 0.672000 486
488 3 6.593144 404.217306 1.435760 0.600000 487
489 3 15.647364 405.071359 5.018354 1.800000 486
490 3 14.138411 402.594747 3.661944 2.100000 489
491 3 20.083856 403.255313 4.239427 2.100000 490
492 3 19.242288 407.084933 0.340913 1.800000 491
493 3 16.792420 403.629679 9.471061 1.800000 492
494 3 25.212346 403.170293 7.034660 1.800000 493
495 3 24.196970 408.488938 8.517820 0.750000 494
496 3 21.811278 419.541947 -2.735394 0.720000 495
497 3 35.040622 416.146820 2.477277 1.200000 494
498 3 26.433636 414.500071 -3.097248 0.750000 497
499 3 -1.235458 380.386979 11.354204 2.400000 483
500 3 -4.207426 400.043173 12.330717 2.160000 499
501 3 -3.152031 396.301738 7.560154 0.720000 500
502 3 -5.230871 401.844416 3.695916 2.100000 500
503 3 -1.074231 409.715210 2.345395 2.100000 502
504 3 -1.176158 409.962930 -2.171912 1.800000 503
505 3 1.637821 407.895998 -2.964079 1.800000 504
506 3 2.823018 423.732881 -5.859349 1.500000 505
507 3 -7.628044 410.792236 -4.195474 1.500000 503
508 3 -13.451152 409.617988 -7.038738 0.600000 507
509 3 -12.514140 416.634636 -3.438263 1.500000 507
510 3 -10.452353 413.695611 -10.766150 0.750000 509
511 3 -12.133505 415.082847 -8.001724 0.768000 509
512 3 -7.204770 412.146033 -7.811460 1.125000 511
513 3 -9.052292 419.172921 -1.708767 0.750000 512
514 3 -5.710439 389.640487 8.858687 1.800000 499
515 3 -12.839526 395.447617 6.228373 0.600000 514
516 3 -10.570029 399.211567 3.950062 1.800000 514
517 3 -11.880178 399.274012 6.175540 2.100000 516
518 3 -16.237260 400.088211 -0.061000 1.800000 517
519 3 -12.767296 397.268354 1.296147 0.720000 518
520 3 -20.186401 394.596112 -0.453068 1.800000 518
521 3 -23.637473 394.206723 5.353295 0.450000 520
522 3 -21.765515 400.006900 1.776431 1.800000 520
523 3 -29.503433 400.447541 0.776948 0.750000 522
524 3 -20.936316 403.668830 0.766025 1.800000 522
525 3 -10.852419 405.049330 5.345377 0.400000 524
526 3 -20.462573 409.584208 -3.870150 1.800000 524
527 3 -21.496809 404.096390 1.393255 0.750000 526
528 3 -27.337929 399.630008 -0.950353 0.300000 527
529 3 -32.910837 405.908025 0.818120 0.750000 527
530 3 -33.630287 412.188881 1.592799 0.750000 529
531 3 -29.465597 411.409881 5.423361 0.750000 530
532 3 -40.410549 411.262935 5.684944 1.200000 531
533 3 -38.096295 410.023475 -0.070571 1.200000 532
534 3 -38.338862 413.030729 3.562866 0.720000 533
535 3 -42.248653 413.266977 1.764099 0.900000 534
536 3 -28.376579 414.504269 4.082712 1.500000 526
537 3 -17.517503 403.273581 -5.717667 1.500000 536
538 3 -28.279687 413.968990 -6.752209 0.672000 537
539 3 -33.968147 411.536072 -5.944278 0.720000 538
540 3 -32.768244 414.533435 -5.790947 0.720000 539
541 3 -23.772494 407.405089 3.387201 1.500000 537
542 3 -25.454862 417.897411 -6.531532 1.500000 541
543 3 -20.657311 421.814304 -6.326646 1.500000 542
544 3 -24.486681 418.939023 -13.281035 1.382000 543
545 3 -21.745728 416.282273 -15.393057 1.200000 544
546 3 -15.242070 417.962693 -16.569640 1.200000 545
547 3 -16.278234 426.278724 -14.030058 1.500000 546
548 3 -14.802148 417.557057 -10.053293 1.500000 547
549 3 -20.196142 418.720432 -18.566584 1.500000 545
550 3 -23.785860 420.243982 -17.730781 1.125000 549
551 3 -26.505590 427.284208 -15.756245 0.720000 550
552 3 -28.464941 420.086998 -20.788729 0.691000 551
553 3 46.448685 197.322408 -9.061135 10.451000 104
554 3 58.438291 186.163113 -9.861881 1.296000 553
555 3 66.943134 185.491135 -10.690972 1.500000 554
556 3 51.061215 175.025955 -11.827998 1.500000 554
557 3 60.775502 180.153992 -5.910803 1.500000 556
558 3 66.186013 177.761379 -6.989502 1.800000 557
559 3 67.436783 173.223144 -3.206581 1.500000 558
560 3 72.359283 180.377712 -7.310819 1.680000 559
561 3 74.800810 178.033790 -12.556474 1.440000 560
562 3 68.813306 170.222496 -5.035511 1.500000 559
563 3 61.870331 171.567498 -4.973241 1.500000 562
564 3 71.886699 165.990500 -5.414302 1.382000 563
565 3 73.284183 163.961577 0.839123 1.382000 564
566 3 82.051942 168.748427 -3.737539 1.200000 565
567 3 78.777417 164.441328 -2.389726 0.300000 566
568 3 85.386905 163.950309 -9.343689 1.500000 566
569 3 84.619849 169.875909 -3.476305 1.500000 568
570 3 86.439782 165.494957 -5.697372 1.500000 569
571 3 87.074483 168.558793 -8.712337 1.500000 570
572 3 85.251704 155.156681 -1.759355 1.440000 565
573 3 76.744422 151.080471 -3.530253 0.750000 572
574 3 73.798141 149.818109 -5.603741 0.750000 573
575 3 77.284547 154.340690 -11.959156 0.768000 573
576 3 92.949671 152.486479 -3.185314 1.215000 572
577 3 90.594643 152.865085 -2.237485 1.200000 576
578 3 97.183734 144.967427 0.782190 1.500000 577
579 3 94.284089 149.058137 2.424193 1.500000 578
580 3 92.199639 144.216699 -3.977199 1.800000 579
581 3 90.946137 148.217806 -3.425233 1.012000 580
582 3 95.440545 144.091183 -1.513541 1.728000 580
583 3 56.285008 206.522254 -10.761856 10.451000 553
584 3 70.095855 194.715266 -4.792744 1.500000 583
585 3 72.016539 192.059605 -8.274433 0.750000 584
586 3 70.642879 193.552941 -8.521127 1.500000 584
587 3 75.636954 202.944954 -8.918184 0.720000 586
588 3 74.986970 196.359594 -15.066888 1.500000 586
589 3 84.315386 189.008055 -10.336945 1.680000 588
590 3 82.697687 193.350274 -10.477742 1.800000 589
591 3 79.108497 187.323851 -9.068772 1.597000 590
592 3 71.681740 185.782206 -12.573074 0.750000 591
593 3 88.157220 194.322731 -8.493847 1.800000 590
594 3 85.338548 199.907652 -11.128652 0.562000 593
595 3 92.088150 193.607632 -7.308481 1.800000 593
596 3 90.841461 193.272524 -7.547243 2.100000 595
597 3 90.933425 190.268264 -14.066471 1.382000 596
598 3 84.737104 183.557345 -12.445839 1.344000 597
599 3 86.648976 184.691246 -11.412183 0.750000 597
600 3 89.532055 180.387146 -7.822906 1.500000 599
601 3 88.698367 181.311459 -8.109723 1.200000 600
602 3 93.262857 180.500511 -8.412748 1.200000 601
603 3 91.729739 191.433398 -4.489905 2.100000 596
604 3 99.617810 191.779692 -9.476891 1.800000 603
605 3 97.327830 180.630230 -6.526030 1.200000 604
606 3 100.033298 182.495601 -2.815590 1.200000 605
607 3 96.544351 176.642276 -8.191564 1.500000 606
608 3 95.383547 177.854045 -6.136112 1.500000 607
609 3 98.168010 177.038591 -3.823509 1.200000 608
610 3 97.879264 181.029690 -4.412371 1.500000 609
611 3 95.991225 191.525192 -0.243371 2.100000 604
612 3 100.730755 199.464729 -3.783855 0.675000 611
613 3 102.115392 190.085057 3.139466 1.800000 611
614 3 101.320410 190.472484 -0.525782 2.400000 613
615 3 106.835322 179.451394 -4.182301 1.500000 614
616 3 111.557651 176.513568 -3.972972 1.500000 615
617 3 109.549841 173.703361 -1.746392 1.800000 616
618 3 111.866694 171.181752 -3.072836 1.200000 617
619 3 112.254814 173.406355 1.242633 1.500000 618
620 3 115.874780 166.993865 -1.217556 1.800000 619
621 3 121.096266 170.334080 3.537280 1.500000 620
622 3 127.859776 169.115634 4.831138 1.500000 621
623 3 129.200881 162.271172 5.327069 1.500000 622
624 3 133.995844 168.336716 8.050324 1.800000 623
625 3 137.333186 154.453515 7.686288 1.500000 624
626 3 113.279030 173.468478 -4.140516 1.500000 617
627 3 107.016138 174.736171 -1.246519 1.500000 626
628 3 104.210958 162.096846 -8.420631 1.800000 627
629 3 107.010618 159.968519 -3.795619 1.500000 628
630 3 110.407391 159.748267 -12.057811 2.100000 629
631 3 108.134019 154.047558 -3.962910 1.800000 630
632 3 104.675697 148.055506 -3.551456 1.500000 631
633 3 109.539337 149.901894 4.779899 1.500000 632
634 3 104.556503 143.069901 -3.689783 1.080000 633
635 3 105.555909 147.646848 -3.490718 1.500000 633
636 3 109.983693 147.096655 4.936542 1.500000 635
637 3 108.329606 193.396161 -0.349100 1.800000 614
638 3 110.322032 189.848009 3.937860 1.800000 637
639 3 112.664770 190.048318 4.906620 2.400000 638
640 3 111.988420 190.785254 -0.503775 1.500000 639
641 3 123.515990 183.150694 6.136631 0.720000 640
642 3 126.411106 184.547563 10.072986 0.750000 641
643 3 135.345500 182.817730 9.247146 0.600000 642
644 3 133.829589 179.474841 15.549921 0.720000 643
645 3 139.905071 181.004138 9.767992 0.720000 644
646 3 114.635328 195.788739 -4.007282 1.500000 640
647 3 119.707795 196.431797 0.058703 1.800000 646
648 3 118.421357 198.047795 -2.738314 0.675000 647
649 3 116.646177 203.137507 0.270287 0.600000 648
650 3 117.161934 201.803116 -3.122400 0.750000 649
651 3 115.885972 206.567115 -1.908286 0.750000 650
652 3 117.627843 192.934189 4.019193 1.800000 647
653 3 125.235759 196.252660 3.230945 1.500000 652
654 3 120.244381 201.428793 10.027081 2.100000 653
655 3 124.278837 194.189574 4.040989 1.500000 654
656 3 127.810112 192.475832 6.722355 1.500000 655
657 3 138.830081 198.270424 3.338005 1.500000 656
658 3 139.774892 190.151098 8.411604 1.200000 657
659 3 136.291555 197.399284 14.405644 1.500000 658
660 3 134.142902 193.543498 12.031759 1.800000 659
661 3 142.759372 192.825305 16.152044 1.200000 660
662 3 138.930657 192.976937 16.210078 1.500000 661
663 3 66.939681 211.117293 -14.435307 8.640000 583
664 3 55.512984 223.593968 -16.318548 1.200000 663
665 3 46.677320 230.480325 -13.093666 0.750000 664
666 3 48.359451 226.510596 -17.701751 0.720000 665
667 3 46.304152 228.270266 -18.024763 0.750000 666
668 3 59.764108 213.350625 -12.872383 8.640000 663
669 3 61.759751 221.576556 -8.354243 8.640000 668
670 3 74.967721 210.955421 -17.654573 0.750000 669
671 3 83.654764 212.962742 -7.776878 1.125000 670
672 3 64.432257 228.377431 -8.119015 8.640000 669
673 3 69.334198 231.096568 -14.257687 9.504000 672
674 3 77.543580 227.547316 -12.833939 1.440000 673
675 3 91.627169 217.797115 -9.314359 1.500000 674
676 3 90.859716 218.834838 -7.523758 1.500000 675
677 3 96.974747 210.384224 -6.792268 1.500000 676
678 3 96.623933 211.464579 -5.801431 1.500000 677
679 3 100.527273 211.705985 -15.827457 1.500000 678
680 3 99.463907 203.807830 -5.649490 1.500000 679
681 3 99.898909 223.569587 -3.466059 1.440000 675
682 3 98.100280 221.528260 -13.234117 0.750000 681
683 3 103.340145 221.360053 -12.469701 0.750000 682
684 3 98.883388 220.085079 -6.870989 1.080000 683
685 3 110.578108 218.345629 -4.182558 0.675000 684
686 3 112.559868 218.228725 -0.614910 0.750000 685
687 3 114.549838 213.102865 -2.032324 0.691000 686
688 3 71.196266 236.482171 -14.508993 9.504000 673
689 3 88.341197 234.889289 -6.119374 2.400000 688
690 3 85.171868 236.830905 -14.264345 3.000000 689
691 3 94.758094 230.409713 -6.048212 1.215000 690
692 3 86.005381 230.580449 -6.488269 1.500000 691
693 3 89.007782 226.301290 -8.381640 1.500000 692
694 3 91.852943 239.378012 -9.487727 3.000000 690
695 3 87.132089 237.164690 -12.602690 2.700000 694
696 3 92.465483 234.906678 -5.805841 0.750000 695
697 3 96.187297 236.522881 -6.660267 1.500000 696
698 3 105.198225 234.323187 -3.296691 0.750000 697
699 3 101.071567 235.783041 -7.573593 1.440000 697
700 3 97.314743 224.497132 -5.347427 1.440000 699
701 3 97.829647 229.192574 -5.264315 1.440000 700
702 3 101.544935 238.765122 -12.963187 2.400000 695
703 3 99.477849 244.626702 -2.782689 2.400000 702
704 3 99.011269 248.207889 -4.285427 3.000000 703
705 3 98.535575 249.676300 -8.031425 0.750000 704
706 3 104.185449 249.208495 -2.662872 2.400000 704
707 3 109.029343 240.853449 -13.147626 1.500000 706
708 3 111.662319 241.823845 -6.531833 1.500000 707
709 3 112.894551 233.348163 -9.108326 1.200000 708
710 3 110.999972 231.621282 -7.519449 1.382000 709
711 3 111.352492 255.197314 -11.467225 2.100000 706
712 3 119.013243 255.978026 -7.511294 1.500000 711
713 3 115.737472 257.182612 -11.009877 1.800000 712
714 3 117.786223 258.055356 -7.455879 1.800000 713
715 3 116.208436 262.925983 -6.934456 1.500000 714
716 3 125.519185 263.813377 -4.032886 1.800000 715
717 3 126.051382 264.625048 -2.323122 1.728000 716
718 3 121.209855 251.627266 -4.654031 1.800000 711
719 3 126.091827 246.102885 -1.298641 2.400000 718
720 3 122.290437 238.950459 -5.558403 2.100000 719
721 3 121.818234 238.178559 -4.981656 1.800000 720
722 3 129.881644 236.158833 -3.343811 1.500000 721
723 3 123.209111 235.149335 -9.957493 1.500000 722
724 3 134.482488 234.767558 0.100486 1.500000 723
725 3 122.200972 233.312929 -8.711930 0.750000 724
726 3 128.098293 231.928531 1.454439 1.500000 724
727 3 125.861364 235.217669 -1.330174 1.500000 726
728 3 132.351240 229.700961 -2.609436 1.125000 727
729 3 132.814551 223.841874 -1.805190 1.680000 728
730 3 128.522800 222.934450 2.869176 1.500000 729
731 3 130.366108 227.756164 0.652300 1.440000 730
732 3 144.976378 218.025277 3.759100 1.500000 731
733 3 122.013368 246.514431 -2.370149 2.400000 719
734 3 130.118903 243.970954 -1.303254 1.800000 733
735 3 132.894549 244.349686 3.277337 2.100000 734
736 3 145.246145 243.848254 5.373995 2.100000 735
737 3 141.614392 237.255081 5.898797 1.440000 736
738 3 144.394419 240.060647 4.545301 1.728000 737
739 3 141.496121 232.692135 6.684791 1.728000 738
740 3 144.782159 238.776588 5.509340 1.500000 739
741 3 149.295983 234.216418 9.035045 1.500000 740
742 3 148.803322 224.066185 13.330987 1.920000 741
743 3 151.273719 225.071703 9.643269 1.500000 742
744 3 147.137649 224.078873 12.110127 1.728000 743
745 3 159.135729 218.024720 12.309656 1.200000 744
746 3 150.259368 243.827263 7.066820 2.160000 736
747 3 146.399994 247.672557 10.625210 1.800000 746
748 3 152.513728 251.613760 11.097427 1.728000 747
749 3 154.475625 249.722830 12.708532 1.152000 748
750 3 157.521070 245.686921 14.019524 1.200000 749
751 3 158.234974 244.327816 15.053334 0.691000 750
752 3 159.286024 254.943671 17.123354 1.125000 751
753 3 161.818481 247.626532 23.010356 1.500000 752
754 3 157.108759 236.019903 13.052000 1.500000 753
755 3 158.581145 240.298941 13.373279 1.344000 754
756 3 156.240079 233.021024 15.455674 1.200000 755
757 3 156.776985 238.339460 15.262934 1.500000 756
758 3 163.324093 241.391013 17.865766 1.500000 757
759 3 164.802484 231.550051 20.124502 1.500000 758
760 3 160.796551 234.251402 19.071888 1.200000 759
761 3 164.868023 235.479558 20.785030 1.800000 760
762 3 147.680711 247.570745 5.320631 1.728000 748
763 3 162.047652 248.909842 22.448390 1.440000 762
764 3 163.487413 248.621674 18.545387 1.200000 763
765 3 165.537564 254.557952 21.724762 1.440000 764
766 3 165.169337 251.354684 16.868272 1.680000 765
767 3 168.197548 256.096338 14.793317 1.920000 766
768 3 158.182130 257.151923 9.617367 2.074000 762
769 3 162.455616 265.786102 10.332091 1.500000 768
770 3 161.612599 260.476420 16.993785 1.800000 769
771 3 165.518506 263.845642 12.402842 1.800000 770
772 3 168.120867 270.202978 13.970008 1.500000 771
773 3 168.421736 267.377743 15.996944 1.500000 772
774 3 169.345401 269.112555 15.262703 1.680000 773
775 3 173.426939 278.401459 14.806327 1.500000 774
776 3 174.499717 263.485016 20.654829 1.680000 775
777 3 176.830769 269.050887 16.097415 1.440000 776
778 3 179.019375 258.527902 21.554797 2.100000 777
779 3 183.352225 258.682056 18.702575 1.500000 778
780 3 184.671300 257.456367 18.373760 1.500000 779
781 3 183.120562 259.101178 31.006625 1.536000 780
782 3 187.334249 263.097238 39.108876 1.536000 781
783 3 181.362016 267.754048 30.086006 0.675000 781
784 3 185.765842 263.566261 36.533149 0.750000 783
785 3 185.366713 270.463778 36.273808 0.750000 784
786 3 187.468577 268.176486 32.863212 0.750000 785
787 3 184.458635 267.583895 43.463483 0.750000 786
788 3 190.070040 268.721315 39.240754 0.720000 787
789 3 185.636371 277.266635 47.264485 0.750000 788
790 3 68.432671 247.262365 -15.003650 7.200000 688
791 3 59.649961 242.814154 -16.015825 0.900000 790
792 3 58.939550 247.450267 -8.349048 1.200000 791
793 3 53.279160 244.079335 -20.875270 1.500000 792
794 3 57.588672 254.262476 -15.257638 1.200000 793
795 3 54.284410 246.360846 -13.131778 1.500000 794
796 3 70.352387 255.221226 -18.769051 7.200000 790
797 3 56.867071 253.745536 -13.038615 0.750000 796
798 3 71.827915 250.985311 -19.646372 7.200000 796
799 3 77.609712 253.072923 -9.556826 8.640000 798
800 3 89.237314 253.881053 -19.511975 1.800000 799
801 3 82.727762 256.532630 -19.928904 8.640000 799
802 3 87.045388 266.886121 -18.576482 4.200000 801
803 3 84.503296 274.895283 -13.482117 1.800000 802
804 3 83.414423 279.681473 -5.939204 1.800000 803
805 3 86.903984 282.026614 -5.348588 1.800000 804
806 3 88.500957 286.501398 -10.990494 2.100000 805
807 3 92.150202 286.245069 -9.658305 0.900000 806
808 3 92.409132 288.558309 -11.543745 2.400000 807
809 3 99.894592 290.194457 -5.295642 2.100000 808
810 3 95.072314 288.090103 -9.177721 1.800000 809
811 3 102.332752 292.150643 -9.810490 2.100000 810
812 3 95.773353 298.582215 -9.280998 2.400000 811
813 3 98.702273 296.461017 -7.115945 1.500000 812
814 3 91.359083 301.902254 -5.634709 0.768000 813
815 3 92.266851 306.315213 -3.702787 1.200000 814
816 3 95.017726 306.978904 -4.913605 0.768000 815
817 3 95.260872 306.527719 -6.546951 0.750000 816
818 3 95.260745 309.147730 -7.700785 1.500000 813
819 3 101.173387 298.443207 -9.156641 1.800000 818
820 3 98.789850 306.507932 -10.057086 1.500000 819
821 3 110.381391 305.720629 -8.928594 1.800000 820
822 3 104.652897 308.262303 -3.388002 1.500000 821
823 3 111.397204 309.912039 -8.330148 1.800000 822
824 3 108.031897 313.833962 -12.006764 1.680000 823
825 3 101.622749 316.849663 -10.477655 1.728000 824
826 3 103.807086 312.504047 -5.921296 0.750000 825
827 3 105.590812 321.010784 -8.455530 1.800000 826
828 3 106.579450 317.381926 -8.811825 0.691000 827
829 3 112.672802 307.377393 -2.099987 1.800000 823
830 3 106.246963 311.038470 -7.999649 1.500000 829
831 3 111.064694 309.370945 3.336228 1.500000 830
832 3 118.155583 311.534751 -0.869250 1.500000 831
833 3 122.162421 311.201374 0.099739 1.382000 832
834 3 106.481331 317.106406 -6.614597 1.500000 830
835 3 115.010400 314.445796 -3.775929 1.440000 834
836 3 115.505250 313.413864 -1.939821 0.750000 835
837 3 118.780569 311.669671 -8.243485 0.900000 836
838 3 119.446858 313.924251 -4.526094 0.720000 837
839 3 122.364997 307.237945 -7.065216 0.750000 838
840 3 120.649389 304.706253 -5.472360 0.672000 839
841 3 124.690475 307.107072 -1.422471 0.750000 840
842 3 123.547203 301.182753 -4.954708 0.600000 841
843 3 92.680768 267.275483 -14.288816 3.240000 802
844 3 90.332601 268.955180 -17.666219 3.456000 843
845 3 96.827092 264.978525 -15.809069 0.600000 844
846 3 103.779844 270.167932 -18.222709 3.456000 844
847 3 108.164081 266.714373 -21.368865 0.768000 846
848 3 100.763893 272.310625 -20.504821 3.456000 846
849 3 100.487282 275.857754 -16.024081 3.900000 848
850 3 117.842694 278.011394 -11.095091 1.200000 849
851 3 111.563805 278.608147 -11.171650 3.900000 849
852 3 113.933322 282.956459 -11.214130 3.629000 851
853 3 119.348135 285.972608 -5.170772 3.888000 852
854 3 120.275921 285.226531 -1.786577 3.456000 853
855 3 133.312043 292.463592 -2.896094 3.300000 854
856 3 130.887323 302.735718 4.023303 1.500000 855
857 3 132.445767 299.331443 10.798341 1.500000 856
858 3 132.786952 307.453208 7.866867 1.500000 857
859 3 136.038835 314.368928 2.196569 1.500000 858
860 3 130.064866 308.191657 7.060694 1.500000 859
861 3 138.150671 308.094013 9.550944 1.500000 860
862 3 136.652505 309.542845 5.016165 1.800000 861
863 3 131.923998 315.128394 4.942601 0.750000 862
864 3 131.907906 316.092710 4.154785 1.200000 863
865 3 132.612044 321.269733 6.815885 0.750000 864
866 3 137.358305 319.398871 9.331829 1.500000 862
867 3 137.706540 320.876213 5.939884 1.500000 866
868 3 135.936302 321.928443 6.087334 0.750000 867
869 3 142.044445 321.414972 5.693234 1.200000 868
870 3 133.345773 319.844594 -0.943869 0.750000 869
871 3 133.135123 323.428151 3.970849 0.750000 870
872 3 132.196493 320.036769 2.231939 1.080000 871
873 3 138.575336 299.406175 2.441457 3.300000 855
874 3 138.320265 302.489237 6.511572 2.700000 873
875 3 146.733140 291.926330 1.492637 1.536000 874
876 3 139.731892 288.276784 8.021779 1.500000 875
877 3 145.517922 295.516752 7.738608 1.200000 876
878 3 142.953154 293.686429 7.471910 1.500000 877
879 3 150.084139 289.294168 6.389420 1.500000 878
880 3 147.626892 286.171456 12.025738 1.500000 879
881 3 150.493747 280.665534 14.533879 1.200000 880
882 3 155.650228 278.783353 9.929856 1.440000 881
883 3 156.413222 281.040204 11.043953 1.440000 882
884 3 145.961890 304.596250 11.932145 2.100000 874
885 3 149.325583 304.351178 9.888129 2.880000 884
886 3 153.626115 301.528422 6.966742 1.500000 885
887 3 157.072461 303.059370 18.588467 1.500000 886
888 3 161.086213 297.953475 16.221479 1.800000 887
889 3 158.005839 297.202909 18.430899 1.680000 888
890 3 164.419692 288.989173 21.145573 1.215000 889
891 3 163.443922 286.211182 18.132677 1.500000 890
892 3 164.265926 283.453009 28.978416 1.800000 891
893 3 166.725565 281.999769 24.171546 1.500000 892
894 3 167.226583 297.889344 25.940208 1.500000 889
895 3 168.412917 302.885296 22.467588 1.500000 894
896 3 170.498758 304.249264 19.960944 1.500000 895
897 3 172.760923 301.641838 23.313667 1.800000 896
898 3 171.631904 307.694589 26.650027 1.500000 897
899 3 173.613431 301.161540 25.566135 1.843000 898
900 3 178.768729 298.989817 27.265902 1.500000 899
901 3 175.865444 303.182108 28.848712 1.012000 900
902 3 175.384485 289.410311 30.231877 1.200000 901
903 3 175.845315 292.505574 34.361459 0.900000 902
904 3 151.911167 306.231102 8.747800 2.100000 885
905 3 151.107702 314.423671 6.229765 3.000000 904
906 3 145.138415 307.361985 5.470904 1.200000 905
907 3 150.990424 306.214633 7.893891 1.500000 906
908 3 143.211367 315.870435 4.184104 1.500000 907
909 3 151.896030 312.723481 -1.013901 1.800000 908
910 3 145.213406 315.235466 3.201410 1.200000 909
911 3 146.203756 317.830633 10.217442 1.200000 910
912 3 146.306860 320.453527 3.129210 1.500000 911
913 3 147.279427 324.306522 -0.774945 1.200000 912
914 3 149.071498 320.672157 7.202145 1.800000 909
915 3 154.390609 314.457516 11.330421 1.800000 914
916 3 152.958485 320.875574 8.907468 1.800000 915
917 3 151.731423 324.804853 7.404954 2.100000 916
918 3 159.399313 323.614665 5.074122 2.100000 917
919 3 156.776468 332.904755 9.987926 1.500000 918
920 3 156.204615 325.876605 12.102621 0.750000 919
921 3 149.309148 325.425348 7.188401 0.750000 920
922 3 146.174800 326.511455 6.213690 0.750000 920
923 3 157.307927 333.466727 7.191579 1.500000 919
924 3 160.787680 326.904656 8.753041 1.500000 923
925 3 160.588434 338.513657 1.000984 1.500000 924
926 3 158.319187 337.205274 -0.134769 1.500000 925
927 3 147.743101 309.559693 12.584148 2.100000 904
928 3 155.316421 308.966630 13.708845 1.800000 927
929 3 160.426482 311.011780 13.744429 2.400000 928
930 3 160.169111 305.909302 14.231398 1.200000 929
931 3 158.186065 310.820582 20.253354 1.200000 930
932 3 165.617454 313.380957 21.234291 1.500000 931
933 3 164.471038 310.634267 15.261753 1.800000 932
934 3 177.895456 313.874328 24.893101 1.500000 933
935 3 176.193513 317.090271 16.374749 1.500000 934
936 3 179.476266 313.053306 23.904244 1.659000 935
937 3 182.802629 316.831803 20.651212 1.440000 936
938 3 162.976279 320.498100 11.898955 1.800000 930
939 3 167.343056 320.962773 11.478295 1.800000 938
940 3 167.364890 324.356460 20.388434 1.800000 939
941 3 176.033424 330.024210 11.836366 1.800000 940
942 3 173.694497 334.304519 13.350670 1.728000 941
943 3 173.221216 334.385944 8.320377 1.440000 942
944 3 170.696375 334.203520 10.514247 1.500000 941
945 3 179.582868 328.552039 11.841167 1.500000 944
946 3 178.681285 332.048303 9.865446 1.200000 945
947 3 174.951136 335.184004 13.569523 1.440000 946
948 3 181.538337 341.772656 11.094087 1.843000 947
949 3 177.648168 340.980490 8.023702 1.500000 948
950 3 179.296337 345.882925 10.162461 1.920000 949
951 3 179.218135 343.340394 8.938564 0.750000 950
952 3 179.619347 340.851027 14.226897 1.440000 950
953 3 186.062240 336.272165 13.221719 1.008000 952
954 3 176.527606 325.766842 15.787710 2.400000 939
955 3 175.380710 315.854884 12.254425 1.500000 954
956 3 171.507423 314.330473 15.456698 1.500000 955
957 3 175.569946 319.333379 15.058270 1.500000 956
958 3 184.286019 321.743736 18.914927 1.500000 957
959 3 189.014008 323.769476 17.414016 1.215000 958
960 3 189.949722 319.938475 18.959575 1.215000 959
961 3 182.523462 322.424970 20.521171 1.500000 960
962 3 185.170661 324.900391 27.638713 1.500000 961
963 3 184.645075 324.150975 16.034229 1.500000 959
964 3 177.866144 330.297477 23.870030 1.500000 963
965 3 186.538641 322.777510 27.144283 1.800000 964
966 3 186.898393 331.764898 13.814791 1.200000 965
967 3 184.418086 330.963052 25.653675 1.440000 966
968 3 74.830844 264.420708 -19.154329 6.840000 801
969 3 65.034888 261.002284 -16.138500 1.012000 968
970 3 52.964797 263.396453 -20.870286 1.500000 969
971 3 58.189593 258.041302 -24.767447 1.500000 970
972 3 57.808730 265.378336 -21.370119 1.800000 971
973 3 52.319257 260.205917 -18.931560 1.800000 972
974 3 70.461115 266.463212 -24.878396 6.840000 968
975 3 70.110275 267.743396 -24.345047 6.480000 974
976 3 62.981532 278.993260 -19.936880 1.690000 975
977 3 58.309143 274.733164 -18.691714 1.500000 976
978 3 57.817019 279.328472 -19.332031 1.800000 977
979 3 54.600213 273.578760 -24.670150 1.500000 978
980 3 47.486558 271.676782 -24.327659 1.500000 979
981 3 46.794857 273.261700 -24.410162 1.500000 980
982 3 53.096472 277.462789 -24.662758 1.800000 977
983 3 51.457638 279.766313 -26.956104 1.680000 982
984 3 49.534784 285.502618 -20.524348 1.500000 983
985 3 47.924204 286.078447 -20.688973 1.500000 984
986 3 44.757370 287.916252 -22.487929 1.680000 985
987 3 49.088070 288.800498 -28.348144 1.500000 986
988 3 47.689123 287.172401 -25.335973 0.675000 987
989 3 45.142497 294.825392 -25.617943 0.720000 988
990 3 72.392376 281.540173 -23.773017 6.480000 975
991 3 77.190754 288.882791 -24.645845 6.840000 990
992 3 65.118238 297.288153 -27.344629 1.200000 991
993 3 61.595339 292.708390 -19.568956 1.500000 992
994 3 58.528466 294.177870 -16.677394 1.200000 993
995 3 61.544813 296.781460 -23.085511 1.080000 994
996 3 50.909160 296.740491 -23.486837 1.500000 995
997 3 53.820666 294.976689 -27.405484 0.720000 996
998 3 57.827020 299.323698 -23.691946 0.750000 997
999 3 50.549029 299.590215 -23.254788 0.750000 998
1000 3 75.912782 293.957577 -19.122557 6.840000 991
1001 3 75.780650 304.165713 -16.913764 5.875000 1000
1002 3 73.171114 307.304641 -21.697050 6.450000 1001
1003 3 77.480672 323.698415 -12.143721 4.355000 1002
1004 3 68.955476 342.892419 -19.800802 3.600000 1003
1005 3 76.141314 342.937934 -3.320907 0.768000 1004
1006 3 67.635121 339.712392 -8.384395 3.600000 1004
1007 3 68.808895 347.429860 -10.699520 3.456000 1006
1008 3 59.655563 348.299715 -5.336074 1.012000 1007
1009 3 63.211991 348.716752 -8.152901 1.440000 1008
1010 3 50.193631 350.846536 -0.311611 0.900000 1009
1011 3 46.691303 355.742018 4.723743 0.750000 1010
1012 3 48.896443 359.602737 -2.273582 1.440000 1011
1013 3 46.903932 367.438232 3.337575 1.536000 1012
1014 3 70.312515 356.863643 -7.882240 3.456000 1007
1015 3 73.192486 355.145544 -5.852111 0.600000 1014
1016 3 60.960757 362.793185 -6.241220 2.700000 1014
1017 3 57.097304 374.787008 -9.118542 3.226000 1016
1018 3 58.202572 375.581978 -1.256248 2.400000 1017
1019 3 44.284531 386.542847 -3.703959 1.536000 1018
1020 3 41.710461 390.894262 0.866019 1.800000 1019
1021 3 43.058595 389.631802 5.471372 1.500000 1020
1022 3 43.588433 398.366027 8.317548 1.920000 1021
1023 3 43.476484 399.888673 8.636508 1.920000 1022
1024 3 51.652319 381.028954 5.273240 1.500000 1018
1025 3 59.511572 386.166356 0.755748 1.800000 1024
1026 3 52.394065 390.885763 8.351274 2.400000 1025
1027 3 61.876703 391.136476 8.744417 2.100000 1026
1028 3 62.844711 400.101581 7.818829 1.440000 1027
1029 3 59.344450 398.945335 10.995147 1.800000 1028
1030 3 61.248818 400.500465 11.738326 1.500000 1029
1031 3 63.034664 398.061058 11.020895 1.200000 1030
1032 3 60.785551 410.858044 12.379434 1.500000 1031
1033 3 61.872328 393.435435 10.469532 1.690000 1027
1034 3 60.481217 386.949732 11.525794 1.200000 1033
1035 3 66.325660 390.190967 12.646350 1.680000 1034
1036 3 67.074141 393.968024 16.640853 1.106000 1035
1037 3 70.182356 401.830269 12.998509 1.382000 1036
1038 3 65.499710 393.700710 15.533574 1.458000 1037
1039 3 72.818778 400.184036 12.652648 1.200000 1038
1040 3 91.974901 323.842569 -17.387027 6.048000 1002
1041 3 86.580444 319.566549 -13.851215 5.100000 1040
1042 3 89.085388 335.297318 -13.457735 2.700000 1041
1043 3 96.844980 346.478642 -16.789423 1.800000 1042
1044 3 88.520609 351.713253 -13.341031 2.100000 1043
1045 3 89.710593 359.030583 -17.257350 1.500000 1044
1046 3 88.388390 361.663967 -10.667870 1.680000 1045
1047 3 85.313250 365.682169 -15.497498 1.800000 1046
1048 3 91.354719 334.256049 -14.803380 3.000000 1042
1049 3 104.309239 343.744391 -8.938811 2.400000 1048
1050 3 95.966015 348.336355 -11.288969 2.640000 1049
1051 3 101.167630 351.297014 -5.860189 2.400000 1050
1052 3 98.948801 349.439272 -15.012514 2.640000 1051
1053 3 107.751486 358.231355 -8.066831 1.800000 1052
1054 3 101.377847 361.923955 -12.031267 2.100000 1053
1055 3 108.410612 363.712765 -18.216371 2.640000 1054
1056 3 104.815112 361.564954 -10.401457 2.400000 1055
1057 3 103.482489 365.911090 -14.361426 2.100000 1056
1058 3 105.347520 365.605406 -14.449889 2.400000 1057
1059 3 105.168716 359.062063 -16.171973 1.500000 1058
1060 3 114.987189 361.707445 -18.610811 1.728000 1059
1061 3 116.770000 359.025575 -13.559100 1.500000 1060
1062 3 113.383842 368.103039 -10.151288 1.800000 1061
1063 3 123.830333 362.087803 -9.415466 1.800000 1062
1064 3 124.713108 364.673387 -11.673292 1.440000 1063
1065 3 128.548432 364.962650 -17.222893 1.536000 1064
1066 3 128.426356 368.923600 -10.868258 1.536000 1065
1067 3 106.209068 364.663937 -16.495923 2.400000 1058
1068 3 97.188872 361.186087 -9.082124 2.304000 1067
1069 3 107.992626 368.710722 -13.309013 2.400000 1068
1070 3 107.020283 371.537522 -17.052078 2.160000 1069
1071 3 109.954685 373.650803 -10.769635 1.500000 1070
1072 3 112.899769 374.914568 -13.701745 1.500000 1071
1073 3 118.372951 379.206131 -15.892213 1.500000 1072
1074 3 119.303736 380.316067 -21.750596 1.094000 1073
1075 3 121.112394 381.141775 -20.459500 1.152000 1074
1076 3 124.066989 372.434998 -24.426585 1.200000 1075
1077 3 125.996562 380.931418 -20.404168 1.200000 1076
1078 3 127.346449 377.555507 -22.675670 0.720000 1077
1079 3 124.568341 372.692362 -15.817758 0.750000 1078
1080 3 132.882517 380.430781 -12.961732 0.750000 1079
1081 3 109.318598 376.348138 -21.545349 1.680000 1072
1082 3 111.861859 379.205530 -20.354732 2.100000 1081
1083 3 108.367290 379.001051 -22.708486 1.597000 1082
1084 3 100.154380 386.115694 -22.917804 0.768000 1083
1085 3 109.781809 387.125454 -18.024547 0.720000 1084
1086 3 100.018987 392.371836 -19.208983 0.768000 1085
1087 3 104.719546 382.685912 -26.917378 1.597000 1083
1088 3 100.977879 385.330823 -25.011927 1.680000 1087
1089 3 98.379316 392.272432 -13.328696 1.690000 1088
1090 3 96.342016 388.532590 -10.473029 1.500000 1089
1091 3 97.040481 391.030512 -6.130206 0.400000 1090
1092 3 91.597121 397.326339 -16.410362 0.691000 1091
1093 3 85.375391 392.087648 -9.533619 1.500000 1090
1094 3 87.461284 395.351136 -10.923744 1.500000 1093
1095 3 85.365585 400.998318 -11.026381 1.800000 1094
1096 3 109.217321 382.021975 -27.830334 1.500000 1082
1097 3 116.573632 385.329142 -21.261386 1.200000 1096
1098 3 111.425498 380.991288 -17.766138 1.500000 1097
1099 3 117.092880 388.811359 -15.645499 1.200000 1098
1100 3 114.729514 394.001149 -22.332856 0.600000 1099
1101 3 113.747683 383.960625 -9.360614 0.750000 1100
1102 3 117.015205 384.602806 -21.381343 1.500000 1096
1103 3 121.658084 384.136739 -18.341651 1.500000 1102
1104 3 120.273450 377.745855 -21.419738 1.800000 1103
1105 3 123.158038 378.017378 -22.415660 1.475000 1104
1106 3 121.076757 383.743095 -29.273466 0.506000 1105
1107 3 121.578907 384.241584 -23.769736 0.750000 1106
1108 3 124.179130 384.659714 -18.053983 0.768000 1107
1109 3 120.323932 386.747100 -11.625070 0.768000 1108
1110 3 122.507368 384.040240 -24.356715 1.475000 1105
1111 3 125.976605 375.016476 -17.611024 1.597000 1110
1112 3 125.406192 386.811574 -14.506934 1.500000 1111
1113 3 122.930609 382.323093 -22.889185 1.215000 1112
1114 3 124.417239 384.061288 -17.658936 1.500000 1113
1115 3 125.581473 380.677758 -17.149086 1.440000 1114
1116 3 100.908788 328.502895 -5.487442 3.024000 1041
1117 3 108.845100 334.312069 -6.744988 3.000000 1116
1118 3 107.197586 333.553270 -3.277449 2.880000 1117
1119 3 110.968836 333.288964 -5.412635 0.900000 1118
1120 3 111.243712 331.291470 -9.785744 1.500000 1119
1121 3 114.772813 329.574121 0.499815 1.800000 1120
1122 3 126.271211 331.808790 -1.267523 1.728000 1121
1123 3 132.235284 331.438701 4.708012 0.750000 1122
1124 3 123.527285 326.362450 -2.426578 0.720000 1123
1125 3 129.490849 335.871564 -4.713213 1.728000 1122
1126 3 136.905801 332.256975 0.156749 1.500000 1125
1127 3 131.689288 326.175128 3.566778 1.500000 1126
1128 3 133.896349 335.903246 1.776616 0.911000 1127
1129 3 135.571123 337.355825 4.951104 1.593000 1128
1130 3 112.840189 336.153230 -6.142172 2.880000 1118
1131 3 113.482843 340.392444 -2.558287 2.419000 1130
1132 3 119.157861 339.587787 -8.992131 2.700000 1131
1133 3 124.153557 341.926737 -9.252242 1.500000 1132
1134 3 125.727959 342.505407 -1.877827 1.500000 1133
1135 3 133.256683 340.793797 -2.997708 1.500000 1134
1136 3 132.175803 343.963234 2.701587 1.500000 1135
1137 3 139.415177 343.264447 -9.891129 1.800000 1136
1138 3 146.201506 338.227100 1.130829 1.536000 1137
1139 3 146.442870 343.790902 -0.180944 1.800000 1137
1140 3 144.955500 344.462494 4.635937 2.100000 1139
1141 3 153.903203 346.590474 6.781292 1.800000 1140
1142 3 153.930752 344.514487 3.197045 1.800000 1141
1143 3 158.102409 344.132212 2.886862 1.800000 1142
1144 3 164.776657 346.371944 3.917087 1.500000 1143
1145 3 160.937266 337.376304 -1.668441 1.344000 1144
1146 3 169.562589 338.652955 -0.176045 0.750000 1145
1147 3 126.156133 344.131430 -8.797336 2.100000 1133
1148 3 130.793995 346.894071 -6.451880 1.800000 1147
1149 3 131.152772 349.329132 -8.659371 1.139000 1148
1150 3 115.843892 356.886178 -4.199374 1.200000 1149
1151 3 122.379193 349.733208 -1.635206 1.440000 1150
1152 3 126.930682 356.095577 -8.084299 1.500000 1151
1153 3 129.481278 362.058980 -4.806969 1.597000 1152
1154 3 127.789665 359.323423 -9.015134 1.440000 1153
1155 3 130.311826 353.059350 -6.265992 1.800000 1148
1156 3 134.472061 349.989766 -0.626950 1.440000 1155
1157 3 135.626533 357.375557 -3.970015 1.440000 1156
1158 3 147.401850 355.645787 -4.796782 1.800000 1157
1159 3 145.208270 357.181243 -6.364807 1.800000 1158
1160 3 145.225172 355.785041 -4.170278 1.500000 1159
1161 3 156.247740 349.254535 -7.400618 1.800000 1160
1162 3 151.492692 353.305251 -2.435429 2.100000 1161
1163 3 138.522234 357.220866 -9.145957 1.800000 1155
1164 3 132.265931 357.202992 -11.263782 2.400000 1163
1165 3 135.850129 355.624703 -13.863916 1.500000 1164
1166 3 142.762214 356.164154 -6.977564 2.400000 1165
1167 3 138.181450 357.493297 -8.911079 1.440000 1166
1168 3 139.265043 365.439318 -9.679359 0.750000 1167
1169 3 141.803429 363.360201 -11.595620 1.800000 1167
1170 3 142.295747 356.928835 -5.384630 1.344000 1169
1171 3 144.724994 358.973314 -12.135894 1.475000 1170
1172 3 146.555169 361.297004 -8.373950 0.768000 1171
1173 3 144.540294 361.980281 -11.403564 0.768000 1172
1174 3 146.820666 362.285381 -20.344829 0.720000 1172
1175 3 139.635091 363.456192 -19.472098 0.750000 1174
1176 3 145.832397 369.415347 -16.880476 0.600000 1175
1177 3 141.231784 363.470498 -17.767935 0.750000 1176
1178 3 136.572229 368.668157 -20.952568 0.750000 1177
1179 3 148.749884 359.611678 -8.590386 1.500000 1170
1180 3 147.642488 359.107144 -6.359750 1.200000 1179
1181 3 149.693207 358.499970 -10.273382 1.800000 1180
1182 3 151.383951 358.218320 -12.008239 1.200000 1181
1183 3 146.516810 364.476959 -4.562584 1.500000 1182
1184 3 154.729360 358.512479 -10.170123 1.500000 1183
1185 3 154.918451 359.932578 -6.360689 1.728000 1184
1186 3 153.446570 349.860457 -10.540210 1.200000 1185
1187 3 161.819927 360.336127 -12.679503 0.750000 1186
1188 3 161.595781 356.607275 -10.611724 0.675000 1187
1189 3 167.290387 358.309750 -5.102733 0.768000 1188
1190 3 168.118600 355.137545 -6.852918 0.750000 1189
1191 3 162.470258 363.617668 -8.687921 1.728000 1185
1192 3 161.746840 360.306145 -10.087292 1.500000 1191
1193 3 162.713067 365.851066 -14.362021 1.800000 1192
1194 3 165.239138 366.035553 -10.067152 1.800000 1193
1195 3 160.862581 364.949894 -10.558752 1.500000 1194
1196 3 155.830416 364.651454 -9.710066 1.500000 1195
1197 3 27.274987 50.897517 -3.477619 8.640000 1
1198 3 30.110063 24.999219 4.558321 8.280000 1197
1199 3 25.338635 8.207412 -7.382402 8.280000 1198
1200 3 33.729766 -10.759724 -2.323059 7.200000 1199
1201 3 34.643599 -30.503024 0.629235 7.500000 1200
1202 3 37.408737 -45.133090 7.878693 9.704000 1201
1203 3 48.973513 -80.376755 15.556175 7.500000 1202
1204 3 50.040556 -102.072635 16.879789 7.500000 1203
1205 3 53.763913 -109.650592 16.655609 9.000000 1204
1206 3 66.700365 -145.864410 23.598311 8.294000 1205
1207 3 69.192040 -162.038893 32.579027 8.640000 1206
1208 3 78.578254 -172.382476 30.848628 7.800000 1207
1209 3 73.882832 -191.269234 29.779441 7.800000 1208
1210 3 86.781668 -187.534563 32.060869 1.555000 1209
1211 3 93.436838 -182.671343 33.787991 1.200000 1210
1212 3 100.841583 -186.980616 43.000957 1.500000 1211
1213 3 104.088846 -185.572732 48.823422 1.500000 1212
1214 3 93.463849 -193.486749 36.590363 1.555000 1210
1215 3 99.695659 -190.035027 45.859981 2.100000 1214
1216 3 107.459665 -197.960462 45.876478 1.680000 1215
1217 3 85.793806 -193.777524 35.879640 7.800000 1209
1218 3 77.406568 -201.710150 38.622827 6.120000 1217
1219 3 86.980758 -208.450921 41.138214 6.120000 1218
1220 3 99.256006 -203.628650 43.418556 2.074000 1219
1221 3 101.840835 -206.801766 50.927756 2.160000 1220
1222 3 104.067473 -203.126593 51.072855 1.728000 1221
1223 3 112.653241 -208.622235 53.532624 2.100000 1222
1224 3 125.091574 -211.954788 62.038268 2.100000 1223
1225 3 126.132645 -209.730863 60.988461 1.500000 1224
1226 3 134.346346 -212.825908 65.403766 1.440000 1225
1227 3 108.017007 -199.598817 47.956859 2.400000 1221
1228 3 115.089204 -193.997244 49.762849 1.728000 1227
1229 3 122.561371 -197.563496 60.888300 1.800000 1228
1230 3 131.333006 -200.548479 63.209140 2.016000 1229
1231 3 140.758179 -207.059598 64.017559 1.800000 1230
1232 3 139.300298 -204.356806 65.690077 1.500000 1231
1233 3 139.368724 -202.309114 71.870690 1.728000 1231
1234 3 148.611409 -201.279672 65.626569 1.728000 1233
1235 3 141.269606 -185.293117 67.174050 1.350000 1234
1236 3 87.758801 -218.209955 43.203661 6.739000 1219
1237 3 98.860820 -217.859722 38.527351 6.739000 1236
1238 3 107.383744 -214.286313 46.655076 0.720000 1237
1239 3 109.110098 -217.539520 45.242926 1.500000 1238
1240 3 107.024786 -219.182479 50.931751 1.500000 1239
1241 3 94.274709 -228.864404 44.284260 6.048000 1237
1242 3 101.952515 -231.265427 47.297025 1.728000 1241
1243 3 104.322216 -249.086879 50.377620 1.500000 1242
1244 3 119.416918 -251.885208 57.847988 1.800000 1243
1245 3 119.232581 -252.236607 67.238372 1.800000 1244
1246 3 122.325201 -250.584025 61.031841 1.800000 1245
1247 3 120.569011 -261.047521 59.901869 1.500000 1246
1248 3 132.329200 -262.389000 61.441770 1.800000 1247
1249 3 131.274808 -263.684358 72.754537 2.100000 1248
1250 3 94.646670 -234.553038 39.935543 7.200000 1241
1251 3 95.888116 -251.320344 41.490479 7.200000 1250
1252 3 107.421472 -253.402320 50.556920 1.200000 1251
1253 3 107.600554 -251.587124 53.457004 1.382000 1252
1254 3 94.712333 -245.922721 41.750924 5.760000 1251
1255 3 97.298651 -261.220740 49.175505 4.680000 1254
1256 3 92.016466 -268.296753 47.178465 4.680000 1255
1257 3 105.698020 -269.803734 53.367025 1.012000 1256
1258 3 99.559894 -278.317572 39.296224 4.778000 1256
1259 3 108.434065 -290.909734 45.248010 3.600000 1258
1260 3 106.974751 -294.364967 44.335249 3.600000 1259
1261 3 111.493769 -297.046868 52.131024 1.080000 1260
1262 3 117.796403 -301.025856 55.236665 1.500000 1261
1263 3 120.098584 -305.165543 51.943167 1.500000 1262
1264 3 110.531276 -299.769433 51.699849 3.300000 1260
1265 3 109.757709 -305.382899 42.360023 5.100000 1264
1266 3 110.301134 -311.545874 53.977783 5.100000 1265
1267 3 121.258994 -318.992649 50.093457 2.100000 1266
1268 3 112.744598 -321.949922 44.052218 4.800000 1266
1269 3 114.864843 -331.882712 45.005463 4.200000 1268
1270 3 111.739627 -349.282432 49.733053 4.500000 1269
1271 3 115.663188 -364.182583 38.502401 3.900000 1270
1272 3 110.882916 -371.520587 42.695331 3.300000 1271
1273 3 111.965488 -386.465701 46.214110 2.700000 1272
1274 3 110.570244 -390.213009 47.519017 2.400000 1273
1275 3 122.356558 -395.272506 50.534736 2.304000 1274
1276 3 119.931702 -398.739457 52.583137 2.205000 1275
1277 3 127.143659 -409.223726 50.065531 1.800000 1276
1278 3 121.702997 -416.815332 57.554363 1.500000 1277
1279 3 130.354815 -426.524182 60.032878 1.800000 1278
1280 3 129.043268 -430.913838 50.713720 1.800000 1279
1281 3 127.745428 -448.747848 59.929434 0.800000 1280
1282 3 103.127567 -391.178398 43.348630 1.500000 1274
1283 3 110.943433 -400.526289 48.333517 1.800000 1282
1284 3 114.930209 -407.177249 48.992186 1.800000 1283
1285 3 107.794403 -407.582607 47.408812 1.800000 1284
1286 3 107.613929 -411.835410 51.434343 1.500000 1285
1287 3 106.834825 -420.821391 55.706105 1.500000 1286
1288 3 116.721981 -427.715465 55.314852 1.500000 1287
1289 3 114.426754 -426.925232 55.841820 1.440000 1288
1290 3 113.388148 -434.223448 52.469270 1.800000 1289
