# Supplementary material for: Adaptations during Maturation in an Identified Honeybee Interneuron Responsive to Waggle Dance Vibration Signals
Source: eNeuro. 2019 Sep 5;6(5):ENEURO.0454-18.2019. doi: 10.1523/ENEURO.0454-18.2019 (PMC6731536; doi:10.1523/ENEURO.0454-18.2019)
Supplement: Extended Data 1 — This ZIP file contains all the code used to generate the results of this publication. The code is organized into two folders: (1) GJEphys-master, which contains code for analyzing and plotting electrophysiology data and (2) GJMorph-master, which contains code for analyzing morphology data. Download Extended Data 1, ZIP file. [file sup_enu-eN-NWR-0454-18-s02.zip › Reg-MaxS-1.1/TestFiles/HSN-fluoro01.CNGNoiseStd2RandTrans4.swc]

#  SWC to SWC conversion from L-Measure. Sridevi Polavaram: spolavar@gmu.edu
#  Original fileName:/cng_repository/Soumya/LM_Automated_Testing_Enviornment/Test_Lm3.7.2_11022011_SG_Linux_NMOConv8/TestResults/LoadTest/test_52/HSN-fluoro01.CNG.swc
# 
#  Original file HSN-fluoro01.swc edited using StdSwc version 1.31 on 5/31/11.
#  Irregularities and fixes documented in HSN-fluoro01.swc.std.  See StdSwc1.31.doc for more information.
# 
#  HSN neuron (lobula place tangential cells, LPTC) from Calliphora vicina
#  identification by response properties, in vivo Alexa injection, 2-photon-microscopy imaging, x63 objective, multiple image tiles
#  reconstructed and processed with Matlab and the TREES toolbox http://www.treestoolbox.org
#  scaling 1:1:1 um
#   Max Planck Institute of Neurobiology, Martinsried, Germany
#   Systems and Computational Neuroscience, Alexander Borst
#   published in "The morphological identity of insect dendrites" Cuntz H, Forstner F, Haag J, Borst A. PMID 19112481
#  SCALE 1.0 1.0 1.0 
# 
1 1 -3.424 53.724 -37.936 6.912 -1
2 1 -6.096 48.285 -33.876 6.912 1
3 1 -6.353 60.173 -39.115 6.912 1
4 3 -29.830 39.481 -31.661 2.100 1
5 3 -40.883 26.649 -33.118 6.420 4
6 3 -52.902 18.190 -33.956 8.640 5
7 3 -72.273 15.420 -41.357 13.312 6
8 3 -57.756 3.021 -38.872 15.974 7
9 3 -67.780 -1.892 -39.731 14.930 8
10 3 -61.011 -5.195 -35.210 8.294 9
11 3 -13.348 64.529 -33.750 6.912 1
12 3 -19.898 75.087 -37.606 6.221 11
13 3 -22.953 93.517 -33.969 7.560 12
14 3 -20.993 106.165 -32.947 6.300 13
15 3 -30.610 131.146 -31.911 8.294 14
16 3 -11.886 149.723 -29.428 8.280 15
17 3 -7.500 151.337 -26.416 9.331 16
18 3 -30.804 167.929 -14.913 1.800 17
19 3 -34.909 168.676 -20.812 1.500 18
20 3 -47.475 168.246 -23.430 0.900 19
21 3 -50.973 160.985 -26.682 1.200 20
22 3 -49.121 177.222 -25.718 1.500 19
23 3 -53.696 180.298 -18.403 1.500 22
24 3 -42.638 182.420 -24.152 0.900 23
25 3 -36.850 184.882 -18.072 0.750 24
26 3 -31.897 182.517 -26.466 0.750 25
27 3 -56.054 180.688 -16.064 1.500 23
28 3 -61.640 175.957 -15.800 0.720 27
29 3 -76.162 174.691 -21.195 0.600 28
30 3 -67.105 180.328 -12.394 1.500 27
31 3 -79.569 193.416 -29.643 1.500 30
32 3 -86.563 191.145 -19.906 2.100 31
33 3 -94.450 196.104 -17.343 1.500 32
34 3 -117.314 194.565 -29.641 1.500 33
35 3 -109.930 192.902 -27.820 1.440 34
36 3 -127.506 194.859 -24.311 0.675 35
37 3 -139.049 192.160 -13.052 0.750 36
38 3 -136.126 195.270 -12.548 1.080 37
39 3 -126.774 186.654 -20.871 1.500 35
40 3 -136.458 180.550 -16.302 0.900 39
41 3 -138.831 177.452 -14.134 1.200 40
42 3 -87.152 200.765 -26.393 2.100 32
43 3 -93.748 206.757 -22.556 1.500 42
44 3 -115.035 214.234 -18.746 1.800 43
45 3 -94.269 221.654 -15.841 1.080 44
46 3 -123.618 213.563 -19.664 1.800 44
47 3 -126.434 215.008 -18.639 1.500 46
48 3 -134.616 217.372 -14.674 1.500 47
49 3 -149.833 225.558 -11.951 1.800 48
50 3 -148.205 230.530 -2.101 1.440 49
51 3 -164.360 227.814 -5.211 1.200 49
52 3 -175.033 228.729 -3.985 1.690 51
53 3 -184.605 222.352 2.266 1.012 52
54 3 -188.838 223.265 5.561 0.768 53
55 3 -183.916 219.005 4.503 1.440 54
56 3 -189.028 235.059 4.330 1.125 52
57 3 -207.796 234.723 3.713 0.750 56
58 3 -208.495 231.935 7.701 0.720 57
59 3 -205.294 239.679 10.124 0.750 58
60 3 -209.503 232.025 3.749 0.720 58
61 3 -231.936 236.127 1.312 0.600 60
62 3 -214.441 229.909 8.544 0.600 60
63 3 -148.868 218.832 -6.857 1.800 48
64 3 -157.286 216.706 -6.285 1.843 63
65 3 -166.278 214.852 -3.802 1.728 64
66 3 -181.838 212.230 -0.245 1.500 65
67 3 -180.189 212.940 9.278 1.800 66
68 3 -180.298 210.644 13.631 1.500 67
69 3 -185.698 209.793 7.522 1.500 68
70 3 -196.511 206.293 7.615 1.800 69
71 3 -195.122 204.045 4.429 1.500 70
72 3 -196.675 202.885 12.738 1.680 71
73 3 -197.726 203.335 4.582 1.500 72
74 3 -204.576 204.160 7.017 1.800 73
75 3 -207.455 201.439 5.217 0.750 74
76 3 -3.250 167.516 -25.636 9.331 17
77 3 28.020 159.093 -20.484 1.080 76
78 3 34.807 157.880 -22.097 1.440 77
79 3 42.756 153.863 -20.899 1.500 78
80 3 49.193 148.297 -29.438 1.500 79
81 3 59.072 146.776 -25.378 1.500 80
82 3 57.267 146.702 -23.380 1.500 81
83 3 58.915 148.215 -26.351 1.500 82
84 3 54.201 146.800 -26.424 1.200 83
85 3 65.050 146.555 -22.632 1.500 84
86 3 78.241 146.660 -21.797 1.500 85
87 3 44.910 145.643 -22.741 1.500 80
88 3 57.462 147.094 -24.109 1.200 87
89 3 37.740 139.786 -22.947 1.500 88
90 3 25.268 130.717 -28.313 1.344 89
91 3 36.714 143.698 -29.495 1.500 89
92 3 48.310 146.113 -31.765 1.200 88
93 3 66.921 137.964 -25.469 1.200 92
94 3 63.851 136.333 -29.159 1.500 93
95 3 52.608 133.258 -27.872 1.500 94
96 3 54.611 131.027 -17.584 1.500 95
97 3 46.961 132.363 -23.114 1.800 96
98 3 41.788 130.139 -27.382 1.500 97
99 3 43.100 125.627 -31.492 1.200 98
100 3 45.699 121.314 -26.143 1.800 99
101 3 34.098 119.706 -28.344 1.500 100
102 3 37.822 118.977 -27.729 1.440 101
103 3 2.424 168.339 -22.411 9.331 76
104 3 11.834 179.906 -25.363 9.331 103
105 3 3.793 194.159 -24.818 6.480 104
106 3 -17.811 194.159 -25.973 0.759 105
107 3 -11.532 201.868 -19.677 6.480 105
108 3 13.536 200.582 -24.864 0.720 107
109 3 -14.724 204.994 -21.693 6.480 107
110 3 7.809 206.654 -19.010 1.200 109
111 3 -16.274 207.805 -9.099 5.700 109
112 3 -32.486 209.163 -21.153 1.536 111
113 3 -12.246 215.758 -23.450 5.700 111
114 3 -19.595 218.693 -27.077 5.760 113
115 3 -14.877 227.394 -31.325 5.400 114
116 3 1.861 227.796 -20.770 1.200 115
117 3 6.197 229.763 -24.092 0.750 116
118 3 16.789 231.747 -26.233 0.720 117
119 3 5.162 236.410 -29.575 1.008 117
120 3 15.344 238.770 -23.938 0.720 119
121 3 -12.135 231.481 -27.817 5.400 115
122 3 -41.157 230.779 -29.947 1.350 121
123 3 -55.498 227.827 -31.830 1.920 122
124 3 -16.827 231.805 -26.072 5.400 121
125 3 -18.624 237.259 -26.726 6.120 124
126 3 -14.022 251.197 -25.176 1.125 125
127 3 -5.562 247.391 -24.211 0.750 126
128 3 -1.744 248.693 -23.065 0.750 127
129 3 6.104 247.914 -17.601 0.750 128
130 3 -31.681 243.866 -26.758 6.120 125
131 3 -52.062 242.154 -21.779 3.960 130
132 3 -79.921 251.123 -18.140 3.650 131
133 3 -92.986 260.163 -13.641 4.080 132
134 3 -120.638 258.652 -7.564 1.215 133
135 3 -138.346 257.196 -10.345 1.382 134
136 3 -153.701 259.261 -8.111 1.500 135
137 3 -111.823 270.512 -13.394 4.080 133
138 3 -123.634 274.987 -10.062 3.600 137
139 3 -138.526 267.991 -6.068 0.450 138
140 3 -132.436 281.118 -5.106 3.600 138
141 3 -155.691 283.091 -3.805 1.440 140
142 3 -133.915 282.957 0.701 3.600 140
143 3 -119.260 286.822 3.745 1.200 142
144 3 -138.557 284.385 2.674 3.600 142
145 3 -149.774 290.280 11.134 2.700 144
146 3 -161.568 286.402 12.809 1.800 145
147 3 -164.721 290.671 12.963 1.500 146
148 3 -165.197 292.503 15.657 1.800 147
149 3 -171.083 291.963 18.064 1.500 148
150 3 -176.131 288.397 19.590 1.500 149
151 3 -181.438 289.057 16.980 1.500 150
152 3 -186.676 293.071 16.613 1.382 151
153 3 -200.742 293.260 19.610 1.500 151
154 3 -208.223 291.145 22.728 1.080 153
155 3 -201.888 294.275 19.607 0.750 154
156 3 -195.266 290.640 25.734 1.500 153
157 3 -209.014 293.364 23.766 1.200 156
158 3 -224.069 288.804 21.008 1.800 157
159 3 -231.112 291.127 18.873 0.750 158
160 3 -234.081 296.594 20.304 1.536 158
161 3 -218.812 284.389 19.477 0.900 157
162 3 -224.032 287.278 21.564 0.750 161
163 3 -221.700 280.757 23.304 0.768 162
164 3 -136.660 290.392 7.274 3.600 144
165 3 -147.845 298.974 11.252 3.600 164
166 3 -145.575 299.676 19.055 1.080 165
167 3 -155.370 301.136 14.396 3.600 165
168 3 -161.514 306.396 20.432 3.456 167
169 3 -142.871 306.690 18.858 0.750 168
170 3 -166.436 301.849 24.858 3.456 168
171 3 -154.120 312.141 32.287 1.382 170
172 3 -156.517 320.716 23.003 1.500 171
173 3 -163.496 324.420 26.021 1.500 172
174 3 -155.429 328.054 29.668 1.344 173
175 3 -158.513 331.990 24.742 1.200 174
176 3 -159.395 330.181 28.342 1.800 175
177 3 -162.155 330.045 27.163 0.768 176
178 3 -148.000 315.725 23.946 1.500 171
179 3 -144.347 313.658 27.029 0.720 178
180 3 -148.872 318.044 27.754 1.500 178
181 3 -132.744 318.260 26.143 0.720 180
182 3 -143.467 321.687 23.221 1.500 180
183 3 -137.766 324.857 28.337 1.500 182
184 3 -129.543 324.634 20.715 1.344 183
185 3 -138.804 328.715 26.453 0.750 184
186 3 -157.355 308.587 17.870 3.456 170
187 3 -167.305 306.953 19.539 3.600 186
188 3 -180.331 309.068 24.304 0.900 187
189 3 -203.548 311.674 26.270 0.750 188
190 3 -203.334 310.571 24.522 1.200 189
191 3 -204.288 320.105 31.456 1.500 190
192 3 -206.842 319.361 26.263 1.200 191
193 3 -209.494 319.198 26.204 1.659 192
194 3 -207.655 310.913 21.956 1.200 190
195 3 -206.738 312.103 19.363 1.168 194
196 3 -221.964 305.940 24.894 0.750 195
197 3 -214.926 316.354 22.781 1.200 194
198 3 -229.123 313.862 24.394 1.200 197
199 3 -177.400 316.485 20.146 3.600 187
200 3 -192.459 322.984 25.061 3.000 199
201 3 -177.186 327.120 25.721 1.500 200
202 3 -183.348 334.976 31.873 1.800 201
203 3 -180.662 339.377 32.711 1.680 202
204 3 -196.125 346.048 28.816 1.536 203
205 3 -199.205 359.872 25.180 1.920 204
206 3 -210.617 364.859 19.417 1.800 205
207 3 -201.387 363.883 19.983 1.680 206
208 3 -211.429 366.356 14.623 1.500 207
209 3 -205.334 372.991 8.603 1.500 208
210 3 -198.363 375.120 8.289 1.500 209
211 3 -202.304 376.843 9.721 1.200 210
212 3 -210.017 375.663 9.335 1.500 211
213 3 -218.246 372.954 8.355 1.215 212
214 3 -180.636 330.386 22.418 3.000 200
215 3 -193.985 326.642 27.664 0.675 214
216 3 -182.799 326.138 25.479 3.000 214
217 3 -204.582 336.729 19.674 2.592 216
218 3 -216.656 336.279 28.084 1.475 217
219 3 -237.651 337.071 29.986 1.500 218
220 3 -242.507 336.122 36.644 1.500 219
221 3 -234.343 333.762 34.447 1.352 219
222 3 -243.758 328.481 34.904 1.440 221
223 3 -207.828 337.504 22.425 2.592 217
224 3 -215.222 340.250 20.825 2.880 223
225 3 -229.665 340.105 24.205 2.100 224
226 3 -233.519 340.054 30.232 1.500 225
227 3 -235.779 339.121 32.478 1.500 226
228 3 -240.635 343.057 32.478 1.500 227
229 3 -239.724 347.849 25.735 1.536 228
230 3 -247.787 347.762 24.661 1.327 229
231 3 -267.070 342.659 33.073 1.440 230
232 3 -260.082 346.602 29.426 1.344 230
233 3 -278.502 353.406 35.552 1.500 232
234 3 -280.563 351.438 41.289 1.659 233
235 3 -294.856 357.187 40.011 1.613 234
236 3 -307.456 353.463 53.633 1.500 235
237 3 -315.261 357.153 49.605 1.500 236
238 3 -316.621 355.770 53.258 1.200 237
239 3 -320.953 362.833 59.531 1.500 238
240 3 -218.812 336.813 27.878 2.880 224
241 3 -227.285 346.104 30.393 2.592 240
242 3 -239.843 357.909 35.829 2.322 241
243 3 -242.857 362.096 32.341 2.074 242
244 3 -254.784 358.530 35.172 0.675 243
245 3 -260.558 357.836 41.424 0.750 244
246 3 -265.865 359.130 47.397 1.125 245
247 3 -275.091 360.466 45.818 0.600 246
248 3 -288.571 360.486 54.864 0.750 247
249 3 -288.580 363.507 54.509 0.600 248
250 3 -301.288 359.965 50.533 0.750 248
251 3 -251.180 366.743 37.695 2.074 243
252 3 -243.009 374.288 31.347 0.768 251
253 3 -228.893 372.683 31.915 0.720 252
254 3 -247.560 373.863 27.490 1.800 251
255 3 -243.652 375.608 23.155 1.800 254
256 3 -226.796 380.807 27.978 0.750 255
257 3 -249.429 383.371 25.869 1.500 255
258 3 -233.312 384.500 23.254 1.800 257
259 3 -232.723 386.570 15.978 1.500 258
260 3 -235.486 392.948 12.404 1.800 259
261 3 -226.320 392.824 7.345 2.100 260
262 3 -240.105 390.972 3.381 1.500 261
263 3 -240.591 391.229 -0.219 1.500 262
264 3 -252.070 393.267 -3.382 1.500 263
265 3 -246.894 392.320 -5.017 1.500 264
266 3 -264.089 393.838 -8.739 1.200 265
267 3 -265.632 390.298 -6.254 1.440 266
268 3 -257.992 376.769 27.355 1.800 254
269 3 -255.550 376.695 24.464 1.475 268
270 3 -252.058 378.396 20.070 1.296 269
271 3 -252.075 378.573 16.952 1.500 270
272 3 -258.917 374.570 14.204 1.200 271
273 3 -262.069 377.581 10.407 1.500 272
274 3 -267.800 375.873 7.009 1.500 273
275 3 -257.659 381.947 14.644 1.500 270
276 3 -274.357 381.287 16.214 1.500 275
277 3 -264.288 382.550 11.552 1.500 275
278 3 -268.147 384.237 10.453 1.500 277
279 3 -271.418 384.626 0.853 1.536 278
280 3 -287.965 381.641 11.254 1.500 279
281 3 -312.433 378.411 7.580 1.200 280
282 3 -317.912 381.369 7.071 1.536 281
283 3 -29.602 250.251 -23.047 3.960 130
284 3 -38.938 268.490 -13.177 4.666 283
285 3 -31.480 267.732 -14.637 0.672 284
286 3 -33.746 267.702 -3.202 0.759 285
287 3 -34.499 266.651 -5.891 0.750 286
288 3 -32.893 269.897 -0.058 0.300 287
289 3 -26.508 262.982 0.633 0.750 287
290 3 -31.146 268.199 -9.341 4.666 284
291 3 -42.783 274.584 -6.715 4.800 290
292 3 -57.976 274.949 -6.430 1.215 291
293 3 -63.290 277.533 -1.821 1.500 292
294 3 -67.909 279.488 -1.369 1.500 293
295 3 -82.323 279.935 6.387 1.800 294
296 3 -92.353 284.157 8.662 1.800 295
297 3 -100.284 292.597 11.502 2.100 296
298 3 -112.010 302.898 18.691 1.800 297
299 3 -109.309 313.811 29.121 1.500 298
300 3 -115.281 315.008 24.548 1.500 299
301 3 -113.712 317.724 35.691 1.536 300
302 3 -45.075 282.095 -8.035 4.800 291
303 3 -40.071 283.187 -2.538 0.600 302
304 3 -27.217 283.011 6.759 0.675 303
305 3 -30.844 279.536 4.193 0.691 304
306 3 -18.217 274.647 19.428 0.675 305
307 3 -49.059 289.540 4.768 4.800 302
308 3 -48.882 287.795 8.047 6.300 307
309 3 -39.874 291.321 7.715 1.200 308
310 3 -42.045 292.303 9.677 6.300 308
311 3 -35.300 303.641 15.108 2.074 310
312 3 -32.100 304.444 22.744 1.800 311
313 3 -24.882 301.401 23.901 1.500 312
314 3 -20.020 309.402 26.123 1.613 313
315 3 -21.680 305.501 26.169 1.536 314
316 3 -21.052 304.243 22.942 1.440 315
317 3 -26.054 309.327 19.417 1.800 312
318 3 -34.837 309.818 24.053 1.800 317
319 3 -18.571 315.383 22.389 1.500 318
320 3 -24.030 307.984 23.977 1.500 319
321 3 -24.365 315.956 20.805 1.800 320
322 3 -22.216 315.143 23.510 1.500 321
323 3 -17.503 322.136 25.679 1.500 322
324 3 -14.199 320.474 27.489 1.500 323
325 3 -7.943 321.780 29.625 1.500 324
326 3 -8.354 323.364 32.569 1.037 325
327 3 -12.692 324.273 31.184 0.720 326
328 3 -5.361 330.818 29.830 1.200 327
329 3 -13.577 325.706 27.020 1.500 328
330 3 -53.151 296.289 13.543 6.300 310
331 3 -73.021 294.812 14.439 1.344 330
332 3 -57.376 299.729 16.054 6.300 330
333 3 -57.013 302.929 10.215 6.300 332
334 3 -70.949 302.255 18.891 0.675 333
335 3 -82.971 302.218 18.472 0.750 334
336 3 -53.196 308.028 17.679 6.300 333
337 3 -55.139 316.304 18.815 6.900 336
338 3 -68.093 324.408 20.608 3.600 337
339 3 -87.484 320.177 25.784 0.720 338
340 3 -92.407 321.572 34.516 0.750 339
341 3 -100.607 316.958 34.937 0.750 340
342 3 -87.851 309.841 22.528 0.720 341
343 3 -87.892 307.458 19.225 0.750 342
344 3 -75.238 324.054 19.738 3.600 338
345 3 -80.792 325.117 18.079 3.600 344
346 3 -82.286 332.778 26.500 1.352 345
347 3 -81.629 331.307 35.190 1.500 346
348 3 -73.670 332.797 28.812 0.720 347
349 3 -80.397 336.748 30.269 1.500 347
350 3 -87.464 338.447 28.462 1.200 349
351 3 -80.866 339.105 30.439 1.500 350
352 3 -90.423 340.512 33.657 1.800 351
353 3 -97.935 341.449 34.099 1.500 352
354 3 -83.308 342.675 33.689 1.200 353
355 3 -77.149 343.023 34.539 0.720 354
356 3 -84.951 340.467 33.349 1.500 353
357 3 -95.617 345.880 30.142 1.500 356
358 3 -93.737 345.981 32.059 1.500 357
359 3 -84.052 349.649 29.253 1.500 358
360 3 -85.339 349.205 30.109 1.800 359
361 3 -81.674 349.475 30.747 1.500 360
362 3 -93.503 351.703 25.928 1.200 358
363 3 -89.988 348.287 28.907 1.440 362
364 3 -96.065 358.419 25.430 1.500 363
365 3 -90.868 352.834 30.769 0.750 364
366 3 -84.497 327.260 24.424 3.600 345
367 3 -93.648 327.644 29.479 0.911 366
368 3 -98.121 324.374 30.691 1.200 367
369 3 -107.662 323.548 38.078 0.720 368
370 3 -88.195 332.628 27.649 3.600 366
371 3 -104.566 329.614 30.377 0.506 370
372 3 -107.717 329.489 30.649 0.720 371
373 3 -112.011 328.150 24.541 0.720 372
374 3 -111.342 327.961 23.521 0.672 373
375 3 -100.577 332.772 29.295 3.600 370
376 3 -108.620 340.086 35.721 3.000 375
377 3 -120.294 337.992 31.965 1.152 376
378 3 -124.708 341.214 26.506 1.125 377
379 3 -115.395 340.491 27.883 3.000 376
380 3 -116.011 345.815 31.270 2.520 379
381 3 -116.308 342.128 28.474 0.675 380
382 3 -127.610 349.152 18.410 0.720 381
383 3 -112.458 344.274 31.723 2.520 380
384 3 -123.018 343.239 40.639 1.536 383
385 3 -132.808 345.648 34.688 1.500 384
386 3 -135.656 353.416 39.735 1.500 385
387 3 -132.621 351.105 34.828 1.416 386
388 3 -142.383 350.211 39.959 0.720 387
389 3 -153.140 355.979 37.119 0.750 388
390 3 -156.958 355.929 35.363 0.750 389
391 3 -173.151 360.954 32.143 0.750 390
392 3 -136.074 353.983 34.240 1.500 387
393 3 -135.904 355.519 37.076 1.200 392
394 3 -142.580 357.523 35.527 1.200 393
395 3 -141.450 356.256 30.622 1.200 394
396 3 -147.337 363.355 33.610 1.500 395
397 3 -153.453 358.493 30.099 1.500 396
398 3 -156.400 363.823 30.031 1.800 397
399 3 -164.825 364.653 34.808 1.200 398
400 3 -170.736 365.204 29.912 1.200 399
401 3 -120.734 354.375 30.524 2.520 383
402 3 -133.866 366.158 25.502 2.520 401
403 3 -133.444 362.996 28.604 2.520 402
404 3 -134.338 365.695 29.245 1.382 403
405 3 -123.708 375.328 31.834 0.720 404
406 3 -109.793 365.577 34.612 1.125 404
407 3 -130.231 367.858 24.208 2.520 403
408 3 -147.105 371.509 19.687 0.540 407
409 3 -157.264 374.633 22.797 0.720 408
410 3 -171.597 377.685 23.716 0.562 409
411 3 -175.574 373.721 26.834 0.750 409
412 3 -177.270 373.445 30.278 0.750 411
413 3 -182.294 374.248 35.198 0.750 412
414 3 -147.531 375.153 22.208 2.520 407
415 3 -145.083 378.189 19.589 2.100 414
416 3 -143.476 380.272 24.770 0.900 415
417 3 -143.612 379.550 16.789 2.100 415
418 3 -154.367 379.008 9.960 0.600 417
419 3 -173.048 378.153 10.714 0.720 418
420 3 -176.759 383.311 12.987 0.720 419
421 3 -197.126 381.661 23.303 0.720 420
422 3 -182.359 378.944 18.253 0.750 419
423 3 -180.365 380.396 22.508 0.600 422
424 3 -198.732 376.607 22.701 0.768 423
425 3 -142.049 383.433 9.992 2.100 417
426 3 -152.982 385.279 12.005 2.100 425
427 3 -153.853 387.063 13.671 0.400 426
428 3 -154.737 383.470 9.727 2.100 426
429 3 -172.035 382.238 15.900 0.900 428
430 3 -183.731 388.421 26.882 0.672 429
431 3 -197.565 379.390 21.925 0.720 430
432 3 -166.846 389.988 15.334 2.074 428
433 3 -166.594 395.247 12.119 0.720 432
434 3 -169.628 393.518 7.291 1.200 433
435 3 -153.672 395.121 11.241 1.500 432
436 3 -154.507 395.011 13.351 1.500 435
437 3 -149.615 390.594 14.970 0.746 435
438 3 -148.271 388.087 20.518 1.200 437
439 3 -151.506 388.574 16.534 1.200 438
440 3 -143.321 388.707 17.303 1.200 439
441 3 -52.303 322.397 20.166 4.800 337
442 3 -40.703 322.890 29.418 1.382 441
443 3 -53.668 324.163 32.070 4.800 441
444 3 -52.911 329.011 28.898 5.040 443
445 3 -43.088 328.896 40.279 1.080 444
446 3 -35.931 324.994 34.129 1.500 445
447 3 -36.953 326.145 36.874 1.800 446
448 3 -53.462 334.762 36.364 5.040 444
449 3 -26.527 337.041 32.891 1.800 448
450 3 -28.729 334.815 31.229 0.750 449
451 3 -31.125 341.652 32.529 1.800 449
452 3 -29.342 341.927 33.353 1.500 451
453 3 -25.109 348.273 35.181 1.800 452
454 3 -24.347 337.297 30.150 0.750 451
455 3 -21.932 339.771 24.487 0.600 454
456 3 -11.053 338.329 28.493 0.750 455
457 3 -52.338 338.021 38.062 4.320 448
458 3 -66.631 339.382 35.367 0.600 457
459 3 -52.670 343.313 39.873 4.320 457
460 3 -66.890 351.950 31.877 0.750 459
461 3 -58.071 345.886 34.190 4.320 459
462 3 -48.223 350.972 33.886 1.500 461
463 3 -42.952 349.855 34.924 1.500 462
464 3 -45.325 349.049 29.446 1.500 463
465 3 -36.679 348.484 36.778 1.200 464
466 3 -54.884 353.361 37.717 3.960 461
467 3 -66.078 350.504 33.392 0.691 466
468 3 -75.561 355.894 31.912 0.750 467
469 3 -72.395 356.855 30.952 0.600 468
470 3 -75.075 358.715 29.189 0.720 469
471 3 -85.622 361.324 28.509 0.720 470
472 3 -85.831 360.987 33.621 0.768 471
473 3 -93.876 361.501 31.070 0.675 472
474 3 -103.932 366.294 25.630 0.750 473
475 3 -50.584 356.646 35.115 3.960 466
476 3 -43.912 363.881 33.218 1.344 475
477 3 -40.288 369.205 28.247 1.210 476
478 3 -44.237 368.776 32.019 1.440 477
479 3 -38.305 372.670 35.836 1.728 478
480 3 -33.373 372.222 32.912 1.680 479
481 3 -31.143 377.450 33.839 1.500 480
482 3 -56.310 359.990 28.426 3.960 475
483 3 -61.386 360.981 28.906 2.400 482
484 3 -59.353 367.735 30.746 1.800 483
485 3 -48.425 376.181 33.640 2.100 484
486 3 -44.313 382.194 26.632 1.800 485
487 3 -46.360 389.005 20.925 0.672 486
488 3 -60.393 382.866 23.937 0.600 487
489 3 -39.027 381.833 25.178 1.800 486
490 3 -32.958 387.508 24.068 2.100 489
491 3 -39.392 389.376 20.673 2.100 490
492 3 -33.735 387.619 22.737 1.800 491
493 3 -32.540 390.654 27.253 1.800 492
494 3 -25.668 395.867 23.177 1.800 493
495 3 -27.357 395.515 24.243 0.750 494
496 3 -26.663 397.478 20.289 0.720 495
497 3 -13.557 394.534 25.633 1.200 494
498 3 -17.301 393.497 18.081 0.750 497
499 3 -72.944 364.940 39.001 2.400 483
500 3 -78.506 376.358 28.000 2.160 499
501 3 -66.780 378.079 27.316 0.720 500
502 3 -71.612 384.312 24.777 2.100 500
503 3 -68.494 387.928 19.472 2.100 502
504 3 -74.326 391.925 18.841 1.800 503
505 3 -65.115 392.430 15.977 1.800 504
506 3 -65.503 395.386 17.384 1.500 505
507 3 -88.342 391.381 13.684 1.500 503
508 3 -92.514 388.253 12.614 0.600 507
509 3 -82.840 395.175 11.527 1.500 507
510 3 -87.397 391.681 9.671 0.750 509
511 3 -93.184 393.199 11.847 0.768 509
512 3 -77.509 398.773 11.032 1.125 511
513 3 -74.450 398.769 12.400 0.750 512
514 3 -66.322 369.109 25.913 1.800 499
515 3 -87.834 369.664 27.122 0.600 514
516 3 -78.683 369.250 23.303 1.800 514
517 3 -85.758 370.831 21.895 2.100 516
518 3 -87.444 376.131 22.323 1.800 517
519 3 -90.849 380.165 18.463 0.720 518
520 3 -96.025 374.835 28.229 1.800 518
521 3 -105.067 374.666 28.124 0.450 520
522 3 -111.757 380.633 25.292 1.800 520
523 3 -115.001 379.988 22.075 0.750 522
524 3 -105.068 378.400 19.727 1.800 522
525 3 -98.791 382.683 25.660 0.400 524
526 3 -115.065 382.775 18.857 1.800 524
527 3 -112.059 380.160 19.602 0.750 526
528 3 -117.826 381.593 17.272 0.300 527
529 3 -127.277 383.131 21.194 0.750 527
530 3 -129.020 388.757 25.908 0.750 529
531 3 -135.135 391.868 28.501 0.750 530
532 3 -120.549 389.599 21.844 1.200 531
533 3 -137.631 389.466 25.620 1.200 532
534 3 -137.612 391.318 22.694 0.720 533
535 3 -137.037 387.627 22.934 0.900 534
536 3 -115.689 384.503 27.335 1.500 526
537 3 -109.380 383.800 16.642 1.500 536
538 3 -115.741 390.500 15.522 0.672 537
539 3 -128.896 390.689 12.717 0.720 538
540 3 -124.109 394.045 14.164 0.720 539
541 3 -115.122 387.834 18.017 1.500 537
542 3 -115.407 395.789 14.013 1.500 541
543 3 -113.542 398.628 11.069 1.500 542
544 3 -105.418 396.984 10.804 1.382 543
545 3 -103.260 401.029 7.448 1.200 544
546 3 -102.465 402.826 2.547 1.200 545
547 3 -98.503 402.478 0.811 1.500 546
548 3 -90.122 399.808 0.414 1.500 547
549 3 -101.602 405.071 4.124 1.500 545
550 3 -104.834 402.537 0.582 1.125 549
551 3 -109.394 401.643 -0.696 0.720 550
552 3 -117.155 398.827 -4.444 0.691 551
553 3 16.482 182.811 -24.515 10.451 104
554 3 54.864 171.966 -30.241 1.296 553
555 3 54.698 175.678 -33.948 1.500 554
556 3 49.068 172.488 -28.343 1.500 554
557 3 54.358 167.613 -26.868 1.500 556
558 3 60.453 172.503 -22.529 1.800 557
559 3 59.770 167.449 -27.976 1.500 558
560 3 76.295 165.073 -21.057 1.680 559
561 3 77.049 166.904 -25.191 1.440 560
562 3 67.264 164.527 -18.693 1.500 559
563 3 73.637 159.490 -19.012 1.500 562
564 3 70.806 157.386 -20.738 1.382 563
565 3 73.910 154.544 -16.870 1.382 564
566 3 97.084 153.664 -21.329 1.200 565
567 3 92.067 160.055 -26.519 0.300 566
568 3 97.876 162.746 -25.881 1.500 566
569 3 98.927 158.005 -26.404 1.500 568
570 3 97.778 159.720 -22.932 1.500 569
571 3 110.965 158.222 -29.191 1.500 570
572 3 97.912 146.684 -22.932 1.440 565
573 3 91.304 151.438 -25.437 0.750 572
574 3 94.540 146.025 -24.493 0.750 573
575 3 80.481 146.012 -28.232 0.768 573
576 3 110.704 144.272 -27.473 1.215 572
577 3 110.367 147.962 -26.421 1.200 576
578 3 113.132 143.129 -23.364 1.500 577
579 3 123.422 144.754 -20.868 1.500 578
580 3 117.764 142.007 -20.143 1.800 579
581 3 113.773 141.550 -24.507 1.012 580
582 3 112.348 136.677 -20.392 1.728 580
583 3 39.599 190.839 -17.070 10.451 553
584 3 66.907 189.742 -25.477 1.500 583
585 3 67.859 178.460 -23.713 0.750 584
586 3 65.614 187.217 -25.135 1.500 584
587 3 82.350 195.739 -28.816 0.720 586
588 3 79.920 190.121 -29.847 1.500 586
589 3 84.308 186.358 -25.852 1.680 588
590 3 87.913 184.345 -21.515 1.800 589
591 3 89.097 182.700 -21.842 1.597 590
592 3 84.982 181.730 -29.903 0.750 591
593 3 100.594 187.994 -26.003 1.800 590
594 3 98.285 194.813 -22.026 0.562 593
595 3 100.155 179.173 -19.140 1.800 593
596 3 115.252 182.287 -21.514 2.100 595
597 3 106.137 180.271 -27.317 1.382 596
598 3 98.999 177.215 -32.678 1.344 597
599 3 109.250 179.025 -21.729 0.750 597
600 3 106.843 175.473 -23.476 1.500 599
601 3 105.751 176.542 -17.123 1.200 600
602 3 111.901 173.546 -27.281 1.200 601
603 3 105.241 182.854 -21.799 2.100 596
604 3 122.742 181.774 -19.444 1.800 603
605 3 119.966 179.522 -22.819 1.200 604
606 3 117.951 174.130 -26.786 1.200 605
607 3 122.043 174.378 -25.763 1.500 606
608 3 122.706 169.048 -23.635 1.500 607
609 3 123.302 168.230 -23.435 1.200 608
610 3 117.663 169.133 -25.396 1.500 609
611 3 125.125 180.439 -20.265 2.100 604
612 3 121.157 192.457 -17.159 0.675 611
613 3 124.877 181.441 -16.440 1.800 611
614 3 137.241 181.430 -20.436 2.400 613
615 3 135.338 173.333 -20.727 1.500 614
616 3 140.385 172.723 -15.134 1.500 615
617 3 151.394 168.429 -17.869 1.800 616
618 3 155.071 165.989 -14.704 1.200 617
619 3 157.692 170.187 -15.568 1.500 618
620 3 166.498 161.657 -15.502 1.800 619
621 3 174.449 162.581 -13.613 1.500 620
622 3 181.795 159.194 -13.386 1.500 621
623 3 183.429 154.506 -6.304 1.500 622
624 3 186.751 153.047 -9.831 1.800 623
625 3 201.841 150.211 -3.880 1.500 624
626 3 149.925 161.200 -18.548 1.500 617
627 3 134.861 162.381 -16.949 1.500 626
628 3 133.383 160.042 -28.410 1.800 627
629 3 136.198 152.398 -23.133 1.500 628
630 3 135.579 151.338 -21.457 2.100 629
631 3 141.254 148.861 -24.189 1.800 630
632 3 143.236 147.537 -22.722 1.500 631
633 3 144.023 143.509 -19.878 1.500 632
634 3 145.009 137.689 -21.536 1.080 633
635 3 152.937 142.922 -21.867 1.500 633
636 3 146.863 138.182 -19.643 1.500 635
637 3 146.854 185.504 -9.703 1.800 614
638 3 144.092 179.291 -10.082 1.800 637
639 3 148.485 183.048 -12.359 2.400 638
640 3 156.092 182.218 -16.222 1.500 639
641 3 168.230 178.965 -9.787 0.720 640
642 3 176.358 178.802 -11.219 0.750 641
643 3 177.564 176.234 -8.709 0.600 642
644 3 190.687 175.373 -1.239 0.720 643
645 3 202.209 171.844 -3.079 0.720 644
646 3 159.466 185.024 -6.613 1.500 640
647 3 160.183 186.785 -18.620 1.800 646
648 3 161.798 189.420 -13.628 0.675 647
649 3 161.245 191.463 -18.573 0.600 648
650 3 160.870 200.387 -18.113 0.750 649
651 3 159.475 200.207 -18.861 0.750 650
652 3 162.231 183.219 -8.148 1.800 647
653 3 168.709 187.078 -9.889 1.500 652
654 3 172.778 189.663 -7.329 2.100 653
655 3 175.957 186.086 -4.400 1.500 654
656 3 184.908 184.240 -9.202 1.500 655
657 3 187.152 187.879 -4.889 1.500 656
658 3 190.803 191.723 -7.120 1.200 657
659 3 201.075 185.203 -0.935 1.500 658
660 3 205.515 184.217 -3.770 1.800 659
661 3 208.924 184.793 0.231 1.200 660
662 3 206.777 184.183 4.333 1.500 661
663 3 56.103 205.669 -18.486 8.640 583
664 3 41.926 215.730 -25.690 1.200 663
665 3 33.279 218.955 -29.032 0.750 664
666 3 24.667 217.118 -25.382 0.720 665
667 3 21.646 217.575 -25.052 0.750 666
668 3 52.996 209.908 -25.345 8.640 663
669 3 61.314 209.879 -22.983 8.640 668
670 3 85.288 211.257 -29.111 0.750 669
671 3 89.345 203.867 -25.733 1.125 670
672 3 57.840 221.422 -20.520 8.640 669
673 3 68.747 222.705 -22.929 9.504 672
674 3 90.962 215.616 -20.332 1.440 673
675 3 104.729 211.615 -21.002 1.500 674
676 3 109.110 207.341 -25.029 1.500 675
677 3 120.478 202.600 -23.224 1.500 676
678 3 118.584 203.250 -17.567 1.500 677
679 3 119.540 202.180 -19.963 1.500 678
680 3 123.080 199.765 -21.469 1.500 679
681 3 115.858 213.588 -22.648 1.440 675
682 3 118.472 210.228 -20.750 0.750 681
683 3 136.720 206.827 -13.660 0.750 682
684 3 146.379 209.000 -18.363 1.080 683
685 3 147.964 212.593 -16.821 0.675 684
686 3 149.344 211.405 -17.647 0.750 685
687 3 154.650 209.507 -15.709 0.691 686
688 3 75.222 233.227 -15.694 9.504 673
689 3 89.593 230.550 -19.198 2.400 688
690 3 99.397 230.952 -24.376 3.000 689
691 3 101.896 223.919 -20.659 1.215 690
692 3 105.382 223.969 -14.770 1.500 691
693 3 108.958 218.514 -13.097 1.500 692
694 3 105.308 230.535 -15.616 3.000 690
695 3 108.680 227.973 -16.242 2.700 694
696 3 114.752 225.743 -14.342 0.750 695
697 3 121.432 223.194 -20.433 1.500 696
698 3 134.017 226.431 -17.492 0.750 697
699 3 121.571 222.295 -16.948 1.440 697
700 3 119.637 218.131 -20.400 1.440 699
701 3 125.519 218.898 -17.804 1.440 700
702 3 116.721 238.214 -16.811 2.400 695
703 3 123.462 237.999 -14.045 2.400 702
704 3 120.083 235.627 -19.428 3.000 703
705 3 123.026 243.040 -17.588 0.750 704
706 3 134.663 234.886 -20.067 2.400 704
707 3 141.016 231.141 -24.470 1.500 706
708 3 146.181 230.525 -22.007 1.500 707
709 3 144.925 225.963 -23.094 1.200 708
710 3 147.278 225.601 -23.775 1.382 709
711 3 146.456 240.989 -22.134 2.100 706
712 3 156.385 251.069 -20.931 1.500 711
713 3 158.669 250.716 -13.785 1.800 712
714 3 161.167 247.353 -12.526 1.800 713
715 3 166.011 250.142 -9.026 1.500 714
716 3 165.324 248.110 -9.598 1.800 715
717 3 176.559 255.055 -8.475 1.728 716
718 3 157.214 239.697 -14.038 1.800 711
719 3 162.354 239.293 -15.796 2.400 718
720 3 164.237 235.176 -16.860 2.100 719
721 3 175.586 232.518 -19.124 1.800 720
722 3 179.094 228.522 -11.729 1.500 721
723 3 176.042 228.832 -12.604 1.500 722
724 3 176.531 228.156 -12.846 1.500 723
725 3 159.244 227.151 -13.950 0.750 724
726 3 174.344 227.016 -10.999 1.500 724
727 3 172.478 224.963 -11.361 1.500 726
728 3 179.122 224.657 -14.149 1.125 727
729 3 177.178 221.061 -12.717 1.680 728
730 3 179.521 218.286 -13.045 1.500 729
731 3 188.148 214.239 -8.630 1.440 730
732 3 203.807 211.635 -10.699 1.500 731
733 3 176.080 239.008 -7.644 2.400 719
734 3 187.338 239.620 -7.170 1.800 733
735 3 186.774 236.320 -5.995 2.100 734
736 3 204.543 236.393 -2.259 2.100 735
737 3 206.818 230.898 2.539 1.440 736
738 3 207.148 232.497 -1.492 1.728 737
739 3 217.883 226.525 0.761 1.728 738
740 3 216.873 230.423 -5.370 1.500 739
741 3 216.378 224.681 3.730 1.500 740
742 3 221.697 219.557 -0.803 1.920 741
743 3 215.909 218.669 2.992 1.500 742
744 3 230.505 218.789 0.785 1.728 743
745 3 227.950 214.112 4.694 1.200 744
746 3 220.149 239.232 2.932 2.160 736
747 3 214.168 236.852 1.360 1.800 746
748 3 223.201 243.086 6.487 1.728 747
749 3 222.047 238.713 13.911 1.152 748
750 3 230.585 236.864 14.370 1.200 749
751 3 239.016 232.303 12.059 0.691 750
752 3 236.847 233.919 14.425 1.125 751
753 3 233.428 231.914 9.235 1.500 752
754 3 243.860 229.719 17.805 1.500 753
755 3 242.625 230.003 17.434 1.344 754
756 3 238.223 229.009 10.476 1.200 755
757 3 246.425 225.508 16.720 1.500 756
758 3 240.354 223.876 13.152 1.500 757
759 3 249.170 223.007 15.906 1.500 758
760 3 249.960 223.686 16.632 1.200 759
761 3 253.403 222.665 15.553 1.800 760
762 3 231.296 239.871 5.728 1.728 748
763 3 243.837 242.046 10.317 1.440 762
764 3 245.686 242.557 14.927 1.200 763
765 3 250.421 240.333 14.687 1.440 764
766 3 252.919 247.846 17.719 1.680 765
767 3 258.380 245.607 15.965 1.920 766
768 3 239.979 247.078 14.586 2.074 762
769 3 241.207 251.796 12.441 1.500 768
770 3 242.951 254.695 12.664 1.800 769
771 3 246.301 254.921 14.408 1.800 770
772 3 246.504 255.988 12.268 1.500 771
773 3 257.963 259.368 11.454 1.500 772
774 3 255.381 259.333 15.785 1.680 773
775 3 262.187 256.676 13.945 1.500 774
776 3 263.601 256.500 19.159 1.680 775
777 3 279.088 255.833 16.102 1.440 776
778 3 281.407 251.868 22.762 2.100 777
779 3 276.817 250.214 23.490 1.500 778
780 3 284.152 247.466 25.636 1.500 779
781 3 294.458 251.715 28.078 1.536 780
782 3 289.703 246.881 25.587 1.536 781
783 3 289.103 251.461 34.056 0.675 781
784 3 288.059 253.133 33.651 0.750 783
785 3 284.998 254.023 38.995 0.750 784
786 3 289.298 253.521 42.546 0.750 785
787 3 290.155 254.649 46.187 0.750 786
788 3 291.849 258.416 48.817 0.720 787
789 3 299.964 260.851 48.027 0.750 788
790 3 72.974 236.169 -17.205 7.200 688
791 3 55.003 232.482 -24.059 0.900 790
792 3 41.556 231.887 -26.408 1.200 791
793 3 40.365 243.306 -29.493 1.500 792
794 3 37.525 245.794 -26.583 1.200 793
795 3 39.511 239.747 -26.753 1.500 794
796 3 75.909 241.990 -24.932 7.200 790
797 3 47.238 245.454 -23.840 0.750 796
798 3 74.700 245.023 -24.285 7.200 796
799 3 85.929 249.278 -21.949 8.640 798
800 3 107.716 246.897 -26.383 1.800 799
801 3 88.993 250.704 -26.909 8.640 799
802 3 97.314 256.119 -25.934 4.200 801
803 3 105.343 262.532 -19.895 1.800 802
804 3 105.612 269.277 -20.111 1.800 803
805 3 105.313 278.672 -11.843 1.800 804
806 3 111.832 274.317 -12.410 2.100 805
807 3 103.630 277.310 -11.381 0.900 806
808 3 114.620 278.249 -11.076 2.400 807
809 3 122.547 278.309 -11.852 2.100 808
810 3 112.915 278.496 -10.185 1.800 809
811 3 124.970 282.349 -9.913 2.100 810
812 3 121.924 283.432 -11.473 2.400 811
813 3 122.566 289.139 -11.204 1.500 812
814 3 122.554 288.870 -6.647 0.768 813
815 3 114.256 291.157 -9.170 1.200 814
816 3 115.653 292.112 -9.134 0.768 815
817 3 115.949 296.112 -8.843 0.750 816
818 3 130.007 292.586 -7.298 1.500 813
819 3 128.309 288.141 -7.423 1.800 818
820 3 136.192 295.417 -6.390 1.500 819
821 3 133.362 297.277 -4.933 1.800 820
822 3 134.377 303.414 -5.684 1.500 821
823 3 143.141 296.878 -7.752 1.800 822
824 3 141.411 304.289 -5.093 1.680 823
825 3 139.001 306.953 -10.912 1.728 824
826 3 131.651 306.522 -6.318 0.750 825
827 3 136.772 308.592 -10.333 1.800 826
828 3 124.169 306.289 -11.757 0.691 827
829 3 139.563 297.713 -3.549 1.800 823
830 3 141.376 297.949 -5.386 1.500 829
831 3 147.985 293.254 -2.600 1.500 830
832 3 162.620 298.011 -5.399 1.500 831
833 3 164.584 296.061 -2.677 1.382 832
834 3 155.449 302.154 -4.832 1.500 830
835 3 156.373 304.495 -3.070 1.440 834
836 3 142.578 300.385 -3.663 0.750 835
837 3 156.854 304.382 -4.707 0.900 836
838 3 158.449 301.327 -1.796 0.720 837
839 3 162.375 299.197 0.346 0.750 838
840 3 160.896 297.891 -0.688 0.672 839
841 3 166.106 298.643 1.949 0.750 840
842 3 166.001 294.104 -1.048 0.600 841
843 3 115.740 261.094 -19.562 3.240 802
844 3 116.614 263.203 -26.473 3.456 843
845 3 125.076 251.912 -24.063 0.600 844
846 3 125.356 265.770 -35.732 3.456 844
847 3 141.645 256.939 -24.095 0.768 846
848 3 126.560 265.740 -26.899 3.456 846
849 3 136.745 269.213 -19.183 3.900 848
850 3 153.027 264.920 -16.148 1.200 849
851 3 132.684 267.119 -19.015 3.900 849
852 3 156.449 276.979 -14.042 3.629 851
853 3 169.995 279.985 -8.371 3.888 852
854 3 188.422 282.222 -4.385 3.456 853
855 3 188.715 283.354 0.642 3.300 854
856 3 184.056 291.770 0.087 1.500 855
857 3 190.465 289.999 10.809 1.500 856
858 3 183.193 293.434 8.881 1.500 857
859 3 192.167 297.882 7.663 1.500 858
860 3 184.534 298.392 12.267 1.500 859
861 3 191.191 300.477 8.264 1.500 860
862 3 192.761 301.408 10.476 1.800 861
863 3 185.065 302.478 8.449 0.750 862
864 3 185.063 306.693 10.681 1.200 863
865 3 186.759 308.502 9.226 0.750 864
866 3 188.832 304.237 13.109 1.500 862
867 3 199.132 303.978 9.019 1.500 866
868 3 191.765 307.301 12.925 0.750 867
869 3 197.692 309.445 15.316 1.200 868
870 3 198.598 309.726 10.308 0.750 869
871 3 184.291 309.987 10.299 0.750 870
872 3 182.499 312.645 12.439 1.080 871
873 3 192.109 287.389 1.725 3.300 855
874 3 197.418 288.624 10.813 2.700 873
875 3 203.488 285.489 10.058 1.536 874
876 3 205.868 284.078 9.316 1.500 875
877 3 214.895 282.064 6.760 1.200 876
878 3 214.634 279.231 8.598 1.500 877
879 3 218.977 277.452 7.165 1.500 878
880 3 219.703 277.371 11.214 1.500 879
881 3 216.748 271.943 12.935 1.200 880
882 3 226.775 274.238 17.025 1.440 881
883 3 228.906 271.454 14.135 1.440 882
884 3 209.139 293.857 11.947 2.100 874
885 3 215.713 292.710 12.912 2.880 884
886 3 218.611 288.985 19.746 1.500 885
887 3 230.042 290.097 17.277 1.500 886
888 3 237.051 287.019 18.713 1.800 887
889 3 242.143 289.734 19.560 1.680 888
890 3 255.886 277.590 29.488 1.215 889
891 3 246.773 271.165 26.705 1.500 890
892 3 253.909 274.399 30.452 1.800 891
893 3 250.303 271.645 28.056 1.500 892
894 3 240.230 289.286 26.373 1.500 889
895 3 249.729 291.283 26.749 1.500 894
896 3 253.798 286.761 35.783 1.500 895
897 3 256.234 288.874 27.731 1.800 896
898 3 264.019 287.020 29.876 1.500 897
899 3 268.195 286.635 29.674 1.843 898
900 3 273.241 283.057 28.826 1.500 899
901 3 279.997 280.834 31.796 1.012 900
902 3 278.276 273.406 31.599 1.200 901
903 3 274.025 271.896 35.665 0.900 902
904 3 215.577 292.686 16.046 2.100 885
905 3 219.638 296.528 8.213 3.000 904
906 3 217.504 297.885 6.915 1.200 905
907 3 218.660 304.559 9.405 1.500 906
908 3 223.785 302.722 5.046 1.500 907
909 3 219.923 309.438 9.535 1.800 908
910 3 213.141 306.458 6.960 1.200 909
911 3 207.858 310.924 12.343 1.200 910
912 3 216.364 312.646 9.607 1.500 911
913 3 212.577 309.721 14.621 1.200 912
914 3 221.565 306.310 8.165 1.800 909
915 3 227.773 307.530 13.980 1.800 914
916 3 227.724 307.249 13.780 1.800 915
917 3 220.792 314.984 7.939 2.100 916
918 3 228.742 314.031 11.077 2.100 917
919 3 233.561 314.662 10.512 1.500 918
920 3 232.950 317.146 14.690 0.750 919
921 3 215.695 317.493 11.538 0.750 920
922 3 220.347 314.513 12.540 0.750 920
923 3 227.411 318.357 14.621 1.500 919
924 3 240.675 319.022 11.340 1.500 923
925 3 234.856 325.561 11.655 1.500 924
926 3 228.884 325.493 11.232 1.500 925
927 3 222.661 300.919 11.901 2.100 904
928 3 231.646 295.955 14.018 1.800 927
929 3 231.571 298.607 21.417 2.400 928
930 3 246.287 298.379 15.075 1.200 929
931 3 245.262 297.298 23.918 1.200 930
932 3 254.243 295.488 19.698 1.500 931
933 3 259.804 299.750 22.336 1.800 932
934 3 265.373 297.805 24.017 1.500 933
935 3 274.045 301.385 25.856 1.500 934
936 3 277.299 301.100 29.950 1.659 935
937 3 286.739 300.721 34.774 1.440 936
938 3 240.750 306.911 22.294 1.800 930
939 3 248.710 305.965 21.357 1.800 938
940 3 255.696 313.650 22.396 1.800 939
941 3 250.606 320.060 16.315 1.800 940
942 3 244.416 322.051 20.192 1.728 941
943 3 250.286 324.233 16.857 1.440 942
944 3 261.111 317.153 18.584 1.500 941
945 3 267.844 323.129 16.702 1.500 944
946 3 264.472 322.320 13.249 1.200 945
947 3 271.485 324.289 13.008 1.440 946
948 3 271.884 328.498 14.408 1.843 947
949 3 279.438 327.977 14.183 1.500 948
950 3 278.873 331.636 13.692 1.920 949
951 3 274.922 333.488 20.006 0.750 950
952 3 280.528 328.665 15.068 1.440 950
953 3 286.565 326.517 19.217 1.008 952
954 3 260.424 303.558 19.449 2.400 939
955 3 265.332 307.729 19.777 1.500 954
956 3 265.111 308.301 23.386 1.500 955
957 3 272.519 309.309 22.724 1.500 956
958 3 272.702 307.369 22.056 1.500 957
959 3 274.877 308.910 26.695 1.215 958
960 3 283.864 311.158 28.718 1.215 959
961 3 284.745 310.859 28.367 1.500 960
962 3 297.508 310.689 32.315 1.500 961
963 3 277.516 316.324 25.111 1.500 959
964 3 276.635 317.932 22.048 1.500 963
965 3 283.723 315.970 26.731 1.800 964
966 3 290.670 316.897 23.206 1.200 965
967 3 289.304 318.407 29.559 1.440 966
968 3 76.047 252.229 -29.912 6.840 801
969 3 69.178 251.887 -29.244 1.012 968
970 3 48.578 254.222 -32.286 1.500 969
971 3 43.440 254.899 -34.340 1.500 970
972 3 46.462 251.787 -34.580 1.800 971
973 3 32.754 250.713 -37.659 1.800 972
974 3 82.036 263.115 -27.038 6.840 968
975 3 82.108 263.469 -26.695 6.480 974
976 3 54.803 264.917 -23.989 1.690 975
977 3 44.657 271.253 -28.296 1.500 976
978 3 40.635 264.400 -29.471 1.800 977
979 3 29.559 263.069 -34.694 1.500 978
980 3 17.904 264.038 -36.752 1.500 979
981 3 22.537 263.104 -30.312 1.500 980
982 3 39.978 265.044 -29.626 1.800 977
983 3 35.574 273.393 -28.865 1.680 982
984 3 39.676 273.445 -23.421 1.500 983
985 3 32.150 273.992 -27.380 1.500 984
986 3 25.107 278.426 -33.723 1.680 985
987 3 29.056 278.366 -32.554 1.500 986
988 3 26.331 280.212 -30.526 0.675 987
989 3 24.717 281.256 -35.924 0.720 988
990 3 73.230 273.597 -31.292 6.480 975
991 3 76.083 278.555 -28.760 6.840 990
992 3 54.233 287.192 -26.993 1.200 991
993 3 56.434 285.496 -26.287 1.500 992
994 3 52.967 283.928 -32.031 1.200 993
995 3 48.102 286.562 -29.765 1.080 994
996 3 45.822 287.899 -24.359 1.500 995
997 3 46.352 286.061 -29.895 0.720 996
998 3 36.030 286.086 -28.422 0.750 997
999 3 35.681 291.880 -30.735 0.750 998
1000 3 73.707 279.541 -26.173 6.840 991
1001 3 72.723 290.752 -23.130 5.875 1000
1002 3 74.953 301.171 -18.932 6.450 1001
1003 3 76.830 315.669 -15.195 4.355 1002
1004 3 68.469 328.849 -10.135 3.600 1003
1005 3 84.687 328.479 -3.307 0.768 1004
1006 3 66.476 329.243 -7.712 3.600 1004
1007 3 63.816 333.365 -6.689 3.456 1006
1008 3 52.695 330.143 -2.978 1.012 1007
1009 3 48.521 334.094 4.066 1.440 1008
1010 3 29.273 338.785 4.723 0.900 1009
1011 3 23.714 346.545 7.268 0.750 1010
1012 3 30.084 342.539 13.567 1.440 1011
1013 3 15.752 345.656 13.271 1.536 1012
1014 3 59.021 335.787 3.453 3.456 1007
1015 3 62.044 341.716 3.105 0.600 1014
1016 3 47.042 348.374 6.685 2.700 1014
1017 3 43.893 356.532 5.953 3.226 1016
1018 3 39.099 359.743 13.106 2.400 1017
1019 3 23.562 371.273 16.523 1.536 1018
1020 3 15.327 367.531 16.966 1.800 1019
1021 3 12.013 374.389 18.613 1.500 1020
1022 3 8.102 377.492 26.394 1.920 1021
1023 3 12.164 382.850 28.932 1.920 1022
1024 3 32.363 359.024 10.910 1.500 1018
1025 3 43.977 370.017 20.820 1.800 1024
1026 3 38.026 367.912 17.297 2.400 1025
1027 3 50.778 374.422 23.940 2.100 1026
1028 3 57.036 375.237 30.102 1.440 1027
1029 3 52.489 377.879 29.997 1.800 1028
1030 3 55.600 381.139 27.545 1.500 1029
1031 3 49.577 381.230 30.977 1.200 1030
1032 3 59.271 387.619 26.126 1.500 1031
1033 3 49.021 369.123 27.806 1.690 1027
1034 3 52.573 372.256 33.494 1.200 1033
1035 3 57.880 371.542 29.484 1.680 1034
1036 3 63.861 376.053 32.254 1.106 1035
1037 3 61.164 376.050 32.768 1.382 1036
1038 3 68.903 381.376 33.121 1.458 1037
1039 3 67.977 380.185 34.358 1.200 1038
1040 3 98.063 315.795 -12.540 6.048 1002
1041 3 106.085 314.557 -10.724 5.100 1040
1042 3 110.934 330.878 -9.970 2.700 1041
1043 3 108.739 339.637 -17.070 1.800 1042
1044 3 109.616 341.933 -10.907 2.100 1043
1045 3 108.791 348.750 -11.751 1.500 1044
1046 3 106.082 351.970 -16.454 1.680 1045
1047 3 101.020 357.604 -15.572 1.800 1046
1048 3 112.657 329.425 -7.047 3.000 1042
1049 3 123.960 332.373 -9.644 2.400 1048
1050 3 122.612 338.718 -10.356 2.640 1049
1051 3 132.392 334.557 -2.673 2.400 1050
1052 3 122.169 344.484 -7.759 2.640 1051
1053 3 132.157 345.413 -7.290 1.800 1052
1054 3 135.669 347.491 -1.793 2.100 1053
1055 3 135.359 349.717 -5.461 2.640 1054
1056 3 138.468 348.171 -5.729 2.400 1055
1057 3 141.939 353.459 -5.967 2.100 1056
1058 3 126.774 351.323 -10.380 2.400 1057
1059 3 142.767 351.107 -2.866 1.500 1058
1060 3 153.475 351.302 -6.333 1.728 1059
1061 3 152.896 354.784 -8.902 1.500 1060
1062 3 162.339 352.304 -3.164 1.800 1061
1063 3 160.653 352.005 -6.102 1.800 1062
1064 3 162.362 353.518 -7.752 1.440 1063
1065 3 175.872 356.844 1.277 1.536 1064
1066 3 173.722 355.657 -7.810 1.536 1065
1067 3 135.190 348.998 -3.045 2.400 1058
1068 3 132.813 356.893 -5.250 2.304 1067
1069 3 140.104 355.638 -5.294 2.400 1068
1070 3 140.441 360.225 -5.356 2.160 1069
1071 3 134.531 361.731 -7.785 1.500 1070
1072 3 143.530 365.857 -14.096 1.500 1071
1073 3 155.453 365.419 -12.576 1.500 1072
1074 3 155.014 369.894 -13.503 1.094 1073
1075 3 168.174 368.043 -20.239 1.152 1074
1076 3 169.095 369.067 -18.524 1.200 1075
1077 3 169.249 365.967 -17.127 1.200 1076
1078 3 178.993 366.879 -10.460 0.720 1077
1079 3 190.379 365.430 -12.402 0.750 1078
1080 3 186.577 363.920 -10.336 0.750 1079
1081 3 147.994 372.833 -8.605 1.680 1072
1082 3 139.646 369.725 -14.003 2.100 1081
1083 3 136.985 370.856 -19.697 1.597 1082
1084 3 136.565 374.073 -20.756 0.768 1083
1085 3 125.365 377.833 -12.066 0.720 1084
1086 3 128.060 378.255 -8.160 0.768 1085
1087 3 132.647 376.271 -17.940 1.597 1083
1088 3 125.493 379.107 -12.239 1.680 1087
1089 3 121.963 380.037 -11.765 1.690 1088
1090 3 118.967 378.729 -8.155 1.500 1089
1091 3 120.117 381.715 2.482 0.400 1090
1092 3 108.805 384.914 4.834 0.691 1091
1093 3 113.137 379.143 -2.705 1.500 1090
1094 3 108.906 380.147 5.075 1.500 1093
1095 3 94.705 380.761 1.546 1.800 1094
1096 3 153.078 370.983 -19.078 1.500 1082
1097 3 154.267 373.104 -17.909 1.200 1096
1098 3 145.651 376.853 -11.436 1.500 1097
1099 3 151.863 373.641 -8.228 1.200 1098
1100 3 148.085 375.173 -4.975 0.600 1099
1101 3 145.811 375.913 -2.465 0.750 1100
1102 3 158.293 371.498 -13.824 1.500 1096
1103 3 157.620 367.456 -19.313 1.500 1102
1104 3 160.582 372.989 -17.012 1.800 1103
1105 3 168.504 373.897 -18.900 1.475 1104
1106 3 168.304 375.961 -16.354 0.506 1105
1107 3 169.258 375.807 -15.491 0.750 1106
1108 3 169.646 372.327 -10.151 0.768 1107
1109 3 165.241 375.615 -5.799 0.768 1108
1110 3 160.679 374.688 -18.248 1.475 1105
1111 3 167.799 368.785 -17.293 1.597 1110
1112 3 175.154 373.840 -15.550 1.500 1111
1113 3 166.171 370.536 -11.430 1.215 1112
1114 3 175.097 368.148 -12.880 1.500 1113
1115 3 179.894 372.567 -11.643 1.440 1114
1116 3 131.101 321.367 -5.008 3.024 1041
1117 3 136.667 321.207 -0.937 3.000 1116
1118 3 135.785 324.941 -1.673 2.880 1117
1119 3 137.210 322.477 -4.397 0.900 1118
1120 3 151.264 322.774 -2.876 1.500 1119
1121 3 161.387 320.119 0.599 1.800 1120
1122 3 172.249 323.407 -3.070 1.728 1121
1123 3 165.322 318.232 0.517 0.750 1122
1124 3 171.911 313.770 3.397 0.720 1123
1125 3 171.777 320.277 1.235 1.728 1122
1126 3 181.033 320.736 3.150 1.500 1125
1127 3 194.680 321.726 9.980 1.500 1126
1128 3 196.358 318.114 2.739 0.911 1127
1129 3 198.695 319.378 7.995 1.593 1128
1130 3 144.554 322.905 -4.759 2.880 1118
1131 3 151.417 326.017 -5.371 2.419 1130
1132 3 154.173 326.365 -1.186 2.700 1131
1133 3 165.981 329.316 0.712 1.500 1132
1134 3 173.727 330.247 -0.938 1.500 1133
1135 3 183.048 336.113 0.210 1.500 1134
1136 3 188.917 328.851 2.199 1.500 1135
1137 3 197.697 327.012 3.734 1.800 1136
1138 3 217.544 326.590 2.237 1.536 1137
1139 3 207.461 329.346 2.280 1.800 1137
1140 3 219.047 334.792 7.880 2.100 1139
1141 3 215.860 332.132 12.425 1.800 1140
1142 3 224.605 333.301 2.786 1.800 1141
1143 3 239.814 336.782 10.202 1.800 1142
1144 3 249.100 336.336 12.859 1.500 1143
1145 3 250.088 332.919 5.250 1.344 1144
1146 3 247.652 331.510 11.198 0.750 1145
1147 3 165.709 332.440 -8.790 2.100 1133
1148 3 175.217 336.942 -9.044 1.800 1147
1149 3 170.587 341.931 0.793 1.139 1148
1150 3 164.190 340.387 4.620 1.200 1149
1151 3 162.901 343.929 5.785 1.440 1150
1152 3 172.873 347.305 -1.038 1.500 1151
1153 3 171.743 344.874 1.144 1.597 1152
1154 3 179.053 352.839 -4.522 1.440 1153
1155 3 172.367 340.082 -3.463 1.800 1148
1156 3 188.434 339.554 0.163 1.440 1155
1157 3 202.664 339.050 2.362 1.440 1156
1158 3 197.670 342.751 0.016 1.800 1157
1159 3 209.581 345.076 0.092 1.800 1158
1160 3 207.303 341.966 -7.167 1.500 1159
1161 3 215.585 343.058 -1.052 1.800 1160
1162 3 214.845 340.794 2.565 2.100 1161
1163 3 183.758 345.139 -6.308 1.800 1155
1164 3 189.849 344.820 -8.358 2.400 1163
1165 3 190.580 345.307 -6.810 1.500 1164
1166 3 197.196 348.009 -0.799 2.400 1165
1167 3 200.321 349.793 -4.367 1.440 1166
1168 3 196.957 357.141 -2.995 0.750 1167
1169 3 205.909 348.509 -4.131 1.800 1167
1170 3 204.868 352.432 -8.350 1.344 1169
1171 3 202.736 355.749 -9.101 1.475 1170
1172 3 206.417 355.505 -10.621 0.768 1171
1173 3 208.860 356.489 -7.904 0.768 1172
1174 3 208.365 356.377 -14.192 0.720 1172
1175 3 210.977 353.387 -18.820 0.750 1174
1176 3 206.274 360.391 -11.455 0.600 1175
1177 3 202.746 361.340 -11.316 0.750 1176
1178 3 195.020 360.751 -14.167 0.750 1177
1179 3 207.691 349.648 -8.603 1.500 1170
1180 3 215.396 354.382 -4.446 1.200 1179
1181 3 212.099 351.720 -3.729 1.800 1180
1182 3 217.277 356.783 -8.097 1.200 1181
1183 3 220.095 351.997 -5.267 1.500 1182
1184 3 224.442 346.661 -5.034 1.500 1183
1185 3 234.725 350.597 -2.220 1.728 1184
1186 3 233.120 349.578 -9.291 1.200 1185
1187 3 234.705 347.499 -8.757 0.750 1186
1188 3 230.947 346.894 -12.275 0.675 1187
1189 3 248.036 346.208 -7.421 0.768 1188
1190 3 251.086 346.132 -9.338 0.750 1189
1191 3 236.592 349.450 -4.184 1.728 1185
1192 3 238.015 353.946 -9.161 1.500 1191
1193 3 247.705 355.158 -7.735 1.800 1192
1194 3 241.318 351.776 -11.641 1.800 1193
1195 3 234.044 356.894 -9.827 1.500 1194
1196 3 229.834 360.197 -10.048 1.500 1195
1197 3 -8.692 41.387 -33.692 8.640 1
1198 3 -1.548 22.728 -43.193 8.280 1197
1199 3 -9.720 0.086 -43.150 8.280 1198
1200 3 9.041 -18.249 -48.269 7.200 1199
1201 3 8.158 -33.958 -44.808 7.500 1200
1202 3 16.867 -50.844 -43.820 9.704 1201
1203 3 25.966 -79.222 -35.910 7.500 1202
1204 3 35.095 -101.666 -34.326 7.500 1203
1205 3 50.294 -118.425 -31.901 9.000 1204
1206 3 64.907 -145.229 -28.702 8.294 1205
1207 3 76.447 -165.910 -24.133 8.640 1206
1208 3 92.715 -180.774 -26.743 7.800 1207
1209 3 98.319 -190.498 -27.059 7.800 1208
1210 3 112.695 -193.277 -26.342 1.555 1209
1211 3 124.177 -189.831 -19.570 1.200 1210
1212 3 134.113 -188.788 -11.628 1.500 1211
1213 3 141.296 -185.752 -10.551 1.500 1212
1214 3 125.882 -195.731 -11.489 1.555 1210
1215 3 140.157 -195.677 -16.208 2.100 1214
1216 3 148.952 -198.293 -11.691 1.680 1215
1217 3 108.194 -200.334 -19.328 7.800 1209
1218 3 100.404 -200.295 -20.094 6.120 1217
1219 3 113.113 -210.775 -19.444 6.120 1218
1220 3 126.243 -207.715 -16.628 2.074 1219
1221 3 143.824 -205.566 -9.890 2.160 1220
1222 3 157.477 -207.456 -9.846 1.728 1221
1223 3 165.575 -207.707 -3.085 2.100 1222
1224 3 180.639 -216.226 1.209 2.100 1223
1225 3 191.700 -217.203 7.330 1.500 1224
1226 3 196.410 -214.105 7.716 1.440 1225
1227 3 155.625 -206.054 -1.738 2.400 1221
1228 3 176.853 -199.285 -2.737 1.728 1227
1229 3 187.526 -201.897 -0.457 1.800 1228
1230 3 196.529 -206.345 13.900 2.016 1229
1231 3 216.752 -212.837 4.727 1.800 1230
1232 3 205.333 -213.453 10.101 1.500 1231
1233 3 216.127 -207.605 18.635 1.728 1231
1234 3 229.462 -203.883 21.342 1.728 1233
1235 3 220.848 -194.611 26.808 1.350 1234
1236 3 124.321 -218.704 -21.674 6.739 1219
1237 3 124.092 -222.350 -18.605 6.739 1236
1238 3 152.579 -213.947 -17.248 0.720 1237
1239 3 156.209 -223.881 -9.342 1.500 1238
1240 3 148.862 -221.678 -3.917 1.500 1239
1241 3 118.334 -225.780 -15.411 6.048 1237
1242 3 141.346 -229.253 -10.723 1.728 1241
1243 3 164.136 -249.906 -4.094 1.500 1242
1244 3 174.840 -250.174 -4.384 1.800 1243
1245 3 177.112 -258.536 1.411 1.800 1244
1246 3 174.351 -258.158 3.130 1.800 1245
1247 3 185.466 -263.080 8.162 1.500 1246
1248 3 195.699 -270.763 9.493 1.800 1247
1249 3 202.792 -273.489 13.354 2.100 1248
1250 3 123.963 -236.826 -23.202 7.200 1241
1251 3 132.568 -247.753 -19.965 7.200 1250
1252 3 158.547 -248.530 -11.962 1.200 1251
1253 3 154.411 -252.195 -15.822 1.382 1252
1254 3 125.555 -248.997 -19.748 5.760 1251
1255 3 128.484 -262.238 -14.855 4.680 1254
1256 3 134.430 -265.312 -20.075 4.680 1255
1257 3 157.813 -267.515 -17.090 1.012 1256
1258 3 140.283 -273.821 -21.848 4.778 1256
1259 3 144.749 -287.329 -20.789 3.600 1258
1260 3 151.925 -292.472 -21.331 3.600 1259
1261 3 173.365 -293.554 -23.862 1.080 1260
1262 3 178.884 -298.199 -17.042 1.500 1261
1263 3 183.554 -300.631 -15.478 1.500 1262
1264 3 159.468 -296.064 -20.070 3.300 1260
1265 3 153.089 -308.792 -22.402 5.100 1264
1266 3 157.420 -312.583 -18.038 5.100 1265
1267 3 172.202 -310.482 -17.473 2.100 1266
1268 3 160.581 -323.046 -28.010 4.800 1266
1269 3 163.000 -332.849 -34.168 4.200 1268
1270 3 162.270 -345.144 -28.386 4.500 1269
1271 3 160.546 -351.979 -34.670 3.900 1270
1272 3 158.026 -362.110 -35.333 3.300 1271
1273 3 163.692 -375.542 -36.263 2.700 1272
1274 3 175.787 -384.138 -35.661 2.400 1273
1275 3 178.208 -394.313 -35.318 2.304 1274
1276 3 190.245 -397.189 -35.277 2.205 1275
1277 3 192.306 -405.836 -29.083 1.800 1276
1278 3 203.593 -411.891 -30.180 1.500 1277
1279 3 201.014 -421.621 -32.070 1.800 1278
1280 3 204.541 -426.934 -31.187 1.800 1279
1281 3 202.548 -439.805 -26.988 0.800 1280
1282 3 154.949 -388.353 -36.668 1.500 1274
1283 3 158.537 -398.539 -32.067 1.800 1282
1284 3 156.557 -406.719 -33.209 1.800 1283
1285 3 165.784 -402.163 -35.716 1.800 1284
1286 3 157.097 -408.527 -34.926 1.500 1285
1287 3 160.882 -417.414 -29.314 1.500 1286
1288 3 163.487 -425.967 -26.145 1.500 1287
1289 3 173.805 -428.898 -31.710 1.440 1288
1290 3 170.453 -431.966 -31.948 1.800 1289
