# Supplementary material for: Adaptations during Maturation in an Identified Honeybee Interneuron Responsive to Waggle Dance Vibration Signals
Source: eNeuro. 2019 Sep 5;6(5):ENEURO.0454-18.2019. doi: 10.1523/ENEURO.0454-18.2019 (PMC6731536; doi:10.1523/ENEURO.0454-18.2019)
Supplement: Extended Data 1 — This ZIP file contains all the code used to generate the results of this publication. The code is organized into two folders: (1) GJEphys-master, which contains code for analyzing and plotting electrophysiology data and (2) GJMorph-master, which contains code for analyzing morphology data. Download Extended Data 1, ZIP file. [file sup_enu-eN-NWR-0454-18-s02.zip › Reg-MaxS-1.1/TestFiles/HSN-fluoro01.CNGNoiseStd2RandTrans3.swc]

#  SWC to SWC conversion from L-Measure. Sridevi Polavaram: spolavar@gmu.edu
#  Original fileName:/cng_repository/Soumya/LM_Automated_Testing_Enviornment/Test_Lm3.7.2_11022011_SG_Linux_NMOConv8/TestResults/LoadTest/test_52/HSN-fluoro01.CNG.swc
# 
#  Original file HSN-fluoro01.swc edited using StdSwc version 1.31 on 5/31/11.
#  Irregularities and fixes documented in HSN-fluoro01.swc.std.  See StdSwc1.31.doc for more information.
# 
#  HSN neuron (lobula place tangential cells, LPTC) from Calliphora vicina
#  identification by response properties, in vivo Alexa injection, 2-photon-microscopy imaging, x63 objective, multiple image tiles
#  reconstructed and processed with Matlab and the TREES toolbox http://www.treestoolbox.org
#  scaling 1:1:1 um
#   Max Planck Institute of Neurobiology, Martinsried, Germany
#   Systems and Computational Neuroscience, Alexander Borst
#   published in "The morphological identity of insect dendrites" Cuntz H, Forstner F, Haag J, Borst A. PMID 19112481
#  SCALE 1.0 1.0 1.0 
# 
1 1 102.939 136.523 86.161 6.912 -1
2 1 103.276 134.431 90.831 6.912 1
3 1 99.016 139.625 83.673 6.912 1
4 3 91.442 126.634 101.408 2.100 1
5 3 88.479 116.621 108.977 6.420 4
6 3 83.595 109.420 115.200 8.640 5
7 3 71.883 102.086 118.099 13.312 6
8 3 84.963 97.429 120.755 15.974 7
9 3 80.207 92.680 124.972 14.930 8
10 3 85.777 93.385 126.576 8.294 9
11 3 93.699 143.502 85.834 6.912 1
12 3 86.044 147.566 81.390 6.221 11
13 3 78.648 159.970 75.896 7.560 12
14 3 75.985 168.447 70.493 6.300 13
15 3 62.272 182.945 62.777 8.294 14
16 3 68.280 197.965 51.297 8.280 15
17 3 70.721 200.770 50.785 9.331 16
18 3 51.891 212.416 54.428 1.800 17
19 3 48.675 209.947 52.660 1.500 18
20 3 40.809 206.907 54.880 0.900 19
21 3 40.669 200.646 57.455 1.200 20
22 3 36.812 211.299 50.539 1.500 19
23 3 33.542 215.501 53.455 1.500 22
24 3 39.330 216.021 47.383 0.900 23
25 3 42.601 220.772 47.451 0.750 24
26 3 45.805 216.627 43.687 0.750 25
27 3 32.126 216.356 54.862 1.500 23
28 3 30.152 212.778 58.366 0.720 27
29 3 21.130 207.841 60.261 0.600 28
30 3 25.639 216.089 59.315 1.500 27
31 3 12.539 215.531 49.654 1.500 30
32 3 9.615 217.076 56.450 2.100 31
33 3 3.350 220.079 57.402 1.500 32
34 3 -11.276 211.061 58.597 1.500 33
35 3 -6.034 211.779 58.220 1.440 34
36 3 -17.312 211.981 63.257 0.675 35
37 3 -22.819 213.248 72.009 0.750 36
38 3 -21.937 215.769 70.177 1.080 37
39 3 -14.039 208.402 67.985 1.500 35
40 3 -17.815 205.142 74.901 0.900 39
41 3 -18.162 203.775 77.713 1.200 40
42 3 5.766 220.325 49.809 2.100 32
43 3 0.074 224.654 50.537 1.500 42
44 3 -15.215 227.870 54.296 1.800 43
45 3 -4.418 236.460 47.195 1.080 44
46 3 -20.405 225.911 56.337 1.800 44
47 3 -22.533 226.826 56.861 1.500 46
48 3 -28.067 228.751 59.571 1.500 47
49 3 -39.884 232.802 61.057 1.800 48
50 3 -39.707 240.041 62.688 1.440 49
51 3 -49.125 234.902 66.563 1.200 49
52 3 -55.954 234.494 69.358 1.690 51
53 3 -59.451 231.755 77.068 1.012 52
54 3 -62.127 233.059 79.123 0.768 53
55 3 -57.813 230.683 79.249 1.440 54
56 3 -66.023 239.810 73.672 1.125 52
57 3 -77.626 236.780 78.242 0.750 56
58 3 -76.897 236.565 81.269 0.720 57
59 3 -77.153 242.750 78.216 0.750 58
60 3 -77.840 234.897 79.823 0.720 58
61 3 -93.242 233.371 82.669 0.600 60
62 3 -79.897 234.838 83.964 0.600 60
63 3 -36.809 230.830 65.797 1.800 48
64 3 -41.333 228.593 69.038 1.843 63
65 3 -46.160 227.212 73.110 1.728 64
66 3 -54.749 224.886 79.597 1.500 65
67 3 -53.251 229.370 82.886 1.800 66
68 3 -52.283 229.685 85.711 1.500 67
69 3 -55.819 225.969 84.853 1.500 68
70 3 -61.437 222.365 89.071 1.800 69
71 3 -60.104 219.891 88.336 1.500 70
72 3 -60.099 222.295 92.704 1.680 71
73 3 -61.489 219.158 89.350 1.500 72
74 3 -65.826 219.703 91.735 1.800 73
75 3 -66.895 216.908 92.848 0.750 74
76 3 68.360 211.641 43.217 9.331 17
77 3 90.802 212.805 41.130 1.080 76
78 3 95.282 212.342 39.269 1.440 77
79 3 101.565 211.436 39.484 1.500 78
80 3 106.682 205.463 36.641 1.500 79
81 3 113.593 207.510 36.521 1.500 80
82 3 112.641 208.017 37.843 1.500 81
83 3 112.974 207.985 35.544 1.500 82
84 3 110.482 206.436 37.289 1.200 83
85 3 117.578 209.295 36.275 1.500 84
86 3 125.804 211.504 33.287 1.500 85
87 3 105.339 205.925 41.645 1.500 80
88 3 112.586 207.993 37.322 1.200 87
89 3 102.700 201.247 45.823 1.500 88
90 3 97.394 191.792 50.515 1.344 89
91 3 100.361 200.892 41.676 1.500 89
92 3 106.646 203.062 36.807 1.200 88
93 3 121.220 203.117 38.245 1.200 92
94 3 119.553 200.210 38.151 1.500 93
95 3 113.621 197.287 42.798 1.500 94
96 3 116.316 200.313 47.562 1.500 95
97 3 110.740 197.868 46.585 1.800 96
98 3 107.909 194.076 47.024 1.500 97
99 3 109.835 189.826 46.875 1.200 98
100 3 113.190 189.668 50.295 1.800 99
101 3 106.323 186.202 52.947 1.500 100
102 3 108.910 186.510 52.583 1.440 101
103 3 71.864 214.221 42.807 9.331 76
104 3 73.878 221.461 34.331 9.331 103
105 3 64.464 229.364 30.547 6.480 104
106 3 50.954 225.936 35.458 0.759 105
107 3 52.905 234.075 33.278 6.480 105
108 3 68.507 234.643 25.382 0.720 107
109 3 49.796 234.756 31.908 6.480 107
110 3 63.476 239.948 26.706 1.200 109
111 3 48.875 241.327 36.398 5.700 109
112 3 37.494 235.106 34.810 1.536 111
113 3 47.842 241.029 26.005 5.700 111
114 3 42.092 240.375 25.077 5.760 113
115 3 41.993 244.684 18.438 5.400 114
116 3 53.040 251.462 18.522 1.200 115
117 3 54.877 251.937 15.213 0.750 116
118 3 60.682 253.755 10.830 0.720 117
119 3 51.754 253.695 10.360 1.008 117
120 3 57.755 258.808 9.188 0.720 119
121 3 42.675 248.987 17.501 5.400 115
122 3 24.704 243.717 24.151 1.350 121
123 3 16.577 239.174 28.189 1.920 122
124 3 39.785 249.243 19.269 5.400 121
125 3 36.915 252.097 17.139 6.120 124
126 3 35.530 261.943 10.753 1.125 125
127 3 42.047 261.145 10.653 0.750 126
128 3 44.097 262.931 9.632 0.750 127
129 3 49.617 265.719 10.295 0.750 128
130 3 26.732 254.366 17.596 6.120 125
131 3 14.966 252.510 25.501 3.960 130
132 3 -4.885 255.676 30.198 3.650 131
133 3 -15.503 261.262 31.532 4.080 132
134 3 -31.770 258.972 41.630 1.215 133
135 3 -42.522 254.530 45.499 1.382 134
136 3 -52.547 254.592 49.400 1.500 135
137 3 -30.427 265.157 31.969 4.080 133
138 3 -38.923 267.632 34.428 3.600 137
139 3 -45.698 262.876 42.781 0.450 138
140 3 -45.948 272.192 36.119 3.600 138
141 3 -60.921 270.739 41.640 1.440 140
142 3 -47.018 275.451 38.151 3.600 140
143 3 -38.897 281.066 34.136 1.200 142
144 3 -50.205 276.486 39.535 3.600 142
145 3 -58.401 281.974 43.401 2.700 144
146 3 -64.395 278.636 48.687 1.800 145
147 3 -67.679 280.898 47.736 1.500 146
148 3 -68.350 283.042 48.213 1.800 147
149 3 -71.663 282.867 50.922 1.500 148
150 3 -73.574 280.587 54.330 1.500 149
151 3 -77.268 279.219 54.280 1.500 150
152 3 -81.806 280.828 53.739 1.382 151
153 3 -90.387 280.216 58.431 1.500 151
154 3 -94.147 279.136 62.502 1.080 153
155 3 -91.417 280.684 58.287 0.750 154
156 3 -85.717 281.808 60.742 1.500 153
157 3 -95.257 280.812 62.198 1.200 156
158 3 -103.387 274.828 66.726 1.800 157
159 3 -108.647 274.438 66.607 0.750 158
160 3 -112.097 277.975 65.640 1.536 158
161 3 -98.852 272.214 66.635 0.900 157
162 3 -102.847 274.116 67.595 0.750 161
163 3 -99.231 271.113 70.498 0.768 162
164 3 -50.569 282.295 38.456 3.600 144
165 3 -59.913 287.646 39.296 3.600 164
166 3 -58.151 291.520 41.709 1.080 165
167 3 -65.035 289.208 41.582 3.600 165
168 3 -70.057 294.028 43.430 3.456 167
169 3 -58.679 296.136 37.989 0.750 168
170 3 -71.371 292.325 48.439 3.456 168
171 3 -66.392 303.340 44.137 1.382 170
172 3 -71.242 304.574 37.213 1.500 171
173 3 -76.517 307.111 38.660 1.500 172
174 3 -72.374 311.921 36.641 1.344 173
175 3 -75.882 311.950 33.680 1.200 174
176 3 -75.600 312.157 36.177 1.800 175
177 3 -77.360 311.221 36.428 0.768 176
178 3 -64.320 303.044 37.591 1.500 171
179 3 -61.178 303.507 38.846 0.720 178
180 3 -65.309 305.882 38.428 1.500 178
181 3 -55.472 307.582 33.632 0.720 180
182 3 -63.420 307.052 33.635 1.500 180
183 3 -60.495 311.841 33.021 1.500 182
184 3 -55.872 309.774 27.861 1.344 183
185 3 -62.484 313.321 30.860 0.750 184
186 3 -68.345 294.923 40.390 3.456 170
187 3 -73.895 293.219 44.266 3.600 186
188 3 -82.304 294.647 48.627 0.900 187
189 3 -97.403 293.855 54.151 0.750 188
190 3 -97.052 292.504 53.829 1.200 189
191 3 -100.120 301.032 52.953 1.500 190
192 3 -101.854 298.141 51.723 1.200 191
193 3 -103.456 297.653 52.430 1.659 192
194 3 -100.032 291.093 53.686 1.200 190
195 3 -100.024 290.912 51.865 1.168 194
196 3 -107.154 287.241 60.594 0.750 195
197 3 -106.192 293.781 53.550 1.200 194
198 3 -114.117 290.943 58.826 1.200 197
199 3 -83.106 297.954 43.016 3.600 187
200 3 -94.137 301.866 46.096 3.000 199
201 3 -85.891 306.777 40.812 1.500 200
202 3 -91.728 313.242 41.616 1.800 201
203 3 -91.373 316.660 39.438 1.680 202
204 3 -103.354 317.089 38.847 1.536 203
205 3 -109.857 323.733 32.249 1.920 204
206 3 -118.929 322.931 30.572 1.800 205
207 3 -112.846 323.822 28.917 1.680 206
208 3 -120.252 321.819 28.129 1.500 207
209 3 -118.979 324.332 21.275 1.500 208
210 3 -115.336 326.476 18.503 1.500 209
211 3 -118.219 327.572 19.361 1.200 210
212 3 -122.672 325.631 21.623 1.500 211
213 3 -127.010 322.439 24.412 1.215 212
214 3 -89.297 306.992 38.906 3.000 200
215 3 -96.039 304.956 46.026 0.675 214
216 3 -89.089 305.304 42.527 3.000 214
217 3 -106.363 306.517 41.055 2.592 216
218 3 -113.111 307.955 47.793 1.475 217
219 3 -126.266 306.325 53.501 1.500 218
220 3 -128.501 307.744 57.911 1.500 219
221 3 -122.850 306.528 55.946 1.352 219
222 3 -127.016 302.163 60.721 1.440 221
223 3 -108.421 307.653 42.694 2.592 217
224 3 -113.992 307.690 42.709 2.880 223
225 3 -122.675 306.973 47.797 2.100 224
226 3 -124.614 308.831 51.312 1.500 225
227 3 -125.562 308.846 53.214 1.500 226
228 3 -129.811 310.606 52.765 1.500 227
229 3 -131.236 310.981 47.681 1.536 228
230 3 -136.298 309.391 49.280 1.327 229
231 3 -146.071 306.972 59.785 1.440 230
232 3 -143.227 308.899 54.842 1.344 230
233 3 -156.354 313.024 59.142 1.500 232
234 3 -156.601 313.828 62.897 1.659 233
235 3 -167.374 314.899 63.502 1.613 234
236 3 -173.044 316.336 73.944 1.500 235
237 3 -179.342 315.925 72.642 1.500 236
238 3 -179.488 316.351 75.100 1.200 237
239 3 -183.931 322.627 75.834 1.500 238
240 3 -114.633 307.906 48.020 2.880 224
241 3 -122.620 313.481 47.268 2.592 240
242 3 -133.718 321.216 47.701 2.322 241
243 3 -137.155 321.985 45.219 2.074 242
244 3 -143.245 319.285 50.894 0.675 243
245 3 -146.159 320.572 55.255 0.750 244
246 3 -149.426 323.037 58.543 1.125 245
247 3 -155.693 321.961 59.620 0.600 246
248 3 -163.414 323.751 66.777 0.750 247
249 3 -164.391 325.471 65.354 0.600 248
250 3 -171.471 319.949 68.354 0.750 248
251 3 -143.390 325.856 47.584 2.074 243
252 3 -141.135 329.083 39.690 0.768 251
253 3 -131.820 330.258 37.081 0.720 252
254 3 -144.112 326.650 39.386 1.800 251
255 3 -142.546 326.523 35.852 1.800 254
256 3 -133.345 333.976 31.472 0.750 255
257 3 -148.366 331.606 35.156 1.500 255
258 3 -138.894 333.465 29.556 1.800 257
259 3 -139.707 331.904 25.478 1.500 258
260 3 -143.680 334.024 21.973 1.800 259
261 3 -138.315 333.177 17.611 2.100 260
262 3 -146.592 328.553 20.171 1.500 261
263 3 -147.237 327.202 18.672 1.500 262
264 3 -155.239 325.615 19.349 1.500 263
265 3 -151.846 325.086 17.769 1.500 264
266 3 -163.279 322.169 19.859 1.200 265
267 3 -162.949 320.772 22.784 1.440 266
268 3 -151.514 326.956 40.707 1.800 254
269 3 -150.185 326.087 38.914 1.475 268
270 3 -148.868 325.852 35.478 1.296 269
271 3 -149.161 324.708 34.098 1.500 270
272 3 -152.362 320.200 36.343 1.200 271
273 3 -155.540 320.100 34.264 1.500 272
274 3 -158.815 316.898 34.989 1.500 273
275 3 -153.855 325.097 33.098 1.500 270
276 3 -163.911 323.029 38.206 1.500 275
277 3 -158.389 323.319 33.201 1.500 275
278 3 -161.395 323.389 32.989 1.500 277
279 3 -164.251 319.330 29.610 1.536 278
280 3 -172.841 319.390 39.372 1.500 279
281 3 -187.304 312.568 45.304 1.200 280
282 3 -191.671 313.435 45.210 1.536 281
283 3 26.299 260.076 15.939 3.960 130
284 3 15.515 274.000 14.711 4.666 283
285 3 20.280 273.970 12.555 0.672 284
286 3 19.716 278.226 17.938 0.759 285
287 3 19.381 276.396 17.440 0.750 286
288 3 19.789 280.957 18.118 0.300 287
289 3 25.971 277.847 19.734 0.750 287
290 3 20.728 276.427 14.500 4.666 284
291 3 11.691 279.820 15.812 4.800 290
292 3 2.157 278.075 19.572 1.215 291
293 3 -1.617 280.787 21.744 1.500 292
294 3 -5.066 281.540 22.261 1.500 293
295 3 -13.596 282.948 28.930 1.800 294
296 3 -20.983 285.087 30.608 1.800 295
297 3 -28.344 290.341 30.216 2.100 296
298 3 -38.327 297.967 31.813 1.800 297
299 3 -39.299 309.249 30.910 1.500 298
300 3 -43.718 307.333 29.975 1.500 299
301 3 -42.779 313.692 33.116 1.536 300
302 3 7.822 283.608 12.657 4.800 291
303 3 10.992 287.172 13.255 0.600 302
304 3 19.714 292.555 14.024 0.675 303
305 3 18.359 288.886 15.320 0.691 304
306 3 28.848 293.714 20.631 0.675 305
307 3 3.953 292.786 15.885 4.800 302
308 3 4.848 293.049 17.955 6.300 307
309 3 9.320 296.326 14.077 1.200 308
310 3 7.807 297.420 15.028 6.300 308
311 3 8.849 307.515 10.836 2.074 310
312 3 11.145 311.512 12.905 1.800 311
313 3 16.667 311.090 12.873 1.500 312
314 3 17.348 317.581 9.213 1.613 313
315 3 17.540 314.967 11.295 1.536 314
316 3 18.088 312.983 10.314 1.440 315
317 3 13.132 314.017 7.935 1.800 312
318 3 7.859 314.974 11.868 1.800 317
319 3 16.105 319.970 4.756 1.500 318
320 3 15.143 315.296 9.912 1.500 319
321 3 12.210 318.893 5.296 1.800 320
322 3 13.997 319.772 6.238 1.500 321
323 3 14.898 325.600 3.019 1.500 322
324 3 17.603 325.754 3.656 1.500 323
325 3 21.238 328.275 2.439 1.500 324
326 3 20.703 330.376 3.109 1.037 325
327 3 17.621 329.786 3.227 0.720 326
328 3 20.031 334.284 -1.938 1.200 327
329 3 16.319 328.877 1.094 1.500 328
330 3 -0.059 299.904 17.742 6.300 310
331 3 -11.880 296.626 23.705 1.344 330
332 3 -3.577 302.453 18.399 6.300 330
333 3 -4.779 302.134 14.504 6.300 332
334 3 -12.594 303.285 21.914 0.675 333
335 3 -20.084 301.445 24.756 0.750 334
336 3 -3.456 308.795 14.532 6.300 333
337 3 -7.169 314.086 11.999 6.900 336
338 3 -17.622 318.025 12.564 3.600 337
339 3 -27.971 314.831 21.368 0.720 338
340 3 -30.829 318.517 25.676 0.750 339
341 3 -34.451 314.716 29.850 0.750 340
342 3 -25.205 307.102 24.458 0.720 341
343 3 -24.726 304.302 24.088 0.750 342
344 3 -22.015 316.477 14.132 3.600 338
345 3 -25.920 315.705 14.373 3.600 344
346 3 -28.629 323.601 15.048 1.352 345
347 3 -27.126 326.269 19.155 1.500 346
348 3 -23.111 325.722 13.859 0.720 347
349 3 -28.421 327.819 14.483 1.500 347
350 3 -33.476 327.172 14.771 1.200 349
351 3 -29.437 329.276 13.676 1.500 350
352 3 -35.582 330.123 16.819 1.800 351
353 3 -40.510 329.847 18.486 1.500 352
354 3 -31.834 332.446 14.142 1.200 353
355 3 -28.053 333.846 12.814 0.720 354
356 3 -32.190 330.722 15.343 1.500 353
357 3 -40.744 331.310 14.373 1.500 356
358 3 -39.468 332.400 14.666 1.500 357
359 3 -34.801 334.865 9.519 1.500 358
360 3 -35.400 334.757 10.388 1.800 359
361 3 -33.160 335.683 9.626 1.500 360
362 3 -41.560 333.501 9.615 1.200 358
363 3 -38.090 333.072 11.432 1.440 362
364 3 -45.289 337.091 7.209 1.500 363
365 3 -39.922 336.501 10.512 0.750 364
366 3 -28.429 319.062 17.059 3.600 345
367 3 -33.866 320.071 21.306 0.911 366
368 3 -35.535 317.926 24.313 1.200 367
369 3 -40.666 319.071 30.147 0.720 368
370 3 -32.171 323.158 17.070 3.600 366
371 3 -41.202 320.147 23.577 0.506 370
372 3 -43.101 319.747 24.531 0.720 371
373 3 -45.797 315.882 23.604 0.720 372
374 3 -45.396 315.449 23.088 0.672 373
375 3 -39.789 322.208 20.793 3.600 370
376 3 -46.606 328.191 22.411 3.000 375
377 3 -53.480 323.792 24.634 1.152 376
378 3 -57.629 322.983 22.082 1.125 377
379 3 -51.516 324.367 20.640 3.000 376
380 3 -53.316 328.924 19.967 2.520 379
381 3 -52.551 325.488 20.425 0.675 380
382 3 -62.507 324.233 16.053 0.720 381
383 3 -50.593 328.643 19.921 2.520 380
384 3 -56.179 330.131 26.741 1.536 383
385 3 -63.452 327.887 25.669 1.500 384
386 3 -67.282 334.310 25.219 1.500 385
387 3 -65.032 331.333 23.376 1.416 386
388 3 -70.444 331.500 28.346 0.720 387
389 3 -79.140 332.442 27.404 0.750 388
390 3 -81.626 331.182 27.641 0.750 389
391 3 -93.495 330.767 28.210 0.750 390
392 3 -68.121 332.398 22.775 1.500 387
393 3 -68.288 334.506 23.276 1.200 392
394 3 -73.177 334.204 23.446 1.200 393
395 3 -72.437 331.611 21.639 1.200 394
396 3 -78.097 336.379 21.365 1.500 395
397 3 -80.634 331.134 23.471 1.500 396
398 3 -84.137 333.988 21.927 1.800 397
399 3 -89.283 335.259 25.688 1.200 398
400 3 -93.487 332.825 24.875 1.200 399
401 3 -58.982 333.255 17.218 2.520 383
402 3 -71.195 336.704 13.411 2.520 401
403 3 -69.717 336.056 15.944 2.520 402
404 3 -71.070 337.855 15.297 1.382 403
405 3 -67.287 346.291 9.660 0.720 404
406 3 -55.388 343.302 11.470 1.125 404
407 3 -69.562 337.732 11.241 2.520 403
408 3 -81.520 335.854 12.014 0.540 407
409 3 -88.583 337.634 14.538 0.720 408
410 3 -98.377 337.917 17.215 0.562 409
411 3 -99.382 336.178 21.192 0.750 409
412 3 -100.097 337.156 23.179 0.750 411
413 3 -103.111 338.935 26.161 0.750 412
414 3 -82.740 339.054 11.641 2.520 407
415 3 -82.360 340.211 8.647 2.100 414
416 3 -81.634 343.794 9.541 0.900 415
417 3 -82.076 340.129 6.528 2.100 415
418 3 -89.089 335.581 6.575 0.600 417
419 3 -100.375 332.792 11.918 0.720 418
420 3 -104.128 336.375 11.621 0.720 419
421 3 -115.515 336.700 21.738 0.720 420
422 3 -105.859 335.026 17.076 0.750 419
423 3 -104.762 337.901 17.752 0.600 422
424 3 -114.977 333.122 24.021 0.768 423
425 3 -82.815 340.013 1.643 2.100 417
426 3 -90.040 340.457 4.439 2.100 425
427 3 -91.017 342.106 4.603 0.400 426
428 3 -90.732 338.188 4.684 2.100 426
429 3 -100.645 337.530 12.118 0.900 428
430 3 -109.044 344.141 17.040 0.672 429
431 3 -115.179 334.686 22.228 0.720 430
432 3 -99.885 342.793 7.310 2.074 428
433 3 -101.608 344.782 3.676 0.720 432
434 3 -103.306 341.363 3.136 1.200 433
435 3 -93.602 346.125 0.133 1.500 432
436 3 -93.933 346.788 1.274 1.500 435
437 3 -89.393 345.385 2.598 0.746 435
438 3 -87.368 346.249 5.652 1.200 437
439 3 -89.822 344.508 4.581 1.200 438
440 3 -84.721 346.022 2.803 1.200 439
441 3 -7.213 318.774 9.284 4.800 337
442 3 0.518 324.381 10.065 1.382 441
443 3 -7.744 324.450 13.879 4.800 441
444 3 -9.021 326.271 10.310 5.040 443
445 3 -2.049 332.112 12.686 1.080 444
446 3 3.169 328.221 9.963 1.500 445
447 3 2.375 329.892 10.885 1.800 446
448 3 -10.616 332.735 11.154 5.040 444
449 3 5.156 336.444 2.006 1.800 448
450 3 4.361 334.103 2.798 0.750 449
451 3 0.830 338.511 1.054 1.800 449
452 3 1.912 339.255 0.839 1.500 451
453 3 2.692 344.482 -2.131 1.800 452
454 3 6.230 335.801 0.202 0.750 451
455 3 6.543 335.387 -3.825 0.600 454
456 3 14.047 337.598 -4.250 0.750 455
457 3 -10.813 335.580 10.210 4.320 448
458 3 -20.318 333.377 12.073 0.600 457
459 3 -12.542 339.523 8.818 4.320 457
460 3 -24.664 339.690 5.363 0.750 459
461 3 -17.118 338.089 6.694 4.320 459
462 3 -12.611 342.455 1.958 1.500 461
463 3 -8.910 342.906 1.549 1.500 462
464 3 -10.533 339.887 0.181 1.500 463
465 3 -4.448 343.665 1.341 1.200 464
466 3 -17.218 344.550 4.221 3.960 461
467 3 -23.597 339.518 6.407 0.691 466
468 3 -31.284 340.947 5.877 0.750 467
469 3 -29.686 341.589 4.278 0.600 468
470 3 -32.063 341.661 3.421 0.720 469
471 3 -39.483 341.549 4.667 0.720 470
472 3 -39.134 343.363 7.009 0.768 471
473 3 -44.480 341.553 7.729 0.675 472
474 3 -52.626 340.947 5.931 0.750 473
475 3 -15.763 346.123 0.667 3.960 466
476 3 -14.018 350.738 -4.852 1.344 475
477 3 -13.794 352.525 -10.095 1.210 476
478 3 -15.838 353.231 -7.343 1.440 477
479 3 -13.091 357.977 -8.865 1.728 478
480 3 -10.099 357.205 -11.136 1.680 479
481 3 -10.281 361.106 -13.512 1.500 480
482 3 -20.856 344.716 -2.125 3.960 475
483 3 -24.285 344.823 -1.074 2.400 482
484 3 -24.999 350.004 -3.662 1.800 483
485 3 -20.638 357.872 -8.744 2.100 484
486 3 -20.475 359.334 -15.254 1.800 485
487 3 -24.295 360.964 -20.017 0.672 486
488 3 -30.875 356.461 -12.654 0.600 487
489 3 -17.184 359.254 -17.033 1.800 486
490 3 -15.268 363.140 -21.412 2.100 489
491 3 -20.099 362.048 -22.020 2.100 490
492 3 -15.883 362.568 -21.823 1.800 491
493 3 -15.759 366.414 -21.507 1.800 492
494 3 -13.417 368.937 -27.137 1.800 493
495 3 -14.279 368.916 -26.119 0.750 494
496 3 -14.750 368.636 -28.782 0.720 495
497 3 -5.295 370.762 -28.567 1.200 494
498 3 -7.849 366.580 -30.366 0.750 497
499 3 -31.968 349.726 4.380 2.400 483
500 3 -39.799 351.592 -3.674 2.160 499
501 3 -33.101 353.987 -7.617 0.720 500
502 3 -38.238 356.149 -10.110 2.100 500
503 3 -37.819 356.679 -14.644 2.100 502
504 3 -42.739 358.090 -15.141 1.800 503
505 3 -37.382 358.518 -18.858 1.800 504
506 3 -38.445 360.851 -19.418 1.500 505
507 3 -51.656 353.764 -13.577 1.500 503
508 3 -53.348 350.833 -11.663 0.600 507
509 3 -49.581 355.993 -17.460 1.500 507
510 3 -51.456 352.469 -15.626 0.750 509
511 3 -55.367 353.483 -13.907 0.768 509
512 3 -47.429 358.745 -20.519 1.125 511
513 3 -45.427 359.710 -20.707 0.750 512
514 3 -30.113 347.957 -4.532 1.800 499
515 3 -43.567 345.832 1.114 0.600 514
516 3 -38.030 345.301 -2.601 1.800 514
517 3 -43.024 344.740 -2.093 2.100 516
518 3 -45.697 347.949 -3.731 1.800 517
519 3 -49.357 348.421 -6.206 0.720 518
520 3 -50.193 348.340 1.440 1.800 518
521 3 -55.767 346.953 3.726 0.450 520
522 3 -61.997 348.578 1.686 1.800 520
523 3 -64.046 346.446 1.418 0.750 522
524 3 -57.549 345.888 -1.378 1.800 522
525 3 -54.554 351.769 -2.263 0.400 524
526 3 -65.193 346.865 -1.095 1.800 524
527 3 -62.453 345.964 -0.429 0.750 526
528 3 -66.655 345.121 -0.572 0.300 527
529 3 -72.723 346.345 2.786 0.750 527
530 3 -75.221 351.466 2.825 0.750 529
531 3 -79.804 353.585 4.128 0.750 530
532 3 -70.517 351.517 -1.353 1.200 531
533 3 -80.815 350.606 4.555 1.200 532
534 3 -81.596 350.577 2.539 0.720 533
535 3 -80.067 348.476 4.055 0.900 534
536 3 -65.502 351.244 1.892 1.500 526
537 3 -62.143 347.388 -3.878 1.500 536
538 3 -68.273 350.197 -5.590 0.672 537
539 3 -76.712 347.384 -3.563 0.720 538
540 3 -74.681 350.690 -5.568 0.720 539
541 3 -66.872 349.639 -3.571 1.500 537
542 3 -69.830 352.899 -8.542 1.500 541
543 3 -69.774 353.725 -11.443 1.500 542
544 3 -64.230 353.720 -12.889 1.382 543
545 3 -64.399 355.164 -16.546 1.200 544
546 3 -64.825 354.416 -19.562 1.200 545
547 3 -62.382 354.049 -21.134 1.500 546
548 3 -56.367 353.393 -22.266 1.500 547
549 3 -64.876 356.551 -20.064 1.500 545
550 3 -66.350 353.125 -19.674 1.125 549
551 3 -68.998 351.435 -18.694 0.720 550
552 3 -73.215 347.131 -17.141 0.691 551
553 3 75.920 224.229 32.299 10.451 104
554 3 102.745 220.514 24.889 1.296 553
555 3 101.210 221.293 21.806 1.500 554
556 3 99.119 220.801 26.914 1.500 554
557 3 104.039 219.113 28.272 1.500 556
558 3 106.614 224.704 26.506 1.800 557
559 3 107.372 219.310 26.523 1.500 558
560 3 118.890 222.888 26.306 1.680 559
561 3 118.484 222.462 23.608 1.440 560
562 3 113.621 222.260 29.785 1.500 559
563 3 119.134 219.901 30.187 1.500 562
564 3 117.906 217.522 31.058 1.382 563
565 3 121.007 217.747 33.108 1.382 564
566 3 135.358 218.596 25.819 1.200 565
567 3 129.862 219.767 22.193 0.300 566
568 3 132.677 222.479 19.873 1.500 566
569 3 134.774 219.490 21.394 1.500 568
570 3 133.778 221.783 22.414 1.500 569
571 3 141.984 220.159 17.125 1.500 570
572 3 137.938 213.764 27.887 1.440 565
573 3 132.162 214.783 26.477 0.750 572
574 3 135.934 212.268 28.353 0.750 573
575 3 126.928 208.831 30.299 0.768 573
576 3 146.310 212.210 23.804 1.215 572
577 3 145.023 214.861 22.772 1.200 576
578 3 148.476 213.487 25.406 1.500 577
579 3 154.545 216.902 23.198 1.500 578
580 3 151.941 214.722 26.077 1.800 579
581 3 149.285 212.143 25.433 1.012 580
582 3 150.224 210.593 29.576 1.728 580
583 3 88.320 235.337 26.262 10.451 553
584 3 105.018 235.037 16.374 1.500 583
585 3 109.267 228.918 21.643 0.750 584
586 3 105.029 233.440 17.907 1.500 584
587 3 112.496 239.514 8.582 0.720 586
588 3 112.667 235.304 11.128 1.500 586
589 3 116.863 235.188 13.300 1.680 588
590 3 120.050 236.181 15.072 1.800 589
591 3 121.276 235.198 15.333 1.597 590
592 3 118.433 230.803 13.385 0.750 591
593 3 126.461 238.371 8.479 1.800 590
594 3 123.185 243.853 7.845 0.562 593
595 3 129.448 235.624 15.196 1.800 593
596 3 137.683 238.664 9.113 2.100 595
597 3 132.225 233.843 9.804 1.382 596
598 3 128.353 228.829 10.626 1.344 597
599 3 134.957 235.742 11.900 0.750 597
600 3 134.444 232.522 13.268 1.500 599
601 3 133.896 235.579 15.758 1.200 600
602 3 137.913 230.502 11.220 1.200 601
603 3 131.263 237.526 11.254 2.100 596
604 3 142.649 240.206 8.329 1.800 603
605 3 141.381 237.083 8.556 1.200 604
606 3 141.526 231.890 9.670 1.200 605
607 3 144.066 233.015 8.974 1.500 606
608 3 146.300 230.673 11.953 1.500 607
609 3 146.941 230.331 12.234 1.200 608
610 3 143.011 229.328 12.437 1.500 609
611 3 144.488 239.380 7.953 2.100 604
612 3 138.490 247.491 5.172 0.675 611
613 3 144.299 241.498 9.198 1.800 611
614 3 151.695 241.585 4.436 2.400 613
615 3 153.022 236.215 8.209 1.500 614
616 3 156.758 238.774 9.556 1.500 615
617 3 164.743 236.541 7.472 1.800 616
618 3 168.022 236.810 8.914 1.200 617
619 3 168.275 239.411 6.123 1.500 618
620 3 176.420 235.387 7.554 1.800 619
621 3 181.210 237.805 5.972 1.500 620
622 3 186.851 236.816 5.663 1.500 621
623 3 189.850 236.990 10.210 1.500 622
624 3 192.113 235.131 8.515 1.800 623
625 3 202.812 237.840 8.444 1.500 624
626 3 166.041 231.609 10.607 1.500 617
627 3 156.427 230.912 14.542 1.500 626
628 3 155.402 224.671 11.085 1.800 627
629 3 159.928 222.460 15.828 1.500 628
630 3 159.997 222.394 17.134 2.100 629
631 3 164.099 220.550 15.615 1.800 630
632 3 165.852 220.593 16.296 1.500 631
633 3 167.809 219.358 18.996 1.500 632
634 3 170.121 215.240 20.511 1.080 633
635 3 173.387 219.422 16.182 1.500 633
636 3 171.257 216.558 20.635 1.500 635
637 3 157.178 249.720 4.823 1.800 614
638 3 157.378 245.359 7.978 1.800 637
639 3 158.766 247.365 4.338 2.400 638
640 3 163.471 246.348 1.166 1.500 639
641 3 172.501 248.588 2.211 0.720 640
642 3 177.499 249.029 -0.352 0.750 641
643 3 179.234 248.618 1.486 0.600 642
644 3 188.205 252.883 1.710 0.720 643
645 3 196.334 251.550 -0.449 0.720 644
646 3 165.392 252.394 3.174 1.500 640
647 3 164.409 248.763 -2.792 1.800 646
648 3 164.954 252.611 -2.212 0.675 647
649 3 163.610 251.812 -5.014 0.600 648
650 3 160.620 257.448 -8.497 0.750 649
651 3 159.754 256.845 -8.386 0.750 650
652 3 167.562 251.046 2.601 1.800 647
653 3 170.254 253.616 -1.378 1.500 652
654 3 172.162 256.794 -2.411 2.100 653
655 3 175.470 256.200 -0.464 1.500 654
656 3 181.258 254.364 -3.936 1.500 655
657 3 181.830 258.645 -4.222 1.500 656
658 3 182.734 260.622 -7.695 1.200 657
659 3 191.608 260.492 -4.909 1.500 658
660 3 194.469 259.356 -6.792 1.800 659
661 3 196.699 261.783 -6.206 1.200 660
662 3 195.856 262.758 -3.689 1.500 661
663 3 93.835 246.178 15.281 8.640 583
664 3 81.351 247.547 11.546 1.200 663
665 3 74.725 247.008 10.940 0.750 664
666 3 70.215 246.158 15.399 0.720 665
667 3 68.219 246.157 16.099 0.750 666
668 3 90.076 245.615 11.386 8.640 663
669 3 95.428 247.685 10.312 8.640 668
670 3 109.447 249.368 1.168 0.750 669
671 3 114.526 246.722 4.696 1.125 670
672 3 89.839 255.313 7.339 8.640 669
673 3 96.039 256.635 3.061 9.504 672
674 3 112.251 256.354 1.598 1.440 673
675 3 122.009 255.508 -0.431 1.500 674
676 3 125.774 251.859 -1.412 1.500 675
677 3 134.453 251.220 -1.491 1.500 676
678 3 133.486 253.629 1.084 1.500 677
679 3 134.240 252.140 0.291 1.500 678
680 3 137.084 250.533 -0.206 1.500 679
681 3 128.188 257.592 -4.736 1.440 675
682 3 131.002 256.640 -3.173 0.750 681
683 3 143.924 259.890 -3.315 0.750 682
684 3 148.903 260.669 -8.621 1.080 683
685 3 148.876 263.721 -9.887 0.675 684
686 3 150.046 262.846 -10.076 0.750 685
687 3 154.078 263.181 -9.786 0.691 686
688 3 97.302 266.913 0.039 9.504 673
689 3 106.813 265.830 -3.893 2.400 688
690 3 112.402 265.346 -8.686 3.000 689
691 3 116.426 262.843 -4.777 1.215 690
692 3 119.007 265.714 -3.196 1.500 691
693 3 123.057 263.512 -1.082 1.500 692
694 3 116.846 269.413 -6.306 3.000 690
695 3 119.697 268.045 -6.328 2.700 694
696 3 124.306 268.265 -6.106 0.750 695
697 3 128.809 265.168 -9.255 1.500 696
698 3 135.833 270.070 -12.530 0.750 697
699 3 129.431 266.030 -7.446 1.440 697
700 3 129.280 261.813 -6.655 1.440 699
701 3 132.885 264.134 -7.357 1.440 700
702 3 121.449 275.235 -12.902 2.400 695
703 3 125.907 277.137 -13.333 2.400 702
704 3 124.156 273.052 -13.748 3.000 703
705 3 123.801 278.764 -16.842 0.750 704
706 3 133.402 274.339 -17.345 2.400 704
707 3 138.200 271.136 -19.199 1.500 706
708 3 141.781 272.453 -19.194 1.500 707
709 3 142.348 269.032 -17.410 1.200 708
710 3 143.874 268.859 -18.131 1.382 709
711 3 138.671 278.892 -23.736 2.100 706
712 3 141.777 286.952 -29.969 1.500 711
713 3 143.829 289.913 -27.388 1.800 712
714 3 146.525 288.688 -26.063 1.800 713
715 3 148.919 292.475 -26.981 1.500 714
716 3 149.085 290.899 -26.191 1.800 715
717 3 153.977 297.173 -31.459 1.728 716
718 3 146.352 282.818 -22.477 1.800 711
719 3 149.544 282.569 -24.328 2.400 718
720 3 151.924 279.862 -23.506 2.100 719
721 3 159.643 278.873 -26.169 1.800 720
722 3 163.613 279.856 -22.251 1.500 721
723 3 161.555 279.278 -21.987 1.500 722
724 3 162.052 278.831 -21.926 1.500 723
725 3 151.543 275.396 -17.647 0.750 724
726 3 161.185 278.569 -20.122 1.500 724
727 3 160.641 276.901 -18.941 1.500 726
728 3 164.662 276.507 -21.642 1.125 727
729 3 164.683 274.597 -19.036 1.680 728
730 3 166.983 273.076 -18.587 1.500 729
731 3 173.932 273.535 -17.177 1.440 730
732 3 184.327 273.248 -20.857 1.500 731
733 3 158.758 287.546 -24.212 2.400 719
734 3 165.598 289.658 -27.082 1.800 733
735 3 166.365 288.017 -25.054 2.100 734
736 3 177.658 291.999 -27.954 2.100 735
737 3 181.141 290.847 -24.186 1.440 736
738 3 180.551 290.262 -26.637 1.728 737
739 3 189.255 288.957 -25.849 1.728 738
740 3 186.960 288.763 -29.818 1.500 739
741 3 189.113 288.804 -23.447 1.500 740
742 3 193.690 284.556 -24.515 1.920 741
743 3 190.648 284.736 -21.100 1.500 742
744 3 199.520 285.928 -25.723 1.728 743
745 3 199.680 284.262 -21.467 1.200 744
746 3 186.848 297.973 -30.870 2.160 736
747 3 183.760 295.055 -29.031 1.800 746
748 3 187.799 302.194 -31.767 1.728 747
749 3 188.991 302.316 -26.513 1.152 748
750 3 194.909 302.532 -27.672 1.200 749
751 3 201.406 299.950 -28.822 0.691 750
752 3 199.726 301.597 -27.968 1.125 751
753 3 197.849 297.811 -28.448 1.500 752
754 3 205.644 301.326 -26.526 1.500 753
755 3 204.761 301.182 -26.494 1.344 754
756 3 201.828 297.175 -27.897 1.200 755
757 3 208.476 298.646 -25.844 1.500 756
758 3 204.953 295.376 -25.137 1.500 757
759 3 210.905 297.155 -25.815 1.500 758
760 3 211.236 297.973 -25.994 1.200 759
761 3 213.616 297.383 -26.876 1.800 760
762 3 193.779 301.018 -32.750 1.728 748
763 3 201.228 305.920 -34.873 1.440 762
764 3 202.554 308.338 -33.614 1.200 763
765 3 206.175 307.520 -33.958 1.440 764
766 3 205.599 313.711 -36.482 1.680 765
767 3 209.565 312.376 -37.637 1.920 766
768 3 197.569 310.206 -34.242 2.074 762
769 3 196.700 312.423 -37.442 1.500 768
770 3 196.893 314.539 -39.009 1.800 769
771 3 199.032 315.838 -39.209 1.800 770
772 3 198.667 315.665 -40.609 1.500 771
773 3 204.672 318.995 -45.240 1.500 772
774 3 203.395 320.356 -42.762 1.680 773
775 3 208.321 318.914 -44.111 1.500 774
776 3 209.636 321.090 -42.200 1.680 775
777 3 219.245 321.579 -47.071 1.440 776
778 3 222.413 322.123 -43.177 2.100 777
779 3 220.131 320.765 -41.027 1.500 778
780 3 225.706 320.937 -40.796 1.500 779
781 3 230.960 325.951 -44.139 1.536 780
782 3 229.334 321.319 -41.956 1.536 781
783 3 228.148 327.457 -40.184 0.675 781
784 3 226.947 328.182 -40.799 0.750 783
785 3 225.157 330.454 -38.166 0.750 784
786 3 228.245 332.159 -37.537 0.750 785
787 3 228.691 334.432 -36.697 0.750 786
788 3 228.758 338.042 -37.607 0.720 787
789 3 232.982 340.340 -40.995 0.750 788
790 3 94.874 267.812 -1.277 7.200 688
791 3 84.358 260.325 1.889 0.900 790
792 3 76.016 257.170 4.512 1.200 791
793 3 71.480 262.811 -1.310 1.500 792
794 3 69.150 265.122 -0.429 1.200 793
795 3 72.262 261.597 1.558 1.500 794
796 3 94.313 268.706 -7.715 7.200 790
797 3 75.492 267.345 -1.559 0.750 796
798 3 92.661 270.670 -8.423 7.200 796
799 3 98.479 275.771 -12.043 8.640 798
800 3 112.438 275.514 -18.341 1.800 799
801 3 99.574 275.081 -15.494 8.640 799
802 3 103.123 279.953 -19.450 4.200 801
803 3 106.548 287.431 -21.628 1.800 802
804 3 104.590 291.540 -24.635 1.800 803
805 3 102.071 300.608 -25.056 1.800 804
806 3 107.442 298.589 -25.083 2.100 805
807 3 101.484 299.722 -23.866 0.900 806
808 3 108.043 301.931 -26.879 2.400 807
809 3 112.893 302.745 -29.210 2.100 808
810 3 106.971 302.207 -26.183 1.800 809
811 3 113.277 306.346 -30.707 2.100 810
812 3 110.931 305.970 -31.059 2.400 811
813 3 109.565 309.684 -33.518 1.500 812
814 3 109.975 311.345 -31.487 0.768 813
815 3 103.919 310.604 -31.440 1.200 814
816 3 104.491 311.399 -32.178 0.768 815
817 3 103.445 314.023 -33.819 0.750 816
818 3 113.397 314.398 -35.191 1.500 813
819 3 113.723 311.374 -32.942 1.800 818
820 3 116.421 317.356 -37.550 1.500 819
821 3 114.188 318.699 -37.018 1.800 820
822 3 112.844 322.321 -40.179 1.500 821
823 3 120.184 318.665 -40.475 1.800 822
824 3 116.985 324.063 -42.057 1.680 823
825 3 114.229 323.041 -45.025 1.728 824
826 3 110.132 323.609 -41.077 0.750 825
827 3 112.374 323.978 -44.917 1.800 826
828 3 105.158 320.258 -41.395 0.691 827
829 3 118.006 320.374 -38.169 1.800 823
830 3 118.925 320.032 -39.493 1.500 829
831 3 124.704 319.161 -37.990 1.500 830
832 3 132.106 322.979 -44.830 1.500 831
833 3 134.135 323.138 -43.354 1.382 832
834 3 126.396 324.778 -44.552 1.500 830
835 3 126.367 327.055 -45.031 1.440 834
836 3 119.036 322.389 -40.098 0.750 835
837 3 126.581 326.394 -45.791 0.900 836
838 3 128.740 325.896 -43.676 0.720 837
839 3 132.003 325.981 -42.857 0.750 838
840 3 131.417 324.558 -42.370 0.672 839
841 3 134.612 326.794 -42.881 0.750 840
842 3 135.747 322.780 -42.197 0.600 841
843 3 113.484 288.104 -23.477 3.240 802
844 3 112.862 286.753 -27.489 3.456 843
845 3 121.828 281.919 -23.821 0.600 844
846 3 116.815 285.823 -34.646 3.456 844
847 3 130.550 287.280 -30.096 0.768 846
848 3 118.218 289.511 -31.224 3.456 846
849 3 124.026 296.144 -31.994 3.900 848
850 3 135.708 296.949 -32.972 1.200 849
851 3 122.169 294.364 -30.024 3.900 849
852 3 134.217 305.698 -38.035 3.629 851
853 3 142.110 311.685 -40.306 3.888 852
854 3 153.152 317.192 -44.179 3.456 853
855 3 153.348 319.946 -42.619 3.300 854
856 3 147.780 324.273 -45.243 1.500 855
857 3 153.100 328.360 -41.593 1.500 856
858 3 147.366 328.707 -42.037 1.500 857
859 3 151.463 332.193 -46.669 1.500 858
860 3 146.896 333.306 -43.044 1.500 859
861 3 150.089 333.900 -47.268 1.500 860
862 3 150.935 335.576 -47.125 1.800 861
863 3 145.669 334.367 -46.506 0.750 862
864 3 144.513 337.861 -47.349 1.200 863
865 3 144.895 338.626 -49.148 0.750 864
866 3 147.800 337.838 -46.233 1.500 862
867 3 153.984 337.451 -50.414 1.500 866
868 3 148.652 340.055 -48.337 0.750 867
869 3 151.839 343.149 -49.718 1.200 868
870 3 151.948 341.439 -52.167 0.750 869
871 3 142.975 339.633 -48.707 0.750 870
872 3 141.187 341.884 -48.484 1.080 871
873 3 154.274 323.334 -44.716 3.300 855
874 3 157.851 328.468 -42.747 2.700 873
875 3 162.549 327.066 -43.255 1.536 874
876 3 164.414 326.225 -43.565 1.500 875
877 3 170.467 325.197 -46.043 1.200 876
878 3 171.326 324.151 -44.009 1.500 877
879 3 174.476 323.075 -44.944 1.500 878
880 3 175.248 324.749 -43.390 1.500 879
881 3 175.235 321.687 -39.637 1.200 880
882 3 181.048 326.118 -41.392 1.440 881
883 3 183.032 323.535 -41.962 1.440 882
884 3 163.582 333.758 -47.408 2.100 874
885 3 168.096 334.340 -48.160 2.880 884
886 3 171.561 335.181 -44.440 1.500 885
887 3 178.137 336.445 -48.801 1.500 886
888 3 183.560 336.085 -48.648 1.800 887
889 3 185.937 338.798 -50.711 1.680 888
890 3 199.001 337.177 -44.844 1.215 889
891 3 195.143 330.849 -41.023 1.500 890
892 3 198.840 335.325 -42.597 1.800 891
893 3 197.286 332.171 -41.539 1.500 892
894 3 185.386 340.991 -47.182 1.500 889
895 3 190.692 343.677 -50.240 1.500 894
896 3 195.295 345.070 -45.552 1.500 895
897 3 195.560 343.478 -50.435 1.800 896
898 3 201.134 344.263 -50.695 1.500 897
899 3 203.835 344.518 -51.661 1.843 898
900 3 208.028 342.664 -51.765 1.500 899
901 3 213.138 343.412 -51.266 1.012 900
902 3 214.377 338.516 -47.781 1.200 901
903 3 212.505 338.633 -44.374 0.900 902
904 3 168.248 335.563 -46.799 2.100 885
905 3 168.997 335.348 -52.727 3.000 904
906 3 167.152 335.371 -53.312 1.200 905
907 3 165.966 340.644 -55.374 1.500 906
908 3 169.406 338.467 -57.709 1.500 907
909 3 165.234 343.877 -57.696 1.800 908
910 3 161.763 340.077 -55.825 1.200 909
911 3 157.477 344.264 -54.130 1.200 910
912 3 162.025 345.396 -58.132 1.500 911
913 3 160.952 345.083 -53.844 1.200 912
914 3 167.133 341.625 -57.360 1.800 909
915 3 171.034 345.561 -56.983 1.800 914
916 3 171.077 345.301 -56.936 1.800 915
917 3 163.923 346.777 -60.926 2.100 916
918 3 169.391 348.538 -61.191 2.100 917
919 3 172.147 349.362 -62.898 1.500 918
920 3 171.296 352.485 -62.040 0.750 919
921 3 160.234 349.067 -59.201 0.750 920
922 3 164.130 348.270 -58.683 0.750 920
923 3 167.469 352.444 -61.197 1.500 919
924 3 175.265 353.359 -66.168 1.500 923
925 3 169.627 356.718 -67.345 1.500 924
926 3 165.906 355.687 -66.003 1.500 925
927 3 169.773 339.950 -53.787 2.100 904
928 3 177.063 338.971 -53.045 1.800 927
929 3 176.728 343.563 -51.039 2.400 928
930 3 185.481 342.898 -57.282 1.200 929
931 3 185.828 345.637 -52.855 1.200 930
932 3 191.667 344.062 -56.106 1.500 931
933 3 193.983 348.511 -58.187 1.800 932
934 3 198.174 348.750 -58.050 1.500 933
935 3 202.579 352.884 -60.956 1.500 934
936 3 204.989 354.798 -59.928 1.659 935
937 3 211.326 357.793 -60.099 1.440 936
938 3 179.899 350.295 -56.471 1.800 930
939 3 185.073 350.428 -58.453 1.800 938
940 3 187.088 356.541 -63.007 1.800 939
941 3 181.475 357.356 -66.998 1.800 940
942 3 177.289 359.289 -64.664 1.728 941
943 3 180.011 360.103 -68.453 1.440 942
944 3 189.078 357.916 -67.440 1.500 941
945 3 191.256 361.770 -72.437 1.500 944
946 3 189.161 359.423 -72.703 1.200 945
947 3 192.886 361.503 -75.388 1.440 946
948 3 191.920 364.714 -76.677 1.843 947
949 3 196.761 365.339 -78.438 1.500 948
950 3 195.229 367.321 -80.049 1.920 949
951 3 192.657 370.453 -77.192 0.750 950
952 3 197.288 366.268 -78.630 1.440 950
953 3 202.014 367.436 -77.487 1.008 952
954 3 192.966 349.786 -61.163 2.400 939
955 3 194.736 353.163 -64.013 1.500 954
956 3 194.683 354.933 -62.683 1.500 955
957 3 198.923 356.305 -65.237 1.500 956
958 3 199.595 354.866 -64.744 1.500 957
959 3 200.804 357.975 -63.990 1.215 958
960 3 205.834 361.405 -66.334 1.215 959
961 3 206.449 361.201 -66.575 1.500 960
962 3 214.722 364.431 -68.033 1.500 961
963 3 200.009 362.273 -68.446 1.500 959
964 3 198.735 361.915 -70.191 1.500 963
965 3 204.096 363.556 -69.166 1.800 964
966 3 207.865 363.667 -72.773 1.200 965
967 3 207.008 366.958 -70.401 1.440 966
968 3 90.833 273.041 -14.167 6.840 801
969 3 86.720 272.155 -12.026 1.012 968
970 3 72.966 269.548 -9.145 1.500 969
971 3 69.411 268.437 -9.011 1.500 970
972 3 72.245 266.836 -8.552 1.800 971
973 3 63.837 263.059 -5.968 1.800 972
974 3 91.360 281.727 -19.053 6.840 968
975 3 91.319 282.093 -19.077 6.480 974
976 3 74.096 280.324 -11.732 1.690 975
977 3 65.494 281.111 -13.684 1.500 976
978 3 65.052 275.862 -10.279 1.800 977
979 3 58.204 271.428 -9.144 1.500 978
980 3 50.508 269.600 -7.507 1.500 979
981 3 54.149 272.242 -5.564 1.500 980
982 3 64.431 276.108 -10.452 1.800 977
983 3 59.139 280.956 -12.559 1.680 982
984 3 62.070 283.734 -11.318 1.500 983
985 3 56.933 281.451 -11.333 1.500 984
986 3 50.705 280.675 -14.111 1.680 985
987 3 53.264 281.648 -14.581 1.500 986
988 3 51.141 283.226 -13.828 0.675 987
989 3 49.418 281.484 -16.133 0.720 988
990 3 82.299 285.275 -23.069 6.480 975
991 3 82.706 289.740 -24.812 6.840 990
992 3 66.556 292.776 -22.261 1.200 991
993 3 68.506 292.315 -21.798 1.500 992
994 3 66.422 288.568 -22.682 1.200 993
995 3 62.741 290.434 -21.628 1.080 994
996 3 61.300 293.114 -19.353 1.500 995
997 3 61.801 289.833 -21.034 0.720 996
998 3 55.486 289.023 -17.848 0.750 997
999 3 53.288 291.619 -21.180 0.750 998
1000 3 81.110 291.059 -23.548 6.840 991
1001 3 77.215 299.057 -26.760 5.875 1000
1002 3 75.650 307.470 -29.955 6.450 1001
1003 3 72.555 318.166 -34.978 4.355 1002
1004 3 63.608 327.174 -36.331 3.600 1003
1005 3 74.300 331.910 -37.358 0.768 1004
1006 3 62.422 328.115 -34.982 3.600 1004
1007 3 59.555 330.702 -35.630 3.456 1006
1008 3 53.923 328.677 -29.932 1.012 1007
1009 3 50.608 333.366 -27.600 1.440 1008
1010 3 37.228 333.880 -24.499 0.900 1009
1011 3 31.533 338.923 -25.319 0.750 1010
1012 3 37.204 339.853 -22.572 1.440 1011
1013 3 27.301 339.689 -20.433 1.536 1012
1014 3 56.559 335.604 -31.195 3.456 1007
1015 3 56.558 339.536 -34.601 0.600 1014
1016 3 45.415 343.018 -32.163 2.700 1014
1017 3 40.853 347.322 -35.130 3.226 1016
1018 3 37.392 351.513 -32.284 2.400 1017
1019 3 24.382 357.860 -31.839 1.536 1018
1020 3 20.466 354.600 -28.015 1.800 1019
1021 3 16.382 359.035 -29.393 1.500 1020
1022 3 13.550 363.532 -26.459 1.920 1021
1023 3 14.584 368.410 -28.670 1.920 1022
1024 3 33.271 349.264 -31.221 1.500 1018
1025 3 37.775 361.611 -34.602 1.800 1024
1026 3 34.477 358.083 -33.707 2.400 1025
1027 3 40.851 366.511 -36.851 2.100 1026
1028 3 44.936 370.343 -36.170 1.440 1027
1029 3 41.276 371.306 -36.194 1.800 1028
1030 3 42.010 372.760 -39.378 1.500 1029
1031 3 38.490 373.366 -36.471 1.200 1030
1032 3 42.162 376.690 -43.628 1.500 1031
1033 3 41.700 364.553 -32.550 1.690 1027
1034 3 43.342 369.253 -32.371 1.200 1033
1035 3 46.571 367.933 -35.079 1.680 1034
1036 3 49.079 372.646 -37.315 1.106 1035
1037 3 47.442 372.480 -36.424 1.382 1036
1038 3 50.611 376.967 -40.459 1.458 1037
1039 3 50.498 376.602 -39.204 1.200 1038
1040 3 85.905 322.222 -39.219 6.048 1002
1041 3 91.410 323.288 -39.937 5.100 1040
1042 3 89.374 334.318 -47.725 2.700 1041
1043 3 84.752 336.571 -53.859 1.800 1042
1044 3 85.029 340.579 -52.459 2.100 1043
1045 3 82.323 344.330 -55.487 1.500 1044
1046 3 79.289 344.058 -58.146 1.680 1045
1047 3 74.446 347.191 -58.891 1.800 1046
1048 3 91.113 334.832 -46.314 3.000 1042
1049 3 97.025 337.159 -51.473 2.400 1048
1050 3 94.151 340.601 -54.115 2.640 1049
1051 3 102.092 342.458 -51.574 2.400 1050
1052 3 92.263 345.137 -55.349 2.640 1051
1053 3 98.213 347.268 -58.040 1.800 1052
1054 3 100.148 351.236 -57.485 2.100 1053
1055 3 98.991 351.094 -59.889 2.640 1054
1056 3 101.387 350.461 -60.125 2.400 1055
1057 3 101.873 354.102 -63.325 2.100 1056
1058 3 92.794 348.934 -60.489 2.400 1057
1059 3 103.349 354.009 -61.236 1.500 1058
1060 3 109.689 354.208 -65.450 1.728 1059
1061 3 108.053 355.246 -67.855 1.500 1060
1062 3 115.116 357.314 -66.755 1.800 1061
1063 3 113.947 355.720 -67.442 1.800 1062
1064 3 114.415 356.225 -69.201 1.440 1063
1065 3 122.431 363.750 -70.187 1.536 1064
1066 3 120.802 359.080 -72.966 1.536 1065
1067 3 99.287 351.597 -58.529 2.400 1058
1068 3 95.180 355.255 -62.196 2.304 1067
1069 3 100.100 355.463 -63.505 2.400 1068
1070 3 98.870 358.313 -65.553 2.160 1069
1071 3 94.549 357.456 -65.733 1.500 1070
1072 3 98.390 358.705 -72.374 1.500 1071
1073 3 106.048 360.680 -74.528 1.500 1072
1074 3 104.308 363.008 -76.699 1.094 1073
1075 3 112.572 360.971 -82.033 1.152 1074
1076 3 112.950 362.416 -81.975 1.200 1075
1077 3 114.117 361.086 -80.118 1.200 1076
1078 3 120.374 365.659 -80.136 0.720 1077
1079 3 127.761 365.549 -83.183 0.750 1078
1080 3 126.022 364.925 -80.728 0.750 1079
1081 3 99.384 365.820 -74.130 1.680 1072
1082 3 94.774 360.594 -72.999 2.100 1081
1083 3 92.350 358.643 -75.204 1.597 1082
1084 3 91.006 360.144 -76.903 0.768 1083
1085 3 83.505 364.410 -72.044 0.720 1084
1086 3 85.333 366.606 -71.254 0.768 1085
1087 3 88.089 362.091 -75.670 1.597 1083
1088 3 83.173 365.144 -72.687 1.680 1087
1089 3 80.723 365.423 -71.999 1.690 1088
1090 3 79.534 365.653 -69.181 1.500 1089
1091 3 80.093 371.917 -66.262 0.400 1090
1092 3 72.234 373.281 -63.800 0.691 1091
1093 3 76.180 367.294 -65.611 1.500 1090
1094 3 73.805 370.452 -61.711 1.500 1093
1095 3 64.530 367.467 -59.906 1.800 1094
1096 3 102.356 361.178 -79.017 1.500 1082
1097 3 102.517 363.117 -79.719 1.200 1096
1098 3 96.464 366.842 -76.431 1.500 1097
1099 3 101.563 367.001 -75.278 1.200 1098
1100 3 98.973 368.731 -73.616 0.600 1099
1101 3 97.512 369.882 -72.306 0.750 1100
1102 3 105.820 364.318 -78.330 1.500 1096
1103 3 106.265 359.532 -78.760 1.500 1102
1104 3 106.543 364.273 -80.870 1.800 1103
1105 3 111.044 365.163 -84.026 1.475 1104
1106 3 110.460 367.429 -83.778 0.506 1105
1107 3 111.165 367.811 -83.589 0.750 1106
1108 3 112.884 367.860 -79.973 0.768 1107
1109 3 109.436 371.028 -78.433 0.768 1108
1110 3 105.982 364.838 -82.132 1.475 1105
1111 3 112.323 362.558 -81.015 1.597 1110
1112 3 115.440 367.383 -84.255 1.500 1111
1113 3 111.192 365.766 -78.885 1.215 1112
1114 3 117.379 364.937 -80.715 1.500 1113
1115 3 119.069 368.816 -83.260 1.440 1114
1116 3 105.244 333.212 -46.660 3.024 1041
1117 3 109.050 335.509 -46.272 3.000 1116
1118 3 107.280 337.396 -47.939 2.880 1117
1119 3 108.737 334.980 -48.398 0.900 1118
1120 3 117.489 337.702 -51.395 1.500 1119
1121 3 124.865 338.847 -51.342 1.800 1120
1122 3 130.318 340.893 -56.984 1.728 1121
1123 3 127.894 338.190 -51.562 0.750 1122
1124 3 133.594 337.498 -50.113 0.720 1123
1125 3 131.319 340.625 -53.736 1.728 1122
1126 3 137.066 342.946 -55.437 1.500 1125
1127 3 145.737 348.168 -56.395 1.500 1126
1128 3 147.380 343.268 -58.330 0.911 1127
1129 3 148.821 346.476 -57.239 1.593 1128
1130 3 113.141 336.106 -50.565 2.880 1118
1131 3 116.388 338.721 -53.851 2.419 1130
1132 3 118.298 340.992 -52.928 2.700 1131
1133 3 124.851 345.193 -56.326 1.500 1132
1134 3 129.253 346.169 -59.347 1.500 1133
1135 3 133.295 351.525 -63.671 1.500 1134
1136 3 139.358 348.651 -61.234 1.500 1135
1137 3 145.502 349.337 -62.005 1.800 1136
1138 3 157.859 351.200 -67.412 1.536 1137
1139 3 150.734 351.533 -66.040 1.800 1137
1140 3 156.640 358.727 -68.882 2.100 1139
1141 3 155.823 358.472 -65.053 1.800 1140
1142 3 160.188 356.527 -71.780 1.800 1141
1143 3 169.093 363.734 -73.934 1.800 1142
1144 3 175.197 365.799 -74.948 1.500 1143
1145 3 176.323 360.777 -76.948 1.344 1144
1146 3 175.685 361.959 -73.246 0.750 1145
1147 3 123.011 343.272 -61.569 2.100 1133
1148 3 127.493 347.251 -65.953 1.800 1147
1149 3 123.774 353.636 -62.771 1.139 1148
1150 3 120.562 353.341 -58.914 1.200 1149
1151 3 118.738 355.815 -59.599 1.440 1150
1152 3 123.381 356.529 -66.381 1.500 1151
1153 3 123.598 355.750 -64.156 1.597 1152
1154 3 125.236 359.392 -71.726 1.440 1153
1155 3 125.148 351.034 -64.222 1.800 1148
1156 3 135.563 354.367 -66.490 1.440 1155
1157 3 144.724 356.891 -68.907 1.440 1156
1158 3 140.292 357.547 -70.208 1.800 1157
1159 3 146.972 360.645 -74.133 1.800 1158
1160 3 145.999 355.504 -75.300 1.500 1159
1161 3 151.251 359.766 -75.261 1.800 1160
1162 3 151.763 359.719 -72.600 2.100 1161
1163 3 130.438 354.574 -70.399 1.800 1155
1164 3 134.172 354.391 -72.646 2.400 1163
1165 3 134.588 355.413 -72.384 1.500 1164
1166 3 138.293 360.397 -72.653 2.400 1165
1167 3 139.416 360.495 -75.686 1.440 1166
1168 3 135.128 365.114 -77.373 0.750 1167
1169 3 143.308 360.565 -76.440 1.800 1167
1170 3 141.126 361.149 -79.609 1.344 1169
1171 3 138.709 362.600 -80.793 1.475 1170
1172 3 140.962 362.345 -82.248 0.768 1171
1173 3 142.371 364.377 -82.132 0.768 1172
1174 3 141.639 361.718 -84.603 0.720 1172
1175 3 143.858 358.377 -85.936 0.750 1174
1176 3 139.284 365.004 -84.627 0.600 1175
1177 3 136.805 365.160 -84.088 0.750 1176
1178 3 131.979 362.594 -83.107 0.750 1177
1179 3 143.732 359.718 -79.245 1.500 1170
1180 3 147.344 365.361 -81.422 1.200 1179
1181 3 146.180 363.555 -79.173 1.800 1180
1182 3 147.495 365.635 -84.440 1.200 1181
1183 3 150.950 364.206 -81.933 1.500 1182
1184 3 155.337 361.606 -80.667 1.500 1183
1185 3 160.702 366.572 -83.716 1.728 1184
1186 3 159.506 362.888 -85.855 1.200 1185
1187 3 161.181 362.038 -85.148 0.750 1186
1188 3 158.777 359.739 -85.432 0.675 1187
1189 3 169.966 363.608 -87.371 0.768 1188
1190 3 171.745 363.210 -88.906 0.750 1189
1191 3 162.077 365.334 -84.522 1.728 1185
1192 3 161.192 366.305 -88.868 1.500 1191
1193 3 166.939 368.954 -91.201 1.800 1192
1194 3 163.742 364.426 -89.818 1.800 1193
1195 3 157.754 367.311 -89.401 1.500 1194
1196 3 154.088 368.682 -89.838 1.500 1195
1197 3 103.833 129.896 94.470 8.640 1
1198 3 113.414 115.561 96.577 8.280 1197
1199 3 115.419 100.496 108.200 8.280 1198
1200 3 132.438 89.713 109.109 7.200 1199
1201 3 137.055 81.294 117.419 7.500 1200
1202 3 147.820 72.473 122.792 9.704 1201
1203 3 162.927 59.397 135.829 7.500 1202
1204 3 175.735 47.447 143.695 7.500 1203
1205 3 190.598 40.171 147.996 9.000 1204
1206 3 208.295 26.933 157.013 8.294 1205
1207 3 222.268 17.597 164.786 8.640 1206
1208 3 236.835 9.618 165.905 7.800 1207
1209 3 243.336 4.265 168.481 7.800 1208
1210 3 253.191 4.812 166.365 1.555 1209
1211 3 259.744 11.228 164.886 1.200 1210
1212 3 266.172 16.419 165.300 1.500 1211
1213 3 269.766 19.708 162.676 1.500 1212
1214 3 263.239 11.064 170.347 1.555 1210
1215 3 271.748 11.164 164.777 2.100 1214
1216 3 278.362 12.569 165.583 1.680 1215
1217 3 253.113 2.655 173.416 7.800 1209
1218 3 248.204 1.303 175.024 6.120 1217
1219 3 259.427 -3.154 176.549 6.120 1218
1220 3 266.836 1.664 173.161 2.074 1219
1221 3 277.581 8.103 170.692 2.160 1220
1222 3 286.660 8.829 168.099 1.728 1221
1223 3 292.265 12.497 169.022 2.100 1222
1224 3 304.604 11.034 170.662 2.100 1223
1225 3 312.231 14.404 170.884 1.500 1224
1226 3 314.217 17.116 168.561 1.440 1225
1227 3 285.663 12.691 171.375 2.400 1221
1228 3 296.665 19.378 162.794 1.728 1227
1229 3 304.281 20.146 162.190 1.800 1228
1230 3 312.316 24.396 167.851 2.016 1229
1231 3 326.243 19.490 161.689 1.800 1230
1232 3 319.733 19.698 167.058 1.500 1231
1233 3 325.235 28.208 165.477 1.728 1231
1234 3 332.556 33.418 161.712 1.728 1233
1235 3 324.702 40.145 162.243 1.350 1234
1236 3 268.709 -7.399 176.163 6.739 1219
1237 3 269.931 -8.448 179.049 6.739 1236
1238 3 285.105 1.187 168.955 0.720 1237
1239 3 291.045 -1.270 175.565 1.500 1238
1240 3 286.187 1.256 178.749 1.500 1239
1241 3 267.659 -10.072 183.277 6.048 1237
1242 3 283.388 -7.175 180.966 1.728 1241
1243 3 304.494 -14.124 186.783 1.500 1242
1244 3 311.208 -12.936 184.101 1.800 1243
1245 3 315.659 -15.457 189.500 1.800 1244
1246 3 313.950 -14.913 190.752 1.800 1245
1247 3 322.765 -14.405 192.169 1.500 1246
1248 3 331.624 -17.204 193.418 1.800 1247
1249 3 337.166 -16.363 194.419 2.100 1248
1250 3 274.042 -19.234 183.265 7.200 1241
1251 3 283.043 -23.493 187.091 7.200 1250
1252 3 300.016 -17.197 184.293 1.200 1251
1253 3 298.309 -21.573 185.253 1.382 1252
1254 3 279.090 -25.136 189.459 5.760 1251
1255 3 285.409 -30.936 196.376 4.680 1254
1256 3 289.684 -34.108 193.997 4.680 1255
1257 3 305.122 -31.061 190.342 1.012 1256
1258 3 295.852 -39.263 195.385 4.778 1256
1259 3 302.929 -46.554 200.420 3.600 1258
1260 3 308.957 -48.957 200.573 3.600 1259
1261 3 322.434 -47.697 194.612 1.080 1260
1262 3 327.816 -47.069 198.061 1.500 1261
1263 3 331.592 -47.301 198.578 1.500 1262
1264 3 314.861 -49.631 200.736 3.300 1260
1265 3 314.706 -59.289 206.726 5.100 1264
1266 3 318.902 -59.283 209.079 5.100 1265
1267 3 327.473 -55.732 204.737 2.100 1266
1268 3 323.410 -69.299 208.520 4.800 1266
1269 3 327.529 -77.481 209.470 4.200 1268
1270 3 331.343 -82.843 217.275 4.500 1269
1271 3 331.950 -89.814 217.953 3.900 1270
1272 3 333.504 -96.672 222.583 3.300 1271
1273 3 341.158 -104.550 226.451 2.700 1272
1274 3 351.406 -107.949 227.314 2.400 1273
1275 3 356.117 -113.753 231.152 2.304 1274
1276 3 364.500 -113.858 229.378 2.205 1275
1277 3 368.938 -116.423 235.117 1.800 1276
1278 3 377.765 -119.047 234.395 1.500 1277
1279 3 379.067 -126.158 238.356 1.800 1278
1280 3 382.985 -128.596 240.090 1.800 1279
1281 3 386.078 -135.122 247.788 0.800 1280
1282 3 339.701 -113.811 233.876 1.500 1274
1283 3 345.452 -117.755 239.215 1.800 1282
1284 3 346.696 -123.527 242.686 1.800 1283
1285 3 350.823 -120.458 237.404 1.800 1284
1286 3 347.472 -125.257 242.593 1.500 1285
1287 3 353.013 -127.966 247.759 1.500 1286
1288 3 357.539 -131.611 252.052 1.500 1287
1289 3 364.461 -134.234 248.376 1.440 1288
1290 3 363.319 -136.681 250.409 1.800 1289
