# Supplementary material for: Adaptations during Maturation in an Identified Honeybee Interneuron Responsive to Waggle Dance Vibration Signals
Source: eNeuro. 2019 Sep 5;6(5):ENEURO.0454-18.2019. doi: 10.1523/ENEURO.0454-18.2019 (PMC6731536; doi:10.1523/ENEURO.0454-18.2019)
Supplement: Extended Data 1 — This ZIP file contains all the code used to generate the results of this publication. The code is organized into two folders: (1) GJEphys-master, which contains code for analyzing and plotting electrophysiology data and (2) GJMorph-master, which contains code for analyzing morphology data. Download Extended Data 1, ZIP file. [file sup_enu-eN-NWR-0454-18-s02.zip › Reg-MaxS-1.1/TestFiles/HSN-fluoro01.CNGNoiseStd2RandTrans2.swc]

#  SWC to SWC conversion from L-Measure. Sridevi Polavaram: spolavar@gmu.edu
#  Original fileName:/cng_repository/Soumya/LM_Automated_Testing_Enviornment/Test_Lm3.7.2_11022011_SG_Linux_NMOConv8/TestResults/LoadTest/test_52/HSN-fluoro01.CNG.swc
# 
#  Original file HSN-fluoro01.swc edited using StdSwc version 1.31 on 5/31/11.
#  Irregularities and fixes documented in HSN-fluoro01.swc.std.  See StdSwc1.31.doc for more information.
# 
#  HSN neuron (lobula place tangential cells, LPTC) from Calliphora vicina
#  identification by response properties, in vivo Alexa injection, 2-photon-microscopy imaging, x63 objective, multiple image tiles
#  reconstructed and processed with Matlab and the TREES toolbox http://www.treestoolbox.org
#  scaling 1:1:1 um
#   Max Planck Institute of Neurobiology, Martinsried, Germany
#   Systems and Computational Neuroscience, Alexander Borst
#   published in "The morphological identity of insect dendrites" Cuntz H, Forstner F, Haag J, Borst A. PMID 19112481
#  SCALE 1.0 1.0 1.0 
# 
1 1 107.467 39.128 39.330 6.912 -1
2 1 105.055 34.030 45.645 6.912 1
3 1 104.259 44.292 34.537 6.912 1
4 3 90.382 19.058 45.426 2.100 1
5 3 87.406 2.938 45.861 6.420 4
6 3 82.184 -9.036 45.016 8.640 5
7 3 73.875 -19.198 32.059 13.312 6
8 3 85.925 -26.486 43.930 15.974 7
9 3 81.036 -34.417 42.173 14.930 8
10 3 84.135 -34.567 50.729 8.294 9
11 3 95.399 47.831 37.310 6.912 1
12 3 89.995 55.301 26.690 6.221 11
13 3 80.657 73.324 22.803 7.560 12
14 3 77.780 86.511 19.468 6.300 13
15 3 63.515 108.390 8.069 8.294 14
16 3 69.460 132.611 8.621 8.280 15
17 3 70.340 136.204 12.755 9.331 16
18 3 43.638 148.467 13.541 1.800 17
19 3 43.816 146.555 5.084 1.500 18
20 3 36.860 141.835 -1.263 0.900 19
21 3 38.340 132.920 -3.173 1.200 20
22 3 34.384 149.570 -8.048 1.500 19
23 3 26.481 153.041 -1.780 1.500 22
24 3 36.419 156.923 -6.517 0.900 23
25 3 36.354 162.507 1.320 0.750 24
26 3 44.887 159.576 -6.423 0.750 25
27 3 23.521 153.310 0.223 1.500 23
28 3 20.973 147.124 0.931 0.720 27
29 3 14.428 140.336 -8.924 0.600 28
30 3 14.193 150.643 1.770 1.500 27
31 3 11.252 155.579 -27.464 1.500 30
32 3 1.961 153.712 -16.806 2.100 31
33 3 -6.173 156.894 -17.864 1.500 32
34 3 -14.568 145.718 -38.110 1.500 33
35 3 -10.079 146.687 -33.273 1.440 34
36 3 -24.396 144.347 -34.610 0.675 35
37 3 -37.452 141.111 -23.189 0.750 36
38 3 -36.647 145.127 -23.047 1.080 37
39 3 -23.377 137.382 -27.004 1.500 35
40 3 -30.605 129.718 -21.706 0.900 39
41 3 -32.477 126.530 -18.510 1.200 40
42 3 2.265 161.354 -28.582 2.100 32
43 3 -5.979 166.235 -28.186 1.500 42
44 3 -24.557 168.284 -32.384 1.800 43
45 3 -14.236 182.296 -26.292 1.080 44
46 3 -29.666 164.906 -35.527 1.800 44
47 3 -32.535 165.750 -35.644 1.500 46
48 3 -40.870 166.653 -34.065 1.500 47
49 3 -54.971 170.896 -38.209 1.800 48
50 3 -60.594 178.648 -27.999 1.440 49
51 3 -69.049 170.528 -34.984 1.200 49
52 3 -77.179 168.618 -36.766 1.690 51
53 3 -85.155 161.131 -29.318 1.012 52
54 3 -90.045 161.601 -26.890 0.768 53
55 3 -84.923 158.608 -25.114 1.440 54
56 3 -92.919 172.774 -33.153 1.125 52
57 3 -105.164 166.832 -38.820 0.750 56
58 3 -106.971 164.881 -33.122 0.720 57
59 3 -108.346 173.978 -32.477 0.750 58
60 3 -105.556 163.706 -38.153 0.720 58
61 3 -120.582 160.590 -48.768 0.600 60
62 3 -110.853 161.377 -32.906 0.600 60
63 3 -55.110 165.851 -29.159 1.800 48
64 3 -60.488 161.463 -29.892 1.843 63
65 3 -67.357 157.643 -28.606 1.728 64
66 3 -79.015 151.424 -27.502 1.500 65
67 3 -83.217 154.935 -15.964 1.800 66
68 3 -84.963 153.727 -9.870 1.500 67
69 3 -85.085 149.824 -18.284 1.500 68
70 3 -91.426 143.278 -19.684 1.800 69
71 3 -88.129 140.702 -22.212 1.500 70
72 3 -93.302 141.156 -12.238 1.680 71
73 3 -89.765 139.288 -22.447 1.500 72
74 3 -95.935 138.699 -21.719 1.800 73
75 3 -96.128 134.758 -23.551 0.750 74
76 3 68.118 153.450 8.331 9.331 17
77 3 88.902 155.580 26.311 1.080 76
78 3 94.700 155.974 26.703 1.440 77
79 3 100.585 154.654 31.894 1.500 78
80 3 111.122 148.989 25.667 1.500 79
81 3 116.053 151.375 33.795 1.500 80
82 3 113.784 151.267 35.725 1.500 81
83 3 116.054 152.497 32.011 1.500 82
84 3 113.319 149.723 31.221 1.200 83
85 3 118.681 153.572 38.778 1.500 84
86 3 127.110 157.718 43.293 1.500 85
87 3 105.402 146.792 33.579 1.500 80
88 3 114.194 151.528 34.749 1.200 87
89 3 102.363 138.929 33.752 1.500 88
90 3 99.440 125.115 27.621 1.344 89
91 3 104.054 140.847 24.080 1.500 89
92 3 112.405 146.026 23.526 1.200 88
93 3 123.947 145.021 39.346 1.200 92
94 3 124.326 141.627 34.764 1.500 93
95 3 116.931 135.665 34.504 1.500 94
96 3 113.408 136.592 48.234 1.500 95
97 3 110.824 134.314 39.025 1.800 96
98 3 110.263 129.587 33.424 1.500 97
99 3 114.658 124.549 30.680 1.200 98
100 3 114.788 122.401 39.507 1.800 99
101 3 108.600 116.912 34.392 1.500 100
102 3 110.995 117.434 36.425 1.440 101
103 3 69.981 156.699 13.385 9.331 76
104 3 74.579 170.021 7.747 9.331 103
105 3 64.740 181.750 0.499 6.480 104
106 3 50.771 175.179 -6.712 0.759 105
107 3 49.406 186.088 -0.593 6.480 105
108 3 69.489 190.854 0.491 0.720 107
109 3 47.429 187.721 -5.120 6.480 107
110 3 60.726 196.560 3.500 1.200 109
111 3 38.813 193.108 8.379 5.700 109
112 3 33.942 186.760 -10.944 1.536 111
113 3 46.936 198.535 -10.877 5.700 111
114 3 43.073 198.375 -18.374 5.760 113
115 3 46.025 207.213 -25.674 5.400 114
116 3 51.548 215.068 -8.707 1.200 115
117 3 55.690 217.437 -12.296 0.750 116
118 3 63.419 221.934 -12.794 0.720 117
119 3 56.014 222.289 -21.800 1.008 117
120 3 59.183 228.944 -13.265 0.720 119
121 3 44.814 212.868 -22.386 5.400 115
122 3 26.562 203.212 -32.480 1.350 121
123 3 18.741 195.690 -37.414 1.920 122
124 3 40.615 212.247 -21.697 5.400 121
125 3 38.178 216.896 -25.155 6.120 124
126 3 36.429 232.242 -27.665 1.125 125
127 3 42.722 231.221 -22.698 0.750 126
128 3 44.309 233.885 -20.822 0.750 127
129 3 46.902 236.749 -11.863 0.750 128
130 3 27.470 219.548 -31.374 6.120 125
131 3 11.530 213.164 -30.237 3.960 130
132 3 -11.825 214.718 -37.012 3.650 131
133 3 -25.672 220.859 -38.797 4.080 132
134 3 -47.169 212.825 -38.391 1.215 133
135 3 -57.214 205.566 -45.907 1.382 134
136 3 -69.378 203.664 -48.212 1.500 135
137 3 -41.514 225.555 -47.745 4.080 133
138 3 -52.570 227.311 -48.751 3.600 137
139 3 -62.749 217.117 -45.185 0.450 138
140 3 -62.944 231.960 -47.669 3.600 138
141 3 -79.915 227.440 -53.183 1.440 140
142 3 -67.590 234.752 -41.869 3.600 140
143 3 -60.443 243.543 -35.831 1.200 142
144 3 -72.196 235.281 -41.339 3.600 142
145 3 -86.013 239.856 -36.627 2.700 144
146 3 -93.755 233.044 -36.251 1.800 145
147 3 -97.200 236.338 -38.634 1.500 146
148 3 -99.496 238.651 -36.279 1.800 147
149 3 -104.606 237.001 -34.775 1.500 148
150 3 -107.804 232.420 -32.881 1.500 149
151 3 -110.177 230.880 -37.697 1.500 150
152 3 -114.677 233.190 -41.162 1.382 151
153 3 -125.838 230.017 -41.453 1.500 151
154 3 -131.952 226.537 -38.897 1.080 153
155 3 -126.903 230.676 -42.174 0.750 154
156 3 -124.670 230.552 -31.605 1.500 153
157 3 -133.684 228.731 -38.763 1.200 156
158 3 -141.053 219.215 -44.287 1.800 157
159 3 -145.334 218.913 -49.672 0.750 158
160 3 -149.686 223.745 -50.962 1.536 158
161 3 -135.406 216.053 -42.922 0.900 157
162 3 -140.886 217.870 -42.999 0.750 161
163 3 -138.361 212.600 -37.669 0.768 162
164 3 -75.118 242.836 -37.746 3.600 144
165 3 -87.284 248.947 -39.461 3.600 164
166 3 -90.141 252.209 -29.808 1.080 165
167 3 -94.677 249.643 -38.604 3.600 165
168 3 -103.584 254.478 -35.165 3.456 167
169 3 -90.235 259.805 -32.133 0.750 168
170 3 -107.969 249.687 -29.377 3.456 168
171 3 -106.611 265.156 -21.314 1.382 170
172 3 -105.725 270.564 -36.501 1.500 171
173 3 -113.127 272.894 -36.268 1.500 172
174 3 -110.686 279.690 -31.194 1.344 173
175 3 -111.263 281.433 -39.493 1.200 174
176 3 -113.267 280.290 -34.703 1.800 175
177 3 -114.459 279.064 -36.802 0.768 176
178 3 -99.038 268.394 -31.070 1.500 171
179 3 -97.628 268.193 -25.570 0.720 178
180 3 -102.340 271.342 -27.687 1.500 178
181 3 -90.647 275.852 -25.347 0.720 180
182 3 -97.310 275.365 -33.109 1.500 180
183 3 -97.121 281.379 -26.732 1.500 182
184 3 -87.414 281.683 -33.529 1.344 183
185 3 -97.925 284.386 -30.814 0.750 184
186 3 -100.033 257.202 -37.985 3.456 170
187 3 -107.176 253.119 -38.019 3.600 186
188 3 -119.140 252.565 -36.691 0.900 187
189 3 -136.625 248.838 -41.655 0.750 188
190 3 -135.223 247.392 -43.243 1.200 189
191 3 -142.343 258.138 -39.047 1.500 190
192 3 -141.065 255.394 -45.643 1.200 191
193 3 -142.778 254.448 -46.363 1.659 192
194 3 -136.863 245.840 -47.612 1.200 190
195 3 -135.197 246.634 -50.941 1.168 194
196 3 -146.666 237.535 -45.964 0.750 195
197 3 -143.787 249.246 -50.775 1.200 194
198 3 -153.520 243.074 -51.678 1.200 197
199 3 -117.071 259.648 -43.850 3.600 187
200 3 -131.755 262.826 -44.653 3.000 199
201 3 -122.990 271.477 -41.406 1.500 200
202 3 -132.721 278.874 -38.877 1.800 201
203 3 -132.628 284.164 -38.920 1.680 202
204 3 -142.907 285.230 -50.427 1.536 203
205 3 -147.028 296.958 -61.160 1.920 204
206 3 -153.082 297.098 -73.130 1.800 205
207 3 -146.871 298.968 -69.570 1.680 206
208 3 -151.490 297.148 -79.679 1.500 207
209 3 -146.060 303.931 -87.894 1.500 208
210 3 -141.800 307.965 -87.243 1.500 209
211 3 -145.728 308.854 -87.288 1.200 210
212 3 -150.387 305.361 -89.358 1.500 211
213 3 -154.636 300.077 -91.659 1.215 212
214 3 -124.490 272.855 -47.596 3.000 200
215 3 -135.239 266.598 -43.426 0.675 214
216 3 -126.367 268.824 -42.814 3.000 214
217 3 -141.020 271.414 -59.887 2.592 216
218 3 -153.556 269.525 -52.916 1.475 217
219 3 -168.982 264.655 -56.627 1.500 218
220 3 -175.560 263.948 -49.602 1.500 219
221 3 -168.187 263.478 -49.075 1.352 219
222 3 -173.264 255.687 -48.947 1.440 221
223 3 -144.912 271.902 -57.787 2.592 217
224 3 -149.840 272.043 -62.798 2.880 223
225 3 -161.364 268.527 -62.599 2.100 224
226 3 -167.186 268.835 -56.418 1.500 225
227 3 -169.648 267.816 -53.969 1.500 226
228 3 -174.064 270.251 -56.862 1.500 227
229 3 -171.214 273.546 -66.599 1.536 228
230 3 -176.057 270.852 -70.023 1.327 229
231 3 -192.119 262.315 -63.125 1.440 230
232 3 -186.581 267.309 -67.182 1.344 230
233 3 -204.272 270.103 -67.568 1.500 232
234 3 -208.174 268.987 -60.479 1.659 233
235 3 -218.800 270.135 -68.175 1.613 234
236 3 -233.543 266.169 -53.802 1.500 235
237 3 -237.717 266.517 -62.204 1.500 236
238 3 -240.196 265.666 -57.651 1.200 237
239 3 -248.528 272.850 -54.164 1.500 238
240 3 -155.056 269.369 -53.959 2.880 224
241 3 -164.810 276.604 -56.975 2.592 240
242 3 -179.617 285.825 -58.614 2.322 241
243 3 -180.989 288.185 -65.279 2.074 242
244 3 -189.532 281.922 -63.681 0.675 243
245 3 -196.585 281.098 -57.491 0.750 244
246 3 -203.748 282.284 -52.306 1.125 245
247 3 -209.517 280.517 -57.220 0.600 246
248 3 -223.479 278.834 -50.058 0.750 247
249 3 -224.167 281.698 -51.699 0.600 248
250 3 -229.592 273.561 -58.454 0.750 248
251 3 -190.825 291.620 -62.996 2.074 243
252 3 -184.080 299.817 -71.408 0.768 251
253 3 -174.389 302.495 -66.275 0.720 252
254 3 -184.960 297.130 -77.074 1.800 251
255 3 -180.499 298.910 -81.900 1.800 254
256 3 -173.207 310.082 -73.679 0.750 255
257 3 -188.100 305.484 -83.337 1.500 255
258 3 -176.139 310.636 -82.566 1.800 257
259 3 -172.435 311.047 -91.932 1.500 258
260 3 -174.225 315.601 -99.511 1.800 259
261 3 -165.285 316.906 -103.032 2.100 260
262 3 -171.931 310.110 -110.745 1.500 261
263 3 -170.402 309.337 -115.280 1.500 262
264 3 -177.045 307.212 -122.976 1.500 263
265 3 -172.399 307.392 -123.152 1.500 264
266 3 -182.451 302.958 -132.850 1.200 265
267 3 -183.804 299.659 -128.874 1.440 266
268 3 -192.772 296.903 -81.218 1.800 254
269 3 -189.550 296.832 -83.983 1.475 268
270 3 -185.326 298.432 -88.975 1.296 269
271 3 -183.715 297.835 -92.776 1.500 270
272 3 -185.705 291.256 -96.297 1.200 271
273 3 -186.666 292.350 -102.894 1.500 272
274 3 -188.218 288.179 -107.815 1.500 273
275 3 -187.222 298.942 -98.397 1.500 270
276 3 -199.150 293.823 -100.762 1.500 275
277 3 -190.214 296.843 -104.122 1.500 275
278 3 -192.717 297.101 -107.156 1.500 277
279 3 -189.886 294.173 -119.665 1.536 278
280 3 -205.779 288.991 -110.504 1.500 279
281 3 -219.397 277.811 -120.198 1.200 280
282 3 -223.678 278.983 -123.473 1.536 281
283 3 25.038 227.306 -28.945 3.960 130
284 3 8.170 244.844 -27.003 4.666 283
285 3 14.209 245.915 -26.431 0.672 284
286 3 6.551 248.032 -13.368 0.759 285
287 3 7.790 246.125 -16.361 0.750 286
288 3 4.806 251.198 -10.264 0.300 287
289 3 10.744 246.465 -4.935 0.750 287
290 3 11.457 247.768 -20.201 4.666 284
291 3 0.346 251.268 -22.770 4.800 290
292 3 -10.171 247.273 -26.677 1.215 291
293 3 -16.980 249.384 -23.642 1.500 292
294 3 -20.905 250.062 -25.135 1.500 293
295 3 -34.930 248.208 -19.938 1.800 294
296 3 -44.143 249.975 -21.623 1.800 295
297 3 -53.460 256.615 -23.763 2.100 296
298 3 -68.211 265.038 -22.479 1.800 297
299 3 -75.136 279.054 -13.675 1.500 298
300 3 -77.060 277.363 -21.232 1.500 299
301 3 -82.765 283.210 -8.587 1.536 300
302 3 -2.663 257.621 -27.985 4.800 291
303 3 -2.549 261.493 -20.506 0.600 302
304 3 1.194 267.343 -5.858 0.675 303
305 3 1.125 262.261 -8.507 0.691 304
306 3 2.888 264.894 15.070 0.675 305
307 3 -14.373 266.882 -16.756 4.800 302
308 3 -15.509 266.032 -12.090 6.300 307
309 3 -10.266 272.019 -11.473 1.200 308
310 3 -13.069 272.829 -10.108 6.300 308
311 3 -14.704 287.210 -6.357 2.074 310
312 3 -16.872 290.801 3.308 1.800 311
313 3 -11.740 290.210 7.861 1.500 312
314 3 -11.960 299.992 8.611 1.613 313
315 3 -11.979 295.707 9.787 1.536 314
316 3 -9.460 293.868 6.606 1.440 315
317 3 -12.414 296.517 -0.999 1.800 312
318 3 -20.975 295.579 1.972 1.800 317
319 3 -10.706 305.345 2.137 1.500 318
320 3 -13.107 296.913 5.535 1.500 319
321 3 -13.934 303.831 -1.550 1.800 320
322 3 -13.699 304.326 2.589 1.500 321
323 3 -13.700 313.066 3.642 1.500 322
324 3 -11.960 312.847 7.364 1.500 323
325 3 -9.259 316.469 11.079 1.500 324
326 3 -11.574 318.620 13.849 1.037 325
327 3 -14.023 317.907 10.658 0.720 326
328 3 -10.236 326.107 8.387 1.200 327
329 3 -12.800 318.028 4.868 1.500 328
330 3 -23.795 274.443 -10.089 6.300 310
331 3 -37.266 267.436 -13.787 1.344 330
332 3 -28.988 277.193 -9.612 6.300 330
333 3 -26.535 278.995 -17.777 6.300 332
334 3 -40.406 276.408 -10.900 0.675 333
335 3 -48.288 272.771 -14.631 0.750 334
336 3 -29.435 286.922 -9.878 6.300 333
337 3 -33.746 294.726 -12.373 6.900 336
338 3 -45.797 299.320 -16.984 3.600 337
339 3 -60.446 290.810 -14.331 0.720 338
340 3 -68.859 292.884 -5.787 0.750 339
341 3 -73.290 286.090 -5.643 0.750 340
342 3 -55.962 279.799 -14.166 0.720 341
343 3 -53.529 276.646 -17.165 0.750 342
344 3 -50.052 296.681 -19.809 3.600 338
345 3 -53.219 295.697 -23.717 3.600 344
346 3 -60.960 304.818 -17.138 1.352 345
347 3 -64.754 305.704 -5.987 1.500 346
348 3 -56.388 307.912 -12.058 0.720 347
349 3 -62.853 310.174 -13.721 1.500 347
350 3 -67.147 309.335 -18.470 1.200 349
351 3 -63.942 312.384 -14.592 1.500 350
352 3 -72.529 311.768 -13.893 1.800 351
353 3 -78.109 310.607 -15.767 1.500 352
354 3 -68.366 315.962 -12.804 1.200 353
355 3 -64.764 318.303 -10.265 0.720 354
356 3 -68.656 313.241 -12.765 1.500 353
357 3 -75.700 314.642 -21.652 1.500 356
358 3 -75.489 315.759 -18.894 1.500 357
359 3 -68.502 321.475 -21.108 1.500 358
360 3 -69.703 320.876 -20.253 1.800 359
361 3 -67.648 322.363 -18.611 1.500 360
362 3 -73.693 319.916 -28.457 1.200 358
363 3 -71.932 318.331 -22.575 1.440 362
364 3 -77.096 325.615 -32.442 1.500 363
365 3 -74.838 322.978 -22.417 0.750 364
366 3 -59.745 298.270 -17.998 3.600 345
367 3 -68.748 297.223 -14.581 0.911 366
368 3 -71.474 293.022 -13.027 1.200 367
369 3 -81.642 291.251 -6.443 0.720 368
370 3 -65.524 303.234 -17.300 3.600 366
371 3 -77.171 296.192 -17.248 0.506 370
372 3 -79.409 295.220 -17.722 0.720 371
373 3 -78.644 291.162 -25.641 0.720 372
374 3 -77.590 290.922 -26.602 0.672 373
375 3 -74.809 300.176 -18.732 3.600 370
376 3 -85.801 306.562 -16.166 3.000 375
377 3 -91.064 300.196 -22.962 1.152 376
378 3 -92.046 300.722 -31.970 1.125 377
379 3 -86.287 303.063 -27.522 3.000 376
380 3 -90.058 308.921 -25.782 2.520 379
381 3 -87.693 304.543 -27.720 0.675 380
382 3 -91.953 305.651 -45.618 0.720 381
383 3 -87.457 308.559 -23.662 2.520 380
384 3 -99.073 306.661 -15.442 1.536 383
385 3 -103.187 304.708 -26.163 1.500 384
386 3 -110.061 312.712 -24.024 1.500 385
387 3 -104.711 310.131 -28.139 1.416 386
388 3 -113.798 307.676 -24.284 0.720 387
389 3 -121.204 309.487 -32.899 0.750 388
390 3 -122.826 307.896 -36.008 0.750 389
391 3 -133.484 307.306 -46.244 0.750 390
392 3 -107.559 311.796 -30.931 1.500 387
393 3 -109.410 314.043 -28.113 1.200 392
394 3 -113.665 313.679 -32.571 1.200 393
395 3 -109.904 311.565 -37.617 1.200 394
396 3 -117.533 317.527 -38.490 1.500 395
397 3 -118.375 310.132 -42.381 1.500 396
398 3 -121.867 314.467 -45.401 1.800 397
399 3 -130.359 314.000 -42.300 1.200 398
400 3 -131.884 311.617 -49.966 1.200 399
401 3 -95.320 315.732 -31.388 2.520 383
402 3 -104.896 322.198 -45.669 2.520 401
403 3 -105.361 319.990 -40.578 2.520 402
404 3 -107.089 322.526 -41.138 1.382 403
405 3 -104.082 335.673 -39.048 0.720 404
406 3 -93.360 330.871 -28.054 1.125 404
407 3 -102.237 324.600 -46.917 2.520 403
408 3 -112.261 322.149 -58.341 0.540 407
409 3 -121.692 323.011 -58.622 0.720 408
410 3 -132.745 322.049 -62.619 0.562 409
411 3 -135.958 317.781 -58.374 0.750 409
412 3 -138.872 317.862 -54.605 0.750 411
413 3 -145.137 318.393 -50.405 0.750 412
414 3 -114.953 326.207 -56.908 2.520 407
415 3 -112.772 329.244 -60.597 2.100 414
416 3 -115.068 333.020 -54.811 0.900 415
417 3 -110.669 330.316 -64.093 2.100 415
418 3 -114.110 324.980 -74.936 0.600 417
419 3 -126.883 318.892 -78.733 0.720 418
420 3 -132.098 323.413 -79.092 0.720 419
421 3 -150.910 318.404 -71.600 0.720 420
422 3 -137.444 318.806 -72.557 0.750 419
423 3 -138.800 321.851 -67.519 0.600 422
424 3 -150.212 312.848 -70.721 0.768 423
425 3 -107.088 332.900 -73.352 2.100 417
426 3 -116.084 332.016 -74.641 2.100 425
427 3 -118.081 333.916 -73.601 0.400 426
428 3 -115.524 329.178 -77.108 2.100 426
429 3 -130.161 324.454 -73.906 0.900 428
430 3 -145.738 329.791 -66.427 0.672 429
431 3 -149.812 315.718 -72.452 0.720 430
432 3 -128.592 333.402 -76.298 2.074 428
433 3 -128.216 337.829 -82.184 0.720 432
434 3 -127.175 334.071 -88.077 1.200 433
435 3 -118.983 341.251 -79.695 1.500 432
436 3 -120.647 341.417 -77.355 1.500 435
437 3 -116.936 338.920 -72.326 0.746 435
438 3 -118.282 338.222 -64.326 1.200 437
439 3 -118.469 336.779 -70.155 1.200 438
440 3 -113.393 339.480 -67.081 1.200 439
441 3 -34.316 301.840 -12.441 4.800 337
442 3 -31.590 307.969 1.545 1.382 441
443 3 -42.136 306.091 0.702 4.800 441
444 3 -41.323 310.273 -4.832 5.040 443
445 3 -40.763 315.812 11.464 1.080 444
446 3 -31.503 312.571 7.615 1.500 445
447 3 -33.999 314.073 10.157 1.800 446
448 3 -47.362 317.568 1.629 5.040 444
449 3 -27.968 326.783 3.831 1.800 448
450 3 -27.921 323.557 2.146 0.750 449
451 3 -32.211 329.864 0.304 1.800 449
452 3 -31.529 330.854 1.659 1.500 451
453 3 -31.484 338.738 2.435 1.800 452
454 3 -25.100 326.994 1.042 0.750 451
455 3 -21.145 328.726 -6.067 0.600 454
456 3 -15.532 331.466 2.235 0.750 455
457 3 -48.456 321.497 2.650 4.320 448
458 3 -57.054 318.007 -4.974 0.600 457
459 3 -51.180 327.019 2.597 4.320 457
460 3 -58.986 329.363 -14.266 0.750 459
461 3 -52.521 326.568 -6.685 4.320 459
462 3 -47.177 334.332 -6.435 1.500 461
463 3 -43.852 335.029 -3.323 1.500 462
464 3 -42.282 332.206 -10.185 1.500 463
465 3 -40.214 335.969 1.137 1.200 464
466 3 -54.420 335.669 -4.616 3.960 461
467 3 -58.833 328.557 -11.656 0.691 466
468 3 -66.000 330.705 -18.149 0.750 467
469 3 -63.624 332.329 -18.828 0.600 468
470 3 -65.025 332.935 -22.405 0.720 469
471 3 -72.535 332.249 -27.113 0.720 470
472 3 -75.322 333.114 -20.926 0.768 471
473 3 -79.534 330.649 -26.352 0.675 472
474 3 -84.790 331.074 -37.492 0.750 473
475 3 -51.069 339.494 -7.884 3.960 466
476 3 -47.636 348.044 -11.259 1.344 475
477 3 -44.058 353.084 -18.360 1.210 476
478 3 -48.625 352.441 -14.747 1.440 477
479 3 -47.792 358.911 -10.150 1.728 478
480 3 -42.764 359.191 -12.133 1.680 479
481 3 -43.266 365.179 -12.525 1.500 480
482 3 -52.312 339.456 -18.766 3.960 475
483 3 -56.283 339.065 -19.960 2.400 482
484 3 -57.849 346.712 -19.928 1.800 483
485 3 -54.461 358.860 -16.917 2.100 484
486 3 -49.661 364.216 -26.597 1.800 485
487 3 -49.949 368.879 -36.706 0.672 486
488 3 -59.268 359.531 -34.426 0.600 487
489 3 -45.208 365.045 -26.762 1.800 486
490 3 -42.153 372.087 -28.732 2.100 489
491 3 -45.216 371.207 -35.275 2.100 490
492 3 -41.996 371.642 -30.576 1.800 491
493 3 -44.488 376.065 -26.079 1.800 492
494 3 -39.166 382.162 -31.189 1.800 493
495 3 -40.778 381.588 -30.230 0.750 494
496 3 -38.754 382.739 -35.556 0.720 495
497 3 -31.921 384.986 -24.451 1.200 494
498 3 -30.098 381.029 -34.067 0.750 497
499 3 -70.649 342.050 -12.610 2.400 483
500 3 -71.799 348.895 -31.844 2.160 499
501 3 -64.011 353.821 -30.189 0.720 500
502 3 -67.712 357.886 -37.032 2.100 500
503 3 -63.804 361.027 -43.983 2.100 502
504 3 -68.558 363.083 -47.917 1.800 503
505 3 -60.947 365.555 -49.056 1.800 504
506 3 -62.818 368.677 -48.668 1.500 505
507 3 -75.098 357.207 -57.642 1.500 503
508 3 -76.438 352.671 -58.789 0.600 507
509 3 -71.322 361.988 -60.260 1.500 507
510 3 -72.393 356.790 -62.303 0.750 509
511 3 -77.907 357.124 -61.875 0.768 509
512 3 -68.495 366.936 -60.859 1.125 511
513 3 -67.162 368.158 -58.397 0.750 512
514 3 -60.358 344.841 -28.136 1.800 499
515 3 -75.693 339.420 -32.720 0.600 514
516 3 -67.346 340.741 -34.646 1.800 514
517 3 -71.824 339.882 -38.874 2.100 516
518 3 -74.723 344.678 -40.948 1.800 517
519 3 -76.116 346.684 -48.100 0.720 518
520 3 -83.312 342.363 -35.686 1.800 518
521 3 -89.313 339.541 -38.184 0.450 520
522 3 -94.034 342.732 -45.772 1.800 520
523 3 -94.312 340.368 -50.231 0.750 522
524 3 -85.887 341.131 -49.718 1.800 522
525 3 -86.068 348.600 -42.657 0.400 524
526 3 -93.433 342.285 -55.215 1.800 524
527 3 -91.048 340.786 -52.462 0.750 526
528 3 -94.106 339.937 -57.377 0.300 527
529 3 -103.036 339.652 -55.861 0.750 527
530 3 -108.368 345.802 -52.960 0.750 529
531 3 -114.787 347.700 -52.763 0.750 530
532 3 -100.710 348.093 -55.869 1.200 531
533 3 -114.233 343.919 -55.913 1.200 532
534 3 -113.184 345.017 -60.149 0.720 533
535 3 -111.860 341.634 -58.223 0.900 534
536 3 -98.903 345.873 -45.948 1.500 526
537 3 -88.702 344.397 -56.738 1.500 536
538 3 -94.331 348.822 -62.487 0.672 537
539 3 -101.764 344.490 -69.464 0.720 538
540 3 -100.278 349.519 -67.792 0.720 539
541 3 -94.483 347.008 -58.267 1.500 537
542 3 -94.824 353.720 -66.326 1.500 541
543 3 -92.805 356.316 -70.480 1.500 542
544 3 -86.702 357.008 -67.944 1.382 543
545 3 -84.612 360.767 -72.998 1.200 544
546 3 -81.965 361.552 -79.360 1.200 545
547 3 -78.258 361.939 -80.226 1.500 546
548 3 -71.613 361.670 -77.366 1.500 547
549 3 -82.877 364.386 -78.146 1.500 545
550 3 -82.426 360.098 -82.231 1.125 549
551 3 -84.561 357.584 -84.630 0.720 550
552 3 -86.978 351.652 -90.070 0.691 551
553 3 76.423 174.422 8.846 10.451 104
554 3 108.546 173.584 16.724 1.296 553
555 3 109.350 176.256 10.757 1.500 554
556 3 103.463 172.873 17.217 1.500 554
557 3 107.651 170.009 22.367 1.500 556
558 3 108.026 177.628 27.230 1.800 557
559 3 111.948 171.152 22.569 1.500 558
560 3 120.080 175.336 36.251 1.680 559
561 3 122.279 176.331 30.778 1.440 560
562 3 112.871 172.754 36.857 1.500 559
563 3 118.800 169.606 40.221 1.500 562
564 3 118.423 166.301 38.240 1.382 563
565 3 119.264 165.375 44.841 1.382 564
566 3 137.559 170.165 46.123 1.200 565
567 3 135.111 173.680 35.998 0.300 566
568 3 137.914 178.158 37.246 1.500 566
569 3 140.274 173.699 38.811 1.500 568
570 3 137.139 175.894 41.960 1.500 569
571 3 149.835 176.732 38.642 1.500 570
572 3 140.995 163.188 47.236 1.440 565
573 3 136.504 165.298 40.549 0.750 572
574 3 139.746 161.179 44.726 0.750 573
575 3 132.262 156.157 36.470 0.768 573
576 3 152.767 163.438 46.232 1.215 572
577 3 150.908 167.206 45.915 1.200 576
578 3 152.531 164.036 52.256 1.500 577
579 3 157.671 169.232 57.362 1.500 578
580 3 154.255 165.077 57.806 1.800 579
581 3 154.033 162.398 51.698 1.012 580
582 3 152.270 158.229 58.189 1.728 580
583 3 85.720 190.825 20.753 10.451 553
584 3 108.987 195.638 18.520 1.500 583
585 3 111.943 185.317 25.419 0.750 584
586 3 108.660 192.876 19.594 1.500 584
587 3 119.475 205.175 16.287 0.720 586
588 3 120.011 198.723 16.657 1.500 586
589 3 121.916 197.302 24.128 1.680 588
590 3 122.605 197.447 31.092 1.800 589
591 3 124.055 196.103 31.681 1.597 590
592 3 125.882 191.979 21.330 0.750 591
593 3 132.522 203.603 27.685 1.800 590
594 3 126.860 210.574 29.073 0.562 593
595 3 131.091 196.536 39.312 1.800 593
596 3 141.660 203.392 39.298 2.100 595
597 3 139.201 197.344 30.716 1.382 596
598 3 138.140 190.963 23.613 1.344 597
599 3 138.664 198.402 38.733 0.750 597
600 3 139.002 193.801 37.423 1.500 599
601 3 134.547 196.087 44.290 1.200 600
602 3 145.016 192.455 35.018 1.200 601
603 3 134.889 200.963 36.028 2.100 596
604 3 145.755 205.578 43.999 1.800 603
605 3 146.342 201.740 40.122 1.200 604
606 3 148.667 194.908 37.006 1.200 605
607 3 150.809 196.592 39.234 1.500 606
608 3 151.655 192.096 44.098 1.500 607
609 3 152.186 191.519 44.826 1.200 608
610 3 149.170 190.280 40.598 1.500 609
611 3 148.191 204.764 44.198 2.100 604
612 3 140.373 216.122 42.007 0.675 611
613 3 145.681 206.611 48.298 1.800 611
614 3 156.178 209.217 46.865 2.400 613
615 3 157.387 200.676 49.258 1.500 614
616 3 157.970 202.921 57.548 1.500 615
617 3 168.112 201.255 58.977 1.800 616
618 3 169.601 200.716 64.732 1.200 617
619 3 170.623 205.372 62.720 1.500 618
620 3 178.997 199.611 68.604 1.800 619
621 3 183.086 203.292 72.635 1.500 620
622 3 188.902 202.174 76.251 1.500 621
623 3 187.560 199.804 87.038 1.500 622
624 3 192.117 198.479 84.306 1.800 623
625 3 199.932 201.558 96.630 1.500 624
626 3 169.572 193.594 60.675 1.500 617
627 3 158.201 190.756 58.047 1.500 626
628 3 164.028 185.227 44.894 1.800 627
629 3 165.305 179.867 55.032 1.500 628
630 3 164.294 179.063 57.293 2.100 629
631 3 170.308 177.622 56.556 1.800 630
632 3 171.241 177.264 59.376 1.500 631
633 3 171.410 174.253 64.606 1.500 632
634 3 174.647 168.443 65.231 1.080 633
635 3 178.666 175.785 64.871 1.500 633
636 3 174.740 169.930 67.794 1.500 635
637 3 155.733 218.632 60.645 1.800 614
638 3 155.865 211.661 61.945 1.800 637
639 3 158.969 216.053 58.900 2.400 638
640 3 166.418 216.509 56.671 1.500 639
641 3 172.101 218.439 68.942 0.720 640
642 3 178.405 220.294 69.490 0.750 641
643 3 178.614 218.751 73.847 0.600 642
644 3 183.716 223.561 86.660 0.720 643
645 3 193.503 223.012 88.989 0.720 644
646 3 162.730 222.591 67.934 1.500 640
647 3 169.148 221.575 53.073 1.800 646
648 3 166.799 225.846 58.414 0.675 647
649 3 168.489 226.469 51.536 0.600 648
650 3 165.411 235.199 48.398 0.750 649
651 3 164.923 234.433 47.199 0.750 650
652 3 165.941 221.255 67.572 1.800 647
653 3 170.135 226.486 65.689 1.500 652
654 3 170.763 230.825 68.806 2.100 653
655 3 172.371 228.973 74.602 1.500 654
656 3 181.525 228.594 72.022 1.500 655
657 3 179.675 233.863 76.318 1.500 656
658 3 182.227 238.137 73.093 1.200 657
659 3 187.728 236.270 85.875 1.500 658
660 3 192.533 235.902 84.082 1.800 659
661 3 192.521 238.438 89.551 1.200 660
662 3 189.047 238.225 94.118 1.500 661
663 3 93.341 209.780 17.555 8.640 583
664 3 84.727 213.723 1.077 1.200 663
665 3 79.750 213.539 -6.546 0.750 664
666 3 72.507 210.133 -3.771 0.720 665
667 3 70.158 209.782 -4.376 0.750 666
668 3 93.698 211.338 6.817 8.640 663
669 3 98.057 214.309 11.895 8.640 668
670 3 117.135 221.130 10.489 0.750 669
671 3 120.197 215.915 18.591 1.125 670
672 3 91.055 225.188 9.261 8.640 669
673 3 99.342 229.026 8.811 9.504 672
674 3 114.997 229.197 20.758 1.440 673
675 3 125.809 229.128 25.281 1.500 674
676 3 132.163 225.236 23.370 1.500 675
677 3 140.239 224.353 30.500 1.500 676
678 3 135.737 225.825 36.487 1.500 677
679 3 137.978 224.469 34.312 1.500 678
680 3 141.873 222.769 34.439 1.500 679
681 3 133.637 233.892 25.525 1.440 675
682 3 135.354 231.834 29.848 0.750 681
683 3 144.855 235.559 44.611 0.750 682
684 3 153.273 239.340 40.725 1.080 683
685 3 152.477 243.693 41.551 0.675 684
686 3 154.196 242.730 41.415 0.750 685
687 3 157.287 242.894 45.925 0.691 686
688 3 96.793 242.973 14.973 9.504 673
689 3 109.151 243.679 15.739 2.400 688
690 3 118.434 245.654 12.037 3.000 689
691 3 120.157 240.417 19.981 1.215 690
692 3 119.338 242.926 27.937 1.500 691
693 3 122.430 239.044 33.094 1.500 692
694 3 117.845 249.116 24.267 3.000 690
695 3 121.197 247.439 25.460 2.700 694
696 3 124.923 247.492 30.264 0.750 695
697 3 133.438 245.450 25.814 1.500 696
698 3 139.423 252.998 31.423 0.750 697
699 3 131.921 245.466 30.377 1.440 697
700 3 133.670 239.986 27.404 1.440 699
701 3 136.028 243.084 31.786 1.440 700
702 3 123.975 259.652 22.833 2.400 695
703 3 127.104 262.083 28.043 2.400 702
704 3 128.397 257.459 21.653 3.000 703
705 3 127.255 266.015 21.666 0.750 704
706 3 138.799 260.821 25.122 2.400 704
707 3 146.534 257.928 23.081 1.500 706
708 3 148.877 259.433 27.665 1.500 707
709 3 149.930 254.341 27.861 1.200 708
710 3 151.988 254.505 27.829 1.382 709
711 3 146.108 269.713 23.382 2.100 706
712 3 149.257 282.752 23.447 1.500 711
713 3 147.066 284.826 32.743 1.800 712
714 3 149.048 282.574 36.273 1.800 713
715 3 149.636 287.570 40.641 1.500 714
716 3 150.066 285.243 40.589 1.800 715
717 3 155.044 295.578 42.172 1.728 716
718 3 149.402 273.567 36.477 1.800 711
719 3 153.934 274.236 35.926 2.400 718
720 3 156.965 270.498 36.819 2.100 719
721 3 166.611 270.647 38.245 1.800 720
722 3 166.165 269.576 49.633 1.500 721
723 3 164.485 268.776 47.640 1.500 722
724 3 165.140 268.198 47.753 1.500 723
725 3 154.349 261.914 42.173 0.750 724
726 3 163.001 266.900 49.829 1.500 724
727 3 162.529 264.261 49.717 1.500 726
728 3 168.599 265.211 48.304 1.125 727
729 3 167.557 261.481 50.934 1.680 728
730 3 170.117 259.370 52.290 1.500 729
731 3 174.741 259.007 61.520 1.440 730
732 3 187.178 260.511 64.322 1.500 731
733 3 158.909 279.954 49.485 2.400 719
734 3 166.080 283.944 52.844 1.800 733
735 3 166.022 280.842 55.422 2.100 734
736 3 175.995 287.001 64.652 2.100 735
737 3 176.544 283.469 73.207 1.440 736
738 3 178.468 284.139 67.837 1.728 737
739 3 186.233 281.978 75.827 1.728 738
740 3 187.715 283.990 66.662 1.500 739
741 3 184.156 280.465 79.709 1.500 740
742 3 191.660 275.891 77.788 1.920 741
743 3 185.972 274.269 81.118 1.500 742
744 3 196.978 278.093 82.371 1.728 743
745 3 194.506 273.736 88.233 1.200 744
746 3 182.928 295.593 73.925 2.160 736
747 3 180.420 291.140 71.389 1.800 746
748 3 181.969 301.122 77.446 1.728 747
749 3 178.468 298.333 87.763 1.152 748
750 3 184.521 299.122 91.359 1.200 749
751 3 192.772 296.550 92.706 0.691 750
752 3 189.571 298.078 94.299 1.125 751
753 3 190.626 293.850 87.981 1.500 752
754 3 193.706 296.843 101.917 1.500 753
755 3 192.990 296.670 101.026 1.344 754
756 3 194.038 292.709 91.925 1.200 755
757 3 197.236 293.206 103.007 1.500 756
758 3 195.522 288.968 97.761 1.500 757
759 3 200.249 291.360 103.780 1.500 758
760 3 200.197 292.432 104.587 1.200 759
761 3 203.396 292.171 104.638 1.800 760
762 3 188.771 300.148 80.017 1.728 748
763 3 194.149 307.051 88.009 1.440 762
764 3 192.776 309.220 93.811 1.200 763
765 3 196.744 308.365 95.696 1.440 764
766 3 194.634 317.180 96.973 1.680 765
767 3 199.910 316.150 97.251 1.920 766
768 3 187.799 311.896 90.046 2.074 762
769 3 188.416 316.339 85.919 1.500 768
770 3 188.637 319.736 85.490 1.800 769
771 3 189.898 321.360 88.387 1.800 770
772 3 190.875 321.937 85.456 1.500 771
773 3 198.074 328.376 86.218 1.500 772
774 3 194.016 328.654 90.709 1.680 773
775 3 200.367 327.585 91.416 1.500 774
776 3 198.575 329.104 98.098 1.680 775
777 3 210.865 332.209 98.893 1.440 776
778 3 210.003 330.641 109.070 2.100 777
779 3 206.990 327.868 109.366 1.500 778
780 3 211.586 327.841 115.014 1.500 779
781 3 216.007 335.595 119.005 1.536 780
782 3 215.529 328.873 116.688 1.536 781
783 3 209.257 335.255 124.804 0.675 781
784 3 208.286 336.487 123.367 0.750 783
785 3 203.095 337.778 128.568 0.750 784
786 3 204.238 339.410 134.172 0.750 785
787 3 202.537 341.655 138.301 0.750 786
788 3 201.182 346.477 140.386 0.720 787
789 3 206.382 351.025 140.653 0.750 788
790 3 95.236 244.824 11.378 7.200 688
791 3 87.844 234.308 -0.179 0.900 790
792 3 80.196 229.236 -6.376 1.200 791
793 3 77.749 239.297 -14.973 1.500 792
794 3 73.551 241.617 -13.262 1.200 793
795 3 76.730 236.240 -10.499 1.500 794
796 3 99.683 249.473 0.598 7.200 790
797 3 78.737 244.784 -7.228 0.750 796
798 3 97.644 252.246 -0.174 7.200 796
799 3 102.744 260.248 3.937 8.640 798
800 3 120.523 263.172 5.475 1.800 799
801 3 107.062 261.316 -1.736 8.640 799
802 3 110.594 269.271 -0.503 4.200 801
803 3 110.923 279.359 6.301 1.800 802
804 3 109.272 285.979 3.405 1.800 803
805 3 101.920 297.107 9.427 1.800 804
806 3 107.885 294.607 12.259 2.100 805
807 3 100.929 295.398 10.072 0.900 806
808 3 107.916 299.590 13.024 2.400 807
809 3 113.668 301.766 14.213 2.100 808
810 3 106.215 299.554 13.530 1.800 809
811 3 113.096 306.896 15.560 2.100 810
812 3 111.563 306.686 12.438 2.400 811
813 3 110.205 312.518 10.638 1.500 812
814 3 107.829 313.370 16.188 0.768 813
815 3 102.919 312.572 10.014 1.200 814
816 3 103.567 313.921 10.050 0.768 815
817 3 102.455 317.989 8.870 0.750 816
818 3 112.138 319.012 15.928 1.500 813
819 3 112.342 314.142 17.107 1.800 818
820 3 115.009 323.803 17.544 1.500 819
821 3 111.780 325.156 17.773 1.800 820
822 3 111.095 331.267 14.682 1.500 821
823 3 120.011 326.920 17.205 1.800 822
824 3 115.275 334.315 16.935 1.680 823
825 3 116.001 334.790 8.261 1.728 824
826 3 108.697 333.356 11.940 0.750 825
827 3 113.711 335.886 7.693 1.800 826
828 3 106.631 329.617 3.516 0.691 827
829 3 115.098 327.726 20.925 1.800 823
830 3 117.240 328.034 19.125 1.500 829
831 3 121.564 326.051 26.124 1.500 830
832 3 131.575 334.274 24.817 1.500 831
833 3 132.003 333.607 29.383 1.382 832
834 3 125.231 336.377 21.894 1.500 830
835 3 124.233 339.367 23.308 1.440 834
836 3 116.424 331.188 20.528 0.750 835
837 3 125.470 338.994 21.527 0.900 836
838 3 125.867 337.186 26.663 0.720 837
839 3 127.984 336.772 31.139 0.750 838
840 3 127.917 334.810 30.029 0.672 839
841 3 129.803 337.709 34.283 0.750 840
842 3 132.651 332.506 32.499 0.600 841
843 3 118.180 281.061 10.084 3.240 802
844 3 121.870 281.681 1.214 3.456 843
845 3 129.552 273.696 10.916 0.600 844
846 3 132.000 284.463 -8.520 3.456 844
847 3 139.305 283.426 13.329 0.768 846
848 3 128.082 286.952 2.369 3.456 846
849 3 129.817 295.205 12.941 3.900 848
850 3 140.422 296.491 22.687 1.200 849
851 3 127.589 292.017 12.887 3.900 849
852 3 138.120 309.793 21.279 3.629 851
853 3 143.356 318.067 30.503 3.888 852
854 3 153.013 326.595 39.339 3.456 853
855 3 150.187 329.020 44.969 3.300 854
856 3 144.908 335.757 39.666 1.500 855
857 3 143.994 338.522 54.917 1.500 856
858 3 139.125 339.291 49.271 1.500 857
859 3 144.555 345.952 48.449 1.500 858
860 3 136.783 345.359 51.686 1.500 859
861 3 142.823 348.352 47.862 1.500 860
862 3 142.428 350.263 50.553 1.800 861
863 3 138.010 348.571 45.625 0.750 862
864 3 135.593 353.240 46.597 1.200 863
865 3 136.997 355.145 44.588 0.750 864
866 3 137.544 352.532 51.502 1.500 862
867 3 146.770 354.272 49.499 1.500 866
868 3 138.739 356.335 50.842 0.750 867
869 3 140.839 360.743 54.436 1.200 868
870 3 144.057 360.053 48.584 0.750 869
871 3 134.326 356.141 44.608 0.750 870
872 3 131.200 358.744 45.612 1.080 871
873 3 150.732 334.220 45.557 3.300 855
874 3 149.084 339.202 57.351 2.700 873
875 3 154.493 337.718 59.348 1.536 874
876 3 156.906 336.849 59.671 1.500 875
877 3 164.955 336.880 59.863 1.200 876
878 3 164.611 334.486 63.128 1.500 877
879 3 168.826 333.658 63.303 1.500 878
880 3 167.167 334.784 68.369 1.500 879
881 3 165.816 329.040 71.809 1.200 880
882 3 169.730 335.205 78.480 1.440 881
883 3 173.523 332.394 76.721 1.440 882
884 3 154.879 348.007 59.766 2.100 874
885 3 159.132 349.036 63.155 2.880 884
886 3 158.498 347.914 73.599 1.500 885
887 3 167.220 351.722 73.287 1.500 886
888 3 172.071 351.106 78.132 1.800 887
889 3 174.271 355.450 79.426 1.680 888
890 3 181.732 350.013 99.878 1.215 889
891 3 178.927 340.396 96.677 1.500 890
892 3 180.800 346.554 101.780 1.800 891
893 3 180.447 342.224 99.051 1.500 892
894 3 169.453 356.127 87.230 1.500 889
895 3 175.088 360.936 89.441 1.500 894
896 3 174.295 359.916 103.150 1.500 895
897 3 179.650 360.715 93.337 1.800 896
898 3 184.292 361.695 98.746 1.500 897
899 3 187.331 362.484 99.786 1.843 898
900 3 192.227 360.246 101.574 1.500 899
901 3 195.837 360.768 107.839 1.012 900
902 3 196.926 352.956 110.125 1.200 901
903 3 192.310 351.241 114.444 0.900 902
904 3 157.365 349.742 66.872 2.100 885
905 3 163.201 352.758 57.064 3.000 904
906 3 162.064 353.145 54.392 1.200 905
907 3 159.581 360.618 54.997 1.500 906
908 3 165.911 359.244 51.910 1.500 907
909 3 158.955 365.787 53.531 1.800 908
910 3 156.617 360.268 49.823 1.200 909
911 3 148.871 364.418 53.033 1.200 910
912 3 155.587 367.906 51.367 1.500 911
913 3 151.184 365.174 57.512 1.200 912
914 3 161.702 362.871 53.595 1.800 909
915 3 162.422 367.298 61.728 1.800 914
916 3 162.577 366.960 61.589 1.800 915
917 3 158.796 371.071 49.630 2.100 916
918 3 162.756 373.223 55.907 2.100 917
919 3 166.131 375.104 56.280 1.500 918
920 3 162.759 378.380 60.107 0.750 919
921 3 152.699 372.924 51.546 0.750 920
922 3 156.163 371.611 55.196 0.750 920
923 3 158.706 377.935 58.044 1.500 919
924 3 169.231 381.640 57.437 1.500 923
925 3 163.244 386.417 53.613 1.500 924
926 3 159.459 384.509 51.523 1.500 925
927 3 161.995 358.836 60.522 2.100 904
928 3 168.360 357.117 67.471 1.800 927
929 3 163.573 361.504 75.225 2.400 928
930 3 176.979 364.008 71.711 1.200 929
931 3 171.854 364.822 82.434 1.200 930
932 3 180.706 364.631 80.544 1.500 931
933 3 181.814 371.064 83.484 1.800 932
934 3 185.235 371.195 87.776 1.500 933
935 3 189.070 377.671 90.874 1.500 934
936 3 189.152 379.344 96.760 1.659 935
937 3 193.048 382.904 105.223 1.440 936
938 3 166.902 372.510 75.413 1.800 930
939 3 173.053 373.672 76.821 1.800 938
940 3 174.993 383.473 76.859 1.800 939
941 3 172.968 386.766 65.643 1.800 940
942 3 166.133 387.862 67.804 1.728 941
943 3 171.256 390.886 64.527 1.440 942
944 3 179.684 387.538 72.358 1.500 941
945 3 183.514 394.879 69.524 1.500 944
946 3 183.324 392.258 64.813 1.200 945
947 3 187.620 396.166 65.627 1.440 946
948 3 185.923 400.740 65.714 1.843 947
949 3 191.295 402.374 67.694 1.500 948
950 3 190.120 405.667 65.484 1.920 949
951 3 183.529 407.877 71.217 0.750 950
952 3 191.357 403.581 68.769 1.440 950
953 3 193.827 404.256 76.219 1.008 952
954 3 182.682 374.259 78.671 2.400 939
955 3 184.616 379.846 78.710 1.500 954
956 3 182.364 381.226 82.733 1.500 955
957 3 187.431 384.205 83.536 1.500 956
958 3 188.473 382.198 83.566 1.500 957
959 3 187.008 385.476 89.077 1.215 958
960 3 191.342 390.785 93.016 1.215 959
961 3 192.211 390.664 92.955 1.500 960
962 3 198.761 395.181 101.184 1.500 961
963 3 187.498 393.103 84.916 1.500 959
964 3 188.082 393.668 80.373 1.500 963
965 3 190.923 394.961 88.669 1.800 964
966 3 197.238 397.024 85.959 1.200 965
967 3 192.470 399.662 92.575 1.440 966
968 3 99.492 258.302 -9.431 6.840 801
969 3 94.593 256.132 -10.349 1.012 968
970 3 81.641 251.674 -20.482 1.500 969
971 3 79.078 250.336 -24.595 1.500 970
972 3 82.146 248.114 -22.815 1.800 971
973 3 74.852 242.320 -29.761 1.800 972
974 3 98.849 271.394 -8.757 6.840 968
975 3 98.612 271.845 -8.470 6.480 974
976 3 78.303 265.978 -13.188 1.690 975
977 3 71.933 268.163 -23.619 1.500 976
978 3 71.827 260.004 -23.354 1.800 977
979 3 67.535 254.197 -32.047 1.500 978
980 3 60.489 251.248 -38.042 1.500 979
981 3 60.432 253.263 -28.722 1.500 980
982 3 71.281 260.405 -23.975 1.800 977
983 3 65.487 267.472 -27.610 1.680 982
984 3 65.321 270.053 -20.019 1.500 983
985 3 62.205 267.426 -27.001 1.500 984
986 3 59.572 268.155 -38.263 1.680 985
987 3 61.629 269.532 -35.776 1.500 986
988 3 58.167 271.041 -34.830 0.675 987
989 3 59.673 270.268 -42.134 0.720 988
990 3 92.159 278.034 -20.430 6.480 975
991 3 91.294 284.334 -18.627 6.840 990
992 3 73.097 286.853 -25.884 1.200 991
993 3 74.694 286.008 -23.765 1.500 992
994 3 75.888 282.056 -30.934 1.200 993
995 3 70.626 283.772 -30.598 1.080 994
996 3 65.799 285.743 -25.292 1.500 995
997 3 69.659 282.741 -31.024 0.720 996
998 3 61.891 280.124 -32.060 0.750 997
999 3 61.224 285.119 -37.247 0.750 998
1000 3 88.016 285.241 -16.573 6.840 991
1001 3 82.481 296.662 -17.710 5.875 1000
1002 3 78.725 308.528 -16.281 6.450 1001
1003 3 73.800 324.166 -17.138 4.355 1002
1004 3 61.632 335.861 -18.645 3.600 1003
1005 3 69.027 341.894 -5.962 0.768 1004
1006 3 58.872 336.260 -16.447 3.600 1004
1007 3 55.337 339.768 -17.600 3.456 1006
1008 3 46.767 334.291 -14.872 1.012 1007
1009 3 39.027 338.668 -9.171 1.440 1008
1010 3 24.322 337.814 -15.466 0.900 1009
1011 3 16.962 344.408 -17.045 0.750 1010
1012 3 19.040 343.891 -6.190 1.440 1011
1013 3 8.620 342.694 -11.663 1.536 1012
1014 3 45.957 343.228 -7.750 3.456 1007
1015 3 46.473 349.820 -9.734 0.600 1014
1016 3 32.499 352.842 -12.181 2.700 1014
1017 3 28.408 359.722 -17.185 3.226 1016
1018 3 20.405 363.222 -11.222 2.400 1017
1019 3 4.751 370.811 -15.967 1.536 1018
1020 3 0.033 364.865 -16.157 1.800 1019
1021 3 -5.069 371.010 -17.840 1.500 1020
1022 3 -12.782 374.815 -10.846 1.920 1021
1023 3 -12.948 381.858 -8.871 1.920 1022
1024 3 17.243 360.019 -15.376 1.500 1018
1025 3 16.593 376.579 -4.819 1.800 1024
1026 3 15.073 371.925 -9.789 2.400 1025
1027 3 18.239 383.631 -1.028 2.100 1026
1028 3 18.923 387.761 7.696 1.440 1027
1029 3 15.146 388.995 5.283 1.800 1028
1030 3 17.620 392.486 1.882 1.500 1029
1031 3 11.685 391.664 4.321 1.200 1030
1032 3 18.989 399.541 -1.428 1.500 1031
1033 3 16.509 378.887 5.248 1.690 1027
1034 3 14.950 384.380 11.743 1.200 1033
1035 3 20.892 384.242 8.672 1.680 1034
1036 3 22.141 391.073 11.781 1.106 1035
1037 3 20.045 390.411 11.669 1.382 1036
1038 3 23.543 397.957 12.038 1.458 1037
1039 3 22.598 396.827 13.746 1.200 1038
1040 3 86.677 331.120 -8.286 6.048 1002
1041 3 91.477 332.691 -3.453 5.100 1040
1042 3 89.633 350.243 -7.805 2.700 1041
1043 3 89.431 356.426 -20.401 1.800 1042
1044 3 86.052 360.439 -13.723 2.100 1043
1045 3 83.980 366.656 -17.695 1.500 1044
1046 3 83.744 367.862 -25.339 1.680 1045
1047 3 78.225 372.113 -27.916 1.800 1046
1048 3 89.647 350.042 -3.263 3.000 1042
1049 3 97.822 355.576 -4.501 2.400 1048
1050 3 95.461 361.212 -8.266 2.640 1049
1051 3 99.145 361.876 5.226 2.400 1050
1052 3 92.103 367.358 -7.599 2.640 1051
1053 3 98.328 371.289 -4.718 1.800 1052
1054 3 97.149 375.691 1.963 2.100 1053
1055 3 98.265 376.877 -3.398 2.640 1054
1056 3 100.955 376.205 -2.258 2.400 1055
1057 3 101.900 382.326 -3.731 2.100 1056
1058 3 94.644 374.741 -12.238 2.400 1057
1059 3 101.474 381.028 1.143 1.500 1058
1060 3 110.509 383.485 -0.189 1.728 1059
1061 3 110.490 386.091 -4.814 1.500 1060
1062 3 114.504 387.823 5.587 1.800 1061
1063 3 115.028 386.318 1.742 1.800 1062
1064 3 116.631 387.890 -0.376 1.440 1063
1065 3 119.948 397.289 12.721 1.536 1064
1066 3 123.715 393.273 1.760 1.536 1065
1067 3 97.062 376.718 -0.269 2.400 1058
1068 3 94.360 383.204 -6.717 2.304 1067
1069 3 99.670 384.088 -4.298 2.400 1068
1070 3 98.606 388.656 -6.125 2.160 1069
1071 3 95.483 387.811 -11.228 1.500 1070
1072 3 103.755 392.916 -17.998 1.500 1071
1073 3 111.117 396.331 -12.788 1.500 1072
1074 3 110.025 400.351 -15.813 1.094 1073
1075 3 123.061 400.717 -19.566 1.152 1074
1076 3 122.467 402.408 -17.679 1.200 1075
1077 3 122.717 399.765 -14.723 1.200 1076
1078 3 125.455 405.128 -4.494 0.720 1077
1079 3 134.604 406.548 -3.160 0.750 1078
1080 3 131.365 404.473 -1.110 0.750 1079
1081 3 101.808 402.383 -13.037 1.680 1072
1082 3 99.965 395.590 -20.490 2.100 1081
1083 3 100.897 394.524 -28.466 1.597 1082
1084 3 100.252 397.287 -31.138 0.768 1083
1085 3 86.940 399.836 -25.289 0.720 1084
1086 3 86.543 401.992 -20.065 0.768 1085
1087 3 95.461 398.987 -29.714 1.597 1083
1088 3 86.752 401.077 -25.973 1.680 1087
1089 3 83.845 401.075 -26.733 1.690 1088
1090 3 80.263 399.810 -22.703 1.500 1089
1091 3 74.469 405.674 -10.884 0.400 1090
1092 3 64.644 406.087 -12.413 0.691 1091
1093 3 73.282 399.856 -17.932 1.500 1090
1094 3 65.960 401.515 -10.181 1.500 1093
1095 3 58.087 397.117 -18.477 1.800 1094
1096 3 111.395 399.484 -23.435 1.500 1082
1097 3 110.958 402.190 -22.570 1.200 1096
1098 3 100.584 404.937 -18.668 1.500 1097
1099 3 103.984 404.391 -11.867 1.200 1098
1100 3 99.245 405.588 -9.617 0.600 1099
1101 3 96.149 406.266 -7.528 0.750 1100
1102 3 111.948 402.795 -15.957 1.500 1096
1103 3 115.607 397.299 -21.071 1.500 1102
1104 3 114.774 404.136 -19.747 1.800 1103
1105 3 120.874 406.866 -20.230 1.475 1104
1106 3 118.777 409.450 -18.072 0.506 1105
1107 3 119.003 409.789 -16.721 0.750 1106
1108 3 117.404 407.811 -8.837 0.768 1107
1109 3 111.144 410.811 -6.148 0.768 1108
1110 3 115.012 405.522 -21.881 1.475 1105
1111 3 121.013 402.057 -16.445 1.597 1110
1112 3 123.584 409.568 -14.409 1.500 1111
1113 3 116.261 404.734 -10.583 1.215 1112
1114 3 123.757 404.642 -8.947 1.500 1113
1115 3 125.056 410.661 -7.951 1.440 1114
1116 3 103.335 348.032 7.390 3.024 1041
1117 3 104.956 350.494 13.820 3.000 1116
1118 3 103.676 353.708 11.202 2.880 1117
1119 3 106.812 351.045 9.322 0.900 1118
1120 3 115.400 355.799 14.813 1.500 1119
1121 3 121.138 357.002 22.764 1.800 1120
1122 3 129.492 362.476 19.990 1.728 1121
1123 3 124.384 356.281 24.486 0.750 1122
1124 3 128.577 354.543 31.499 0.720 1123
1125 3 127.767 360.336 26.265 1.728 1122
1126 3 132.857 363.948 30.866 1.500 1125
1127 3 138.122 370.564 42.311 1.500 1126
1128 3 144.183 365.744 35.565 0.911 1127
1129 3 142.576 368.950 41.968 1.593 1128
1130 3 111.842 353.511 10.700 2.880 1118
1131 3 115.906 358.402 10.569 2.419 1130
1132 3 115.421 360.570 16.174 2.700 1131
1133 3 121.523 367.358 20.442 1.500 1132
1134 3 127.371 370.118 20.186 1.500 1133
1135 3 131.354 378.847 21.716 1.500 1134
1136 3 136.347 373.944 28.595 1.500 1135
1137 3 141.983 375.077 33.538 1.800 1136
1138 3 156.311 380.073 37.275 1.536 1137
1139 3 148.683 379.844 33.498 1.800 1137
1140 3 151.929 389.915 41.126 2.100 1139
1141 3 148.106 387.502 46.766 1.800 1140
1142 3 158.846 388.825 37.139 1.800 1141
1143 3 164.131 398.474 48.705 1.800 1142
1144 3 169.105 401.393 54.565 1.500 1143
1145 3 174.841 396.472 47.114 1.344 1144
1146 3 170.412 395.845 54.130 0.750 1145
1147 3 125.536 368.001 7.760 2.100 1133
1148 3 130.793 375.108 8.212 1.800 1147
1149 3 120.946 381.051 16.710 1.139 1148
1150 3 115.019 378.620 20.178 1.200 1149
1151 3 112.501 381.993 19.797 1.440 1150
1152 3 121.921 386.522 12.980 1.500 1151
1153 3 120.689 384.352 16.259 1.597 1152
1154 3 126.365 392.876 8.260 1.440 1153
1155 3 124.966 378.718 12.850 1.800 1148
1156 3 134.023 383.768 21.729 1.440 1155
1157 3 142.597 387.956 28.400 1.440 1156
1158 3 139.415 389.545 22.761 1.800 1157
1159 3 146.745 395.304 25.132 1.800 1158
1160 3 150.001 389.818 17.094 1.500 1159
1161 3 151.997 394.797 26.197 1.800 1160
1162 3 150.210 393.256 31.229 2.100 1161
1163 3 132.724 386.279 10.491 1.800 1155
1164 3 138.029 387.237 9.814 2.400 1163
1165 3 137.552 388.306 11.666 1.500 1164
1166 3 138.013 394.348 19.547 2.400 1165
1167 3 141.523 396.126 15.409 1.440 1166
1168 3 136.392 402.668 13.188 0.750 1167
1169 3 145.540 396.555 17.716 1.800 1167
1170 3 145.968 399.052 10.818 1.344 1169
1171 3 143.973 401.490 8.011 1.475 1170
1172 3 147.345 401.950 7.286 0.768 1171
1173 3 147.253 404.289 10.797 0.768 1172
1174 3 150.325 402.493 3.195 0.720 1172
1175 3 155.435 399.194 -0.428 0.750 1174
1176 3 146.285 406.481 4.287 0.600 1175
1177 3 143.554 406.415 3.120 0.750 1176
1178 3 140.037 402.891 -2.135 0.750 1177
1179 3 148.814 397.090 12.396 1.500 1170
1180 3 150.419 404.980 17.539 1.200 1179
1181 3 148.577 401.594 18.576 1.800 1180
1182 3 152.956 406.979 12.719 1.200 1181
1183 3 154.722 403.814 18.785 1.500 1182
1184 3 159.074 399.920 22.381 1.500 1183
1185 3 163.370 407.451 26.937 1.728 1184
1186 3 166.375 404.253 18.464 1.200 1185
1187 3 167.759 402.812 20.366 0.750 1186
1188 3 167.284 400.264 15.391 0.675 1187
1189 3 176.417 405.758 26.078 0.768 1188
1190 3 179.527 406.101 24.642 0.750 1189
1191 3 166.016 406.391 25.555 1.728 1185
1192 3 168.349 409.979 18.185 1.500 1191
1193 3 173.777 414.335 22.016 1.800 1192
1194 3 172.537 408.211 16.985 1.800 1193
1195 3 165.174 411.542 15.132 1.500 1194
1196 3 161.495 413.493 12.405 1.500 1195
1197 3 105.195 26.575 47.938 8.640 1
1198 3 120.507 8.079 46.014 8.280 1197
1199 3 121.504 -16.425 52.962 8.280 1198
1200 3 142.216 -30.147 59.279 7.200 1199
1201 3 144.300 -44.913 69.491 7.500 1200
1202 3 154.528 -58.646 79.809 9.704 1201
1203 3 164.624 -81.801 103.123 7.500 1202
1204 3 176.421 -100.699 116.501 7.500 1203
1205 3 190.223 -112.065 130.237 9.000 1204
1206 3 206.116 -133.233 148.777 8.294 1205
1207 3 217.429 -148.974 165.664 8.640 1206
1208 3 234.108 -159.412 172.911 7.800 1207
1209 3 240.871 -167.366 177.955 7.800 1208
1210 3 250.996 -165.723 183.808 1.555 1209
1211 3 254.120 -157.350 193.613 1.200 1210
1212 3 256.267 -151.490 205.364 1.500 1211
1213 3 259.662 -146.167 207.369 1.500 1212
1214 3 252.640 -160.639 206.099 1.555 1210
1215 3 264.795 -157.590 204.292 2.100 1214
1216 3 269.066 -156.480 213.114 1.680 1215
1217 3 246.232 -172.211 193.810 7.800 1209
1218 3 241.371 -174.628 190.777 6.120 1217
1219 3 252.631 -181.016 199.196 6.120 1218
1220 3 259.102 -173.512 204.875 2.074 1219
1221 3 266.738 -164.641 216.805 2.160 1220
1222 3 276.479 -162.505 221.302 1.728 1221
1223 3 278.392 -158.734 231.666 2.100 1222
1224 3 288.721 -161.624 244.287 2.100 1223
1225 3 293.188 -157.859 254.978 1.500 1224
1226 3 295.266 -153.364 255.465 1.440 1225
1227 3 270.473 -159.683 229.927 2.400 1221
1228 3 283.389 -147.132 231.740 1.728 1227
1229 3 290.126 -146.020 238.395 1.800 1228
1230 3 289.787 -144.225 259.766 2.016 1229
1231 3 310.240 -146.938 256.874 1.800 1230
1232 3 299.824 -149.545 260.460 1.500 1231
1233 3 300.844 -138.592 271.219 1.728 1231
1234 3 307.321 -130.408 276.556 1.728 1233
1235 3 295.893 -122.508 277.035 1.350 1234
1236 3 263.686 -186.054 202.744 6.739 1219
1237 3 262.937 -188.931 207.814 6.739 1236
1238 3 279.019 -172.092 213.745 0.720 1237
1239 3 280.097 -178.809 228.164 1.500 1238
1240 3 271.588 -177.461 231.778 1.500 1239
1241 3 258.326 -193.177 211.455 6.048 1237
1242 3 272.353 -188.725 224.663 1.728 1241
1243 3 290.150 -200.658 247.035 1.500 1242
1244 3 297.611 -197.876 249.686 1.800 1243
1245 3 298.451 -203.968 260.584 1.800 1244
1246 3 295.555 -203.980 261.741 1.800 1245
1247 3 301.782 -204.323 272.731 1.500 1246
1248 3 310.197 -208.530 280.172 1.800 1247
1249 3 313.702 -208.183 287.794 2.100 1248
1250 3 269.499 -204.250 208.105 7.200 1241
1251 3 276.728 -211.635 218.688 7.200 1250
1252 3 290.200 -202.869 235.574 1.200 1251
1253 3 290.537 -208.604 231.319 1.382 1252
1254 3 272.235 -214.839 217.555 5.760 1251
1255 3 275.412 -225.732 229.514 4.680 1254
1256 3 283.116 -228.287 226.118 4.680 1255
1257 3 297.940 -222.904 236.880 1.012 1256
1258 3 290.477 -235.338 229.000 4.778 1256
1259 3 296.826 -246.985 236.900 3.600 1258
1260 3 303.447 -250.058 240.256 3.600 1259
1261 3 319.596 -245.498 243.453 1.080 1260
1262 3 321.005 -246.759 254.958 1.500 1261
1263 3 324.022 -247.394 259.064 1.500 1262
1264 3 308.902 -251.066 245.243 3.300 1260
1265 3 309.522 -265.937 245.851 5.100 1264
1266 3 311.200 -267.313 253.758 5.100 1265
1267 3 320.272 -260.818 257.577 2.100 1266
1268 3 321.708 -279.070 246.902 4.800 1266
1269 3 329.476 -289.461 244.138 4.200 1268
1270 3 329.432 -300.275 255.792 4.500 1269
1271 3 333.614 -309.001 250.566 3.900 1270
1272 3 335.194 -319.803 253.166 3.300 1271
1273 3 343.399 -331.514 258.984 2.700 1272
1274 3 353.726 -336.251 266.422 2.400 1273
1275 3 358.115 -345.410 271.575 2.304 1274
1276 3 367.052 -344.709 276.029 2.205 1275
1277 3 367.618 -351.043 287.461 1.800 1276
1278 3 377.577 -353.947 291.630 1.500 1277
1279 3 379.660 -364.675 292.588 1.800 1278
1280 3 383.101 -368.626 296.731 1.800 1279
1281 3 383.221 -380.760 306.383 0.800 1280
1282 3 341.413 -346.683 261.289 1.500 1274
1283 3 344.308 -354.469 271.849 1.800 1282
1284 3 345.946 -363.323 273.239 1.800 1283
1285 3 352.207 -356.799 270.903 1.800 1284
1286 3 347.755 -365.355 272.060 1.500 1285
1287 3 349.866 -371.565 283.359 1.500 1286
1288 3 352.395 -378.391 291.287 1.500 1287
1289 3 363.195 -379.619 288.600 1.440 1288
1290 3 361.945 -383.653 288.644 1.800 1289
