# Supplementary material for: Adaptations during Maturation in an Identified Honeybee Interneuron Responsive to Waggle Dance Vibration Signals
Source: eNeuro. 2019 Sep 5;6(5):ENEURO.0454-18.2019. doi: 10.1523/ENEURO.0454-18.2019 (PMC6731536; doi:10.1523/ENEURO.0454-18.2019)
Supplement: Extended Data 1 — This ZIP file contains all the code used to generate the results of this publication. The code is organized into two folders: (1) GJEphys-master, which contains code for analyzing and plotting electrophysiology data and (2) GJMorph-master, which contains code for analyzing morphology data. Download Extended Data 1, ZIP file. [file sup_enu-eN-NWR-0454-18-s02.zip › Reg-MaxS-1.1/TestFiles/HSN-fluoro01.CNGNoiseStd2RandTrans1.swc]

#  SWC to SWC conversion from L-Measure. Sridevi Polavaram: spolavar@gmu.edu
#  Original fileName:/cng_repository/Soumya/LM_Automated_Testing_Enviornment/Test_Lm3.7.2_11022011_SG_Linux_NMOConv8/TestResults/LoadTest/test_52/HSN-fluoro01.CNG.swc
# 
#  Original file HSN-fluoro01.swc edited using StdSwc version 1.31 on 5/31/11.
#  Irregularities and fixes documented in HSN-fluoro01.swc.std.  See StdSwc1.31.doc for more information.
# 
#  HSN neuron (lobula place tangential cells, LPTC) from Calliphora vicina
#  identification by response properties, in vivo Alexa injection, 2-photon-microscopy imaging, x63 objective, multiple image tiles
#  reconstructed and processed with Matlab and the TREES toolbox http://www.treestoolbox.org
#  scaling 1:1:1 um
#   Max Planck Institute of Neurobiology, Martinsried, Germany
#   Systems and Computational Neuroscience, Alexander Borst
#   published in "The morphological identity of insect dendrites" Cuntz H, Forstner F, Haag J, Borst A. PMID 19112481
#  SCALE 1.0 1.0 1.0 
# 
1 1 109.649 -82.894 -156.837 6.912 -1
2 1 108.450 -92.764 -157.833 6.912 1
3 1 105.999 -71.290 -154.632 6.912 1
4 3 95.467 -108.240 -167.825 2.100 1
5 3 93.130 -130.890 -179.511 6.420 4
6 3 88.518 -145.762 -188.393 8.640 5
7 3 79.401 -150.044 -200.642 13.312 6
8 3 92.042 -172.491 -202.342 15.974 7
9 3 87.532 -181.065 -208.587 14.930 8
10 3 91.522 -187.285 -205.443 8.294 9
11 3 98.345 -63.699 -149.983 6.912 1
12 3 91.862 -44.578 -148.251 6.221 11
13 3 82.592 -11.853 -135.406 7.560 12
14 3 79.302 10.622 -126.583 6.300 13
15 3 64.477 55.257 -113.485 8.294 14
16 3 69.484 87.991 -95.565 8.280 15
17 3 70.791 90.651 -91.226 9.331 16
18 3 46.638 119.983 -79.152 1.800 17
19 3 45.648 121.677 -84.116 1.500 18
20 3 38.578 121.225 -89.651 0.900 19
21 3 39.801 108.492 -97.299 1.200 20
22 3 35.263 137.373 -86.404 1.500 19
23 3 28.962 142.548 -80.446 1.500 22
24 3 37.182 146.469 -80.420 0.900 23
25 3 38.122 150.465 -72.957 0.750 24
26 3 44.775 146.608 -79.178 0.750 25
27 3 26.571 143.157 -79.135 1.500 23
28 3 24.484 134.787 -83.263 0.720 27
29 3 17.329 133.014 -91.849 0.600 28
30 3 18.433 142.485 -79.627 1.500 27
31 3 11.608 166.891 -87.755 1.500 30
32 3 4.764 162.439 -83.868 2.100 31
33 3 -2.766 171.264 -81.145 1.500 32
34 3 -12.963 169.479 -97.174 1.500 33
35 3 -8.261 166.314 -94.859 1.440 34
36 3 -21.300 169.874 -95.832 0.675 35
37 3 -31.405 164.648 -92.306 0.750 36
38 3 -30.731 170.126 -89.298 1.080 37
39 3 -19.197 155.055 -98.021 1.500 35
40 3 -24.831 144.074 -100.919 0.900 39
41 3 -26.014 138.470 -101.820 1.200 40
42 3 3.257 179.937 -83.023 2.100 32
43 3 -4.198 190.521 -78.406 1.500 42
44 3 -21.554 203.962 -76.858 1.800 43
45 3 -11.652 216.750 -64.744 1.080 44
46 3 -26.536 202.937 -80.226 1.800 44
47 3 -29.151 205.500 -79.369 1.500 46
48 3 -36.453 209.629 -77.251 1.500 47
49 3 -49.807 224.306 -74.447 1.800 48
50 3 -53.578 232.643 -63.844 1.440 49
51 3 -62.028 228.191 -72.064 1.200 49
52 3 -69.566 229.912 -73.479 1.690 51
53 3 -75.576 218.354 -75.282 1.012 52
54 3 -79.650 219.874 -73.462 0.768 53
55 3 -74.735 212.261 -75.461 1.440 54
56 3 -83.310 240.973 -67.371 1.125 52
57 3 -95.027 240.673 -73.047 0.750 56
58 3 -95.823 235.506 -71.984 0.720 57
59 3 -97.131 249.146 -64.733 0.750 58
60 3 -95.232 235.884 -75.089 0.720 58
61 3 -110.196 243.647 -80.426 0.600 60
62 3 -99.228 231.935 -74.170 0.600 60
63 3 -48.578 212.036 -74.482 1.800 48
64 3 -53.446 208.334 -77.588 1.843 63
65 3 -59.387 205.029 -79.287 1.728 64
66 3 -69.622 200.392 -82.420 1.500 65
67 3 -71.855 201.146 -74.595 1.800 66
68 3 -72.553 196.829 -72.814 1.500 67
69 3 -73.772 195.702 -79.233 1.500 68
70 3 -79.564 189.611 -84.149 1.800 69
71 3 -76.903 185.745 -87.448 1.500 70
72 3 -80.175 183.273 -82.484 1.680 71
73 3 -78.385 184.510 -88.457 1.500 72
74 3 -83.829 185.953 -88.019 1.800 73
75 3 -84.190 181.233 -91.730 0.750 74
76 3 67.869 119.403 -79.858 9.331 17
77 3 89.066 103.670 -72.750 1.080 76
78 3 94.336 101.493 -72.835 1.440 77
79 3 100.386 94.154 -72.230 1.500 78
80 3 109.103 84.574 -80.070 1.500 79
81 3 114.640 81.513 -75.366 1.500 80
82 3 112.868 81.303 -74.434 1.500 81
83 3 114.372 84.131 -75.261 1.500 82
84 3 111.846 81.677 -77.421 1.200 83
85 3 117.665 80.890 -71.891 1.500 84
86 3 125.816 80.847 -67.687 1.500 85
87 3 105.098 79.559 -77.908 1.500 80
88 3 113.096 82.036 -74.681 1.200 87
89 3 102.523 69.227 -83.475 1.500 88
90 3 99.274 53.507 -96.151 1.344 89
91 3 102.659 76.554 -86.199 1.500 89
92 3 110.012 80.812 -83.311 1.200 88
93 3 122.638 65.689 -78.593 1.200 92
94 3 122.397 63.015 -83.086 1.500 93
95 3 115.806 57.626 -86.991 1.500 94
96 3 114.537 53.089 -80.268 1.500 95
97 3 110.961 55.865 -85.561 1.800 96
98 3 109.755 52.192 -91.392 1.500 97
99 3 113.418 44.339 -96.739 1.200 98
100 3 114.808 36.334 -94.709 1.800 99
101 3 108.615 33.746 -100.384 1.500 100
102 3 111.048 32.361 -99.373 1.440 101
103 3 70.197 120.625 -75.490 9.331 76
104 3 73.316 141.270 -68.221 9.331 103
105 3 63.235 166.775 -61.466 6.480 104
106 3 49.760 167.144 -68.094 0.759 105
107 3 49.195 180.477 -57.209 6.480 105
108 3 67.351 178.093 -55.056 0.720 107
109 3 46.753 186.202 -57.670 6.480 107
110 3 59.780 188.702 -48.685 1.200 109
111 3 40.787 190.589 -47.204 5.700 109
112 3 33.808 193.862 -59.543 1.536 111
113 3 45.314 205.453 -51.864 5.700 111
114 3 40.789 210.978 -54.730 5.760 113
115 3 42.272 226.647 -51.376 5.400 114
116 3 49.481 226.581 -38.941 1.200 115
117 3 52.669 230.197 -39.033 0.750 116
118 3 59.481 233.694 -36.577 0.720 117
119 3 51.546 242.349 -39.349 1.008 117
120 3 55.477 246.123 -31.093 0.720 119
121 3 41.542 233.716 -45.638 5.400 115
122 3 23.861 232.988 -55.384 1.350 121
123 3 16.258 228.026 -62.362 1.920 122
124 3 37.867 234.271 -45.425 5.400 121
125 3 35.107 244.056 -43.128 6.120 124
126 3 32.911 268.767 -32.441 1.125 125
127 3 39.292 261.810 -31.743 0.750 126
128 3 40.937 264.018 -29.106 0.750 127
129 3 44.476 262.235 -23.477 0.750 128
130 3 24.546 256.028 -42.702 6.120 125
131 3 10.461 253.010 -45.543 3.960 130
132 3 -11.549 269.216 -44.987 3.650 131
133 3 -24.377 285.293 -39.800 4.080 132
134 3 -43.541 282.681 -43.665 1.215 133
135 3 -53.512 280.481 -51.307 1.382 134
136 3 -64.756 284.269 -52.553 1.500 135
137 3 -39.980 304.007 -38.483 4.080 133
138 3 -50.108 311.985 -36.539 3.600 137
139 3 -58.598 299.515 -41.784 0.450 138
140 3 -59.382 322.790 -31.613 3.600 138
141 3 -75.359 326.573 -35.710 1.440 140
142 3 -62.804 325.791 -26.667 3.600 140
143 3 -55.677 332.318 -18.211 1.200 142
144 3 -66.887 328.302 -25.616 3.600 142
145 3 -78.752 338.540 -18.917 2.700 144
146 3 -85.553 331.708 -23.166 1.800 145
147 3 -89.047 339.359 -21.348 1.500 146
148 3 -90.826 342.493 -18.413 1.800 147
149 3 -95.189 341.491 -18.553 1.500 148
150 3 -97.724 335.125 -20.918 1.500 149
151 3 -100.508 336.512 -23.853 1.500 150
152 3 -105.086 343.764 -23.127 1.382 151
153 3 -115.123 344.149 -24.589 1.500 151
154 3 -120.211 340.324 -25.577 1.080 153
155 3 -116.195 345.976 -24.292 0.750 154
156 3 -112.703 339.082 -20.213 1.500 153
157 3 -121.791 344.239 -23.705 1.200 156
158 3 -129.033 336.463 -32.474 1.800 157
159 3 -133.637 340.817 -34.532 0.750 158
160 3 -137.822 350.536 -31.018 1.536 158
161 3 -123.702 328.593 -34.821 0.900 157
162 3 -128.679 333.713 -32.969 0.750 161
163 3 -125.567 321.961 -34.966 0.768 162
164 3 -69.149 338.752 -18.159 3.600 144
165 3 -80.453 354.011 -13.123 3.600 164
166 3 -81.732 354.830 -6.394 1.080 165
167 3 -87.003 357.814 -11.549 3.600 165
168 3 -94.629 366.971 -5.642 3.456 167
169 3 -82.276 367.309 -1.626 0.750 168
170 3 -97.685 358.706 -6.440 3.456 168
171 3 -95.606 376.501 8.431 1.382 170
172 3 -97.027 392.305 6.124 1.500 171
173 3 -103.701 398.855 8.673 1.500 172
174 3 -100.912 405.033 15.668 1.344 173
175 3 -102.623 412.351 13.593 1.200 174
176 3 -103.738 408.951 14.907 1.800 175
177 3 -105.084 408.808 13.225 0.768 176
178 3 -90.207 383.234 6.114 1.500 171
179 3 -88.164 379.337 8.111 0.720 178
180 3 -92.759 387.187 10.048 1.500 178
181 3 -81.980 387.424 13.318 0.720 180
182 3 -89.057 393.840 10.358 1.500 180
183 3 -88.101 399.149 17.516 1.500 182
184 3 -80.314 399.024 14.014 1.344 183
185 3 -89.449 406.140 18.165 0.750 184
186 3 -91.874 370.951 -5.093 3.456 170
187 3 -98.240 368.094 -7.513 3.600 186
188 3 -108.820 371.807 -6.255 0.900 187
189 3 -125.196 376.684 -9.479 0.750 188
190 3 -124.131 374.804 -11.358 1.200 189
191 3 -130.145 391.464 -0.853 1.500 190
192 3 -129.869 390.442 -5.776 1.200 191
193 3 -131.495 390.191 -6.627 1.659 192
194 3 -126.192 375.609 -14.185 1.200 190
195 3 -125.171 377.850 -15.125 1.168 194
196 3 -134.644 366.793 -18.839 0.750 195
197 3 -132.930 385.373 -12.280 1.200 194
198 3 -141.714 381.050 -16.391 1.200 197
199 3 -108.083 385.205 -4.081 3.600 187
200 3 -121.475 396.758 -0.640 3.000 199
201 3 -113.278 403.883 6.401 1.500 200
202 3 -121.819 417.664 13.937 1.800 201
203 3 -121.833 425.431 17.897 1.680 202
204 3 -132.719 437.748 14.893 1.536 203
205 3 -138.139 462.634 19.666 1.920 204
206 3 -145.268 471.988 15.377 1.800 205
207 3 -139.209 470.084 17.678 1.680 206
208 3 -144.752 474.915 12.549 1.500 207
209 3 -141.129 486.969 13.743 1.500 208
210 3 -137.272 490.683 16.652 1.500 209
211 3 -140.831 493.739 17.672 1.200 210
212 3 -145.256 491.765 14.620 1.500 211
213 3 -149.312 487.101 10.084 1.215 212
214 3 -115.520 409.925 5.013 3.000 200
215 3 -124.507 403.170 3.038 0.675 214
216 3 -116.470 402.223 4.135 3.000 214
217 3 -132.101 421.720 0.383 2.592 216
218 3 -142.383 420.659 3.029 1.475 217
219 3 -156.711 422.273 -0.730 1.500 218
220 3 -161.640 420.308 2.269 1.500 219
221 3 -154.918 416.096 1.440 1.352 219
222 3 -159.336 406.789 -3.900 1.440 221
223 3 -135.321 423.008 1.988 2.592 217
224 3 -140.463 428.094 0.479 2.880 223
225 3 -150.753 427.867 -1.005 2.100 224
226 3 -155.137 427.522 2.338 1.500 225
227 3 -156.994 425.775 2.817 1.500 226
228 3 -161.419 432.863 3.866 1.500 227
229 3 -160.272 441.743 2.043 1.536 228
230 3 -165.065 441.759 -0.952 1.327 229
231 3 -178.417 432.502 -3.014 1.440 230
232 3 -174.084 439.621 -1.454 1.344 230
233 3 -190.121 451.703 2.154 1.500 232
234 3 -192.624 447.928 4.619 1.659 233
235 3 -203.291 458.451 3.291 1.613 234
236 3 -214.488 451.288 7.649 1.500 235
237 3 -219.429 458.188 4.819 1.500 236
238 3 -221.010 455.553 6.298 1.200 237
239 3 -228.152 467.889 13.940 1.500 238
240 3 -143.878 421.653 2.620 2.880 224
241 3 -153.211 438.214 7.737 2.592 240
242 3 -166.938 459.166 15.396 2.322 241
243 3 -169.148 466.856 14.539 2.074 242
244 3 -176.509 460.521 11.285 0.675 243
245 3 -181.981 459.045 13.894 0.750 244
246 3 -187.727 461.121 17.611 1.125 245
247 3 -193.579 463.716 14.784 0.600 246
248 3 -205.123 463.479 17.797 0.750 247
249 3 -206.022 468.886 19.340 0.600 248
250 3 -211.711 462.956 10.918 0.750 248
251 3 -177.747 474.987 18.998 2.074 243
252 3 -172.993 488.652 21.052 0.768 251
253 3 -163.594 485.558 24.288 0.720 252
254 3 -174.531 488.157 16.761 1.800 251
255 3 -171.220 491.436 15.681 1.800 254
256 3 -163.698 500.219 26.823 0.750 255
257 3 -178.381 505.224 20.753 1.500 255
258 3 -167.591 507.140 23.831 1.800 257
259 3 -165.573 511.199 19.908 1.500 258
260 3 -168.325 522.795 20.365 1.800 259
261 3 -160.789 522.704 19.048 2.100 260
262 3 -167.734 519.802 11.354 1.500 261
263 3 -166.978 520.452 8.747 1.500 262
264 3 -174.000 524.413 4.579 1.500 263
265 3 -169.844 522.736 4.205 1.500 264
266 3 -180.176 525.880 -2.213 1.200 265
267 3 -180.781 519.462 -2.923 1.440 266
268 3 -182.143 493.496 15.605 1.800 254
269 3 -179.627 493.478 14.102 1.475 268
270 3 -176.548 496.688 12.841 1.296 269
271 3 -175.619 497.163 10.663 1.500 270
272 3 -177.788 490.265 4.434 1.200 271
273 3 -179.595 495.873 2.612 1.500 272
274 3 -181.609 493.085 -2.425 1.500 273
275 3 -179.583 503.379 9.497 1.500 270
276 3 -190.567 502.361 5.779 1.500 275
277 3 -183.042 504.708 5.822 1.500 275
278 3 -185.725 507.829 4.993 1.500 277
279 3 -184.874 509.063 -2.666 1.536 278
280 3 -197.816 503.442 -1.278 1.500 279
281 3 -211.241 498.221 -12.442 1.200 280
282 3 -215.575 503.599 -12.515 1.536 281
283 3 22.560 267.193 -35.621 3.960 130
284 3 7.332 299.347 -20.017 4.666 283
285 3 12.832 297.964 -19.540 0.672 284
286 3 7.725 297.354 -11.809 0.759 285
287 3 8.455 295.628 -14.603 0.750 286
288 3 6.532 301.095 -7.972 0.300 287
289 3 12.709 288.636 -9.886 0.750 287
290 3 11.192 298.520 -15.302 4.666 284
291 3 0.764 309.937 -12.686 4.800 290
292 3 -9.184 310.791 -16.328 1.215 291
293 3 -14.929 315.237 -12.840 1.500 292
294 3 -18.685 318.767 -12.579 1.500 293
295 3 -30.556 319.372 -10.503 1.800 294
296 3 -39.121 326.927 -9.005 1.800 295
297 3 -47.928 341.946 -4.014 2.100 296
298 3 -61.181 360.114 4.251 1.800 297
299 3 -66.432 379.002 19.113 1.500 298
300 3 -69.193 381.456 14.886 1.500 299
301 3 -72.664 385.705 25.071 1.536 300
302 3 -2.786 323.433 -9.780 4.800 291
303 3 -1.705 325.025 -3.771 0.600 302
304 3 3.612 324.049 6.359 0.675 303
305 3 3.269 318.037 1.439 0.691 304
306 3 8.109 308.353 13.033 0.675 305
307 3 -11.925 336.108 2.955 4.800 302
308 3 -12.280 332.826 4.357 6.300 307
309 3 -7.577 339.001 8.631 1.200 308
310 3 -9.924 340.682 10.070 6.300 308
311 3 -11.124 360.527 22.615 2.074 310
312 3 -11.788 361.521 29.532 1.800 311
313 3 -6.518 355.931 30.493 1.500 312
314 3 -6.783 370.016 38.195 1.613 313
315 3 -6.561 363.081 35.456 1.536 314
316 3 -4.704 360.994 32.514 1.440 315
317 3 -8.476 370.313 31.634 1.800 312
318 3 -15.753 371.077 32.964 1.800 317
319 3 -6.653 380.853 39.426 1.500 318
320 3 -8.192 367.655 34.707 1.500 319
321 3 -10.049 382.041 37.059 1.800 320
322 3 -9.267 380.420 39.126 1.500 321
323 3 -9.275 392.712 46.148 1.500 322
324 3 -7.183 389.608 47.363 1.500 323
325 3 -4.294 391.738 51.379 1.500 324
326 3 -6.029 394.417 54.366 1.037 325
327 3 -8.669 396.172 52.735 0.720 326
328 3 -5.719 407.808 57.616 1.200 327
329 3 -8.379 398.953 50.310 1.500 328
330 3 -19.610 347.751 12.302 6.300 310
331 3 -32.137 345.355 6.754 1.344 330
332 3 -24.269 353.818 15.060 6.300 330
333 3 -23.233 359.820 12.801 6.300 332
334 3 -34.718 358.370 15.007 0.675 333
335 3 -42.276 358.498 11.460 0.750 334
336 3 -24.879 368.474 22.322 6.300 333
337 3 -29.248 383.203 27.573 6.900 336
338 3 -40.827 397.748 30.253 3.600 337
339 3 -53.500 390.214 26.318 0.720 338
340 3 -59.919 392.323 32.215 0.750 339
341 3 -63.770 384.190 27.571 0.750 340
342 3 -49.245 371.953 17.669 0.720 341
343 3 -47.418 367.874 13.822 0.750 342
344 3 -45.008 397.264 27.493 3.600 338
345 3 -48.390 399.325 25.429 3.600 344
346 3 -54.601 412.574 35.757 1.352 345
347 3 -56.474 409.495 41.406 1.500 346
348 3 -49.827 412.366 39.765 0.720 347
349 3 -55.922 419.433 41.388 1.500 347
350 3 -60.439 422.657 39.189 1.200 349
351 3 -57.064 423.635 42.793 1.500 350
352 3 -64.689 426.117 43.427 1.800 351
353 3 -69.956 427.871 42.298 1.500 352
354 3 -60.861 429.870 46.646 1.200 353
355 3 -57.302 430.358 49.125 0.720 354
356 3 -61.068 425.973 44.639 1.500 353
357 3 -68.680 435.944 42.672 1.500 356
358 3 -68.124 435.999 44.637 1.500 357
359 3 -62.241 442.546 47.370 1.500 358
360 3 -63.193 441.727 47.385 1.800 359
361 3 -61.138 442.124 48.994 1.500 360
362 3 -67.917 446.515 43.636 1.200 358
363 3 -65.481 440.220 44.714 1.440 362
364 3 -71.640 458.555 46.596 1.500 363
365 3 -68.157 448.246 48.554 0.750 364
366 3 -53.512 402.873 30.353 3.600 345
367 3 -61.124 403.428 31.827 0.911 366
368 3 -63.289 397.598 29.562 1.200 367
369 3 -71.494 395.882 31.913 0.720 368
370 3 -58.706 412.334 34.925 3.600 366
371 3 -69.066 407.052 30.736 0.506 370
372 3 -71.131 406.861 30.017 0.720 371
373 3 -71.478 404.847 23.603 0.720 372
374 3 -70.660 404.553 22.925 0.672 373
375 3 -67.216 412.682 32.899 3.600 370
376 3 -76.869 425.510 39.808 3.000 375
377 3 -82.448 422.136 32.688 1.152 376
378 3 -84.601 428.225 29.441 1.125 377
379 3 -78.834 426.733 32.508 3.000 376
380 3 -82.089 436.062 37.998 2.520 379
381 3 -80.154 429.634 33.673 0.675 380
382 3 -86.514 442.840 27.487 0.720 381
383 3 -79.444 433.239 38.359 2.520 380
384 3 -88.722 431.085 41.430 1.536 383
385 3 -93.893 435.829 35.899 1.500 384
386 3 -99.926 449.463 43.463 1.500 385
387 3 -95.638 445.550 39.309 1.416 386
388 3 -103.239 443.832 39.911 0.720 387
389 3 -111.147 454.418 38.400 0.750 388
390 3 -113.014 454.473 36.064 0.750 389
391 3 -124.035 463.832 32.376 0.750 390
392 3 -98.622 450.763 39.673 1.500 387
393 3 -99.934 453.353 42.708 1.200 392
394 3 -104.384 457.102 40.986 1.200 393
395 3 -101.666 455.078 36.947 1.200 394
396 3 -108.763 467.670 41.793 1.500 395
397 3 -109.936 459.268 34.687 1.500 396
398 3 -113.580 468.817 37.030 1.800 397
399 3 -120.786 470.173 38.762 1.200 398
400 3 -123.190 471.492 33.930 1.200 399
401 3 -87.732 451.434 41.299 2.520 383
402 3 -98.468 472.893 41.149 2.520 401
403 3 -98.136 467.088 41.640 2.520 402
404 3 -99.815 471.882 43.481 1.382 403
405 3 -97.045 488.774 53.971 0.720 404
406 3 -85.766 471.044 53.904 1.125 404
407 3 -96.290 475.939 42.191 2.520 403
408 3 -106.873 482.924 36.549 0.540 407
409 3 -115.421 488.481 37.968 0.720 408
410 3 -125.918 494.082 36.624 0.562 409
411 3 -128.144 486.909 35.470 0.750 409
412 3 -130.242 486.263 37.369 0.750 411
413 3 -135.307 487.514 40.099 0.750 412
414 3 -109.168 489.299 40.453 2.520 407
415 3 -107.773 494.813 41.007 2.100 414
416 3 -109.098 498.238 46.467 0.900 415
417 3 -106.387 497.362 40.167 2.100 415
418 3 -110.910 496.901 31.974 0.600 417
419 3 -122.838 495.604 27.013 0.720 418
420 3 -127.664 504.740 30.760 0.720 419
421 3 -143.471 501.558 31.861 0.720 420
422 3 -131.484 496.762 30.502 0.750 419
423 3 -132.054 499.104 35.012 0.600 422
424 3 -142.622 492.599 27.973 0.768 423
425 3 -104.502 504.615 37.938 2.100 417
426 3 -112.770 507.961 37.584 2.100 425
427 3 -114.456 511.068 39.633 0.400 426
428 3 -112.561 504.877 34.369 2.100 426
429 3 -125.213 502.609 33.513 0.900 428
430 3 -138.289 513.238 42.099 0.672 429
431 3 -142.554 497.584 29.380 0.720 430
432 3 -124.291 516.385 39.116 2.074 428
433 3 -124.853 525.926 39.975 0.720 432
434 3 -124.674 523.135 34.602 1.200 433
435 3 -116.249 525.562 42.718 1.500 432
436 3 -117.423 525.268 43.970 1.500 435
437 3 -113.334 517.237 43.825 0.746 435
438 3 -113.415 512.463 46.743 1.200 437
439 3 -114.373 513.582 43.256 1.200 438
440 3 -109.419 513.663 46.089 1.200 439
441 3 -29.895 393.958 32.958 4.800 337
442 3 -25.591 394.196 43.119 1.382 441
443 3 -35.174 396.516 42.346 4.800 441
444 3 -35.289 405.314 43.125 5.040 443
445 3 -32.603 404.382 54.004 1.080 444
446 3 -24.744 397.637 49.095 1.500 445
447 3 -26.663 399.565 51.516 1.800 446
448 3 -39.953 415.194 51.868 5.040 444
449 3 -22.339 419.052 57.902 1.800 448
450 3 -22.476 415.199 54.768 0.750 449
451 3 -26.707 427.359 59.159 1.800 449
452 3 -25.921 427.782 60.403 1.500 451
453 3 -25.910 438.944 66.661 1.800 452
454 3 -20.149 419.617 56.635 0.750 451
455 3 -17.612 424.286 54.621 0.600 454
456 3 -11.444 421.354 59.600 0.750 455
457 3 -40.864 420.902 55.355 4.320 448
458 3 -49.613 423.672 50.371 0.600 457
459 3 -43.421 430.251 59.749 4.320 457
460 3 -52.852 446.268 55.256 0.750 459
461 3 -45.920 435.209 55.687 4.320 459
462 3 -41.207 444.154 61.138 1.500 461
463 3 -37.790 442.034 62.641 1.500 462
464 3 -37.286 440.912 57.521 1.500 463
465 3 -33.907 439.403 64.857 1.200 464
466 3 -47.500 448.312 63.580 3.960 461
467 3 -52.335 443.600 55.717 0.691 466
468 3 -59.736 453.425 55.315 0.750 467
469 3 -57.719 455.142 56.035 0.600 468
470 3 -59.492 458.588 55.139 0.720 469
471 3 -66.903 463.426 53.376 0.720 470
472 3 -68.563 462.566 56.855 0.768 471
473 3 -73.072 463.729 53.144 0.675 472
474 3 -79.371 472.701 49.338 0.750 473
475 3 -45.007 454.244 64.792 3.960 466
476 3 -42.536 467.149 69.512 1.344 475
477 3 -40.396 476.847 70.028 1.210 476
478 3 -43.992 475.944 71.471 1.440 477
479 3 -42.713 482.607 78.174 1.728 478
480 3 -38.466 481.888 77.090 1.680 479
481 3 -39.078 491.132 81.486 1.500 480
482 3 -47.647 460.633 60.367 3.960 475
483 3 -51.385 462.448 59.951 2.400 482
484 3 -52.924 474.370 65.873 1.800 483
485 3 -49.665 489.126 75.956 2.100 484
486 3 -46.790 500.152 75.527 1.800 485
487 3 -48.545 512.622 74.874 0.672 486
488 3 -56.455 501.719 69.653 0.600 487
489 3 -42.816 499.508 75.664 1.800 486
490 3 -40.464 509.598 79.866 2.100 489
491 3 -44.122 513.196 76.778 2.100 490
492 3 -40.573 509.875 78.751 1.800 491
493 3 -42.266 515.039 84.183 1.800 492
494 3 -38.295 524.447 86.158 1.800 493
495 3 -39.602 523.789 86.274 0.750 494
496 3 -38.544 527.482 84.742 0.720 495
497 3 -30.876 521.770 90.399 1.200 494
498 3 -30.510 520.362 83.259 0.750 497
499 3 -63.347 469.155 66.597 2.400 483
500 3 -67.194 490.163 63.887 2.160 499
501 3 -60.034 493.099 67.553 0.720 500
502 3 -64.396 504.415 68.126 2.100 500
503 3 -61.904 511.092 67.243 2.100 502
504 3 -66.772 518.335 67.607 1.800 503
505 3 -60.120 519.253 68.282 1.800 504
506 3 -61.805 524.456 70.971 1.500 505
507 3 -73.920 517.832 59.761 1.500 503
508 3 -75.207 512.367 55.995 0.600 507
509 3 -70.968 524.630 61.924 1.500 507
510 3 -72.128 518.559 57.260 0.750 509
511 3 -77.040 521.237 58.208 0.768 509
512 3 -68.593 530.996 65.137 1.125 511
513 3 -67.070 530.874 66.953 0.750 512
514 3 -56.300 477.168 61.295 1.800 499
515 3 -70.657 478.404 56.751 0.600 514
516 3 -63.432 477.732 56.163 1.800 514
517 3 -68.042 480.724 54.183 2.100 516
518 3 -71.026 490.178 57.209 1.800 517
519 3 -73.317 497.619 55.886 0.720 518
520 3 -77.986 487.686 58.454 1.800 518
521 3 -83.690 487.519 55.856 0.450 520
522 3 -89.059 498.401 55.557 1.800 520
523 3 -89.892 497.463 51.953 0.750 522
524 3 -82.246 494.610 51.948 1.800 522
525 3 -81.552 501.853 60.521 0.400 524
526 3 -89.832 502.600 51.248 1.800 524
527 3 -87.272 497.856 51.036 0.750 526
528 3 -90.699 500.613 48.645 0.300 527
529 3 -98.525 503.289 49.899 0.750 527
530 3 -103.029 513.104 56.236 0.750 529
531 3 -108.816 518.606 58.351 0.750 530
532 3 -96.579 514.694 56.037 1.200 531
533 3 -108.691 514.508 54.144 1.200 532
534 3 -108.359 517.960 53.116 0.720 533
535 3 -106.837 511.358 51.241 0.900 534
536 3 -93.525 505.254 58.308 1.500 526
537 3 -85.821 504.460 51.763 1.500 536
538 3 -91.773 516.557 53.242 0.672 537
539 3 -99.367 517.226 47.783 0.720 538
540 3 -97.882 523.069 52.126 0.720 539
541 3 -91.287 511.666 53.640 1.500 537
542 3 -92.839 526.063 55.387 1.500 541
543 3 -91.647 531.250 55.430 1.500 542
544 3 -85.808 528.216 56.430 1.382 543
545 3 -84.699 535.571 56.970 1.200 544
546 3 -83.218 539.016 54.675 1.200 545
547 3 -80.007 538.429 54.259 1.500 546
548 3 -73.618 533.567 54.618 1.500 547
549 3 -83.919 542.926 57.399 1.500 545
550 3 -84.010 538.636 52.432 1.125 549
551 3 -86.225 537.173 49.743 0.720 550
552 3 -89.058 532.455 43.245 0.691 551
553 3 75.054 146.340 -64.623 10.451 104
554 3 105.101 126.745 -65.006 1.296 553
555 3 104.944 133.559 -65.543 1.500 554
556 3 100.605 127.661 -64.860 1.500 554
557 3 105.148 118.816 -65.276 1.500 556
558 3 106.032 127.226 -57.554 1.800 557
559 3 109.026 118.504 -64.734 1.500 558
560 3 118.190 113.674 -56.672 1.680 559
561 3 119.388 117.141 -58.398 1.440 560
562 3 111.828 112.708 -57.689 1.500 559
563 3 117.694 103.651 -59.223 1.500 562
564 3 117.135 100.026 -62.499 1.382 563
565 3 118.832 94.716 -60.538 1.382 564
566 3 135.405 93.043 -58.117 1.200 565
567 3 131.722 104.780 -59.437 0.300 566
568 3 134.342 109.463 -55.809 1.500 566
569 3 136.765 101.019 -58.741 1.500 568
570 3 134.344 103.916 -55.487 1.500 569
571 3 145.299 101.378 -57.425 1.500 570
572 3 138.777 80.667 -63.235 1.440 565
573 3 133.760 89.368 -63.996 0.750 572
574 3 137.336 79.619 -65.672 0.750 573
575 3 129.529 79.990 -72.176 0.768 573
576 3 149.234 76.415 -64.569 1.215 572
577 3 147.450 82.947 -61.687 1.200 576
578 3 149.854 74.132 -61.598 1.500 577
579 3 155.107 76.755 -56.049 1.500 578
580 3 152.165 71.898 -58.674 1.800 579
581 3 151.158 71.366 -63.205 1.012 580
582 3 150.551 62.484 -63.489 1.728 580
583 3 84.805 159.943 -48.200 10.451 553
584 3 105.363 158.029 -47.686 1.500 583
585 3 109.172 137.805 -52.879 0.750 584
586 3 105.268 153.527 -49.291 1.500 584
587 3 114.330 168.674 -42.412 0.720 586
588 3 114.977 158.744 -47.170 1.500 586
589 3 117.763 151.766 -45.322 1.680 588
590 3 119.355 147.900 -42.389 1.800 589
591 3 120.767 144.967 -43.294 1.597 590
592 3 121.037 143.711 -50.865 0.750 591
593 3 127.702 154.456 -40.095 1.800 590
594 3 122.675 166.446 -33.735 0.562 593
595 3 128.164 138.379 -40.465 1.800 593
596 3 137.561 143.839 -36.298 2.100 595
597 3 134.251 140.673 -44.182 1.382 596
598 3 132.414 135.600 -51.836 1.344 597
599 3 134.871 138.118 -40.010 0.750 597
600 3 135.073 131.909 -44.052 1.500 599
601 3 131.981 133.503 -39.063 1.200 600
602 3 140.176 128.595 -46.628 1.200 601
603 3 131.047 145.009 -38.848 2.100 596
604 3 141.868 142.711 -33.086 1.800 603
605 3 141.922 138.908 -37.640 1.200 604
606 3 143.700 129.525 -44.298 1.200 605
607 3 145.911 129.856 -42.307 1.500 606
608 3 147.432 120.231 -43.757 1.500 607
609 3 148.023 118.754 -43.940 1.200 608
610 3 144.737 120.547 -46.343 1.500 609
611 3 144.104 140.337 -33.845 2.100 604
612 3 136.558 161.668 -25.462 0.675 611
613 3 142.385 141.932 -30.518 1.800 611
614 3 151.592 141.941 -30.135 2.400 613
615 3 153.166 127.544 -35.691 1.500 614
616 3 154.811 126.096 -30.617 1.500 615
617 3 164.175 118.421 -32.232 1.800 616
618 3 166.331 113.853 -30.391 1.200 617
619 3 166.888 121.347 -27.815 1.500 618
620 3 175.354 106.006 -30.501 1.800 619
621 3 179.536 107.443 -26.441 1.500 620
622 3 185.300 101.285 -26.330 1.500 621
623 3 185.641 92.538 -23.516 1.500 622
624 3 189.387 90.069 -26.076 1.800 623
625 3 198.096 84.490 -19.380 1.500 624
626 3 165.862 105.585 -37.438 1.500 617
627 3 155.302 107.823 -39.597 1.500 626
628 3 158.808 104.264 -49.765 1.800 627
629 3 161.470 90.319 -49.719 1.500 628
630 3 160.890 88.352 -49.293 2.100 629
631 3 166.228 83.994 -51.249 1.800 630
632 3 167.470 81.529 -50.437 1.500 631
633 3 168.406 74.187 -50.553 1.500 632
634 3 171.510 63.879 -54.975 1.080 633
635 3 174.951 73.116 -49.970 1.500 633
636 3 171.927 64.636 -52.801 1.500 635
637 3 152.954 148.517 -17.285 1.800 614
638 3 153.378 137.496 -22.010 1.800 637
639 3 155.670 144.249 -20.255 2.400 638
640 3 162.059 142.860 -21.537 1.500 639
641 3 168.860 136.554 -15.527 0.720 640
642 3 174.582 136.221 -14.495 0.750 641
643 3 175.407 131.495 -13.871 0.600 642
644 3 181.710 129.387 -5.412 0.720 643
645 3 190.860 123.023 -5.780 0.720 644
646 3 160.206 147.321 -11.937 1.500 640
647 3 163.926 151.069 -19.467 1.800 646
648 3 162.482 155.488 -13.814 0.675 647
649 3 163.031 159.394 -16.356 0.600 648
650 3 159.667 175.291 -10.791 0.750 649
651 3 159.073 175.028 -11.819 0.750 650
652 3 163.072 144.142 -13.395 1.800 647
653 3 166.494 151.022 -10.629 1.500 652
654 3 167.419 155.440 -6.126 2.100 653
655 3 169.711 148.866 -5.269 1.500 654
656 3 177.601 145.692 -7.485 1.500 655
657 3 176.443 151.928 -1.559 1.500 656
658 3 178.216 158.846 0.084 1.200 657
659 3 184.991 146.754 3.461 1.500 658
660 3 189.074 145.078 1.989 1.800 659
661 3 189.784 145.849 6.169 1.200 660
662 3 187.297 144.582 8.228 1.500 661
663 3 90.889 186.227 -35.961 8.640 583
664 3 80.756 204.743 -39.014 1.200 663
665 3 75.211 210.790 -41.846 0.750 664
666 3 69.135 207.450 -42.581 0.720 665
667 3 66.941 208.291 -42.876 0.750 666
668 3 89.681 194.185 -39.273 8.640 663
669 3 94.265 193.892 -35.338 8.640 668
670 3 111.132 196.323 -32.575 0.750 669
671 3 115.114 182.911 -33.432 1.125 670
672 3 87.400 214.400 -27.576 8.640 669
673 3 94.733 216.656 -25.650 9.504 672
674 3 110.501 203.563 -22.037 1.440 673
675 3 120.872 196.265 -21.230 1.500 674
676 3 126.396 188.788 -25.552 1.500 675
677 3 134.683 180.078 -24.020 1.500 676
678 3 131.440 180.973 -20.004 1.500 677
679 3 133.177 179.174 -22.139 1.500 678
680 3 136.733 174.895 -23.733 1.500 679
681 3 127.873 199.710 -18.275 1.440 675
682 3 130.061 193.584 -18.194 0.750 681
683 3 140.617 186.891 -10.158 0.750 682
684 3 147.589 190.871 -9.711 1.080 683
685 3 146.912 197.177 -6.014 0.675 684
686 3 148.458 195.080 -6.958 0.750 685
687 3 151.869 191.520 -5.255 0.691 686
688 3 93.055 234.956 -12.347 9.504 673
689 3 104.280 230.158 -12.658 2.400 688
690 3 112.088 231.000 -13.577 3.000 689
691 3 114.843 218.231 -14.391 1.215 690
692 3 115.174 217.968 -9.124 1.500 691
693 3 118.748 208.102 -10.201 1.500 692
694 3 113.207 229.721 -5.842 3.000 690
695 3 116.423 225.136 -6.926 2.700 694
696 3 120.450 220.975 -5.244 0.750 695
697 3 127.532 216.647 -9.428 1.500 696
698 3 133.574 222.089 -1.977 0.750 697
699 3 126.804 214.863 -7.381 1.440 697
700 3 128.059 207.643 -12.907 1.440 699
701 3 130.741 208.792 -8.977 1.440 700
702 3 118.343 243.315 0.926 2.400 695
703 3 121.848 242.693 4.624 2.400 702
704 3 122.199 238.788 -1.631 3.000 703
705 3 121.023 251.871 4.928 0.750 704
706 3 131.994 237.291 1.363 2.400 704
707 3 138.725 230.748 -2.390 1.500 706
708 3 141.451 229.449 0.425 1.500 707
709 3 142.516 221.387 -3.429 1.200 708
710 3 144.362 220.742 -3.513 1.382 709
711 3 138.178 248.113 6.654 2.100 706
712 3 140.794 265.884 16.210 1.500 711
713 3 140.085 264.855 21.833 1.800 712
714 3 142.404 258.757 21.414 1.800 713
715 3 143.456 263.482 26.934 1.500 714
716 3 143.877 259.897 25.119 1.800 715
717 3 148.401 272.064 33.095 1.728 716
718 3 142.909 245.237 14.679 1.800 711
719 3 146.901 244.533 14.529 2.400 718
720 3 149.821 237.219 11.798 2.100 719
721 3 158.706 232.433 11.595 1.800 720
722 3 159.917 224.877 15.553 1.500 721
723 3 158.138 225.518 14.281 1.500 722
724 3 158.754 224.319 13.831 1.500 723
725 3 148.365 222.830 7.796 0.750 724
726 3 157.141 222.222 13.915 1.500 724
727 3 156.746 218.606 11.925 1.500 726
728 3 161.999 218.107 11.484 1.125 727
729 3 161.494 211.649 9.862 1.680 728
730 3 164.026 206.684 8.593 1.500 729
731 3 169.489 199.116 11.713 1.440 730
732 3 181.055 194.354 12.839 1.500 731
733 3 153.179 243.410 23.992 2.400 719
734 3 160.037 244.315 27.718 1.800 733
735 3 160.400 238.378 26.455 2.100 734
736 3 170.565 238.062 33.986 2.100 735
737 3 172.319 227.983 34.821 1.440 736
738 3 173.289 231.038 32.918 1.728 737
739 3 181.437 220.119 33.873 1.728 738
740 3 181.454 227.400 31.450 1.500 739
741 3 180.136 216.699 34.539 1.500 740
742 3 186.707 207.717 29.590 1.920 741
743 3 182.078 206.021 30.284 1.500 742
744 3 192.099 206.140 32.651 1.728 743
745 3 190.768 197.634 32.031 1.200 744
746 3 177.956 242.635 43.653 2.160 736
747 3 175.421 238.558 39.482 1.800 746
748 3 177.488 249.281 49.369 1.728 747
749 3 175.827 241.118 51.875 1.152 748
750 3 181.768 237.675 53.393 1.200 749
751 3 189.433 229.540 51.238 0.691 750
752 3 186.745 232.330 53.351 1.125 751
753 3 186.887 229.070 47.446 1.500 752
754 3 191.557 224.566 55.191 1.500 753
755 3 190.790 225.109 54.758 1.344 754
756 3 190.530 223.757 47.901 1.200 755
757 3 194.953 217.075 52.570 1.500 756
758 3 192.750 214.435 47.363 1.500 757
759 3 197.807 212.618 51.217 1.500 758
760 3 197.854 213.781 52.365 1.200 759
761 3 200.747 211.965 51.888 1.800 760
762 3 183.990 243.471 49.063 1.728 748
763 3 189.831 246.935 57.073 1.440 762
764 3 189.368 247.583 61.242 1.200 763
765 3 193.221 243.562 61.007 1.440 764
766 3 191.345 256.767 68.377 1.680 765
767 3 196.153 252.787 67.220 1.920 766
768 3 184.312 255.745 62.165 2.074 762
769 3 184.213 264.251 63.743 1.500 768
770 3 184.293 269.385 66.103 1.800 769
771 3 185.805 269.650 68.410 1.800 770
772 3 186.265 271.661 67.538 1.500 771
773 3 192.742 277.565 72.028 1.500 772
774 3 189.711 277.319 74.481 1.680 773
775 3 195.548 272.576 73.372 1.500 774
776 3 194.843 271.974 77.456 1.680 775
777 3 205.968 270.721 78.971 1.440 776
778 3 206.643 263.273 82.091 2.100 777
779 3 204.019 260.353 80.407 1.500 778
780 3 208.949 255.236 82.297 1.500 779
781 3 213.354 262.541 89.379 1.536 780
782 3 212.717 254.116 83.399 1.536 781
783 3 208.091 261.858 92.162 0.675 781
784 3 206.994 264.875 92.585 0.750 783
785 3 203.024 266.231 96.202 0.750 784
786 3 204.809 265.092 99.648 0.750 785
787 3 203.815 266.903 103.212 0.750 786
788 3 202.802 273.462 107.837 0.720 787
789 3 207.443 277.729 110.886 0.750 788
790 3 91.117 240.312 -12.296 7.200 688
791 3 83.027 234.347 -24.318 0.900 790
792 3 75.361 233.599 -29.991 1.200 791
793 3 71.778 254.140 -25.745 1.500 792
794 3 68.196 258.467 -22.893 1.200 793
795 3 71.540 247.663 -26.097 1.500 794
796 3 93.533 251.049 -13.682 7.200 790
797 3 73.655 257.581 -18.492 0.750 796
798 3 91.539 256.443 -11.721 7.200 796
799 3 96.567 263.751 -4.467 8.640 798
800 3 112.744 259.421 -3.296 1.800 799
801 3 99.645 266.504 -6.420 8.640 799
802 3 102.858 275.993 -0.246 4.200 801
803 3 103.930 287.004 10.145 1.800 802
804 3 101.922 299.039 14.087 1.800 803
805 3 95.947 315.374 25.659 1.800 804
806 3 101.759 307.543 24.389 2.100 805
807 3 95.175 312.944 24.733 0.900 806
808 3 101.807 314.446 28.459 2.400 807
809 3 107.115 314.481 30.050 2.100 808
810 3 100.347 314.865 28.801 1.800 809
811 3 106.699 321.550 34.528 2.100 810
812 3 104.886 323.606 33.219 2.400 811
813 3 103.308 333.760 36.994 1.500 812
814 3 101.930 333.047 40.162 0.768 813
815 3 96.658 337.374 37.461 1.200 814
816 3 97.223 339.055 38.432 0.768 815
817 3 95.985 346.170 41.112 0.750 816
818 3 105.675 339.600 43.900 1.500 813
819 3 106.109 331.704 40.700 1.800 818
820 3 108.403 344.514 47.910 1.500 819
821 3 105.503 347.797 49.327 1.800 820
822 3 104.347 358.766 52.714 1.500 821
823 3 112.806 347.091 49.648 1.800 822
824 3 108.373 360.195 55.552 1.680 823
825 3 107.805 365.280 52.245 1.728 824
826 3 101.767 364.379 53.377 0.750 825
827 3 105.645 368.205 53.051 1.800 826
828 3 98.793 364.351 47.260 0.691 827
829 3 108.888 348.415 52.259 1.800 823
830 3 110.559 348.904 51.544 1.500 829
831 3 115.468 340.294 52.546 1.500 830
832 3 124.157 348.711 57.258 1.500 831
833 3 125.193 345.066 58.609 1.382 832
834 3 117.998 356.174 58.227 1.500 830
835 3 117.244 360.245 61.160 1.440 834
836 3 109.965 353.141 54.578 0.750 835
837 3 118.115 360.120 60.024 0.900 836
838 3 119.223 354.499 60.754 0.720 837
839 3 121.763 350.534 62.099 0.750 838
840 3 121.583 348.279 60.168 0.672 839
841 3 123.825 349.410 63.939 0.750 840
842 3 126.232 341.472 59.011 0.600 841
843 3 110.965 284.273 12.314 3.240 802
844 3 113.036 288.377 8.757 3.456 843
845 3 121.452 267.996 6.042 0.600 844
846 3 120.750 293.306 5.864 3.456 844
847 3 130.404 276.726 13.457 0.768 846
848 3 118.701 292.781 12.623 3.456 846
849 3 121.597 298.432 23.062 3.900 848
850 3 132.490 290.387 27.076 1.200 849
851 3 119.639 294.748 20.848 3.900 849
852 3 129.986 311.735 36.732 3.629 851
853 3 135.847 316.611 46.298 3.888 852
854 3 145.632 320.132 55.480 3.456 853
855 3 143.832 321.888 59.908 3.300 854
856 3 138.217 336.992 63.280 1.500 855
857 3 139.478 333.192 71.774 1.500 856
858 3 134.290 339.520 70.470 1.500 857
859 3 138.949 347.386 74.638 1.500 858
860 3 132.412 348.168 76.263 1.500 859
861 3 137.265 351.997 76.365 1.500 860
862 3 137.252 353.522 78.958 1.800 861
863 3 132.613 355.643 76.055 0.750 862
864 3 130.491 363.046 80.203 1.200 863
865 3 131.440 366.323 80.674 0.750 864
866 3 132.946 358.488 81.520 1.500 862
867 3 140.944 358.088 81.134 1.500 866
868 3 133.863 363.919 84.000 0.750 867
869 3 136.180 367.534 88.614 1.200 868
870 3 138.272 368.281 85.364 0.750 869
871 3 129.020 368.950 81.683 0.750 870
872 3 126.299 373.606 84.354 1.080 871
873 3 144.313 328.981 64.018 3.300 855
874 3 144.392 330.639 72.818 2.700 873
875 3 149.569 325.000 72.020 1.536 874
876 3 151.802 322.488 71.272 1.500 875
877 3 159.078 318.899 70.619 1.200 876
878 3 159.266 313.756 70.201 1.500 877
879 3 163.102 310.594 69.254 1.500 878
880 3 162.296 310.232 72.359 1.500 879
881 3 161.662 300.506 69.585 1.200 880
882 3 166.012 304.243 76.628 1.440 881
883 3 169.231 299.397 73.425 1.440 882
884 3 149.794 339.745 79.909 2.100 874
885 3 154.080 337.555 81.690 2.880 884
886 3 154.990 330.519 85.235 1.500 885
887 3 162.735 332.466 87.156 1.500 886
888 3 167.793 326.803 88.244 1.800 887
889 3 169.879 331.529 91.848 1.680 888
890 3 179.555 309.164 95.531 1.215 889
891 3 176.749 297.980 87.221 1.500 890
892 3 179.043 303.452 93.801 1.800 891
893 3 178.419 298.715 89.440 1.500 892
894 3 166.619 330.407 96.047 1.500 889
895 3 171.920 333.813 100.058 1.500 894
896 3 173.141 325.226 105.048 1.500 895
897 3 176.578 329.373 101.078 1.800 896
898 3 181.498 325.845 103.623 1.500 897
899 3 184.366 325.110 104.364 1.843 898
900 3 189.065 318.700 102.958 1.500 899
901 3 193.184 314.486 105.610 1.012 900
902 3 194.622 301.273 100.570 1.200 901
903 3 191.099 298.432 101.502 0.900 902
904 3 152.997 337.354 83.929 2.100 885
905 3 156.827 344.551 81.586 3.000 904
906 3 155.423 347.067 80.877 1.200 905
907 3 153.141 358.826 86.992 1.500 906
908 3 158.434 355.701 84.081 1.500 907
909 3 152.281 367.502 90.337 1.800 908
910 3 149.754 362.417 84.861 1.200 909
911 3 143.154 370.180 90.047 1.200 910
912 3 148.908 373.270 91.352 1.500 911
913 3 145.850 367.850 92.256 1.200 912
914 3 154.816 361.971 87.908 1.800 909
915 3 156.524 363.759 94.549 1.800 914
916 3 156.650 363.268 94.221 1.800 915
917 3 151.500 377.462 92.716 2.100 916
918 3 155.907 375.488 96.568 2.100 917
919 3 158.965 376.574 97.823 1.500 918
920 3 156.407 380.797 102.194 0.750 919
921 3 146.244 381.824 95.479 0.750 920
922 3 149.898 376.393 95.678 0.750 920
923 3 152.475 383.040 101.385 1.500 919
924 3 161.805 384.204 102.935 1.500 923
925 3 155.794 395.933 105.512 1.500 924
926 3 152.126 395.918 103.563 1.500 925
927 3 156.119 352.148 87.713 2.100 904
928 3 162.854 343.059 88.701 1.800 927
929 3 159.551 347.408 95.672 2.400 928
930 3 171.089 347.117 94.842 1.200 929
931 3 167.959 344.749 100.384 1.200 930
932 3 175.670 341.611 98.624 1.500 931
933 3 176.967 348.996 104.586 1.800 932
934 3 180.645 345.362 106.144 1.500 933
935 3 184.420 351.527 111.947 1.500 934
936 3 185.288 350.762 115.640 1.659 935
937 3 189.918 349.702 121.466 1.440 936
938 3 162.381 362.042 103.729 1.800 930
939 3 168.098 360.289 104.611 1.800 938
940 3 169.679 373.840 111.829 1.800 939
941 3 166.229 385.657 109.850 1.800 940
942 3 160.355 389.096 112.214 1.728 941
943 3 164.458 393.076 112.652 1.440 942
944 3 173.203 380.206 112.585 1.500 941
945 3 176.127 390.865 116.580 1.500 944
946 3 175.343 389.646 112.671 1.200 945
947 3 179.258 393.070 115.548 1.440 946
948 3 177.661 400.499 119.191 1.843 947
949 3 182.748 399.473 120.738 1.500 948
950 3 181.322 406.033 122.413 1.920 949
951 3 176.150 409.066 127.075 0.750 950
952 3 182.933 400.639 122.087 1.440 950
953 3 186.188 396.508 125.453 1.008 952
954 3 177.019 355.927 104.916 2.400 939
955 3 178.668 363.278 108.960 1.500 954
956 3 177.179 364.116 111.880 1.500 955
957 3 181.803 365.841 113.981 1.500 956
958 3 182.781 362.414 112.383 1.500 957
959 3 182.174 364.892 117.276 1.215 958
960 3 186.536 368.668 122.503 1.215 959
961 3 187.312 368.140 122.304 1.500 960
962 3 194.283 367.452 128.504 1.500 961
963 3 181.900 378.157 121.252 1.500 959
964 3 181.781 381.195 119.738 1.500 963
965 3 185.477 377.353 123.886 1.800 964
966 3 190.749 379.089 123.723 1.200 965
967 3 187.334 381.474 128.902 1.440 966
968 3 91.802 269.564 -11.171 6.840 801
969 3 87.300 269.018 -12.725 1.012 968
970 3 74.296 273.633 -19.070 1.500 969
971 3 71.435 275.019 -21.543 1.500 970
972 3 74.487 269.438 -22.767 1.800 971
973 3 67.047 267.879 -29.327 1.800 972
974 3 91.088 288.744 -0.966 6.840 968
975 3 90.907 289.357 -0.485 6.480 974
976 3 72.059 292.190 -4.954 1.690 975
977 3 64.824 303.856 -7.035 1.500 976
978 3 64.909 291.753 -13.062 1.800 977
979 3 59.929 289.806 -20.639 1.500 978
980 3 52.796 291.807 -24.685 1.500 979
981 3 54.013 289.743 -19.297 1.500 980
982 3 64.323 292.919 -12.966 1.800 977
983 3 58.473 307.832 -8.605 1.680 982
984 3 59.339 307.585 -3.497 1.500 983
985 3 55.603 308.873 -8.078 1.500 984
986 3 51.643 317.208 -11.952 1.680 985
987 3 53.820 316.983 -10.077 1.500 986
988 3 50.807 320.211 -8.222 0.675 987
989 3 51.155 322.373 -11.975 0.720 988
990 3 83.313 307.781 -0.175 6.480 975
991 3 82.676 316.453 5.400 6.840 990
992 3 65.228 332.078 5.999 1.200 991
993 3 66.977 328.985 6.091 1.500 992
994 3 67.120 326.533 0.028 1.200 993
995 3 62.397 331.184 1.955 1.080 994
996 3 58.758 333.323 6.094 1.500 995
997 3 61.485 330.322 1.092 0.720 996
998 3 54.390 330.440 -0.580 0.750 997
999 3 52.975 340.896 1.096 0.750 998
1000 3 79.995 318.112 7.244 6.840 991
1001 3 74.651 337.962 15.897 5.875 1000
1002 3 71.260 356.296 25.783 6.450 1001
1003 3 66.430 381.932 37.673 4.355 1002
1004 3 55.056 405.296 47.002 3.600 1003
1005 3 63.384 404.053 56.113 0.768 1004
1006 3 52.870 405.903 48.475 3.600 1004
1007 3 49.463 413.240 50.971 3.456 1006
1008 3 42.223 407.461 48.781 1.012 1007
1009 3 35.973 414.205 55.171 1.440 1008
1010 3 21.863 422.813 53.298 0.900 1009
1011 3 14.897 436.600 58.303 0.750 1010
1012 3 18.297 429.041 62.220 1.440 1011
1013 3 8.168 434.819 60.028 1.536 1012
1014 3 42.333 417.105 58.545 3.456 1007
1015 3 42.404 427.655 62.640 0.600 1014
1016 3 29.423 439.558 65.215 2.700 1014
1017 3 24.919 454.190 68.708 3.226 1016
1018 3 18.484 459.617 74.570 2.400 1017
1019 3 3.588 480.224 79.791 1.536 1018
1020 3 -0.584 473.647 75.676 1.800 1019
1021 3 -5.522 485.840 80.087 1.500 1020
1022 3 -11.557 491.030 86.578 1.920 1021
1023 3 -11.554 500.396 92.720 1.920 1022
1024 3 15.111 458.543 70.731 1.500 1018
1025 3 15.712 477.472 87.647 1.800 1024
1026 3 13.729 473.985 82.223 2.400 1025
1027 3 17.601 485.071 94.378 2.100 1026
1028 3 19.365 486.117 101.043 1.440 1027
1029 3 15.604 490.899 101.327 1.800 1028
1030 3 17.295 496.795 102.315 1.500 1029
1031 3 12.306 496.866 103.264 1.200 1030
1032 3 17.942 508.371 106.129 1.500 1031
1033 3 17.004 475.446 93.569 1.690 1027
1034 3 16.412 480.690 100.547 1.200 1033
1035 3 21.336 479.547 98.612 1.680 1034
1036 3 22.776 487.364 104.931 1.106 1035
1037 3 20.885 487.371 104.582 1.382 1036
1038 3 23.955 496.740 110.092 1.458 1037
1039 3 23.362 494.566 110.038 1.200 1038
1040 3 79.144 381.716 45.374 6.048 1002
1041 3 84.116 379.301 48.110 5.100 1040
1042 3 81.539 408.298 59.704 2.700 1041
1043 3 79.486 424.316 59.158 1.800 1042
1044 3 77.307 428.082 65.268 2.100 1043
1045 3 74.776 440.294 68.500 1.500 1044
1046 3 73.473 446.317 66.261 1.680 1045
1047 3 68.067 456.391 68.914 1.800 1046
1048 3 82.190 405.534 61.435 3.000 1042
1049 3 89.283 410.762 64.323 2.400 1048
1050 3 86.531 422.134 67.230 2.640 1049
1051 3 91.724 414.178 72.978 2.400 1050
1052 3 83.492 432.289 72.452 2.640 1051
1053 3 89.432 433.780 76.023 1.800 1052
1054 3 89.229 437.151 82.222 2.100 1053
1055 3 89.463 441.314 80.787 2.640 1054
1056 3 92.056 438.528 80.501 2.400 1055
1057 3 92.594 447.920 84.414 2.100 1056
1058 3 85.002 444.554 75.853 2.400 1057
1059 3 92.915 443.553 85.497 1.500 1058
1060 3 100.823 443.928 85.947 1.728 1059
1061 3 100.113 450.278 85.994 1.500 1060
1062 3 105.153 445.425 91.235 1.800 1061
1063 3 105.114 445.067 88.458 1.800 1062
1064 3 106.233 447.825 88.612 1.440 1063
1065 3 110.888 453.098 100.814 1.536 1064
1066 3 112.818 451.481 92.889 1.536 1065
1067 3 88.820 439.911 82.078 2.400 1058
1068 3 85.371 454.137 84.545 2.304 1067
1069 3 90.475 451.797 85.715 2.400 1068
1070 3 89.181 459.976 88.499 2.160 1069
1071 3 85.670 462.871 86.040 1.500 1070
1072 3 92.083 470.426 86.302 1.500 1071
1073 3 99.383 469.395 90.344 1.500 1072
1074 3 97.906 477.431 92.221 1.094 1073
1075 3 109.115 474.287 89.716 1.152 1074
1076 3 108.814 476.012 91.828 1.200 1075
1077 3 109.499 470.410 91.039 1.200 1076
1078 3 113.303 471.554 99.064 0.720 1077
1079 3 121.705 468.906 99.828 0.750 1078
1080 3 119.110 466.162 99.418 0.750 1079
1081 3 90.858 482.520 95.675 1.680 1072
1082 3 88.275 477.374 87.639 2.100 1081
1083 3 88.016 479.723 83.441 1.597 1082
1084 3 87.014 485.520 84.476 0.768 1083
1085 3 75.798 491.938 90.072 0.720 1084
1086 3 76.133 492.452 93.900 0.768 1085
1087 3 82.868 489.351 86.797 1.597 1083
1088 3 75.511 494.218 90.741 1.680 1087
1089 3 72.786 495.903 90.698 1.690 1088
1090 3 70.146 493.426 91.752 1.500 1089
1091 3 66.479 498.188 101.616 0.400 1090
1092 3 57.409 503.934 102.217 0.691 1091
1093 3 64.525 493.968 94.421 1.500 1090
1094 3 58.986 495.419 99.574 1.500 1093
1095 3 50.812 496.899 93.559 1.800 1094
1096 3 98.088 479.687 88.278 1.500 1082
1097 3 97.769 483.393 90.717 1.200 1096
1098 3 88.923 489.868 95.379 1.500 1097
1099 3 92.947 483.886 97.469 1.200 1098
1100 3 88.972 486.505 99.749 0.600 1099
1101 3 86.464 487.728 101.417 0.750 1100
1102 3 99.575 480.261 93.822 1.500 1096
1103 3 102.251 473.343 87.217 1.500 1102
1104 3 101.566 483.050 92.995 1.800 1103
1105 3 106.945 484.654 94.278 1.475 1104
1106 3 105.312 488.207 97.318 0.506 1105
1107 3 105.699 487.873 98.112 0.750 1106
1108 3 105.396 481.388 100.041 0.768 1107
1109 3 100.083 487.090 104.004 0.768 1108
1110 3 101.458 486.143 93.132 1.475 1105
1111 3 107.683 475.465 92.212 1.597 1110
1112 3 110.152 484.284 98.473 1.500 1111
1113 3 104.177 478.308 97.106 1.215 1112
1114 3 111.158 473.998 97.010 1.500 1113
1115 3 112.362 481.746 101.837 1.440 1114
1116 3 96.044 390.794 63.051 3.024 1041
1117 3 98.360 390.219 67.420 3.000 1116
1118 3 96.785 396.930 68.876 2.880 1117
1119 3 99.393 392.655 65.795 0.900 1118
1120 3 107.812 392.906 70.848 1.500 1119
1121 3 114.071 387.847 74.512 1.800 1120
1122 3 121.111 393.743 76.702 1.728 1121
1123 3 117.249 384.429 74.379 0.750 1122
1124 3 122.036 376.229 75.583 0.720 1123
1125 3 120.473 387.947 77.853 1.728 1122
1126 3 125.637 388.534 82.005 1.500 1125
1127 3 131.864 389.753 91.241 1.500 1126
1128 3 136.464 383.661 84.242 0.911 1127
1129 3 135.856 385.611 89.464 1.593 1128
1130 3 104.073 393.331 67.753 2.880 1118
1131 3 107.628 398.815 71.002 2.419 1130
1132 3 107.938 399.180 75.005 2.700 1131
1133 3 113.912 404.176 81.316 1.500 1132
1134 3 119.094 405.811 82.740 1.500 1133
1135 3 122.743 416.080 89.577 1.500 1134
1136 3 128.288 402.944 88.266 1.500 1135
1137 3 134.036 399.459 90.641 1.800 1136
1138 3 147.375 398.499 94.608 1.536 1137
1139 3 139.981 403.557 93.586 1.800 1137
1140 3 143.794 412.815 104.032 2.100 1139
1141 3 141.183 407.884 104.912 1.800 1140
1142 3 149.486 410.339 100.907 1.800 1141
1143 3 155.695 415.947 112.477 1.800 1142
1144 3 160.943 414.883 116.639 1.500 1143
1145 3 165.153 409.167 109.303 1.344 1144
1146 3 162.156 406.382 112.156 0.750 1145
1147 3 115.741 410.241 76.165 2.100 1133
1148 3 120.414 418.147 81.213 1.800 1147
1149 3 112.630 426.603 90.140 1.139 1148
1150 3 107.820 423.745 90.303 1.200 1149
1151 3 105.439 430.020 92.923 1.440 1150
1152 3 112.890 436.248 92.623 1.500 1151
1153 3 112.277 431.819 92.464 1.597 1152
1154 3 116.121 446.210 95.036 1.440 1153
1155 3 115.751 423.499 86.403 1.800 1148
1156 3 125.062 422.143 93.039 1.440 1155
1157 3 133.644 420.928 98.156 1.440 1156
1158 3 129.961 427.720 97.314 1.800 1157
1159 3 136.794 431.692 101.947 1.800 1158
1160 3 138.698 426.551 94.175 1.500 1159
1161 3 141.682 428.066 101.513 1.800 1160
1162 3 140.803 423.852 102.606 2.100 1161
1163 3 122.276 432.501 90.393 1.800 1155
1164 3 126.943 431.952 90.336 2.400 1163
1165 3 126.753 432.730 91.954 1.500 1164
1166 3 128.165 437.144 99.731 2.400 1165
1167 3 130.716 440.465 99.025 1.440 1166
1168 3 125.670 453.547 103.515 0.750 1167
1169 3 134.649 438.084 99.927 1.800 1167
1170 3 134.026 445.310 98.908 1.344 1169
1171 3 131.794 451.296 99.769 1.475 1170
1172 3 134.722 450.887 99.498 0.768 1171
1173 3 135.088 452.466 102.725 0.768 1172
1174 3 136.824 452.597 97.931 0.720 1172
1175 3 140.977 447.466 93.462 0.750 1174
1176 3 133.268 459.645 101.767 0.600 1175
1177 3 130.646 461.380 101.491 0.750 1176
1178 3 126.805 460.587 96.987 0.750 1177
1179 3 136.845 440.320 97.817 1.500 1170
1180 3 138.871 448.437 105.744 1.200 1179
1181 3 137.416 443.700 103.795 1.800 1180
1182 3 140.446 452.879 105.012 1.200 1181
1183 3 142.941 444.159 104.978 1.500 1182
1184 3 147.432 434.569 103.126 1.500 1183
1185 3 151.807 441.296 110.286 1.728 1184
1186 3 153.384 439.866 104.080 1.200 1185
1187 3 154.922 436.108 103.653 0.750 1186
1188 3 153.842 435.265 99.715 0.675 1187
1189 3 163.467 433.547 107.428 0.768 1188
1190 3 166.061 433.466 106.799 0.750 1189
1191 3 154.015 439.324 108.665 1.728 1185
1192 3 155.022 447.578 108.094 1.500 1191
1193 3 160.371 449.529 112.454 1.800 1192
1194 3 158.657 443.790 105.870 1.800 1193
1195 3 151.708 452.927 108.304 1.500 1194
1196 3 147.979 458.890 108.988 1.500 1195
1197 3 109.027 -105.038 -162.512 8.640 1
1198 3 122.873 -137.928 -178.684 8.280 1197
1199 3 125.173 -178.192 -194.359 8.280 1198
1200 3 144.951 -210.894 -204.024 7.200 1199
1201 3 148.516 -239.075 -211.111 7.500 1200
1202 3 159.412 -269.365 -218.141 9.704 1201
1203 3 172.172 -320.510 -226.867 7.500 1202
1204 3 185.000 -360.748 -236.667 7.500 1203
1205 3 199.552 -390.977 -240.832 9.000 1204
1206 3 216.830 -439.152 -250.586 8.294 1205
1207 3 229.658 -476.435 -256.506 8.640 1206
1208 3 245.877 -503.040 -262.932 7.800 1207
1209 3 252.812 -520.446 -267.469 7.800 1208
1210 3 262.722 -525.644 -264.755 1.555 1209
1211 3 266.760 -520.012 -254.675 1.200 1210
1212 3 270.235 -518.703 -245.588 1.500 1211
1213 3 273.480 -513.447 -241.065 1.500 1212
1214 3 267.231 -530.974 -251.836 1.555 1210
1215 3 277.873 -530.839 -251.430 2.100 1214
1216 3 282.934 -535.863 -247.336 1.680 1215
1217 3 259.943 -538.526 -265.049 7.800 1209
1218 3 255.184 -538.306 -267.671 6.120 1217
1219 3 266.615 -557.211 -270.050 6.120 1218
1220 3 273.106 -552.087 -262.650 2.074 1219
1221 3 281.497 -548.852 -251.736 2.160 1220
1222 3 290.862 -552.420 -249.177 1.728 1221
1223 3 293.968 -553.331 -242.218 2.100 1222
1224 3 305.087 -568.959 -240.132 2.100 1223
1225 3 310.540 -571.176 -233.282 1.500 1224
1226 3 312.401 -565.737 -229.888 1.440 1225
1227 3 286.609 -550.311 -242.910 2.400 1221
1228 3 298.276 -538.490 -233.915 1.728 1227
1229 3 305.255 -543.418 -230.950 1.800 1228
1230 3 307.908 -552.218 -220.704 2.016 1229
1231 3 325.971 -563.613 -225.869 1.800 1230
1232 3 317.138 -564.825 -225.367 1.500 1231
1233 3 319.369 -554.989 -212.749 1.728 1231
1234 3 325.806 -548.682 -204.978 1.728 1233
1235 3 315.442 -532.304 -197.753 1.350 1234
1236 3 277.156 -571.397 -273.413 6.739 1219
1237 3 277.242 -578.053 -273.409 6.739 1236
1238 3 292.260 -563.545 -259.773 0.720 1237
1239 3 295.366 -581.720 -258.955 1.500 1238
1240 3 288.184 -577.964 -255.642 1.500 1239
1241 3 273.673 -584.252 -274.665 6.048 1237
1242 3 288.075 -591.015 -267.151 1.728 1241
1243 3 307.443 -628.515 -268.537 1.500 1242
1244 3 314.485 -629.131 -266.042 1.800 1243
1245 3 316.873 -644.374 -266.192 1.800 1244
1246 3 314.426 -643.749 -265.450 1.800 1245
1247 3 321.578 -652.945 -261.735 1.500 1246
1248 3 330.272 -666.861 -262.610 1.800 1247
1249 3 334.489 -672.023 -259.517 2.100 1248
1250 3 283.460 -603.630 -285.446 7.200 1241
1251 3 291.582 -623.407 -287.301 7.200 1250
1252 3 305.924 -625.576 -274.961 1.200 1251
1253 3 305.732 -631.854 -281.077 1.382 1252
1254 3 287.433 -625.537 -289.764 5.760 1251
1255 3 292.158 -649.445 -293.310 4.680 1254
1256 3 298.666 -654.743 -297.367 4.680 1255
1257 3 313.428 -659.160 -290.241 1.012 1256
1258 3 305.823 -669.910 -302.177 4.778 1256
1259 3 312.850 -694.118 -308.273 3.600 1258
1260 3 319.337 -703.364 -309.818 3.600 1259
1261 3 334.248 -705.471 -306.573 1.080 1260
1262 3 337.149 -714.185 -302.885 1.500 1261
1263 3 340.452 -718.668 -301.944 1.500 1262
1264 3 324.965 -709.944 -309.022 3.300 1260
1265 3 325.869 -732.430 -320.033 5.100 1264
1266 3 328.511 -739.478 -317.948 5.100 1265
1267 3 337.102 -735.972 -312.323 2.100 1266
1268 3 337.221 -757.670 -330.637 4.800 1266
1269 3 344.014 -774.869 -340.343 4.200 1268
1270 3 345.794 -797.082 -343.653 4.500 1269
1271 3 348.982 -808.923 -352.788 3.900 1270
1272 3 350.959 -826.921 -359.997 3.300 1271
1273 3 359.367 -850.908 -367.179 2.700 1272
1274 3 369.792 -866.443 -368.634 2.400 1273
1275 3 374.627 -884.640 -373.810 2.304 1274
1276 3 383.286 -889.945 -372.275 2.205 1275
1277 3 385.506 -905.713 -372.360 1.800 1276
1278 3 395.110 -916.615 -373.755 1.500 1277
1279 3 397.308 -933.834 -381.636 1.800 1278
1280 3 401.056 -943.404 -383.218 1.800 1279
1281 3 402.727 -966.546 -388.369 0.800 1280
1282 3 358.167 -873.609 -377.466 1.500 1274
1283 3 362.389 -892.063 -379.225 1.800 1282
1284 3 364.213 -906.563 -385.473 1.800 1283
1285 3 369.411 -898.443 -382.115 1.800 1284
1286 3 365.713 -909.708 -387.664 1.500 1285
1287 3 369.304 -925.899 -387.855 1.500 1286
1288 3 372.811 -941.352 -389.948 1.500 1287
1289 3 382.183 -946.441 -393.003 1.440 1288
1290 3 381.134 -951.851 -395.906 1.800 1289
