# Supplementary material for: Adaptations during Maturation in an Identified Honeybee Interneuron Responsive to Waggle Dance Vibration Signals
Source: eNeuro. 2019 Sep 5;6(5):ENEURO.0454-18.2019. doi: 10.1523/ENEURO.0454-18.2019 (PMC6731536; doi:10.1523/ENEURO.0454-18.2019)
Supplement: Extended Data 1 — This ZIP file contains all the code used to generate the results of this publication. The code is organized into two folders: (1) GJEphys-master, which contains code for analyzing and plotting electrophysiology data and (2) GJMorph-master, which contains code for analyzing morphology data. Download Extended Data 1, ZIP file. [file sup_enu-eN-NWR-0454-18-s02.zip › Reg-MaxS-1.1/TestFiles/HSN-fluoro01.CNGNoiseStd2RandTrans0.swc]

#  SWC to SWC conversion from L-Measure. Sridevi Polavaram: spolavar@gmu.edu
#  Original fileName:/cng_repository/Soumya/LM_Automated_Testing_Enviornment/Test_Lm3.7.2_11022011_SG_Linux_NMOConv8/TestResults/LoadTest/test_52/HSN-fluoro01.CNG.swc
# 
#  Original file HSN-fluoro01.swc edited using StdSwc version 1.31 on 5/31/11.
#  Irregularities and fixes documented in HSN-fluoro01.swc.std.  See StdSwc1.31.doc for more information.
# 
#  HSN neuron (lobula place tangential cells, LPTC) from Calliphora vicina
#  identification by response properties, in vivo Alexa injection, 2-photon-microscopy imaging, x63 objective, multiple image tiles
#  reconstructed and processed with Matlab and the TREES toolbox http://www.treestoolbox.org
#  scaling 1:1:1 um
#   Max Planck Institute of Neurobiology, Martinsried, Germany
#   Systems and Computational Neuroscience, Alexander Borst
#   published in "The morphological identity of insect dendrites" Cuntz H, Forstner F, Haag J, Borst A. PMID 19112481
#  SCALE 1.0 1.0 1.0 
# 
1 1 223.097 -40.399 -149.277 6.912 -1
2 1 225.616 -51.321 -146.602 6.912 1
3 1 215.503 -30.179 -148.507 6.912 1
4 3 217.946 -72.738 -151.489 2.100 1
5 3 222.841 -96.316 -161.057 6.420 4
6 3 222.988 -113.140 -167.994 8.640 5
7 3 214.364 -120.479 -182.599 13.312 6
8 3 234.669 -137.865 -182.288 15.974 7
9 3 232.854 -148.318 -187.337 14.930 8
10 3 239.432 -153.390 -181.493 8.294 9
11 3 206.002 -26.512 -140.409 6.912 1
12 3 192.787 -9.641 -142.076 6.221 11
13 3 173.234 18.778 -129.404 7.560 12
14 3 162.710 39.804 -122.041 6.300 13
15 3 133.383 78.100 -111.109 8.294 14
16 3 127.986 112.833 -96.288 8.280 15
17 3 128.789 115.703 -90.715 9.331 16
18 3 96.393 133.334 -71.517 1.800 17
19 3 94.135 135.324 -79.937 1.500 18
20 3 86.886 132.135 -85.819 0.900 19
21 3 91.884 120.271 -94.087 1.200 20
22 3 78.006 147.198 -85.221 1.500 19
23 3 70.886 148.786 -74.623 1.500 22
24 3 77.140 156.971 -79.674 0.900 23
25 3 77.508 160.651 -69.295 0.750 24
26 3 84.419 160.669 -80.989 0.750 25
27 3 68.575 148.080 -71.648 1.500 23
28 3 69.256 138.742 -74.336 0.720 27
29 3 62.019 134.528 -84.714 0.600 28
30 3 61.089 143.446 -68.651 1.500 27
31 3 44.184 167.103 -88.486 1.500 30
32 3 39.963 158.495 -77.368 2.100 31
33 3 29.845 163.795 -72.980 1.500 32
34 3 18.731 159.092 -94.317 1.500 33
35 3 24.696 157.723 -91.329 1.440 34
36 3 10.897 155.242 -88.615 0.675 35
37 3 3.847 144.263 -76.373 0.750 36
38 3 2.791 149.995 -73.805 1.080 37
39 3 18.268 140.850 -87.448 1.500 35
40 3 16.770 126.835 -85.553 0.900 39
41 3 17.682 120.434 -84.369 1.200 40
42 3 31.945 176.204 -82.045 2.100 32
43 3 21.479 183.148 -75.238 1.500 42
44 3 0.161 188.689 -70.279 1.800 43
45 3 6.244 205.454 -59.511 1.080 44
46 3 -4.603 185.619 -73.274 1.800 44
47 3 -7.938 186.940 -71.704 1.500 46
48 3 -16.122 187.453 -66.607 1.500 47
49 3 -33.969 196.095 -61.795 1.800 48
50 3 -39.283 201.642 -45.844 1.440 49
51 3 -46.664 193.901 -54.021 1.200 49
52 3 -54.628 192.225 -53.731 1.690 51
53 3 -56.110 177.264 -49.641 1.012 52
54 3 -60.288 176.632 -45.442 0.768 53
55 3 -53.003 171.237 -47.960 1.440 54
56 3 -71.006 196.389 -41.900 1.125 52
57 3 -82.716 191.104 -46.049 0.750 56
58 3 -81.341 185.087 -41.958 0.720 57
59 3 -86.822 197.926 -34.657 0.750 58
60 3 -81.351 186.202 -47.489 0.720 58
61 3 -99.170 187.832 -52.761 0.600 60
62 3 -83.481 179.928 -42.708 0.600 60
63 3 -28.107 183.685 -57.669 1.800 48
64 3 -31.702 177.796 -59.250 1.843 63
65 3 -36.270 171.611 -58.194 1.728 64
66 3 -44.573 162.102 -57.118 1.500 65
67 3 -45.905 160.739 -43.510 1.800 66
68 3 -44.666 155.573 -38.603 1.500 67
69 3 -46.256 154.658 -48.239 1.500 68
70 3 -50.052 146.028 -51.489 1.800 69
71 3 -46.507 143.682 -56.612 1.500 70
72 3 -47.970 138.777 -46.034 1.680 71
73 3 -47.568 141.783 -57.156 1.500 72
74 3 -53.199 140.586 -54.614 1.800 73
75 3 -52.233 135.909 -58.769 0.750 74
76 3 116.549 143.221 -81.724 9.331 17
77 3 143.546 135.948 -73.180 1.080 76
78 3 149.342 136.233 -74.783 1.440 77
79 3 157.946 131.330 -73.600 1.500 78
80 3 168.779 126.510 -86.669 1.500 79
81 3 175.816 125.334 -80.137 1.500 80
82 3 174.352 124.116 -77.743 1.500 81
83 3 174.573 127.966 -80.853 1.500 82
84 3 172.838 124.420 -82.376 1.200 83
85 3 179.381 125.682 -75.478 1.500 84
86 3 187.658 129.056 -72.073 1.500 85
87 3 167.218 118.931 -79.419 1.500 80
88 3 174.252 125.039 -78.532 1.200 87
89 3 167.995 107.469 -83.517 1.500 88
90 3 169.238 90.931 -96.988 1.344 89
91 3 164.943 115.680 -90.894 1.500 89
92 3 170.639 123.407 -90.971 1.200 88
93 3 188.992 112.908 -82.870 1.200 92
94 3 189.180 110.566 -89.156 1.500 93
95 3 184.498 102.152 -90.658 1.500 94
96 3 185.955 95.799 -77.254 1.500 95
97 3 180.798 97.714 -85.504 1.800 96
98 3 180.276 94.024 -93.196 1.500 97
99 3 186.017 88.218 -100.604 1.200 98
100 3 190.675 80.130 -94.779 1.800 99
101 3 185.054 75.124 -100.454 1.500 100
102 3 188.018 74.708 -99.313 1.440 101
103 3 118.870 145.061 -75.995 9.331 76
104 3 114.881 167.499 -73.292 9.331 103
105 3 96.506 188.693 -67.548 6.480 104
106 3 82.752 183.385 -72.758 0.759 105
107 3 78.584 195.767 -59.662 6.480 105
108 3 96.919 201.842 -63.110 0.720 107
109 3 74.021 200.706 -61.560 6.480 107
110 3 86.572 208.516 -53.365 1.200 109
111 3 68.133 201.006 -43.357 5.700 109
112 3 58.616 202.743 -61.951 1.536 111
113 3 66.069 219.630 -58.747 5.700 111
114 3 59.291 223.665 -63.632 5.760 113
115 3 55.135 240.557 -64.767 5.400 114
116 3 63.652 242.322 -47.348 1.200 115
117 3 65.260 247.733 -50.283 0.750 116
118 3 70.678 254.446 -50.544 0.720 117
119 3 59.496 260.117 -54.988 1.008 117
120 3 62.879 264.920 -44.520 0.720 119
121 3 52.515 246.914 -57.690 5.400 115
122 3 34.790 238.807 -65.792 1.350 121
123 3 28.572 230.770 -72.092 1.920 122
124 3 48.865 245.673 -55.949 5.400 121
125 3 42.820 254.387 -54.714 6.120 124
126 3 32.722 278.067 -45.611 1.125 125
127 3 41.505 273.718 -44.565 0.750 126
128 3 42.569 276.506 -41.778 0.750 127
129 3 47.356 275.581 -33.338 0.750 128
130 3 28.322 261.854 -54.008 6.120 125
131 3 15.806 252.137 -51.393 3.960 130
132 3 -11.098 258.465 -47.107 3.650 131
133 3 -28.663 268.525 -39.125 4.080 132
134 3 -46.265 256.889 -36.143 1.215 133
135 3 -55.866 250.713 -43.569 1.382 134
136 3 -68.096 249.390 -42.177 1.500 135
137 3 -50.381 280.551 -37.342 4.080 133
138 3 -62.732 283.785 -32.780 3.600 137
139 3 -66.671 267.111 -32.943 0.450 138
140 3 -74.956 290.030 -24.754 3.600 138
141 3 -92.036 286.773 -26.006 1.440 140
142 3 -78.663 290.861 -16.247 3.600 140
143 3 -73.294 300.124 -7.901 1.200 142
144 3 -83.335 291.380 -13.695 3.600 142
145 3 -97.545 295.511 -1.391 2.700 144
146 3 -101.918 285.510 -2.814 1.800 145
147 3 -107.902 291.666 -1.230 1.500 146
148 3 -110.383 293.718 3.188 1.800 147
149 3 -114.134 290.535 5.247 1.500 148
150 3 -114.405 282.863 4.894 1.500 149
151 3 -117.962 283.370 0.729 1.500 150
152 3 -124.964 288.721 1.136 1.382 151
153 3 -134.780 284.409 2.952 1.500 151
154 3 -138.247 277.993 5.012 1.080 153
155 3 -136.451 285.782 3.208 0.750 154
156 3 -129.958 279.623 11.073 1.500 153
157 3 -140.984 281.117 7.287 1.200 156
158 3 -146.026 270.515 -1.045 1.800 157
159 3 -152.319 273.159 -4.111 0.750 158
160 3 -159.517 280.938 -0.218 1.536 158
161 3 -138.296 265.100 -4.221 0.900 157
162 3 -144.704 267.839 -0.959 0.750 161
163 3 -137.532 257.169 -1.095 0.768 162
164 3 -88.464 300.339 -4.412 3.600 144
165 3 -104.297 310.299 2.968 3.600 164
166 3 -104.903 309.621 14.327 1.080 165
167 3 -111.721 310.908 6.964 3.600 165
168 3 -121.625 316.078 16.524 3.456 167
169 3 -109.555 321.943 17.638 0.750 168
170 3 -121.446 305.921 19.719 3.456 168
171 3 -124.289 323.787 36.530 1.382 170
172 3 -132.005 340.172 27.259 1.500 171
173 3 -140.468 343.501 31.862 1.500 172
174 3 -139.255 350.466 39.821 1.344 173
175 3 -143.959 357.675 34.327 1.200 174
176 3 -143.528 353.342 38.292 1.800 175
177 3 -144.971 352.760 36.155 0.768 176
178 3 -122.093 333.892 27.756 1.500 171
179 3 -118.399 330.487 31.662 0.720 178
180 3 -125.482 336.297 33.848 1.500 178
181 3 -114.960 341.386 34.453 0.720 180
182 3 -124.500 345.128 30.185 1.500 180
183 3 -124.661 350.250 39.548 1.500 182
184 3 -117.743 354.413 30.415 1.344 183
185 3 -128.526 356.918 38.518 0.750 184
186 3 -120.477 321.576 14.699 3.456 170
187 3 -125.716 315.755 14.579 3.600 186
188 3 -136.950 314.337 19.844 0.900 187
189 3 -154.709 311.925 19.788 0.750 188
190 3 -153.238 310.709 16.943 1.200 189
191 3 -163.874 324.000 30.509 1.500 190
192 3 -163.890 323.724 22.651 1.200 191
193 3 -165.444 322.777 22.052 1.659 192
194 3 -155.875 310.939 12.863 1.200 190
195 3 -155.899 313.945 10.004 1.168 194
196 3 -161.100 298.080 12.256 0.750 195
197 3 -165.718 317.734 15.194 1.200 194
198 3 -172.905 309.404 13.901 1.200 197
199 3 -141.098 328.615 17.959 3.600 187
200 3 -157.697 333.837 25.042 3.000 199
201 3 -151.740 344.451 30.354 1.500 200
202 3 -164.059 353.856 41.226 1.800 201
203 3 -166.514 361.548 44.785 1.680 202
204 3 -181.916 369.690 39.836 1.536 203
205 3 -195.925 392.782 40.510 1.920 204
206 3 -206.822 399.797 32.939 1.800 205
207 3 -200.063 400.433 34.828 1.680 206
208 3 -207.842 403.542 26.917 1.500 207
209 3 -208.886 417.942 22.672 1.500 208
210 3 -206.276 423.375 24.364 1.500 209
211 3 -210.667 424.733 26.427 1.200 210
212 3 -214.499 420.887 24.076 1.500 211
213 3 -217.153 414.571 20.147 1.215 212
214 3 -156.361 349.952 26.715 3.000 200
215 3 -162.517 338.651 29.973 0.675 214
216 3 -154.422 341.435 28.643 3.000 214
217 3 -177.157 354.971 21.766 2.592 216
218 3 -186.090 348.444 31.030 1.475 217
219 3 -200.737 343.647 30.453 1.500 218
220 3 -204.226 338.738 38.312 1.500 219
221 3 -196.381 337.677 35.631 1.352 219
222 3 -197.705 326.367 32.318 1.440 221
223 3 -180.470 354.539 25.326 2.592 217
224 3 -187.477 357.621 23.121 2.880 223
225 3 -197.299 352.539 25.247 2.100 224
226 3 -200.849 349.569 32.813 1.500 225
227 3 -201.865 346.740 35.087 1.500 226
228 3 -208.616 351.948 36.024 1.500 227
229 3 -211.188 362.178 29.098 1.536 228
230 3 -216.123 360.255 26.236 1.327 229
231 3 -225.448 344.172 32.216 1.440 230
232 3 -223.879 353.635 30.164 1.344 230
233 3 -243.152 358.100 38.473 1.500 232
234 3 -243.730 352.532 45.089 1.659 233
235 3 -258.010 358.648 43.501 1.613 234
236 3 -265.234 344.966 58.340 1.500 235
237 3 -272.927 350.251 53.168 1.500 236
238 3 -273.206 346.479 57.315 1.200 237
239 3 -283.637 355.021 68.308 1.500 238
240 3 -187.937 348.822 30.624 2.880 224
241 3 -202.399 361.117 36.778 2.592 240
242 3 -222.345 375.572 47.357 2.322 241
243 3 -227.495 382.764 43.949 2.074 242
244 3 -232.452 372.879 44.223 0.675 243
245 3 -236.693 368.275 51.487 0.750 244
246 3 -242.406 367.153 59.336 1.125 245
247 3 -249.306 367.425 56.221 0.600 246
248 3 -259.696 361.104 66.326 0.750 247
249 3 -262.409 366.188 67.186 0.600 248
250 3 -266.645 358.259 58.039 0.750 248
251 3 -238.121 386.565 51.938 2.074 243
252 3 -238.598 403.112 47.999 0.768 251
253 3 -228.104 403.994 50.433 0.720 252
254 3 -240.443 402.419 41.773 1.800 251
255 3 -238.723 407.668 37.283 1.800 254
256 3 -233.482 419.150 49.025 0.750 255
257 3 -250.078 418.092 43.482 1.500 255
258 3 -240.216 424.993 43.120 1.800 257
259 3 -240.402 430.824 34.199 1.500 258
260 3 -247.384 441.715 31.693 1.800 259
261 3 -240.419 445.491 26.265 2.100 260
262 3 -246.903 440.060 17.703 1.500 261
263 3 -246.794 441.476 12.817 1.500 262
264 3 -255.504 442.806 7.473 1.500 263
265 3 -250.990 443.115 5.687 1.500 264
266 3 -262.816 442.263 -1.614 1.200 265
267 3 -261.021 435.254 -0.054 1.440 266
268 3 -249.828 404.511 41.131 1.800 254
269 3 -247.652 405.930 37.558 1.475 268
270 3 -246.150 411.015 32.898 1.296 269
271 3 -245.751 412.273 28.712 1.500 270
272 3 -245.999 404.742 22.023 1.200 271
273 3 -250.103 410.055 17.646 1.500 272
274 3 -251.617 406.798 11.276 1.500 273
275 3 -252.034 417.084 26.123 1.500 270
276 3 -262.511 411.128 25.168 1.500 275
277 3 -256.306 417.300 21.052 1.500 275
278 3 -260.147 419.410 19.653 1.500 277
279 3 -260.859 422.181 6.156 1.536 278
280 3 -270.723 409.686 16.258 1.500 279
281 3 -282.903 399.092 5.685 1.200 280
282 3 -289.065 402.683 5.387 1.536 281
283 3 23.128 271.758 -45.742 3.960 130
284 3 -1.451 296.274 -25.693 4.666 283
285 3 4.334 297.437 -26.774 0.672 284
286 3 0.801 293.231 -11.540 0.759 285
287 3 1.772 292.140 -15.811 0.750 286
288 3 -1.238 296.091 -6.122 0.300 287
289 3 9.107 286.163 -7.186 0.750 287
290 3 3.150 296.644 -19.272 4.666 284
291 3 -10.712 303.288 -14.793 4.800 290
292 3 -20.920 299.815 -16.796 1.215 291
293 3 -27.570 301.241 -10.238 1.500 292
294 3 -32.432 303.109 -9.526 1.500 293
295 3 -43.582 297.648 -1.150 1.800 294
296 3 -54.356 301.261 2.155 1.800 295
297 3 -67.747 312.196 8.464 2.100 296
298 3 -86.095 323.845 20.908 1.800 297
299 3 -96.275 339.280 40.481 1.500 298
300 3 -100.394 341.107 33.760 1.500 299
301 3 -103.915 342.522 50.462 1.536 300
302 3 -18.843 315.469 -13.635 4.800 291
303 3 -17.617 316.867 -4.795 0.600 302
304 3 -10.850 317.054 9.993 0.675 303
305 3 -9.537 311.180 4.328 0.691 304
306 3 0.320 301.694 25.092 0.675 305
307 3 -30.595 322.697 6.510 4.800 302
308 3 -29.481 318.849 10.243 6.300 307
309 3 -26.832 327.122 12.875 1.200 308
310 3 -29.496 327.558 15.630 6.300 308
311 3 -36.534 346.310 29.239 2.074 310
312 3 -36.602 346.094 40.571 1.800 311
313 3 -29.356 342.615 42.009 1.500 312
314 3 -33.961 356.375 49.428 1.613 313
315 3 -31.464 349.502 47.474 1.536 314
316 3 -29.312 348.599 42.609 1.440 315
317 3 -36.564 356.757 39.215 1.800 312
318 3 -43.542 353.819 44.294 1.800 317
319 3 -37.828 367.768 47.235 1.500 318
320 3 -34.859 353.657 45.190 1.500 319
321 3 -41.810 367.686 44.352 1.800 320
322 3 -40.170 366.069 48.047 1.500 321
323 3 -43.937 378.145 54.921 1.500 322
324 3 -40.608 375.712 57.209 1.500 323
325 3 -38.154 378.839 61.761 1.500 324
326 3 -40.412 380.422 66.422 1.037 325
327 3 -43.797 381.214 64.205 0.720 326
328 3 -44.815 394.337 66.503 1.200 327
329 3 -44.920 384.637 59.003 1.500 328
330 3 -41.041 330.006 20.823 6.300 310
331 3 -52.694 322.081 18.048 1.344 330
332 3 -47.389 333.781 25.077 6.300 330
333 3 -49.021 340.965 18.585 6.300 332
334 3 -59.000 333.496 27.798 0.675 333
335 3 -66.660 330.413 25.188 0.750 334
336 3 -52.599 348.039 31.700 6.300 333
337 3 -61.656 360.805 36.613 6.900 336
338 3 -77.794 370.195 40.497 3.600 337
339 3 -87.396 356.528 42.426 0.720 338
340 3 -93.459 354.815 54.154 0.750 339
341 3 -94.603 344.934 51.294 0.750 340
342 3 -77.553 340.423 33.308 0.720 341
343 3 -74.787 337.517 27.725 0.750 342
344 3 -81.929 368.009 37.950 3.600 338
345 3 -86.190 368.820 35.223 3.600 344
346 3 -95.728 378.421 49.895 1.352 345
347 3 -95.547 373.465 61.226 1.500 346
348 3 -90.600 379.993 54.511 0.720 347
349 3 -98.840 384.281 57.132 1.500 347
350 3 -104.636 385.788 54.232 1.200 349
351 3 -101.337 387.986 58.336 1.500 350
352 3 -109.397 386.796 61.754 1.800 351
353 3 -115.192 386.230 61.513 1.500 352
354 3 -106.788 392.214 63.958 1.200 353
355 3 -103.281 394.138 66.311 0.720 354
356 3 -105.761 388.252 62.233 1.500 353
357 3 -117.034 395.368 58.469 1.500 356
358 3 -116.264 395.431 61.451 1.500 357
359 3 -112.854 404.886 60.879 1.500 358
360 3 -113.435 403.550 61.635 1.800 359
361 3 -111.431 404.757 63.243 1.500 360
362 3 -120.239 406.825 55.661 1.200 358
363 3 -115.379 401.193 58.801 1.440 362
364 3 -127.966 417.369 57.544 1.500 363
365 3 -120.461 407.872 63.224 0.750 364
366 3 -91.714 369.400 44.226 3.600 345
367 3 -98.908 366.057 49.768 0.911 366
368 3 -99.022 359.122 49.214 1.200 367
369 3 -105.785 352.958 57.338 0.720 368
370 3 -99.622 376.267 50.405 3.600 366
371 3 -107.938 366.159 50.036 0.506 370
372 3 -109.911 365.042 49.824 0.720 371
373 3 -110.338 363.611 40.157 0.720 372
374 3 -109.545 363.794 38.792 0.672 373
375 3 -108.059 372.743 50.637 3.600 370
376 3 -121.146 380.677 61.325 3.000 375
377 3 -126.083 375.336 53.298 1.152 376
378 3 -130.892 381.184 46.531 1.125 377
379 3 -124.461 382.008 49.655 3.000 376
380 3 -130.365 389.560 56.554 2.520 379
381 3 -126.661 384.280 51.039 0.675 380
382 3 -138.568 396.018 38.516 0.720 381
383 3 -126.737 387.813 57.083 2.520 380
384 3 -134.247 380.560 67.032 1.536 383
385 3 -141.697 383.814 58.328 1.500 384
386 3 -151.589 394.288 68.208 1.500 385
387 3 -146.607 392.806 60.982 1.416 386
388 3 -153.038 387.175 65.954 0.720 387
389 3 -164.764 394.737 62.836 0.750 388
390 3 -166.864 394.199 59.771 0.750 389
391 3 -181.352 399.230 54.889 0.750 390
392 3 -151.373 396.823 60.880 1.500 387
393 3 -153.192 398.513 65.470 1.200 392
394 3 -159.062 400.545 63.123 1.200 393
395 3 -156.271 400.282 56.045 1.200 394
396 3 -167.137 409.500 62.303 1.500 395
397 3 -165.986 400.982 54.310 1.500 396
398 3 -172.769 409.007 56.096 1.800 397
399 3 -179.852 406.676 61.579 1.200 398
400 3 -183.282 407.558 54.140 1.200 399
401 3 -141.136 402.651 58.556 2.520 383
402 3 -159.516 420.175 54.736 2.520 401
403 3 -156.909 414.112 57.637 2.520 402
404 3 -160.082 418.123 59.566 1.382 403
405 3 -162.522 435.969 69.184 0.720 404
406 3 -145.090 422.697 70.974 1.125 404
407 3 -158.488 424.331 54.337 2.520 403
408 3 -171.917 427.326 46.948 0.540 407
409 3 -181.921 428.837 50.884 0.720 408
410 3 -194.154 429.817 51.090 0.562 409
411 3 -193.659 421.274 52.915 0.750 409
412 3 -195.133 419.301 57.214 0.750 411
413 3 -200.020 417.774 63.451 0.750 412
414 3 -175.997 432.430 51.946 2.520 407
415 3 -176.721 438.888 50.131 2.100 414
416 3 -178.543 441.126 58.410 0.900 415
417 3 -176.506 442.386 47.158 2.100 415
418 3 -181.709 440.799 35.777 0.600 417
419 3 -193.138 434.255 33.285 0.720 418
420 3 -200.686 441.069 38.067 0.720 419
421 3 -214.229 429.796 48.005 0.720 420
422 3 -201.265 430.768 42.375 0.750 419
423 3 -202.088 432.358 49.172 0.600 422
424 3 -210.520 421.239 44.660 0.768 423
425 3 -177.813 451.309 39.864 2.100 417
426 3 -186.943 450.854 41.599 2.100 425
427 3 -189.447 453.044 44.525 0.400 426
428 3 -186.000 448.124 37.385 2.100 426
429 3 -197.182 439.634 42.363 0.900 428
430 3 -212.429 443.329 58.161 0.672 429
431 3 -212.176 426.369 45.036 0.720 430
432 3 -200.835 453.935 45.916 2.074 428
433 3 -204.909 463.665 43.910 0.720 432
434 3 -204.399 461.525 36.031 1.200 433
435 3 -196.279 467.120 44.826 1.500 432
436 3 -197.104 466.062 47.519 1.500 435
437 3 -190.186 459.567 48.585 0.746 435
438 3 -188.034 454.064 55.277 1.200 437
439 3 -189.841 455.257 49.505 1.200 438
440 3 -184.814 457.385 51.991 1.200 439
441 3 -65.661 371.163 41.652 4.800 337
442 3 -60.311 372.137 56.466 1.382 441
443 3 -70.346 370.007 58.477 4.800 441
444 3 -73.723 379.177 56.431 5.040 443
445 3 -69.353 378.020 73.585 1.080 444
446 3 -60.019 375.386 64.643 1.500 445
447 3 -62.240 376.160 68.737 1.800 446
448 3 -80.724 386.179 69.105 5.040 444
449 3 -64.767 398.080 69.902 1.800 448
450 3 -63.844 394.354 66.268 0.750 449
451 3 -71.904 404.581 70.689 1.800 449
452 3 -71.155 405.245 72.238 1.500 451
453 3 -74.576 416.236 78.276 1.800 452
454 3 -63.091 399.926 66.636 0.750 451
455 3 -62.762 406.398 60.406 0.600 454
456 3 -55.141 405.630 67.067 0.750 455
457 3 -83.299 391.311 73.066 4.320 448
458 3 -93.293 390.642 67.587 0.600 457
459 3 -88.701 399.376 77.844 4.320 457
460 3 -104.352 412.360 68.375 0.750 459
461 3 -93.512 403.966 70.316 4.320 459
462 3 -91.756 415.020 73.823 1.500 461
463 3 -87.515 414.241 75.630 1.500 462
464 3 -87.305 413.997 67.386 1.500 463
465 3 -82.541 413.051 78.608 1.200 464
466 3 -98.956 416.015 79.003 3.960 461
467 3 -102.778 409.719 69.937 0.691 466
468 3 -113.583 416.571 68.724 0.750 467
469 3 -112.242 419.282 68.372 0.600 468
470 3 -115.358 422.191 66.341 0.720 469
471 3 -124.445 423.933 64.801 0.720 470
472 3 -125.207 421.731 71.603 0.768 471
473 3 -130.412 421.261 66.993 0.675 472
474 3 -140.314 428.212 60.004 0.750 473
475 3 -98.715 423.364 77.635 3.960 466
476 3 -100.692 437.620 79.389 1.344 475
477 3 -102.323 448.888 75.577 1.210 476
478 3 -105.173 445.970 79.877 1.440 477
479 3 -105.611 452.750 87.826 1.728 478
480 3 -101.476 454.217 84.460 1.680 479
481 3 -105.001 463.123 88.431 1.500 480
482 3 -104.257 429.452 69.021 3.960 475
483 3 -108.536 429.603 69.266 2.400 482
484 3 -113.756 440.686 75.133 1.800 483
485 3 -114.971 456.562 84.688 2.100 484
486 3 -116.547 469.726 78.483 1.800 485
487 3 -123.074 482.184 73.375 0.672 486
488 3 -127.064 467.453 72.396 0.600 487
489 3 -112.532 470.971 77.224 1.800 486
490 3 -113.612 482.255 79.256 2.100 489
491 3 -118.863 484.701 74.367 2.100 490
492 3 -113.973 482.648 77.356 1.800 491
493 3 -116.812 486.554 85.080 1.800 492
494 3 -116.406 498.211 82.989 1.800 493
495 3 -117.371 496.857 84.005 0.750 494
496 3 -117.998 501.503 79.593 0.720 495
497 3 -107.804 498.428 87.787 1.200 494
498 3 -107.889 498.090 76.375 0.750 497
499 3 -121.490 429.947 82.883 2.400 483
500 3 -133.546 450.718 72.003 2.160 499
501 3 -127.420 456.841 73.806 0.720 500
502 3 -135.797 466.630 72.302 2.100 500
503 3 -136.127 475.055 67.187 2.100 502
504 3 -143.448 480.304 67.126 1.800 503
505 3 -137.433 484.445 64.986 1.800 504
506 3 -140.654 488.773 68.161 1.500 505
507 3 -151.064 477.338 57.480 1.500 503
508 3 -150.695 471.425 53.923 0.600 507
509 3 -150.594 485.702 57.148 1.500 507
510 3 -149.993 479.330 52.288 0.750 509
511 3 -155.525 479.633 54.966 0.768 509
512 3 -150.358 493.180 58.972 1.125 511
513 3 -148.628 493.550 61.353 0.750 512
514 3 -118.636 442.626 67.968 1.800 499
515 3 -133.273 437.521 66.251 0.600 514
516 3 -126.278 440.429 62.387 1.800 514
517 3 -132.044 441.615 59.977 2.100 516
518 3 -138.075 449.768 62.640 1.800 517
519 3 -143.270 456.720 58.591 0.720 518
520 3 -143.515 443.543 68.692 1.800 518
521 3 -149.186 440.925 66.953 0.450 520
522 3 -158.466 449.879 64.616 1.800 520
523 3 -159.381 448.968 59.388 0.750 522
524 3 -151.074 449.690 57.142 1.800 522
525 3 -152.033 456.542 68.213 0.400 524
526 3 -161.391 454.544 56.221 1.800 524
527 3 -157.185 450.794 56.580 0.750 526
528 3 -161.800 452.366 53.065 0.300 527
529 3 -170.039 451.198 57.521 0.750 527
530 3 -177.192 458.538 66.177 0.750 529
531 3 -184.474 461.249 70.080 0.750 530
532 3 -171.744 463.413 62.422 1.200 531
533 3 -183.356 457.537 64.653 1.200 532
534 3 -184.507 461.503 61.482 0.720 533
535 3 -180.793 455.500 60.261 0.900 534
536 3 -164.933 454.585 68.473 1.500 526
537 3 -158.250 458.412 54.607 1.500 536
538 3 -168.304 468.126 54.993 0.672 537
539 3 -176.467 465.860 49.032 0.720 538
540 3 -176.717 472.192 53.311 0.720 539
541 3 -165.916 463.122 57.319 1.500 537
542 3 -172.665 477.396 55.344 1.500 541
543 3 -173.524 483.476 52.900 1.500 542
544 3 -166.716 482.983 53.170 1.382 543
545 3 -168.417 491.255 50.749 1.200 544
546 3 -168.654 495.950 44.987 1.200 545
547 3 -165.456 496.957 43.125 1.500 546
548 3 -157.515 494.882 42.801 1.500 547
549 3 -170.445 499.382 48.288 1.500 545
550 3 -169.559 495.464 41.774 1.125 549
551 3 -171.453 493.195 38.862 0.720 550
552 3 -173.199 487.688 31.181 0.691 551
553 3 115.065 173.238 -70.058 10.451 104
554 3 150.875 167.229 -76.263 1.296 553
555 3 148.041 174.455 -79.703 1.500 554
556 3 146.302 165.977 -74.412 1.500 554
557 3 153.924 158.877 -73.679 1.500 556
558 3 152.582 167.178 -64.546 1.800 557
559 3 157.776 160.373 -74.357 1.500 558
560 3 169.370 158.640 -63.181 1.680 559
561 3 168.935 163.140 -67.889 1.440 560
562 3 163.600 154.635 -61.713 1.500 559
563 3 172.399 148.111 -63.322 1.500 562
564 3 172.817 144.439 -67.095 1.382 563
565 3 176.722 139.370 -62.554 1.382 564
566 3 193.327 145.388 -65.143 1.200 565
567 3 185.171 156.214 -70.231 0.300 566
568 3 186.340 161.971 -67.184 1.500 566
569 3 191.465 154.601 -69.835 1.500 568
570 3 188.513 156.043 -64.519 1.500 569
571 3 199.558 158.985 -71.523 1.500 570
572 3 200.560 134.609 -70.306 1.440 565
573 3 192.386 141.485 -72.722 0.750 572
574 3 199.271 133.125 -73.300 0.750 573
575 3 190.880 130.580 -80.779 0.768 573
576 3 211.875 135.407 -75.437 1.215 572
577 3 208.078 141.067 -72.411 1.200 576
578 3 213.739 132.882 -69.922 1.500 577
579 3 218.442 137.481 -64.057 1.500 578
580 3 217.173 131.246 -65.242 1.800 579
581 3 215.812 130.806 -72.080 1.012 580
582 3 218.608 121.125 -68.868 1.728 580
583 3 121.278 190.205 -52.420 10.451 553
584 3 141.477 198.181 -59.806 1.500 583
585 3 152.121 179.301 -62.264 0.750 584
586 3 142.895 193.576 -60.681 1.500 584
587 3 146.569 213.148 -59.101 0.720 586
588 3 150.342 203.580 -63.422 1.500 586
589 3 155.899 197.290 -58.901 1.680 588
590 3 159.281 193.569 -53.265 1.800 589
591 3 161.616 191.273 -54.247 1.597 590
592 3 161.323 191.106 -66.387 0.750 591
593 3 164.953 204.302 -55.641 1.800 590
594 3 156.476 213.689 -47.555 0.562 593
595 3 171.505 187.523 -50.267 1.800 593
596 3 178.842 197.352 -49.585 2.100 595
597 3 175.863 193.448 -59.946 1.382 596
598 3 175.035 188.211 -69.835 1.344 597
599 3 177.995 190.471 -52.342 0.750 597
600 3 180.018 184.535 -56.717 1.500 599
601 3 177.167 184.029 -47.742 1.200 600
602 3 185.753 183.873 -61.925 1.200 601
603 3 171.903 195.749 -51.405 2.100 596
604 3 183.775 197.828 -45.726 1.800 603
605 3 184.665 194.441 -51.809 1.200 604
606 3 189.037 186.268 -59.972 1.200 605
607 3 191.267 187.431 -57.775 1.500 606
608 3 196.197 178.163 -57.131 1.500 607
609 3 197.295 176.911 -57.122 1.200 608
610 3 193.181 177.531 -60.348 1.500 609
611 3 186.692 196.509 -47.043 2.100 604
612 3 172.530 214.294 -38.108 0.675 611
613 3 184.910 196.904 -41.410 1.800 611
614 3 193.646 201.373 -44.798 2.400 613
615 3 199.897 187.630 -49.124 1.500 614
616 3 202.694 186.208 -40.904 1.500 615
617 3 214.252 182.875 -44.705 1.800 616
618 3 218.288 178.835 -40.848 1.200 617
619 3 216.289 186.706 -39.718 1.500 618
620 3 229.795 174.948 -41.948 1.800 619
621 3 233.741 177.967 -37.619 1.500 620
622 3 241.556 174.244 -37.583 1.500 621
623 3 245.616 164.747 -29.719 1.500 622
624 3 249.749 164.314 -34.631 1.800 623
625 3 261.015 161.748 -25.225 1.500 624
626 3 220.060 170.796 -49.102 1.500 617
627 3 208.946 168.290 -48.922 1.500 626
628 3 212.236 167.620 -65.876 1.800 627
629 3 220.103 154.126 -61.597 1.500 628
630 3 220.368 151.696 -59.883 2.100 629
631 3 226.810 149.957 -63.767 1.800 630
632 3 229.037 147.839 -62.019 1.500 631
633 3 232.721 140.525 -59.795 1.500 632
634 3 239.002 131.715 -64.489 1.080 633
635 3 239.386 142.517 -61.276 1.500 633
636 3 239.401 132.425 -61.370 1.500 635
637 3 194.154 207.262 -26.698 1.800 614
638 3 198.139 196.423 -30.449 1.800 637
639 3 197.949 204.471 -31.148 2.400 638
640 3 204.335 206.304 -35.517 1.500 639
641 3 213.987 202.126 -26.134 0.720 640
642 3 219.653 204.437 -26.797 0.750 641
643 3 222.329 199.742 -24.308 0.600 642
644 3 230.233 199.440 -12.277 0.720 643
645 3 241.256 197.223 -14.428 0.720 644
646 3 202.181 208.817 -20.569 1.500 640
647 3 203.229 215.645 -36.072 1.800 646
648 3 200.941 218.853 -27.805 0.675 647
649 3 199.615 223.613 -33.745 0.600 648
650 3 191.100 238.069 -29.201 0.750 649
651 3 190.501 237.639 -30.539 0.750 650
652 3 205.906 207.048 -23.005 1.800 647
653 3 206.871 215.646 -22.575 1.500 652
654 3 206.661 220.172 -17.242 2.100 653
655 3 211.461 214.204 -14.298 1.500 654
656 3 219.821 215.007 -20.179 1.500 655
657 3 217.142 220.245 -12.286 1.500 656
658 3 216.384 228.229 -13.007 1.200 657
659 3 227.873 218.260 -5.734 1.500 658
660 3 232.168 218.684 -9.302 1.800 659
661 3 233.110 219.280 -3.005 1.200 660
662 3 231.530 216.435 1.969 1.500 661
663 3 118.599 219.399 -44.970 8.640 583
664 3 101.523 234.493 -52.715 1.200 663
665 3 93.588 238.576 -57.299 0.750 664
666 3 89.037 232.156 -54.577 0.720 665
667 3 86.605 232.013 -54.430 0.750 666
668 3 113.957 227.702 -52.976 8.640 663
669 3 118.929 229.100 -48.364 8.640 668
670 3 134.284 239.569 -52.094 0.750 669
671 3 143.069 227.409 -50.089 1.125 670
672 3 105.641 246.432 -40.437 8.640 669
673 3 111.955 252.156 -41.323 9.504 672
674 3 132.344 245.501 -37.200 1.440 673
675 3 145.037 242.731 -37.584 1.500 674
676 3 152.529 238.096 -44.256 1.500 675
677 3 163.895 232.709 -41.991 1.500 676
678 3 161.039 231.521 -34.288 1.500 677
679 3 163.078 230.755 -37.879 1.500 678
680 3 167.857 228.176 -40.418 1.500 679
681 3 150.722 249.414 -37.083 1.440 675
682 3 155.147 243.976 -35.547 0.750 681
683 3 168.765 240.952 -24.307 0.750 682
684 3 173.876 248.530 -28.141 1.080 683
685 3 171.321 254.384 -24.166 0.675 684
686 3 173.455 253.045 -25.592 0.750 685
687 3 178.271 250.708 -22.897 0.691 686
688 3 105.161 268.930 -25.658 9.504 673
689 3 117.549 269.385 -29.224 2.400 688
690 3 124.467 274.230 -34.474 3.000 689
691 3 131.853 262.145 -32.107 1.215 690
692 3 132.982 261.309 -23.451 1.500 691
693 3 139.992 252.741 -22.995 1.500 692
694 3 127.065 272.366 -21.693 3.000 690
695 3 131.710 269.226 -23.123 2.700 694
696 3 137.333 266.555 -20.501 0.750 695
697 3 145.106 266.006 -28.837 1.500 696
698 3 149.732 273.723 -21.260 0.750 697
699 3 145.381 263.477 -24.452 1.440 697
700 3 148.585 257.188 -31.351 1.440 699
701 3 151.208 259.184 -26.472 1.440 700
702 3 127.616 288.379 -17.985 2.400 695
703 3 131.663 288.932 -13.167 2.400 702
704 3 132.642 285.816 -22.150 3.000 703
705 3 127.405 298.224 -15.836 0.750 704
706 3 142.863 288.619 -20.902 2.400 704
707 3 151.214 285.490 -27.521 1.500 706
708 3 154.666 285.063 -23.561 1.500 707
709 3 158.238 277.559 -27.291 1.200 708
710 3 160.217 277.792 -27.987 1.382 709
711 3 145.266 302.408 -19.024 2.100 706
712 3 142.216 321.238 -11.219 1.500 711
713 3 142.706 319.031 -1.226 1.800 712
714 3 147.175 313.756 -0.584 1.800 713
715 3 147.106 318.530 6.256 1.500 714
716 3 148.632 315.181 4.454 1.800 715
717 3 149.316 329.216 10.973 1.728 716
718 3 151.922 300.580 -6.728 1.800 711
719 3 155.938 301.811 -8.447 2.400 718
720 3 161.128 295.856 -11.418 2.100 719
721 3 171.318 295.160 -13.789 1.800 720
722 3 175.896 287.197 -4.874 1.500 721
723 3 173.799 287.179 -6.444 1.500 722
724 3 174.779 286.271 -6.995 1.500 723
725 3 164.729 280.424 -11.858 0.750 724
726 3 174.073 283.244 -5.346 1.500 724
727 3 174.817 279.486 -7.070 1.500 726
728 3 179.904 281.592 -9.899 1.125 727
729 3 181.684 274.715 -9.872 1.680 728
730 3 185.805 270.862 -11.163 1.500 729
731 3 194.285 265.085 -5.482 1.440 730
732 3 207.177 265.548 -6.838 1.500 731
733 3 163.577 302.404 4.876 2.400 719
734 3 170.207 306.217 7.689 1.800 733
735 3 172.655 300.268 7.728 2.100 734
736 3 183.389 303.887 15.854 2.100 735
737 3 189.023 293.940 20.344 1.440 736
738 3 188.508 297.915 15.604 1.728 737
739 3 200.513 290.195 17.826 1.728 738
740 3 197.407 298.258 11.015 1.500 739
741 3 200.688 285.838 20.809 1.500 740
742 3 209.659 280.206 13.224 1.920 741
743 3 206.037 276.043 17.041 1.500 742
744 3 215.767 280.757 16.532 1.728 743
745 3 217.690 271.167 19.361 1.200 744
746 3 189.921 311.039 26.837 2.160 736
747 3 188.527 306.041 22.623 1.800 746
748 3 187.707 317.080 33.926 1.728 747
749 3 189.612 307.264 41.929 1.152 748
750 3 196.744 306.316 43.168 1.200 749
751 3 206.802 301.736 39.394 0.691 750
752 3 203.484 303.090 42.983 1.125 751
753 3 204.065 300.508 34.422 1.500 752
754 3 211.251 296.961 46.909 1.500 753
755 3 210.261 297.220 46.321 1.344 754
756 3 209.602 296.595 35.629 1.200 755
757 3 216.972 291.036 43.981 1.500 756
758 3 215.198 287.867 37.357 1.500 757
759 3 221.191 287.891 42.216 1.500 758
760 3 220.944 288.992 43.643 1.200 759
761 3 224.305 288.548 42.292 1.800 760
762 3 196.029 314.146 32.817 1.728 748
763 3 201.299 319.589 42.166 1.440 762
764 3 201.180 319.480 49.004 1.200 763
765 3 206.325 317.134 48.482 1.440 764
766 3 200.492 329.217 56.393 1.680 765
767 3 206.397 327.509 53.916 1.920 766
768 3 193.405 325.535 49.595 2.074 762
769 3 190.263 334.294 48.972 1.500 768
770 3 188.690 339.457 50.862 1.800 769
771 3 190.328 340.165 53.909 1.800 770
772 3 189.872 342.642 51.495 1.500 771
773 3 194.328 351.467 53.815 1.500 772
774 3 191.897 349.385 59.284 1.680 773
775 3 199.072 347.366 56.729 1.500 774
776 3 199.193 345.824 64.014 1.680 775
777 3 210.375 349.741 62.143 1.440 776
778 3 214.292 341.744 69.867 2.100 777
779 3 212.708 337.591 69.354 1.500 778
780 3 219.579 334.320 72.294 1.500 779
781 3 221.894 343.261 79.259 1.536 780
782 3 223.712 334.828 72.899 1.536 781
783 3 217.570 339.577 86.415 0.675 781
784 3 215.436 342.182 86.431 0.750 783
785 3 211.661 341.181 93.616 0.750 784
786 3 214.250 340.377 98.967 0.750 785
787 3 213.102 341.324 104.591 0.750 786
788 3 210.259 347.154 110.148 0.720 787
789 3 213.415 353.540 111.518 0.750 788
790 3 101.285 273.656 -26.790 7.200 688
791 3 94.307 265.005 -40.821 0.900 790
792 3 86.591 261.229 -46.557 1.200 791
793 3 75.909 280.684 -45.884 1.500 792
794 3 71.258 283.130 -41.275 1.200 793
795 3 78.121 273.744 -43.870 1.500 794
796 3 99.258 286.420 -34.262 7.200 790
797 3 77.346 284.263 -36.046 0.750 796
798 3 95.575 290.897 -32.229 7.200 796
799 3 98.501 300.123 -25.252 8.640 798
800 3 115.581 303.298 -28.711 1.800 799
801 3 100.082 304.819 -30.880 8.640 799
802 3 100.313 315.618 -25.736 4.200 801
803 3 98.513 326.404 -13.275 1.800 802
804 3 92.538 337.650 -10.518 1.800 803
805 3 82.209 350.470 4.918 1.800 804
806 3 90.523 345.184 3.297 2.100 805
807 3 82.287 347.641 4.659 0.900 806
808 3 88.473 351.976 7.342 2.400 807
809 3 93.684 354.396 7.641 2.100 808
810 3 86.981 351.657 8.383 1.800 809
811 3 91.189 361.081 12.499 2.100 810
812 3 88.511 362.552 10.338 2.400 811
813 3 83.641 372.034 13.356 1.500 812
814 3 83.045 370.170 19.462 0.768 813
815 3 76.045 372.545 15.638 1.200 814
816 3 76.065 374.473 16.348 0.768 815
817 3 72.533 381.048 18.578 0.750 816
818 3 84.573 378.447 21.482 1.500 813
819 3 87.576 370.720 19.045 1.800 818
820 3 85.807 384.449 25.024 1.500 819
821 3 82.004 386.317 27.368 1.800 820
822 3 77.166 396.925 29.247 1.500 821
823 3 89.208 389.104 24.982 1.800 822
824 3 80.802 400.027 31.628 1.680 823
825 3 77.867 405.594 24.457 1.728 824
826 3 72.669 401.525 29.308 0.750 825
827 3 74.816 407.529 25.605 1.800 826
828 3 69.043 400.873 20.514 0.691 827
829 3 85.358 388.231 30.497 1.800 823
830 3 86.650 389.667 28.397 1.500 829
831 3 94.720 382.802 31.222 1.500 830
832 3 100.329 395.346 31.977 1.500 831
833 3 102.889 391.803 35.158 1.382 832
834 3 91.788 400.112 33.393 1.500 830
835 3 89.914 403.661 37.000 1.440 834
836 3 84.877 393.457 32.038 0.750 835
837 3 90.629 404.111 34.792 0.900 836
838 3 93.930 398.591 37.678 0.720 837
839 3 98.029 395.446 40.316 0.750 838
840 3 98.462 393.229 38.072 0.672 839
841 3 100.656 395.012 42.886 0.750 840
842 3 105.302 388.444 36.751 0.600 841
843 3 106.493 326.659 -11.712 3.240 802
844 3 106.389 332.515 -20.071 3.456 843
845 3 121.777 315.389 -20.386 0.600 844
846 3 111.382 341.919 -30.110 3.456 844
847 3 127.881 328.025 -15.404 0.768 846
848 3 110.569 339.435 -17.851 3.456 846
849 3 112.552 345.423 -4.046 3.900 848
850 3 126.460 341.679 0.926 1.200 849
851 3 111.817 340.857 -5.432 3.900 849
852 3 117.221 361.780 9.754 3.629 851
853 3 122.180 368.519 21.122 3.888 852
854 3 131.308 375.796 30.664 3.456 853
855 3 129.539 376.171 38.088 3.300 854
856 3 118.906 388.983 40.297 1.500 855
857 3 122.709 384.409 55.237 1.500 856
858 3 115.210 388.758 52.912 1.500 857
859 3 117.153 398.817 54.737 1.500 858
860 3 110.908 396.220 59.974 1.500 859
861 3 114.031 402.647 56.552 1.500 860
862 3 113.787 403.904 60.253 1.800 861
863 3 108.202 404.277 56.667 0.750 862
864 3 103.924 410.525 61.595 1.200 863
865 3 103.627 414.402 60.698 0.750 864
866 3 108.168 406.713 64.453 1.500 862
867 3 115.814 410.261 60.479 1.500 866
868 3 107.287 412.585 66.059 0.750 867
869 3 108.713 416.926 71.278 1.200 868
870 3 109.959 419.187 64.712 0.750 869
871 3 100.473 415.865 62.412 0.750 870
872 3 96.483 419.106 66.219 1.080 871
873 3 127.831 383.371 41.937 3.300 855
874 3 128.465 383.967 55.799 2.700 873
875 3 135.403 380.631 54.391 1.536 874
876 3 138.372 379.162 53.148 1.500 875
877 3 146.524 379.010 50.275 1.200 876
878 3 148.618 373.704 51.481 1.500 877
879 3 153.320 372.358 49.460 1.500 878
880 3 153.121 371.155 55.079 1.500 879
881 3 155.876 360.905 54.515 1.200 880
882 3 159.503 366.040 62.813 1.440 881
883 3 163.964 362.915 57.981 1.440 882
884 3 131.033 395.306 61.651 2.100 874
885 3 136.158 394.841 63.565 2.880 884
886 3 140.197 387.338 71.730 1.500 885
887 3 147.018 392.937 70.774 1.500 886
888 3 154.109 389.260 72.543 1.800 887
889 3 154.754 394.804 75.767 1.680 888
890 3 172.962 375.317 86.232 1.215 889
891 3 173.475 363.211 78.033 1.500 890
892 3 174.435 369.242 85.795 1.800 891
893 3 175.070 364.506 80.687 1.500 892
894 3 152.680 391.442 84.556 1.500 889
895 3 156.920 397.105 87.558 1.500 894
896 3 162.043 387.912 98.571 1.500 895
897 3 163.155 394.538 88.918 1.800 896
898 3 169.496 392.860 92.332 1.500 897
899 3 172.585 393.385 92.587 1.843 898
900 3 179.285 389.079 90.682 1.500 899
901 3 185.148 386.266 94.886 1.012 900
902 3 190.887 373.642 91.016 1.200 901
903 3 188.780 368.773 95.186 0.900 902
904 3 135.517 393.790 67.814 2.100 885
905 3 136.052 403.623 59.504 3.000 904
906 3 133.666 405.701 57.976 1.200 905
907 3 127.833 416.222 64.549 1.500 906
908 3 133.630 415.898 58.634 1.500 907
909 3 124.149 424.547 67.112 1.800 908
910 3 122.971 418.662 61.126 1.200 909
911 3 114.472 422.955 69.585 1.200 910
912 3 118.892 428.874 68.042 1.500 911
913 3 118.209 421.502 72.954 1.200 912
914 3 128.332 420.254 64.123 1.800 909
915 3 130.160 422.080 73.657 1.800 914
916 3 130.423 421.667 73.250 1.800 915
917 3 119.915 434.406 67.550 2.100 916
918 3 125.353 433.945 72.749 2.100 917
919 3 127.993 436.425 73.069 1.500 918
920 3 124.553 439.054 79.782 0.750 919
921 3 113.659 436.080 72.729 0.750 920
922 3 119.216 432.081 73.553 0.750 920
923 3 119.874 439.617 79.297 1.500 919
924 3 128.440 445.213 77.340 1.500 923
925 3 118.620 454.358 79.706 1.500 924
926 3 114.900 452.811 78.093 1.500 925
927 3 133.302 410.498 67.010 2.100 904
928 3 143.277 404.021 69.200 1.800 927
929 3 139.440 406.064 80.481 2.400 928
930 3 150.324 411.525 74.187 1.200 929
931 3 149.032 406.721 85.618 1.200 930
932 3 157.271 407.412 80.554 1.500 931
933 3 156.472 415.068 86.994 1.800 932
934 3 161.548 412.802 89.360 1.500 933
935 3 163.533 420.400 94.926 1.500 934
936 3 165.147 419.510 100.943 1.659 935
937 3 170.713 419.859 108.952 1.440 936
938 3 137.592 421.876 86.925 1.800 930
939 3 143.777 422.698 86.561 1.800 938
940 3 141.052 436.863 92.580 1.800 939
941 3 132.995 447.979 86.270 1.800 940
942 3 126.457 448.425 91.416 1.728 941
943 3 128.860 454.598 88.817 1.440 942
944 3 142.037 445.240 89.842 1.500 941
945 3 141.251 457.435 91.065 1.500 944
946 3 140.447 456.292 85.419 1.200 945
947 3 143.218 461.450 87.147 1.440 946
948 3 139.357 468.052 91.002 1.843 947
949 3 144.760 469.244 91.732 1.500 948
950 3 141.126 475.276 92.597 1.920 949
951 3 135.717 475.323 101.387 0.750 950
952 3 144.671 470.389 93.431 1.440 950
953 3 149.783 467.141 99.160 1.008 952
954 3 153.908 422.401 84.850 2.400 939
955 3 153.194 430.456 87.982 1.500 954
956 3 151.864 430.216 93.132 1.500 955
957 3 155.850 434.025 93.921 1.500 956
958 3 157.870 431.087 92.175 1.500 957
959 3 157.012 432.750 99.567 1.215 958
960 3 160.389 438.180 104.844 1.215 959
961 3 161.297 438.028 104.380 1.500 960
962 3 168.980 439.867 111.845 1.500 961
963 3 152.206 446.146 101.150 1.500 959
964 3 150.722 449.517 97.533 1.500 963
965 3 156.247 446.686 104.250 1.800 964
966 3 160.532 451.134 101.013 1.200 965
967 3 157.100 451.283 110.139 1.440 966
968 3 90.865 304.870 -36.482 6.840 801
969 3 86.616 302.297 -36.875 1.012 968
970 3 71.715 301.685 -43.455 1.500 969
971 3 68.148 302.092 -46.825 1.500 970
972 3 73.002 297.834 -48.032 1.800 971
973 3 65.690 293.429 -55.021 1.800 972
974 3 84.221 323.475 -26.695 6.840 968
975 3 83.880 323.970 -26.056 6.480 974
976 3 64.405 318.348 -26.303 1.690 975
977 3 52.822 327.463 -31.072 1.500 976
978 3 56.726 315.488 -36.408 1.800 977
979 3 51.744 312.016 -46.000 1.500 978
980 3 43.698 311.196 -50.340 1.500 979
981 3 46.370 308.867 -41.177 1.500 980
982 3 55.738 316.424 -36.442 1.800 977
983 3 45.092 328.782 -32.422 1.680 982
984 3 46.698 328.247 -24.269 1.500 983
985 3 42.057 328.408 -30.701 1.500 984
986 3 34.597 335.838 -38.578 1.680 985
987 3 36.992 336.411 -36.343 1.500 986
988 3 33.165 338.105 -33.206 0.675 987
989 3 32.153 341.082 -40.389 0.720 988
990 3 69.692 339.751 -29.318 6.480 975
991 3 66.522 347.878 -23.168 6.840 990
992 3 44.149 355.820 -20.576 1.200 991
993 3 46.999 353.383 -19.998 1.500 992
994 3 47.250 351.680 -29.130 1.200 993
995 3 41.272 354.036 -25.676 1.080 994
996 3 37.581 353.957 -18.076 1.500 995
997 3 40.625 352.792 -26.371 0.720 996
998 3 33.659 349.668 -26.083 0.750 997
999 3 28.542 359.839 -26.720 0.750 998
1000 3 63.607 348.072 -19.592 6.840 991
1001 3 52.128 365.329 -10.603 5.875 1000
1002 3 43.240 381.767 0.153 6.450 1001
1003 3 30.466 404.972 12.037 4.355 1002
1004 3 12.042 422.908 23.421 3.600 1003
1005 3 21.613 424.427 35.314 0.768 1004
1006 3 9.947 422.280 26.573 3.600 1004
1007 3 4.258 428.053 29.360 3.456 1006
1008 3 -0.654 418.672 31.126 1.012 1007
1009 3 -8.268 421.891 41.812 1.440 1008
1010 3 -25.136 424.363 41.565 0.900 1009
1011 3 -36.315 434.892 47.567 0.750 1010
1012 3 -29.677 428.005 55.460 1.440 1011
1013 3 -41.746 429.469 54.036 1.536 1012
1014 3 -2.922 427.625 43.494 3.456 1007
1015 3 -6.345 438.292 46.169 0.600 1014
1016 3 -22.807 444.206 51.507 2.700 1014
1017 3 -32.194 457.043 53.613 3.226 1016
1018 3 -39.550 458.846 64.015 2.400 1017
1019 3 -60.798 472.694 71.211 1.536 1018
1020 3 -62.769 464.233 68.764 1.800 1019
1021 3 -71.506 474.147 73.514 1.500 1020
1022 3 -78.307 475.807 84.873 1.920 1021
1023 3 -81.062 484.906 91.412 1.920 1022
1024 3 -42.841 456.578 59.559 1.500 1018
1025 3 -47.237 474.644 79.955 1.800 1024
1026 3 -48.507 470.713 73.202 2.400 1025
1027 3 -47.454 482.711 87.325 2.100 1026
1028 3 -45.286 483.775 97.162 1.440 1027
1029 3 -50.629 486.966 97.432 1.800 1028
1030 3 -51.161 493.916 96.057 1.500 1029
1031 3 -55.766 491.416 99.775 1.200 1030
1032 3 -54.473 505.992 97.622 1.500 1031
1033 3 -44.435 472.318 89.951 1.690 1027
1034 3 -46.057 476.638 99.718 1.200 1033
1035 3 -41.236 478.103 94.813 1.680 1034
1036 3 -42.017 486.240 101.614 1.106 1035
1037 3 -43.851 485.367 101.862 1.382 1036
1038 3 -43.800 496.058 106.018 1.458 1037
1039 3 -43.533 493.469 107.023 1.200 1038
1040 3 43.589 409.922 19.291 6.048 1002
1041 3 49.578 409.423 22.570 5.100 1040
1042 3 37.600 437.339 31.689 2.700 1041
1043 3 29.445 453.400 25.521 1.800 1042
1044 3 26.775 455.493 35.115 2.100 1043
1045 3 20.143 466.766 36.860 1.500 1044
1046 3 16.299 472.823 31.413 1.680 1045
1047 3 7.696 480.498 34.279 1.800 1046
1048 3 39.510 434.489 35.327 3.000 1042
1049 3 44.588 443.118 34.991 2.400 1048
1050 3 38.025 453.435 36.620 2.640 1049
1051 3 46.758 446.756 46.908 2.400 1050
1052 3 31.973 462.006 42.664 2.640 1051
1053 3 37.490 466.011 45.398 1.800 1052
1054 3 36.848 468.641 54.427 2.100 1053
1055 3 35.277 473.368 50.354 2.640 1054
1056 3 38.753 471.723 49.822 2.400 1055
1057 3 36.190 481.415 52.436 2.100 1056
1058 3 29.155 475.294 42.904 2.400 1057
1059 3 38.314 476.793 55.765 1.500 1058
1060 3 45.693 481.004 52.914 1.728 1059
1061 3 42.594 487.387 50.858 1.500 1060
1062 3 49.922 483.993 59.182 1.800 1061
1063 3 49.645 483.973 54.751 1.800 1062
1064 3 49.664 487.426 53.456 1.440 1063
1065 3 53.691 493.636 69.549 1.536 1064
1066 3 55.055 493.948 56.240 1.536 1065
1067 3 35.384 471.389 53.306 2.400 1058
1068 3 27.008 484.453 53.413 2.304 1067
1069 3 32.881 484.313 54.019 2.400 1068
1070 3 28.901 491.975 56.035 2.160 1069
1071 3 24.144 493.661 52.393 1.500 1070
1072 3 27.332 504.783 47.121 1.500 1071
1073 3 35.163 506.716 51.007 1.500 1072
1074 3 30.943 514.260 51.661 1.094 1073
1075 3 42.383 516.761 43.842 1.152 1074
1076 3 41.724 518.155 46.798 1.200 1075
1077 3 44.412 512.656 47.351 1.200 1076
1078 3 48.652 514.637 58.506 0.720 1077
1079 3 57.698 515.842 57.120 0.750 1078
1080 3 56.247 511.715 58.632 0.750 1079
1081 3 22.811 515.733 58.483 1.680 1072
1082 3 21.256 510.105 48.318 2.100 1081
1083 3 19.541 513.044 40.593 1.597 1082
1084 3 16.512 518.561 40.509 0.768 1083
1085 3 4.230 519.108 52.178 0.720 1084
1086 3 4.869 519.294 58.157 0.768 1085
1087 3 11.446 520.276 44.678 1.597 1083
1088 3 3.175 521.295 52.531 1.680 1087
1089 3 -0.047 521.753 53.000 1.690 1088
1090 3 -1.445 517.687 56.846 1.500 1089
1091 3 -5.390 519.594 72.907 0.400 1090
1092 3 -16.069 521.163 75.646 0.691 1091
1093 3 -6.593 515.143 63.499 1.500 1090
1094 3 -11.674 513.264 73.868 1.500 1093
1095 3 -20.771 511.649 66.931 1.800 1094
1096 3 29.713 517.282 44.202 1.500 1082
1097 3 28.322 520.723 46.944 1.200 1096
1098 3 18.126 522.620 56.013 1.500 1097
1099 3 24.501 517.960 60.010 1.200 1098
1100 3 20.057 518.480 64.502 0.600 1099
1101 3 17.448 518.320 67.881 0.750 1100
1102 3 31.649 517.862 52.488 1.500 1096
1103 3 35.929 512.737 43.072 1.500 1102
1104 3 32.345 521.910 49.181 1.800 1103
1105 3 36.979 526.072 48.337 1.475 1104
1106 3 34.489 528.626 52.703 0.506 1105
1107 3 35.090 528.353 53.974 0.750 1106
1108 3 37.554 521.062 59.786 0.768 1107
1109 3 30.893 523.965 66.458 0.768 1108
1110 3 31.075 525.119 48.265 1.475 1105
1111 3 40.920 516.968 48.136 1.597 1110
1112 3 40.716 526.679 54.008 1.500 1111
1113 3 37.186 517.597 56.656 1.215 1112
1114 3 45.412 516.459 55.110 1.500 1113
1115 3 44.232 524.609 59.576 1.440 1114
1116 3 58.453 425.421 37.622 3.024 1041
1117 3 61.452 425.349 44.050 3.000 1116
1118 3 57.590 431.498 44.560 2.880 1117
1119 3 61.271 428.662 39.978 0.900 1118
1120 3 69.805 432.364 44.553 1.500 1119
1121 3 78.148 429.565 49.820 1.800 1120
1122 3 82.825 438.971 48.097 1.728 1121
1123 3 82.438 427.515 49.528 0.750 1122
1124 3 90.264 420.997 52.583 0.720 1123
1125 3 84.603 432.352 52.507 1.728 1122
1126 3 89.814 434.940 56.884 1.500 1125
1127 3 96.476 438.023 68.953 1.500 1126
1128 3 102.201 434.770 57.730 0.911 1127
1129 3 101.589 435.828 65.870 1.593 1128
1130 3 65.693 431.405 40.909 2.880 1118
1131 3 67.385 438.522 42.614 2.419 1130
1132 3 68.081 438.514 48.951 2.700 1131
1133 3 72.658 445.881 54.846 1.500 1132
1134 3 77.114 449.961 54.307 1.500 1133
1135 3 77.547 461.709 60.058 1.500 1134
1136 3 87.638 450.670 60.527 1.500 1135
1137 3 94.720 449.466 63.281 1.800 1136
1138 3 108.212 454.443 64.383 1.536 1137
1139 3 99.157 456.325 63.976 1.800 1137
1140 3 100.623 466.589 76.003 2.100 1139
1141 3 100.171 459.957 80.494 1.800 1140
1142 3 106.518 467.178 69.311 1.800 1141
1143 3 111.797 474.590 83.555 1.800 1142
1144 3 117.721 475.465 88.548 1.500 1143
1145 3 122.889 472.467 76.794 1.344 1144
1146 3 121.518 467.654 83.884 0.750 1145
1147 3 71.358 453.914 43.207 2.100 1133
1148 3 73.420 463.902 46.464 1.800 1147
1149 3 64.047 467.839 61.352 1.139 1148
1150 3 60.627 462.427 64.820 1.200 1149
1151 3 56.330 467.559 67.773 1.440 1150
1152 3 60.929 477.860 61.630 1.500 1151
1153 3 62.029 472.882 63.339 1.597 1152
1154 3 60.485 489.682 60.374 1.440 1153
1155 3 67.674 466.587 55.012 1.800 1148
1156 3 77.880 468.804 62.433 1.440 1155
1157 3 87.137 471.022 67.607 1.440 1156
1158 3 80.943 476.538 65.210 1.800 1157
1159 3 86.495 483.468 68.352 1.800 1158
1160 3 89.207 480.009 56.662 1.500 1159
1161 3 92.438 482.076 66.899 1.800 1160
1162 3 93.374 477.026 70.708 2.100 1161
1163 3 70.919 478.790 55.292 1.800 1155
1164 3 75.524 480.502 53.373 2.400 1163
1165 3 75.266 481.013 55.829 1.500 1164
1166 3 75.962 485.326 66.360 2.400 1165
1167 3 76.999 490.195 62.804 1.440 1166
1168 3 67.831 500.987 67.389 0.750 1167
1169 3 81.746 489.474 63.494 1.800 1167
1170 3 78.247 496.974 59.302 1.344 1169
1171 3 73.963 502.113 59.395 1.475 1170
1172 3 76.845 503.150 57.828 0.768 1171
1173 3 77.023 504.564 62.391 0.768 1172
1174 3 77.958 506.209 53.664 0.720 1172
1175 3 83.238 503.411 46.445 0.750 1174
1176 3 72.422 511.419 58.841 0.600 1175
1177 3 69.246 512.012 58.862 0.750 1176
1178 3 65.314 509.903 53.404 0.750 1177
1179 3 82.672 493.210 58.190 1.500 1170
1180 3 82.548 501.732 67.276 1.200 1179
1181 3 82.728 496.260 66.515 1.800 1180
1182 3 82.230 507.317 63.672 1.200 1181
1183 3 87.924 499.293 65.880 1.500 1182
1184 3 95.588 491.573 64.551 1.500 1183
1185 3 98.108 499.876 71.880 1.728 1184
1186 3 99.300 499.979 61.493 1.200 1185
1187 3 102.135 496.805 61.562 0.750 1186
1188 3 100.905 495.919 55.853 0.675 1187
1189 3 111.692 497.761 65.054 0.768 1188
1190 3 114.084 499.032 62.914 0.750 1189
1191 3 100.727 499.088 68.999 1.728 1185
1192 3 98.433 508.416 64.440 1.500 1191
1193 3 103.324 512.511 68.558 1.800 1192
1194 3 103.014 506.482 60.639 1.800 1193
1195 3 93.284 512.437 64.176 1.500 1194
1196 3 87.572 516.842 64.639 1.500 1195
1197 3 230.233 -63.420 -149.861 8.640 1
1198 3 253.713 -89.318 -169.961 8.280 1197
1199 3 269.197 -128.764 -181.367 8.280 1198
1200 3 299.085 -152.443 -193.380 7.200 1199
1201 3 312.294 -179.625 -195.800 7.500 1200
1202 3 333.236 -205.458 -200.512 9.704 1201
1203 3 363.706 -252.269 -200.820 7.500 1202
1204 3 389.909 -287.331 -207.123 7.500 1203
1205 3 414.667 -311.700 -208.723 9.000 1204
1206 3 448.120 -353.006 -213.841 8.294 1205
1207 3 473.718 -385.463 -214.874 8.640 1206
1208 3 498.350 -404.860 -222.330 7.800 1207
1209 3 510.953 -419.308 -226.154 7.800 1208
1210 3 522.664 -420.336 -223.996 1.555 1209
1211 3 525.683 -413.757 -211.275 1.200 1210
1212 3 529.694 -411.907 -198.286 1.500 1211
1213 3 531.354 -405.358 -194.253 1.500 1212
1214 3 530.718 -425.544 -202.574 1.555 1210
1215 3 540.761 -420.241 -206.599 2.100 1214
1216 3 548.019 -423.649 -200.113 1.680 1215
1217 3 524.944 -435.323 -218.313 7.800 1209
1218 3 520.013 -437.064 -220.651 6.120 1217
1219 3 537.725 -451.192 -222.297 6.120 1218
1220 3 542.889 -443.585 -214.877 2.074 1219
1221 3 551.047 -437.532 -201.756 2.160 1220
1222 3 561.599 -437.077 -200.243 1.728 1221
1223 3 565.824 -437.471 -189.754 2.100 1222
1224 3 582.592 -448.886 -185.149 2.100 1223
1225 3 589.517 -449.501 -175.361 1.500 1224
1226 3 589.648 -443.283 -172.660 1.440 1225
1227 3 557.629 -437.780 -188.849 2.400 1221
1228 3 565.324 -420.750 -183.629 1.728 1227
1229 3 574.201 -422.962 -179.882 1.800 1228
1230 3 581.472 -432.397 -160.731 2.016 1229
1231 3 602.182 -434.927 -172.761 1.800 1230
1232 3 594.381 -440.611 -167.611 1.500 1231
1233 3 594.428 -430.805 -151.527 1.728 1231
1234 3 599.138 -422.022 -143.927 1.728 1233
1235 3 584.060 -410.713 -133.772 1.350 1234
1236 3 552.654 -460.616 -226.994 6.739 1219
1237 3 555.288 -467.636 -224.464 6.739 1236
1238 3 565.745 -446.746 -214.076 0.720 1237
1239 3 575.757 -464.617 -207.089 1.500 1238
1240 3 567.991 -464.605 -199.927 1.500 1239
1241 3 554.129 -475.791 -222.596 6.048 1237
1242 3 571.331 -476.933 -213.868 1.728 1241
1243 3 603.798 -507.033 -210.182 1.500 1242
1244 3 611.016 -504.576 -208.898 1.800 1243
1245 3 619.095 -519.556 -204.323 1.800 1244
1246 3 616.648 -520.193 -202.270 1.800 1245
1247 3 627.428 -526.951 -195.718 1.500 1246
1248 3 640.848 -537.334 -195.603 1.800 1247
1249 3 647.226 -541.165 -190.349 2.100 1248
1250 3 569.330 -490.078 -237.220 7.200 1241
1251 3 584.325 -506.825 -236.219 7.200 1250
1252 3 600.364 -503.782 -221.260 1.200 1251
1253 3 601.760 -509.700 -228.865 1.382 1252
1254 3 580.893 -510.782 -237.657 5.760 1251
1255 3 594.039 -533.345 -236.378 4.680 1254
1256 3 601.660 -535.221 -243.882 4.680 1255
1257 3 618.249 -533.645 -236.854 1.012 1256
1258 3 613.575 -547.147 -249.113 4.778 1256
1259 3 628.662 -568.552 -252.936 3.600 1258
1260 3 638.118 -574.970 -254.762 3.600 1259
1261 3 653.435 -570.340 -255.099 1.080 1260
1262 3 660.015 -578.666 -246.921 1.500 1261
1263 3 664.978 -581.933 -245.083 1.500 1262
1264 3 646.060 -579.301 -253.372 3.300 1260
1265 3 654.041 -601.208 -263.303 5.100 1264
1266 3 659.520 -607.676 -258.301 5.100 1265
1267 3 667.044 -600.513 -254.108 2.100 1266
1268 3 672.991 -620.972 -276.061 4.800 1266
1269 3 684.677 -634.564 -288.439 4.200 1268
1270 3 694.427 -656.805 -286.139 4.500 1269
1271 3 700.735 -666.556 -298.063 3.900 1270
1272 3 708.523 -683.696 -303.908 3.300 1271
1273 3 724.680 -704.041 -310.213 2.700 1272
1274 3 740.276 -715.213 -311.189 2.400 1273
1275 3 751.113 -731.442 -314.848 2.304 1274
1276 3 761.526 -733.034 -314.050 2.205 1275
1277 3 769.657 -748.663 -309.093 1.800 1276
1278 3 782.709 -755.331 -311.393 1.500 1277
1279 3 790.316 -771.445 -318.746 1.800 1278
1280 3 797.309 -779.544 -319.313 1.800 1279
1281 3 807.061 -802.572 -319.648 0.800 1280
1282 3 730.857 -727.307 -317.947 1.500 1274
1283 3 741.680 -744.575 -315.596 1.800 1282
1284 3 748.114 -758.210 -321.134 1.800 1283
1285 3 750.358 -747.506 -320.979 1.800 1284
1286 3 750.437 -760.512 -324.197 1.500 1285
1287 3 760.009 -775.903 -319.851 1.500 1286
1288 3 768.960 -790.291 -318.894 1.500 1287
1289 3 779.339 -790.679 -326.071 1.440 1288
1290 3 780.030 -796.537 -328.327 1.800 1289
