# Supplementary material for: Adaptations during Maturation in an Identified Honeybee Interneuron Responsive to Waggle Dance Vibration Signals
Source: eNeuro. 2019 Sep 5;6(5):ENEURO.0454-18.2019. doi: 10.1523/ENEURO.0454-18.2019 (PMC6731536; doi:10.1523/ENEURO.0454-18.2019)
Supplement: Extended Data 1 — This ZIP file contains all the code used to generate the results of this publication. The code is organized into two folders: (1) GJEphys-master, which contains code for analyzing and plotting electrophysiology data and (2) GJMorph-master, which contains code for analyzing morphology data. Download Extended Data 1, ZIP file. [file sup_enu-eN-NWR-0454-18-s02.zip › Reg-MaxS-1.1/TestFiles/HSN-fluoro01.CNGNoiseStd2.swc]

# SWC to SWC conversion from L-Measure. Sridevi Polavaram: spolavar@gmu.edu
# Original fileName:/cng_repository/Soumya/LM_Automated_Testing_Enviornment/Test_Lm3.7.2_11022011_SG_Linux_NMOConv8/TestResults/LoadTest/test_52/HSN-fluoro01.CNG.swc
#
# Original file HSN-fluoro01.swc edited using StdSwc version 1.31 on 5/31/11.
# Irregularities and fixes documented in HSN-fluoro01.swc.std.  See StdSwc1.31.doc for more information.
#
# HSN neuron (lobula place tangential cells, LPTC) from Calliphora vicina
# identification by response properties, in vivo Alexa injection, 2-photon-microscopy imaging, x63 objective, multiple image tiles
# reconstructed and processed with Matlab and the TREES toolbox http://www.treestoolbox.org
# scaling 1:1:1 um
#  Max Planck Institute of Neurobiology, Martinsried, Germany
#  Systems and Computational Neuroscience, Alexander Borst
#  published in "The morphological identity of insect dendrites" Cuntz H, Forstner F, Haag J, Borst A. PMID 19112481
# SCALE 1.0 1.0 1.0 
1 1 29.212120 59.862311 -6.212113 6.912000 -1
2 1 27.666358 55.024090 -2.648830 6.912000 1
3 1 27.779507 66.294656 -7.858690 6.912000 1
4 3 14.980306 47.033754 -0.553143 2.100000 1
5 3 8.972893 34.097076 -0.482167 6.420000 4
6 3 2.514181 25.705873 -0.447513 8.640000 5
7 3 -7.651620 22.288611 -6.088689 13.312000 6
8 3 -0.211520 9.730435 -2.567316 15.974000 7
9 3 -5.563803 4.878790 -2.891385 14.930000 8
10 3 -2.101567 2.034195 0.988846 8.294000 9
11 3 24.083404 71.681626 -4.482371 6.912000 1
12 3 20.836986 81.969643 -8.652921 6.221000 11
13 3 19.455198 101.259401 -8.014066 7.560000 12
14 3 20.667015 114.174835 -8.587648 6.300000 13
15 3 15.956034 139.879251 -10.746377 8.294000 14
16 3 26.083802 158.595462 -10.510668 8.280000 15
17 3 28.383083 160.567000 -8.344015 9.331000 16
18 3 16.184922 179.676238 -2.077212 1.800000 17
19 3 14.107489 179.659335 -6.649338 1.500000 18
20 3 7.504787 179.151990 -8.829205 0.900000 19
21 3 5.592353 171.400275 -10.539934 1.200000 20
22 3 6.802131 187.946297 -11.549768 1.500000 19
23 3 4.337876 192.266062 -6.527372 1.500000 22
24 3 10.280535 193.281029 -10.806513 0.900000 23
25 3 13.291841 196.533718 -6.413092 0.750000 24
26 3 15.980552 192.763720 -12.310300 0.750000 25
27 3 3.068763 193.068443 -4.875755 1.500000 23
28 3 0.045744 188.456513 -4.285266 0.720000 27
29 3 -7.564978 186.738701 -8.488036 0.600000 28
30 3 -2.816572 193.529269 -2.339108 1.500000 27
31 3 -8.968786 204.538096 -16.905302 1.500000 30
32 3 -12.821936 203.861585 -9.546099 2.100000 31
33 3 -16.942671 209.466117 -8.345459 1.500000 32
34 3 -28.868627 206.655786 -17.850608 1.500000 33
35 3 -25.021735 205.055288 -16.150111 1.440000 34
36 3 -34.312751 208.003577 -14.127556 0.675000 35
37 3 -40.593358 207.235758 -5.685639 0.750000 36
38 3 -39.010299 210.387499 -5.584245 1.080000 37
39 3 -34.095644 200.184585 -10.651144 1.500000 35
40 3 -39.358313 194.925674 -6.788689 0.900000 39
41 3 -40.685958 192.169107 -4.884607 1.200000 40
42 3 -12.902181 212.657325 -15.446642 2.100000 32
43 3 -16.342570 219.465870 -13.380315 1.500000 42
44 3 -27.513206 228.144184 -11.816273 1.800000 43
45 3 -16.481100 235.569008 -10.005907 1.080000 44
46 3 -32.039890 227.545350 -12.614377 1.800000 44
47 3 -33.518043 229.232331 -12.068553 1.500000 46
48 3 -37.851973 232.423800 -9.546193 1.500000 47
49 3 -45.793928 241.506615 -8.738092 1.800000 48
50 3 -44.989789 247.966983 -1.895693 1.440000 49
51 3 -53.514413 245.161747 -4.272073 1.200000 49
52 3 -59.148825 246.540648 -3.688768 1.690000 51
53 3 -64.378834 241.251349 1.461125 1.012000 52
54 3 -66.642084 242.773893 3.728062 0.768000 53
55 3 -64.094978 238.176193 3.509467 1.440000 54
56 3 -66.548079 254.543320 1.520180 1.125000 52
57 3 -76.448390 254.585241 0.687617 0.750000 56
58 3 -76.912054 252.371636 3.952072 0.720000 57
59 3 -75.138016 260.496315 4.985201 0.750000 58
60 3 -77.390237 251.900512 0.971545 0.720000 58
61 3 -89.133986 256.261326 -1.781572 0.600000 60
62 3 -80.091204 250.595132 4.672182 0.600000 60
63 3 -45.453338 235.425957 -4.183979 1.800000 48
64 3 -49.935166 233.569453 -3.708425 1.843000 63
65 3 -54.741114 232.288183 -1.849413 1.728000 64
66 3 -63.037967 230.553667 0.751207 1.500000 65
67 3 -62.283121 232.648038 7.814433 1.800000 66
68 3 -62.432432 230.971839 11.309642 1.500000 67
69 3 -65.214110 229.337515 6.727010 1.500000 68
70 3 -70.974068 226.079426 6.943001 1.800000 69
71 3 -70.233240 223.292649 4.841134 1.500000 70
72 3 -71.179929 223.393114 11.132517 1.680000 71
73 3 -71.620266 222.662664 4.976070 1.500000 72
74 3 -75.254436 224.033394 6.553126 1.800000 73
75 3 -76.791082 221.081398 5.444811 0.750000 74
76 3 30.860003 176.966075 -9.432824 9.331000 17
77 3 47.165365 168.409184 -3.990508 1.080000 76
78 3 50.749799 166.769191 -4.913938 1.440000 77
79 3 54.867767 162.676998 -3.409520 1.500000 78
80 3 58.292910 155.605081 -9.033192 1.500000 79
81 3 63.429383 154.419320 -5.623648 1.500000 80
82 3 62.449754 154.686548 -4.164217 1.500000 81
83 3 63.381246 155.736218 -6.510301 1.500000 82
84 3 60.873298 154.410119 -6.512847 1.200000 83
85 3 66.544644 154.451803 -3.420736 1.500000 84
86 3 73.495704 154.349209 -2.522698 1.500000 85
87 3 55.904450 154.021166 -3.841260 1.500000 80
88 3 62.568197 154.969842 -4.746695 1.200000 87
89 3 52.035381 148.238294 -3.512880 1.500000 88
90 3 45.387771 138.567359 -6.798607 1.344000 89
91 3 51.639633 151.252855 -8.846340 1.500000 89
92 3 57.824712 153.069249 -10.550774 1.200000 88
93 3 67.439482 145.279742 -4.560628 1.200000 92
94 3 65.843656 143.156445 -7.202844 1.500000 93
95 3 59.847259 140.516874 -6.152266 1.500000 94
96 3 60.735199 139.736241 1.810263 1.500000 95
97 3 56.791386 140.459932 -2.627876 1.800000 96
98 3 54.084559 137.703098 -5.681836 1.500000 97
99 3 54.762982 132.488037 -8.228223 1.200000 98
100 3 55.998755 128.848123 -3.710934 1.800000 99
101 3 49.881869 127.185190 -5.430386 1.500000 100
102 3 51.827636 126.443745 -4.810932 1.440000 101
103 3 33.823704 178.136828 -6.992570 9.331000 76
104 3 39.002990 189.177960 -10.250800 9.331000 103
105 3 34.967968 203.901156 -11.572774 6.480000 104
106 3 23.583000 204.275825 -12.904542 0.759000 105
107 3 26.929338 212.862622 -8.910740 6.480000 105
108 3 40.206866 210.155532 -12.095027 0.720000 107
109 3 25.318797 215.810567 -10.824578 6.480000 107
110 3 37.198965 217.322046 -8.513493 1.200000 109
111 3 24.377337 220.570033 -1.769038 5.700000 109
112 3 16.001870 220.562809 -11.262719 1.536000 111
113 3 26.812078 226.391228 -13.254530 5.700000 111
114 3 23.026524 229.010712 -16.440436 5.760000 113
115 3 25.703666 237.074813 -20.455481 5.400000 114
116 3 34.402797 238.628747 -12.259973 1.200000 115
117 3 36.764526 240.017364 -14.858341 0.750000 116
118 3 42.411939 241.441220 -16.441535 0.720000 117
119 3 36.390912 245.962093 -19.696259 1.008000 117
120 3 41.725253 248.934559 -15.526146 0.720000 119
121 3 27.165992 241.667635 -18.224024 5.400000 115
122 3 11.869018 241.372564 -20.367833 1.350000 121
123 3 4.281438 238.464991 -21.762920 1.920000 122
124 3 24.671710 242.374048 -17.059318 5.400000 121
125 3 23.814757 247.847002 -18.180425 6.120000 124
126 3 26.433231 262.081217 -18.443442 1.125000 125
127 3 30.827064 258.155940 -17.124116 0.750000 126
128 3 32.846180 259.548275 -16.328115 0.750000 127
129 3 36.903917 259.373609 -11.995891 0.750000 128
130 3 17.024668 254.866047 -19.208752 6.120000 125
131 3 6.178546 254.387092 -15.751128 3.960000 130
132 3 -8.434882 264.718086 -14.619909 3.650000 131
133 3 -15.251695 274.875755 -12.532871 4.080000 132
134 3 -29.946500 274.947198 -8.436254 1.215000 133
135 3 -39.275701 273.506357 -10.737703 1.382000 134
136 3 -47.376631 276.318657 -9.630372 1.500000 135
137 3 -25.039060 285.873051 -13.886353 4.080000 133
138 3 -31.247756 291.200444 -12.145622 3.600000 137
139 3 -39.264362 285.082840 -8.726966 0.450000 138
140 3 -35.865350 298.371367 -9.307465 3.600000 138
141 3 -48.123685 301.150993 -9.057690 1.440000 140
142 3 -36.694708 301.134770 -5.207607 3.600000 140
143 3 -28.942985 305.133005 -3.039338 1.200000 142
144 3 -39.148560 302.992114 -3.992550 3.600000 142
145 3 -45.090269 310.505696 1.432935 2.700000 144
146 3 -51.394323 307.124784 2.847972 1.800000 145
147 3 -52.995702 311.552252 2.429091 1.500000 146
148 3 -53.254704 313.820303 4.229055 1.800000 147
149 3 -56.400696 313.780208 5.955710 1.500000 148
150 3 -59.138296 310.522068 7.372541 1.500000 149
151 3 -61.894044 310.936326 5.237944 1.500000 150
152 3 -64.592872 315.080522 4.412889 1.382000 151
153 3 -72.052088 316.073765 6.322364 1.500000 151
154 3 -76.072803 314.583979 8.715651 1.080000 153
155 3 -72.641051 317.130807 6.184659 0.750000 154
156 3 -69.282845 314.191309 11.295546 1.500000 153
157 3 -76.470373 317.006313 9.230927 1.200000 156
158 3 -84.446784 312.356396 7.343248 1.800000 157
159 3 -88.100007 314.570746 5.344019 0.750000 158
160 3 -89.603156 320.397058 5.751007 1.536000 158
161 3 -81.719289 307.523458 6.796666 0.900000 157
162 3 -84.457745 310.892765 7.925141 0.750000 161
163 3 -83.348473 304.486217 9.984684 0.768000 162
164 3 -38.117444 309.714208 -1.174255 3.600000 144
165 3 -43.942537 319.282137 0.614999 3.600000 164
166 3 -42.836660 321.096749 6.409285 1.080000 165
167 3 -47.921872 322.130697 2.561229 3.600000 165
168 3 -51.164476 328.512056 6.357499 3.456000 167
169 3 -41.301747 328.104383 5.556770 0.750000 168
170 3 -53.888496 324.688739 10.047958 3.456000 168
171 3 -47.332030 335.908187 14.737154 1.382000 170
172 3 -48.345337 343.275046 6.823481 1.500000 171
173 3 -52.012034 347.652504 8.519707 1.500000 172
174 3 -47.748105 351.672593 11.019951 1.344000 173
175 3 -49.251230 355.006226 6.849477 1.200000 174
176 3 -49.791216 353.730625 9.713135 1.800000 175
177 3 -51.234506 353.486918 8.788147 0.768000 176
178 3 -43.938898 338.143655 8.256490 1.500000 171
179 3 -42.082694 336.416021 10.861092 0.720000 178
180 3 -44.414184 341.081759 10.826005 1.500000 178
181 3 -35.879048 340.653561 9.951183 0.720000 180
182 3 -41.446879 343.961997 7.164347 1.500000 180
183 3 -38.458205 347.790267 10.760231 1.500000 182
184 3 -34.021897 346.222218 5.277249 1.344000 183
185 3 -38.922789 351.444245 8.911670 0.750000 184
186 3 -48.902700 330.245706 4.297715 3.456000 170
187 3 -54.199855 329.090197 5.504540 3.600000 186
188 3 -61.104569 332.270641 8.545693 0.900000 187
189 3 -73.342415 335.789097 9.222884 0.750000 188
190 3 -73.223111 334.406318 8.043586 1.200000 189
191 3 -73.674197 345.120464 12.157428 1.500000 190
192 3 -74.964141 343.659556 8.308154 1.200000 191
193 3 -76.365455 343.552443 8.224466 1.659000 192
194 3 -75.464019 334.481098 5.998052 1.200000 190
195 3 -74.928314 335.277279 3.953932 1.168000 194
196 3 -83.128503 330.241516 8.420380 0.750000 195
197 3 -79.229461 340.299353 5.862743 1.200000 194
198 3 -86.780003 338.373897 7.028429 1.200000 197
199 3 -59.391279 339.091524 4.698856 3.600000 187
200 3 -67.304360 346.787504 7.330080 3.000000 199
201 3 -59.190915 350.689981 7.703627 1.500000 200
202 3 -62.405269 359.718890 11.303046 1.800000 201
203 3 -60.932220 364.234221 11.507160 1.680000 202
204 3 -68.940088 370.803365 7.538103 1.536000 203
205 3 -70.308524 384.345922 3.251800 1.920000 204
206 3 -76.179165 388.829602 -1.839255 1.800000 205
207 3 -71.330754 387.690772 -1.109761 1.680000 206
208 3 -76.522048 389.653379 -5.596975 1.500000 207
209 3 -73.126025 395.325215 -10.678498 1.500000 208
210 3 -69.411156 397.259732 -10.992847 1.500000 209
211 3 -71.483902 399.317923 -10.197793 1.200000 210
212 3 -75.566358 398.260092 -10.525743 1.500000 211
213 3 -79.936611 395.577624 -11.140089 1.215000 212
214 3 -60.918587 353.593904 4.808385 3.000000 200
215 3 -68.088705 350.919251 8.840052 0.675000 214
216 3 -62.164474 349.800377 7.508625 3.000000 214
217 3 -73.422722 360.216607 1.548895 2.592000 216
218 3 -79.911480 361.317313 7.609588 1.475000 217
219 3 -91.003327 362.932610 8.485891 1.500000 218
220 3 -93.668358 363.084428 13.450285 1.500000 219
221 3 -89.366783 360.160952 12.246327 1.352000 219
222 3 -94.420898 355.116413 12.957657 1.440000 221
223 3 -75.160042 361.493188 3.446619 2.592000 217
224 3 -78.999059 364.224759 1.792942 2.880000 223
225 3 -86.667623 364.944642 4.016052 2.100000 224
226 3 -88.781208 365.887546 8.433876 1.500000 225
227 3 -90.017601 365.333406 10.162157 1.500000 226
228 3 -92.520862 369.443264 9.627232 1.500000 227
229 3 -91.878890 373.271740 4.094110 1.536000 228
230 3 -96.120270 373.228092 3.126850 1.327000 229
231 3 -106.483933 369.796832 9.539291 1.440000 230
232 3 -102.688531 373.072269 6.540594 1.344000 230
233 3 -112.386699 381.341766 9.969241 1.500000 232
234 3 -113.579678 380.253236 14.418614 1.659000 233
235 3 -121.018356 386.248553 12.527256 1.613000 234
236 3 -127.903070 384.819689 22.822077 1.500000 235
237 3 -131.912549 388.156347 19.245069 1.500000 236
238 3 -132.699179 387.332856 22.091316 1.200000 237
239 3 -134.961366 395.531100 25.907554 1.500000 238
240 3 -81.038730 361.882360 7.350901 2.880000 224
241 3 -85.402433 371.882590 8.030576 2.592000 240
242 3 -91.922736 384.967887 10.526459 2.322000 241
243 3 -93.403629 388.767146 7.401663 2.074000 242
244 3 -99.788621 385.876334 9.643002 0.675000 243
245 3 -102.928303 386.249213 14.257083 0.750000 244
246 3 -105.788083 388.582467 18.457258 1.125000 245
247 3 -110.615757 389.934231 16.932560 0.600000 246
248 3 -117.847781 391.640098 23.385608 0.750000 247
249 3 -117.802328 394.648758 22.791352 0.600000 248
250 3 -124.508941 390.790487 19.935084 0.750000 248
251 3 -97.796412 394.481392 10.708909 2.074000 243
252 3 -93.286734 400.974301 5.328207 0.768000 251
253 3 -85.869926 399.075668 6.234402 0.720000 252
254 3 -95.643732 400.084922 2.398169 1.800000 251
255 3 -93.498163 401.109295 -0.941290 1.800000 254
256 3 -84.588924 406.667355 2.457310 0.750000 255
257 3 -96.465489 409.523530 0.112379 1.500000 255
258 3 -87.909093 409.870481 -1.611131 1.800000 257
259 3 -87.471029 410.871257 -7.252021 1.500000 258
260 3 -88.785323 416.870308 -10.673322 1.800000 259
261 3 -83.884209 415.761098 -14.234580 2.100000 260
262 3 -91.133713 413.643460 -17.290662 1.500000 261
263 3 -91.338974 413.380679 -20.014489 1.500000 262
264 3 -97.323600 415.264936 -22.846101 1.500000 263
265 3 -94.585112 413.932227 -23.850249 1.500000 264
266 3 -103.586758 415.350834 -27.166868 1.200000 265
267 3 -104.487123 412.173548 -24.960354 1.440000 266
268 3 -101.102863 403.272932 1.754173 1.800000 254
269 3 -99.777347 402.706308 -0.341446 1.475000 268
270 3 -97.851278 403.687680 -3.728978 1.296000 269
271 3 -97.816258 403.403070 -6.075090 1.500000 270
272 3 -101.451098 399.112830 -7.837849 1.200000 271
273 3 -103.018899 401.677394 -11.067044 1.500000 272
274 3 -106.023625 399.586889 -13.541283 1.500000 273
275 3 -100.681552 406.619513 -8.285929 1.500000 270
276 3 -109.523594 406.606800 -7.406127 1.500000 275
277 3 -104.129926 406.937620 -10.802522 1.500000 275
278 3 -106.126025 408.581522 -11.890943 1.500000 277
279 3 -107.719588 407.630019 -19.166643 1.536000 278
280 3 -116.633765 406.571432 -11.441818 1.500000 279
281 3 -129.545332 403.371389 -14.362784 1.200000 280
282 3 -132.385128 406.429885 -15.183897 1.536000 281
283 3 18.169306 261.833174 -17.090703 3.960000 130
284 3 13.388297 282.015262 -11.917706 4.666000 283
285 3 17.331586 280.841538 -12.762640 0.672000 284
286 3 15.984318 282.568725 -4.277400 0.759000 285
287 3 15.606826 281.122657 -6.185535 0.750000 286
288 3 16.426088 285.238595 -2.152434 0.300000 287
289 3 19.682037 278.174705 -0.744458 0.750000 287
290 3 17.444589 282.093781 -8.855136 4.666000 284
291 3 11.365704 289.246230 -7.844783 4.800000 290
292 3 3.350546 290.042526 -8.002837 1.215000 291
293 3 0.524420 293.479856 -4.961014 1.500000 292
294 3 -1.888954 295.644587 -4.938011 1.500000 293
295 3 -9.590693 297.615375 0.486054 1.800000 294
296 3 -14.849583 302.484189 1.505548 1.800000 295
297 3 -18.944752 311.657095 2.531612 2.100000 296
298 3 -25.071517 323.457981 6.517365 1.800000 297
299 3 -23.618961 335.997296 13.168306 1.500000 298
300 3 -26.691957 336.679921 9.496047 1.500000 299
301 3 -25.970212 341.049318 17.547146 1.536000 300
302 3 10.287356 296.717679 -9.698053 4.800000 291
303 3 12.871967 298.514244 -5.606951 0.600000 302
304 3 19.529623 299.393711 1.627638 0.675000 303
305 3 17.597093 295.584106 0.012912 0.691000 304
306 3 23.985073 292.577065 12.186930 0.675000 305
307 3 8.128525 306.264231 -1.044318 4.800000 302
308 3 8.152281 304.980024 1.595617 6.300000 307
309 3 12.963494 308.274543 1.159670 1.200000 308
310 3 11.806940 309.615984 2.469642 6.300000 308
311 3 15.465583 321.739793 5.432813 2.074000 310
312 3 17.065754 323.608336 11.111756 1.800000 311
313 3 20.813292 320.515097 12.463614 1.500000 312
314 3 23.470100 328.827763 13.354674 1.613000 313
315 3 22.534901 324.925172 13.778527 1.536000 314
316 3 22.889857 323.154761 11.521547 1.440000 315
317 3 20.373514 327.906765 8.228552 1.800000 312
318 3 15.685290 329.316242 11.442558 1.800000 317
319 3 24.374347 334.294950 9.949162 1.500000 318
320 3 21.361355 327.173758 11.821199 1.500000 319
321 3 21.346549 334.787041 8.578662 1.800000 320
322 3 22.432819 334.311104 10.731803 1.500000 321
323 3 24.996591 341.598607 11.690998 1.500000 322
324 3 26.691275 340.100747 13.294347 1.500000 323
325 3 29.983924 341.583720 14.881368 1.500000 324
326 3 29.752186 343.636213 16.896480 1.037000 325
327 3 27.494734 344.461292 15.669636 0.720000 326
328 3 31.480103 350.704854 14.105476 1.200000 327
329 3 27.104453 345.315201 12.387411 1.500000 328
330 3 5.955269 314.509965 4.677926 6.300000 310
331 3 -4.563685 313.648780 5.074454 1.344000 330
332 3 3.744897 318.475375 6.084094 6.300000 330
333 3 4.061492 320.839995 1.387285 6.300000 332
334 3 -3.416639 321.798658 7.630325 0.675000 333
335 3 -9.755431 322.003180 7.059838 0.750000 334
336 3 6.054454 327.018684 6.483426 6.300000 333
337 3 5.139160 335.620702 6.386140 6.900000 336
338 3 -1.597892 344.424636 6.558791 3.600000 337
339 3 -11.962294 341.398437 10.459654 0.720000 338
340 3 -14.654352 344.234701 16.715269 0.750000 339
341 3 -19.056659 339.830212 17.353421 0.750000 340
342 3 -12.269144 330.452016 9.148908 0.720000 341
343 3 -12.283111 327.547835 6.943736 0.750000 342
344 3 -5.361993 344.117378 5.792769 3.600000 338
345 3 -8.254597 345.088003 4.318576 3.600000 344
346 3 -9.038405 354.138868 9.733889 1.352000 345
347 3 -8.828460 353.924782 16.391691 1.500000 346
348 3 -4.521977 354.284137 11.644424 0.720000 347
349 3 -8.031490 358.673389 12.154303 1.500000 347
350 3 -11.711147 360.304446 10.467344 1.200000 349
351 3 -8.245791 361.098287 12.014089 1.500000 350
352 3 -13.310091 363.244602 14.053144 1.800000 351
353 3 -17.265352 364.448799 14.117705 1.500000 352
354 3 -9.523313 365.260532 13.996114 1.200000 353
355 3 -6.279332 365.583624 14.726856 0.720000 354
356 3 -10.419321 363.014177 13.947444 1.500000 353
357 3 -15.923109 368.290548 10.732680 1.500000 356
358 3 -14.955078 368.631170 12.193075 1.500000 357
359 3 -9.751769 371.684873 9.910577 1.500000 358
360 3 -10.449170 371.394208 10.569864 1.800000 359
361 3 -8.519502 371.669982 11.095920 1.500000 360
362 3 -14.664229 373.509697 7.000431 1.200000 358
363 3 -12.900578 370.403526 9.671819 1.440000 362
364 3 -15.908180 380.304444 5.841533 1.500000 363
365 3 -13.320511 375.309422 10.545934 0.750000 364
366 3 -10.261229 348.296003 8.737843 3.600000 345
367 3 -15.150767 349.667885 12.268737 0.911000 366
368 3 -17.576682 346.648610 13.431281 1.200000 367
369 3 -22.720921 347.151824 18.825237 0.720000 368
370 3 -12.174289 354.307848 10.478817 3.600000 366
371 3 -20.894129 352.073459 12.485714 0.506000 370
372 3 -22.562595 352.067275 12.634056 0.720000 371
373 3 -24.767977 349.910049 8.129617 0.720000 372
374 3 -24.404195 349.550462 7.404179 0.672000 373
375 3 -18.727180 355.011137 11.421815 3.600000 370
376 3 -22.945906 363.579319 15.243298 3.000000 375
377 3 -29.088173 361.194702 12.415821 1.152000 376
378 3 -31.296680 363.758123 7.896074 1.125000 377
379 3 -26.411689 362.995296 9.204166 3.000000 376
380 3 -26.700854 368.908546 11.137408 2.520000 379
381 3 -26.876336 364.764367 9.446924 0.675000 380
382 3 -32.601229 370.669393 0.927335 0.720000 381
383 3 -24.855266 367.324521 11.720707 2.520000 380
384 3 -30.560555 367.868508 18.255880 1.536000 383
385 3 -35.611941 369.672224 13.340663 1.500000 384
386 3 -37.063929 378.364150 16.197268 1.500000 385
387 3 -35.432589 375.215912 12.854469 1.416000 386
388 3 -40.665078 375.320459 16.566814 0.720000 387
389 3 -46.217040 381.013384 13.585874 0.750000 388
390 3 -48.209444 380.797604 12.197732 0.750000 389
391 3 -56.635769 385.818978 8.895961 0.750000 390
392 3 -37.203765 378.131636 12.026419 1.500000 387
393 3 -37.128200 380.104847 13.979217 1.200000 392
394 3 -40.600471 382.073543 12.459789 1.200000 393
395 3 -39.958669 380.031856 8.963188 1.200000 394
396 3 -42.996827 387.817380 10.290162 1.500000 395
397 3 -46.251388 382.524338 8.067898 1.500000 396
398 3 -47.725306 387.987351 7.371721 1.800000 397
399 3 -52.221255 389.751996 10.662240 1.200000 398
400 3 -55.267810 389.731918 6.821049 1.200000 399
401 3 -29.054076 377.588823 9.545503 2.520000 383
402 3 -35.739634 389.110796 4.229048 2.520000 401
403 3 -35.605175 386.357606 6.896987 2.520000 402
404 3 -36.045055 389.210304 7.061708 1.382000 403
405 3 -30.324162 399.084834 8.175053 0.720000 404
406 3 -23.165365 389.268526 11.612578 1.125000 404
407 3 -33.778468 390.548289 3.157616 2.520000 403
408 3 -42.568153 394.001297 -0.980554 0.540000 407
409 3 -47.922505 397.885735 0.778330 0.720000 408
410 3 -55.451867 401.476365 0.819438 0.562000 409
411 3 -57.651568 398.024492 3.490781 0.750000 409
412 3 -58.595905 398.299484 6.053755 0.750000 411
413 3 -61.300041 399.972272 9.527338 0.750000 412
414 3 -42.770736 398.078298 0.494072 2.520000 407
415 3 -41.398943 400.702661 -1.737768 2.100000 414
416 3 -40.587537 403.542605 1.935486 0.900000 415
417 3 -40.565233 401.627473 -3.942930 2.100000 415
418 3 -46.158296 400.334821 -9.212212 0.600000 417
419 3 -56.038980 400.052690 -8.963232 0.720000 418
420 3 -57.949166 405.710090 -7.910455 0.720000 419
421 3 -68.857538 406.087468 -0.477611 0.720000 420
422 3 -61.040036 402.211101 -3.627920 0.750000 419
423 3 -60.021850 404.264472 -0.568489 0.600000 422
424 3 -69.773420 400.918812 -0.410958 0.768000 423
425 3 -39.591940 404.511451 -9.402421 2.100000 417
426 3 -45.360174 406.957351 -8.340384 2.100000 425
427 3 -45.814389 409.033877 -7.310145 0.400000 426
428 3 -46.283404 404.830251 -9.880702 2.100000 426
429 3 -55.511135 404.937062 -5.517737 0.900000 428
430 3 -61.734357 413.129943 1.747000 0.672000 429
431 3 -69.105707 403.592729 -1.267500 0.720000 430
432 3 -52.648541 412.572976 -6.671718 2.074000 428
433 3 -52.393909 417.416866 -9.637393 0.720000 432
434 3 -53.957297 415.023917 -13.117052 1.200000 433
435 3 -45.565224 416.831964 -9.997334 1.500000 432
436 3 -46.035401 417.054687 -8.429624 1.500000 435
437 3 -43.542326 412.697040 -6.634256 0.746000 435
438 3 -42.943738 410.949105 -2.192533 1.200000 437
439 3 -44.590891 410.931163 -5.288357 1.200000 438
440 3 -40.279950 410.974070 -4.550936 1.200000 439
441 3 6.709970 341.922332 6.792242 4.800000 337
442 3 12.716644 343.505029 13.893084 1.382000 441
443 3 5.859011 345.516879 15.450461 4.800000 441
444 3 6.373547 349.937272 12.572467 5.040000 443
445 3 11.405512 351.264701 21.289769 1.080000 444
446 3 15.204177 346.216028 17.282078 1.500000 445
447 3 14.646190 347.817078 19.182673 1.800000 446
448 3 6.071499 356.887644 17.503962 5.040000 444
449 3 20.365007 357.999441 15.250468 1.800000 448
450 3 19.190871 355.552723 14.204933 0.750000 449
451 3 18.012954 362.732949 14.377652 1.800000 449
452 3 18.946937 363.089137 15.001283 1.500000 451
453 3 21.252430 369.682440 15.765871 1.800000 452
454 3 21.554977 357.795307 13.225089 0.750000 451
455 3 22.941593 359.398635 8.783420 0.600000 454
456 3 28.607388 358.259244 12.165891 0.750000 455
457 3 6.691020 360.412958 18.439923 4.320000 448
458 3 -0.794847 361.752004 15.969987 0.600000 457
459 3 6.572070 366.051880 19.206888 4.320000 457
460 3 -0.695782 373.971859 11.990733 0.750000 459
461 3 3.835621 367.949704 14.569452 4.320000 459
462 3 9.113093 372.808000 14.002511 1.500000 461
463 3 11.864189 371.698039 15.013519 1.500000 462
464 3 10.672154 370.126830 10.962680 1.500000 463
465 3 15.129332 370.425924 16.682885 1.200000 464
466 3 5.583844 375.966296 16.455105 3.960000 461
467 3 -0.309321 372.711607 13.296292 0.691000 466
468 3 -5.212281 378.192575 11.398907 0.750000 467
469 3 -3.514290 378.942550 10.646792 0.600000 468
470 3 -4.877337 380.632383 9.070449 0.720000 469
471 3 -10.394648 383.440736 8.048968 0.720000 470
472 3 -10.577306 383.865013 11.895366 0.768000 471
473 3 -14.780856 384.209625 9.760885 0.675000 472
474 3 -19.943275 388.511103 4.961120 0.750000 473
475 3 7.936706 378.799324 14.249797 3.960000 466
476 3 11.591867 385.678010 12.191216 1.344000 475
477 3 13.650414 390.240651 7.981002 1.210000 476
478 3 11.510210 390.466662 10.756055 1.440000 477
479 3 14.648873 394.829224 13.308756 1.728000 478
480 3 17.283134 393.815920 11.283513 1.680000 479
481 3 18.526327 399.193589 11.453911 1.500000 480
482 3 5.054209 381.336448 8.770403 3.960000 475
483 3 2.384317 382.540174 8.910180 2.400000 482
484 3 3.534862 389.604894 9.591305 1.800000 483
485 3 9.390754 398.315090 11.067213 2.100000 484
486 3 11.743799 403.260950 5.273672 1.800000 485
487 3 10.841495 409.364308 0.228852 0.672000 486
488 3 3.304105 403.947121 2.839988 0.600000 487
489 3 14.546929 402.545681 4.343313 1.800000 486
490 3 17.849654 407.976181 3.028853 2.100000 489
491 3 14.527427 409.526257 0.152485 2.100000 490
492 3 17.458510 407.910026 2.006868 1.800000 491
493 3 18.075716 411.626049 5.070739 1.800000 492
494 3 21.834536 416.127558 1.611705 1.800000 493
495 3 20.923573 415.972467 2.408659 0.750000 494
496 3 21.371824 417.355102 -0.740100 0.720000 495
497 3 28.172649 414.836122 3.852668 1.200000 494
498 3 26.280924 412.757063 -1.749659 0.750000 497
499 3 -3.788195 388.344622 15.758491 2.400000 483
500 3 -6.405505 398.416186 6.186164 2.160000 499
501 3 -0.183220 399.761284 5.743244 0.720000 500
502 3 -2.605268 405.820675 3.064740 2.100000 500
503 3 -0.835559 408.615880 -1.219557 2.100000 502
504 3 -3.843954 412.718512 -2.252490 1.800000 503
505 3 1.061895 412.572103 -4.243852 1.800000 504
506 3 0.882963 415.785251 -3.524508 1.500000 505
507 3 -11.180195 411.755217 -6.345652 1.500000 503
508 3 -13.414823 408.532139 -6.893622 0.600000 507
509 3 -8.191560 415.139239 -8.248570 1.500000 507
510 3 -10.624242 411.438032 -9.351964 0.750000 509
511 3 -13.683557 413.445552 -8.019689 0.768000 509
512 3 -5.317199 418.575601 -8.893920 1.125000 511
513 3 -3.721327 418.697680 -7.806525 0.750000 512
514 3 -0.058402 390.454149 5.683792 1.800000 499
515 3 -11.417243 391.740232 6.057309 0.600000 514
516 3 -6.544418 390.521761 3.452698 1.800000 514
517 3 -10.235479 392.092598 2.075887 2.100000 516
518 3 -11.050431 397.567924 1.780688 1.800000 517
519 3 -12.735632 401.166536 -1.612438 0.720000 518
520 3 -15.676058 397.350204 6.141711 1.800000 518
521 3 -20.448937 397.391967 5.885098 0.450000 520
522 3 -23.851441 403.184363 2.975776 1.800000 520
523 3 -25.530349 402.134786 0.575919 0.750000 522
524 3 -20.282352 399.926189 -0.786506 1.800000 522
525 3 -16.983441 404.988160 3.309141 0.400000 524
526 3 -25.479890 404.481489 -2.130445 1.800000 524
527 3 -23.942800 401.867293 -1.224110 0.750000 526
528 3 -26.933521 403.117772 -3.243698 0.300000 527
529 3 -31.949321 405.498054 -0.691397 0.750000 527
530 3 -32.846325 411.942452 2.174606 0.750000 529
531 3 -36.060402 415.634236 3.637305 0.750000 530
532 3 -28.309992 411.976934 -0.764906 1.200000 531
533 3 -37.375603 412.836037 1.695123 1.200000 532
534 3 -37.298948 414.276214 -0.689440 0.720000 533
535 3 -37.054887 410.558347 -0.095673 0.900000 534
536 3 -25.895043 407.508408 3.992970 1.500000 526
537 3 -22.435200 405.046126 -3.770707 1.500000 536
538 3 -25.675947 411.827970 -5.474857 0.672000 537
539 3 -32.577730 411.934593 -7.874380 0.720000 538
540 3 -30.020355 415.429028 -7.056008 0.720000 539
541 3 -25.422640 409.483181 -3.309526 1.500000 537
542 3 -25.400004 416.953886 -7.169993 1.500000 541
543 3 -24.334217 419.344528 -9.634520 1.500000 542
544 3 -20.068525 417.434741 -9.476693 1.382000 543
545 3 -18.824535 420.978255 -12.374333 1.200000 544
546 3 -18.313262 422.049860 -16.208728 1.200000 545
547 3 -16.205112 421.339466 -17.379861 1.500000 546
548 3 -11.817342 418.363301 -17.203226 1.500000 547
549 3 -17.844760 424.537059 -15.258110 1.500000 545
550 3 -19.541488 421.524737 -17.694716 1.125000 549
551 3 -21.944571 420.544669 -18.650421 0.720000 550
552 3 -26.033080 417.330418 -21.308436 0.691000 551
553 3 41.488248 192.129254 -9.834054 10.451000 104
554 3 61.653634 179.321179 -12.088185 1.296000 553
555 3 61.670829 182.535075 -15.262054 1.500000 554
556 3 58.577906 180.278577 -10.855480 1.500000 554
557 3 61.276284 175.425476 -9.108341 1.500000 556
558 3 64.509054 180.870627 -6.271945 1.800000 557
559 3 64.144534 174.958174 -9.799801 1.500000 558
560 3 72.737231 173.162691 -4.018910 1.680000 559
561 3 73.217222 174.383474 -7.286629 1.440000 560
562 3 67.932155 173.189335 -2.392574 1.500000 559
563 3 71.223344 167.878005 -1.942835 1.500000 562
564 3 69.720365 165.560451 -3.063047 1.382000 563
565 3 71.264442 163.178808 0.199770 1.382000 564
566 3 83.538720 161.038144 -2.526069 1.200000 565
567 3 81.056396 166.867685 -7.203971 0.300000 566
568 3 84.153687 169.541964 -6.894934 1.500000 566
569 3 84.643600 164.634214 -6.745817 1.500000 568
570 3 84.017562 166.917488 -4.367293 1.500000 569
571 3 91.036110 164.135907 -8.586604 1.500000 570
572 3 83.891434 153.707866 -2.943707 1.440000 565
573 3 80.509414 158.318173 -5.474496 0.750000 572
574 3 82.122385 152.892849 -4.109693 0.750000 573
575 3 74.752720 152.678998 -7.203714 0.768000 573
576 3 90.665143 150.265268 -5.790409 1.215000 572
577 3 90.528954 154.168504 -5.414827 1.200000 576
578 3 91.874654 149.657548 -2.547495 1.500000 577
579 3 97.296375 151.415282 -0.638707 1.500000 578
580 3 94.259650 148.882433 0.078872 1.800000 579
581 3 92.204141 147.871871 -3.214191 1.012000 580
582 3 91.324299 143.583002 0.355698 1.728000 580
583 3 53.709780 200.784962 -4.651432 10.451000 553
584 3 68.213967 197.733682 -10.209051 1.500000 583
585 3 68.523065 186.542148 -7.643367 0.750000 584
586 3 67.489083 195.259009 -9.707125 1.500000 584
587 3 76.497504 202.921745 -13.017852 0.720000 586
588 3 75.144445 197.138879 -13.227991 1.500000 586
589 3 77.350094 193.810320 -9.741644 1.680000 588
590 3 79.164781 192.324469 -6.207954 1.800000 589
591 3 79.769044 190.579769 -6.247413 1.597000 590
592 3 77.689289 188.502256 -12.244819 0.750000 591
593 3 85.970514 195.032806 -9.677871 1.800000 590
594 3 84.803118 202.590797 -7.504270 0.562000 593
595 3 85.515260 187.128701 -3.606486 1.800000 593
596 3 93.560252 189.548983 -5.388176 2.100000 595
597 3 88.796513 186.874153 -9.696005 1.382000 596
598 3 85.054313 183.160984 -13.517824 1.344000 597
599 3 90.346510 186.363418 -5.323883 0.750000 597
600 3 89.045698 182.566712 -6.292645 1.500000 599
601 3 88.401993 184.621545 -1.692798 1.200000 600
602 3 91.736122 179.920447 -8.810830 1.200000 601
603 3 88.289991 190.334301 -5.880573 2.100000 596
604 3 97.477788 189.147928 -3.625369 1.800000 603
605 3 96.023062 186.434770 -5.958185 1.200000 604
606 3 94.930778 180.433122 -8.374076 1.200000 605
607 3 97.080122 180.733098 -7.548398 1.500000 606
608 3 97.321542 175.632659 -5.365557 1.500000 607
609 3 97.620983 174.819192 -5.114395 1.200000 608
610 3 94.685246 175.585057 -6.798786 1.500000 609
611 3 98.725843 187.612360 -4.040328 2.100000 604
612 3 96.772579 200.350500 -3.119082 0.675000 611
613 3 98.559446 189.203440 -1.301252 1.800000 611
614 3 105.136598 188.285026 -4.012335 2.400000 613
615 3 104.013670 180.087543 -3.388603 1.500000 614
616 3 106.593981 180.173908 0.960526 1.500000 615
617 3 112.374534 175.138375 -0.372289 1.800000 616
618 3 114.236034 173.044065 2.335119 1.200000 617
619 3 115.694260 177.102166 1.289692 1.500000 618
620 3 120.211351 168.248422 2.460455 1.800000 619
621 3 124.395951 169.264132 3.941735 1.500000 620
622 3 128.217956 165.680678 4.640540 1.500000 621
623 3 128.916390 161.943798 10.470298 1.500000 622
624 3 130.693679 159.856722 8.070163 1.800000 623
625 3 138.535158 157.487403 13.147647 1.500000 624
626 3 111.498997 167.751252 -0.123347 1.500000 617
627 3 103.546696 169.565656 0.613750 1.500000 626
628 3 102.882538 165.529498 -7.714446 1.800000 627
629 3 104.183152 158.498789 -2.882875 1.500000 628
630 3 103.818375 157.690246 -1.530534 2.100000 629
631 3 106.811940 154.631173 -3.175280 1.800000 630
632 3 107.818332 153.457696 -1.893418 1.500000 631
633 3 108.135098 149.779862 0.684536 1.500000 632
634 3 108.589681 143.612361 0.103380 1.080000 633
635 3 112.856379 148.664495 -0.541363 1.500000 633
636 3 109.550533 144.347172 1.502049 1.500000 635
637 3 110.128859 193.765722 3.760226 1.800000 614
638 3 108.582885 187.485051 4.094769 1.800000 637
639 3 110.987735 190.840884 2.082197 2.400000 638
640 3 115.040246 189.234072 -0.543574 1.500000 639
641 3 121.310996 186.588524 4.875394 0.720000 640
642 3 125.616787 186.005125 4.001513 0.750000 641
643 3 126.181143 183.746604 6.180381 0.600000 642
644 3 132.994408 183.653479 12.132792 0.720000 643
645 3 139.045135 179.513091 11.395335 0.720000 644
646 3 116.735958 193.419787 6.392388 1.500000 640
647 3 117.299264 193.400591 -2.741708 1.800000 646
648 3 118.125367 196.771014 0.730473 0.675000 647
649 3 117.929801 198.119458 -3.193086 0.600000 648
650 3 117.860710 207.238489 -3.830341 0.750000 649
651 3 117.131598 206.979789 -4.399704 0.750000 650
652 3 118.188107 191.293630 5.504558 1.800000 647
653 3 121.687629 194.780880 3.926066 1.500000 652
654 3 123.840229 197.676510 5.642444 2.100000 653
655 3 125.425211 194.408674 8.287002 1.500000 654
656 3 130.183566 191.597934 5.100223 1.500000 655
657 3 131.366001 195.869181 7.970001 1.500000 656
658 3 133.380154 199.339443 5.966394 1.200000 657
659 3 138.620647 193.394599 11.514791 1.500000 658
660 3 140.986011 191.861822 9.603344 1.800000 659
661 3 142.740534 192.953718 12.599680 1.200000 660
662 3 141.544632 193.000399 15.679911 1.500000 661
663 3 62.661416 215.181110 -6.964287 8.640000 583
664 3 55.427135 224.660697 -13.744160 1.200000 663
665 3 50.957071 227.649023 -16.777009 0.750000 664
666 3 46.336941 226.549126 -14.041207 0.720000 665
667 3 44.745436 227.137205 -13.910693 0.750000 666
668 3 61.176008 218.534633 -12.611003 8.640000 663
669 3 65.533907 218.645845 -10.665120 8.640000 668
670 3 78.286163 218.525198 -14.865460 0.750000 669
671 3 80.271076 211.437869 -11.451279 1.125000 670
672 3 63.842580 230.793490 -10.161043 8.640000 669
673 3 69.649012 231.459584 -11.860219 9.504000 672
674 3 81.230257 224.102860 -8.667221 1.440000 673
675 3 88.443406 219.601685 -8.431184 1.500000 674
676 3 90.743913 214.562411 -10.874791 1.500000 675
677 3 96.646936 209.741262 -8.764163 1.500000 676
678 3 95.583104 211.288595 -4.655484 1.500000 677
679 3 96.103079 209.823910 -6.305938 1.500000 678
680 3 97.954112 207.064388 -7.089011 1.500000 679
681 3 94.367469 221.074940 -9.632087 1.440000 675
682 3 95.671232 217.887657 -7.793294 0.750000 681
683 3 105.155739 215.034424 -1.736161 0.750000 682
684 3 110.347396 216.292810 -5.271521 1.080000 683
685 3 111.217452 220.122517 -4.477998 0.675000 684
686 3 111.938992 218.760641 -4.934281 0.750000 685
687 3 114.684167 216.991971 -3.166351 0.691000 686
688 3 73.129281 243.031265 -7.468258 9.504000 673
689 3 80.718746 239.435806 -9.478752 2.400000 688
690 3 85.966573 238.824635 -13.172161 3.000000 689
691 3 87.129588 232.189498 -9.577635 1.215000 690
692 3 88.892600 233.027946 -5.114023 1.500000 691
693 3 90.674947 227.659954 -3.193657 1.500000 692
694 3 88.963604 239.555683 -6.462074 3.000000 690
695 3 90.712490 236.781808 -6.576426 2.700000 694
696 3 93.858222 234.651907 -4.784470 0.750000 695
697 3 97.424731 230.995072 -8.905030 1.500000 696
698 3 104.075549 234.393551 -6.790200 0.750000 697
699 3 97.438345 230.599280 -6.204209 1.440000 697
700 3 96.400764 225.916513 -8.367988 1.440000 699
701 3 99.481904 226.930375 -6.386357 1.440000 700
702 3 95.117961 246.869045 -7.942308 2.400000 695
703 3 98.635042 246.892510 -5.708384 2.400000 702
704 3 96.887364 243.774292 -9.539715 3.000000 703
705 3 98.527965 251.483583 -8.910682 0.750000 704
706 3 104.578117 242.560076 -9.618202 2.400000 704
707 3 107.932418 237.950744 -12.357178 1.500000 706
708 3 110.615675 237.562482 -10.340094 1.500000 707
709 3 109.898327 232.811113 -10.681246 1.200000 708
710 3 111.143506 232.283567 -11.098234 1.382000 709
711 3 110.920642 248.137669 -11.568754 2.100000 706
712 3 116.296623 258.276495 -11.553805 1.500000 711
713 3 117.401958 258.924385 -6.134303 1.800000 712
714 3 118.652754 255.641974 -4.773992 1.800000 713
715 3 121.204961 258.865288 -2.361668 1.500000 714
716 3 120.819375 256.738786 -2.581686 1.800000 715
717 3 126.837890 263.657706 -2.255998 1.728000 716
718 3 116.471070 247.760280 -5.154235 1.800000 711
719 3 119.200837 246.959275 -6.309797 2.400000 718
720 3 120.146268 242.582991 -6.613746 2.100000 719
721 3 126.124656 239.266629 -7.765959 1.800000 720
722 3 127.817809 236.229824 -1.737220 1.500000 721
723 3 126.223706 236.490684 -2.490053 1.500000 722
724 3 126.474603 235.758102 -2.586866 1.500000 723
725 3 117.351824 235.012292 -3.677107 0.750000 724
726 3 125.278896 234.932894 -1.132144 1.500000 724
727 3 124.268070 232.846387 -1.219345 1.500000 726
728 3 127.806272 231.953494 -3.120642 1.125000 727
729 3 126.706967 228.572838 -1.703306 1.680000 728
730 3 127.906032 225.653808 -1.594743 1.500000 729
731 3 132.338738 221.992598 2.328146 1.440000 730
732 3 140.590066 218.650475 1.409403 1.500000 731
733 3 126.331621 247.536895 0.102088 2.400000 719
734 3 132.275320 247.942152 0.634142 1.800000 733
735 3 131.912417 244.788163 1.857765 2.100000 734
736 3 141.240687 244.968708 5.023868 2.100000 735
737 3 142.295227 240.058014 9.251588 1.440000 736
738 3 142.546684 241.070366 6.077236 1.728000 737
739 3 148.091423 235.084416 8.642633 1.728000 738
740 3 147.697827 238.146743 3.621781 1.500000 739
741 3 147.229942 233.695667 11.025680 1.500000 740
742 3 150.019310 227.695457 8.317933 1.920000 741
743 3 146.901483 227.506461 11.119989 1.500000 742
744 3 154.634815 226.931167 9.777870 1.728000 743
745 3 153.164436 222.838892 13.148852 1.200000 744
746 3 149.450156 248.222367 8.927072 2.160000 736
747 3 146.279002 245.729118 7.883206 1.800000 746
748 3 151.072187 252.578267 11.225112 1.728000 747
749 3 150.299086 249.281977 17.215384 1.152000 748
750 3 154.770807 247.261201 17.945571 1.200000 749
751 3 159.181348 242.083906 16.901342 0.691000 750
752 3 158.029809 244.127114 18.443737 1.125000 751
753 3 156.264054 241.410439 14.715983 1.500000 752
754 3 161.622340 240.197971 21.575338 1.500000 753
755 3 160.980170 240.461480 21.240525 1.344000 754
756 3 158.733936 238.530881 16.062102 1.200000 755
757 3 162.926629 235.705434 21.281079 1.500000 756
758 3 159.745292 233.675303 18.664693 1.500000 757
759 3 164.348371 232.981666 21.006007 1.500000 758
760 3 164.765528 233.757950 21.490346 1.200000 759
761 3 166.581378 232.475338 20.871598 1.800000 760
762 3 155.305375 249.003939 11.185709 1.728000 748
763 3 161.895460 251.572981 14.644856 1.440000 762
764 3 162.817927 252.729743 18.068721 1.200000 763
765 3 165.286247 250.321499 18.235329 1.440000 764
766 3 166.677694 258.319725 19.733060 1.680000 765
767 3 169.548811 255.652740 18.787027 1.920000 766
768 3 159.879318 257.403665 17.197875 2.074000 762
769 3 160.626659 261.832811 15.110252 1.500000 768
770 3 161.587832 264.758831 14.998126 1.800000 769
771 3 163.336111 265.162625 16.347762 1.800000 770
772 3 163.487250 265.920457 14.639704 1.500000 771
773 3 169.595737 268.933116 13.913459 1.500000 772
774 3 168.175481 269.607887 17.091722 1.680000 773
775 3 171.751226 266.469659 16.157026 1.500000 774
776 3 172.426253 267.031035 20.096898 1.680000 775
777 3 180.628282 265.510203 18.225918 1.440000 776
778 3 181.704594 262.424583 23.677130 2.100000 777
779 3 179.247757 260.973867 24.300610 1.500000 778
780 3 183.048726 258.322821 26.360495 1.500000 779
781 3 188.519017 262.730861 27.943910 1.536000 780
782 3 185.969424 257.582941 26.508318 1.536000 781
783 3 185.610492 263.497991 32.314885 0.675000 781
784 3 185.090302 265.157766 31.807749 0.750000 783
785 3 183.418047 266.931609 35.631197 0.750000 784
786 3 185.632661 266.842519 38.428022 0.750000 785
787 3 186.053622 268.504683 41.040763 0.750000 786
788 3 186.970066 272.669336 42.628886 0.720000 787
789 3 191.299502 274.813809 41.950606 0.750000 788
790 3 72.007402 245.843762 -8.965285 7.200000 688
791 3 62.559192 241.543804 -14.068124 0.900000 790
792 3 55.485313 240.931268 -16.048587 1.200000 791
793 3 55.070185 252.071553 -19.620216 1.500000 792
794 3 53.570816 255.096117 -17.781872 1.200000 793
795 3 54.529406 248.894215 -17.206912 1.500000 794
796 3 73.746123 250.517511 -15.300442 7.200000 790
797 3 58.654660 254.913798 -15.487656 0.750000 796
798 3 73.145490 253.717487 -15.174528 7.200000 796
799 3 79.104287 258.091983 -13.651184 8.640000 798
800 3 90.623257 254.469822 -16.225913 1.800000 799
801 3 80.807844 258.720996 -17.440250 8.640000 799
802 3 85.267674 264.142130 -17.122124 4.200000 801
803 3 89.521459 271.333746 -13.141199 1.800000 802
804 3 89.768252 278.127578 -14.030969 1.800000 803
805 3 89.643392 288.883162 -8.892902 1.800000 804
806 3 93.025213 284.221792 -8.699921 2.100000 805
807 3 88.728503 287.614111 -8.436613 0.900000 806
808 3 94.538107 288.333083 -8.072425 2.400000 807
809 3 98.732250 288.078644 -8.485094 2.100000 808
810 3 93.630333 288.758722 -7.471260 1.800000 809
811 3 100.046132 292.397905 -7.426031 2.100000 810
812 3 98.475587 293.340575 -8.774094 2.400000 811
813 3 98.896960 299.145293 -9.181893 1.500000 812
814 3 98.826724 299.551301 -5.752697 0.768000 813
815 3 94.515546 301.702708 -8.065206 1.200000 814
816 3 95.266625 302.640119 -8.112036 0.768000 815
817 3 95.479430 306.728528 -8.324332 0.750000 816
818 3 102.824145 303.030174 -6.480982 1.500000 813
819 3 101.862535 298.551997 -6.126774 1.800000 818
820 3 106.118484 305.877343 -5.977607 1.500000 819
821 3 104.634300 308.049862 -5.155147 1.800000 820
822 3 105.272141 314.130092 -6.362365 1.500000 821
823 3 109.825767 306.979723 -7.001856 1.800000 822
824 3 108.989464 314.926737 -5.863504 1.680000 823
825 3 107.834809 316.820900 -10.547683 1.728000 824
826 3 103.889225 317.252883 -7.233131 0.750000 825
827 3 106.675684 318.623973 -10.342410 1.800000 826
828 3 100.009431 316.397344 -11.428321 0.691000 827
829 3 107.894690 308.540995 -4.035216 1.800000 823
830 3 108.879075 308.461009 -5.391636 1.500000 829
831 3 112.259121 303.952146 -2.657834 1.500000 830
832 3 120.090595 307.984577 -4.946174 1.500000 831
833 3 121.061495 306.364586 -2.660030 1.382000 832
834 3 116.361507 312.447750 -5.130802 1.500000 830
835 3 116.861311 315.058185 -4.050809 1.440000 834
836 3 109.527604 311.154052 -4.345843 0.750000 835
837 3 117.134927 314.687422 -5.249861 0.900000 836
838 3 117.891870 311.985032 -2.710224 0.720000 837
839 3 119.903298 310.046818 -0.794581 0.750000 838
840 3 119.116997 308.606952 -1.456004 0.672000 839
841 3 121.842474 309.629201 0.542821 0.750000 840
842 3 121.758422 304.588777 -1.200467 0.600000 841
843 3 94.981955 269.663396 -12.509172 3.240000 802
844 3 95.565938 270.750306 -17.876485 3.456000 843
845 3 99.829008 259.456362 -14.663491 0.600000 844
846 3 100.340082 271.752835 -24.873147 3.456000 844
847 3 108.648724 264.125814 -14.874443 0.768000 846
848 3 100.858581 273.005544 -18.254344 3.456000 846
849 3 106.183732 277.413943 -12.654686 3.900000 848
850 3 114.670294 273.104732 -9.568085 1.200000 849
851 3 104.006890 275.420465 -12.389568 3.900000 849
852 3 116.630338 285.547897 -9.236615 3.629000 851
853 3 123.749292 289.094670 -5.038332 3.888000 852
854 3 133.453794 291.488227 -1.907461 3.456000 853
855 3 133.559624 293.374791 1.726064 3.300000 854
856 3 131.235205 301.936276 0.293340 1.500000 855
857 3 134.448905 301.575132 8.624697 1.500000 856
858 3 130.688851 304.951719 6.654375 1.500000 857
859 3 135.507801 309.049672 5.455764 1.500000 858
860 3 131.426928 310.443736 8.669247 1.500000 859
861 3 135.023937 311.792480 5.600550 1.500000 860
862 3 135.837368 313.025223 7.182960 1.800000 861
863 3 131.819087 314.001870 5.387144 0.750000 862
864 3 131.852578 318.604465 6.592769 1.200000 863
865 3 132.793834 320.178132 5.346922 0.750000 864
866 3 133.771976 316.382615 8.753968 1.500000 862
867 3 139.257261 315.251034 5.954806 1.500000 866
868 3 135.368396 319.384609 8.346316 0.750000 867
869 3 138.496824 321.761963 10.025406 1.200000 868
870 3 139.045366 321.279549 6.278135 0.750000 869
871 3 131.499786 321.903681 5.932299 0.750000 870
872 3 130.565932 324.960029 7.199674 1.080000 871
873 3 135.397226 297.538545 2.168296 3.300000 855
874 3 138.097467 300.006616 8.928846 2.700000 873
875 3 141.262904 296.564938 8.839890 1.536000 874
876 3 142.507207 294.964965 8.491691 1.500000 875
877 3 147.274055 292.316491 7.000559 1.200000 876
878 3 147.069557 289.726780 8.675159 1.500000 877
879 3 149.353095 287.601007 7.894590 1.500000 878
880 3 149.681384 288.103166 10.939861 1.500000 879
881 3 148.017640 282.935204 12.750911 1.200000 880
882 3 153.289658 285.614151 15.770552 1.440000 881
883 3 154.410144 282.310647 13.964210 1.440000 882
884 3 144.346386 305.179946 9.459641 2.100000 874
885 3 147.785571 303.995440 10.448250 2.880000 884
886 3 149.168269 301.164778 16.015252 1.500000 885
887 3 155.249661 301.635246 14.301065 1.500000 886
888 3 158.882582 298.553849 15.860326 1.800000 887
889 3 161.599426 301.301693 16.307113 1.680000 888
890 3 168.537212 290.127892 25.336076 1.215000 889
891 3 163.667908 283.435548 23.761789 1.500000 890
892 3 167.432818 287.088374 26.360422 1.800000 891
893 3 165.520158 284.033160 24.794619 1.500000 892
894 3 160.493153 301.909453 21.396896 1.500000 889
895 3 165.531197 303.748198 21.667181 1.500000 894
896 3 167.490638 300.407851 28.987794 1.500000 895
897 3 168.914395 301.289053 22.803375 1.800000 896
898 3 172.966263 299.533486 24.774966 1.500000 897
899 3 175.166528 299.008170 24.757029 1.843000 898
900 3 177.786347 295.129317 24.624378 1.500000 899
901 3 181.278797 293.148505 27.229280 1.012000 900
902 3 180.261002 285.637081 27.854381 1.200000 901
903 3 177.941635 284.819535 30.960408 0.900000 902
904 3 147.671921 304.440752 12.785892 2.100000 885
905 3 149.975965 307.066085 6.611232 3.000000 904
906 3 148.887391 308.300944 5.448882 1.200000 905
907 3 149.565767 315.403967 6.604617 1.500000 906
908 3 152.299488 312.765054 3.664308 1.500000 907
909 3 150.303983 320.333681 6.196994 1.800000 908
910 3 146.714084 317.103491 4.453526 1.200000 909
911 3 143.922656 322.561849 7.867907 1.200000 910
912 3 148.473579 323.684236 5.823823 1.500000 911
913 3 146.364944 321.562361 9.800706 1.200000 912
914 3 151.141488 316.919964 5.551800 1.800000 909
915 3 154.359152 318.863902 9.892325 1.800000 914
916 3 154.331636 318.550466 9.772653 1.800000 915
917 3 150.867562 325.692999 4.421343 2.100000 916
918 3 155.006591 324.993547 7.038656 2.100000 917
919 3 157.566804 325.427253 6.653784 1.500000 918
920 3 157.226471 328.579898 9.486333 0.750000 919
921 3 148.168211 328.898541 6.721925 0.750000 920
922 3 150.565015 325.911800 7.895334 0.750000 920
923 3 154.322709 329.936948 9.182722 1.500000 919
924 3 161.375480 329.786949 6.951391 1.500000 923
925 3 158.399342 336.605852 6.346870 1.500000 924
926 3 155.252727 336.624558 5.908439 1.500000 925
927 3 151.589199 311.986144 8.950598 2.100000 904
928 3 156.227431 307.045059 11.265821 1.800000 927
929 3 156.130523 310.833664 16.495460 2.400000 928
930 3 163.976131 309.287835 12.109442 1.200000 929
931 3 163.301996 309.533674 18.802000 1.200000 930
932 3 168.069589 306.846082 16.046415 1.500000 931
933 3 171.033715 311.415427 17.671320 1.800000 932
934 3 173.920647 309.554215 19.258172 1.500000 933
935 3 178.526756 313.235173 20.428570 1.500000 934
936 3 180.185611 313.473460 23.585340 1.659000 935
937 3 185.097200 313.567730 27.430814 1.440000 936
938 3 161.087617 319.145405 16.444909 1.800000 930
939 3 165.286247 317.846629 16.022005 1.800000 938
940 3 169.075043 325.609451 16.111980 1.800000 939
941 3 166.566140 331.327496 10.765538 1.800000 940
942 3 163.278344 334.077128 13.306456 1.728000 941
943 3 166.453098 335.643840 10.708197 1.440000 942
944 3 172.035473 328.454731 13.003920 1.500000 941
945 3 175.703523 334.059012 11.094985 1.500000 944
946 3 173.957320 332.810332 8.533700 1.200000 945
947 3 177.691173 334.592281 8.292284 1.440000 946
948 3 177.946688 339.054673 8.886089 1.843000 947
949 3 181.927866 338.302004 8.939466 1.500000 948
950 3 181.691264 341.950723 8.162179 1.920000 949
951 3 179.551273 344.865309 12.584904 0.750000 950
952 3 182.501939 339.103428 9.548470 1.440000 950
953 3 185.600095 337.391475 13.009753 1.008000 952
954 3 171.456516 314.828194 15.115834 2.400000 939
955 3 174.105035 318.978397 15.012525 1.500000 954
956 3 173.949180 320.100333 17.638276 1.500000 955
957 3 177.882287 320.835117 17.195525 1.500000 956
958 3 177.958215 318.766544 16.912300 1.500000 957
959 3 179.068201 320.962353 20.252892 1.215000 958
960 3 183.817951 323.313023 21.712619 1.215000 959
961 3 184.282986 322.935971 21.502685 1.500000 960
962 3 190.963213 323.028341 24.744225 1.500000 961
963 3 180.593360 328.170785 18.320510 1.500000 959
964 3 180.193202 329.366558 15.841308 1.500000 963
965 3 183.842431 327.895802 19.702840 1.800000 964
966 3 187.568303 328.135622 17.122812 1.200000 965
967 3 186.786492 330.644191 21.668542 1.440000 966
968 3 74.039020 260.146591 -20.129034 6.840000 801
969 3 70.400415 260.073017 -19.742571 1.012000 968
970 3 59.605660 262.506562 -22.714938 1.500000 969
971 3 56.931392 263.016908 -24.433134 1.500000 970
972 3 58.482410 259.751887 -24.207066 1.800000 971
973 3 51.273492 258.553309 -26.685109 1.800000 972
974 3 77.325861 271.451156 -19.040535 6.840000 968
975 3 77.364814 271.858847 -18.821810 6.480000 974
976 3 62.942417 274.417979 -17.554892 1.690000 975
977 3 57.740812 280.452758 -21.679782 1.500000 976
978 3 55.530731 273.437230 -21.897121 1.800000 977
979 3 49.734708 271.592095 -25.888993 1.500000 978
980 3 43.626343 272.562275 -27.784017 1.500000 979
981 3 45.972069 272.456146 -22.777044 1.500000 980
982 3 55.195853 274.083528 -22.096838 1.800000 977
983 3 52.988082 282.765972 -22.535057 1.680000 982
984 3 55.081525 283.524194 -18.389331 1.500000 983
985 3 51.170677 283.680242 -21.566812 1.500000 984
986 3 47.604419 287.407076 -26.935536 1.680000 985
987 3 49.672357 287.419638 -25.971104 1.500000 986
988 3 48.235300 289.660572 -24.718204 0.675000 987
989 3 47.470725 289.956225 -28.894079 0.720000 988
990 3 72.893530 281.659346 -23.548496 6.480000 975
991 3 74.440420 286.987342 -22.137440 6.840000 990
992 3 63.017871 296.552277 -22.235582 1.200000 991
993 3 64.143988 294.882886 -21.476458 1.500000 992
994 3 62.366848 292.527541 -25.666580 1.200000 993
995 3 59.809547 295.656229 -24.368583 1.080000 994
996 3 58.555058 297.872713 -20.530812 1.500000 995
997 3 58.880366 295.173475 -24.448939 0.720000 996
998 3 53.414566 295.679483 -23.577701 0.750000 997
999 3 53.348293 301.213490 -25.942360 0.750000 998
1000 3 73.167186 288.430909 -20.366225 6.840000 991
1001 3 72.777229 300.265276 -19.339626 5.875000 1000
1002 3 74.056083 311.388693 -17.294670 6.450000 1001
1003 3 75.215951 326.584591 -16.045954 4.355000 1002
1004 3 70.936581 340.900342 -13.888532 3.600000 1003
1005 3 79.398710 341.131229 -8.401481 0.768000 1004
1006 3 69.858589 341.710391 -12.167305 3.600000 1004
1007 3 68.503815 346.105981 -11.911567 3.456000 1006
1008 3 62.537883 343.674076 -9.033845 1.012000 1007
1009 3 60.302066 348.830027 -4.300146 1.440000 1008
1010 3 50.207339 354.166809 -4.740149 0.900000 1009
1011 3 47.357649 362.547101 -3.808029 0.750000 1010
1012 3 50.575370 359.264829 1.466405 1.440000 1011
1013 3 43.063383 362.740228 0.594577 1.536000 1012
1014 3 65.876287 350.188500 -4.713480 3.456000 1007
1015 3 67.565739 356.067526 -5.553471 0.600000 1014
1016 3 59.702800 363.723805 -3.934569 2.700000 1014
1017 3 58.173654 371.959294 -5.438174 3.226000 1016
1018 3 55.598304 376.397509 -0.555510 2.400000 1017
1019 3 47.528940 388.978197 0.399238 1.536000 1018
1020 3 43.120765 385.461574 0.957980 1.800000 1019
1021 3 41.454058 392.738302 1.366925 1.500000 1020
1022 3 39.334603 397.137624 6.748692 1.920000 1021
1023 3 41.525331 402.840325 8.146777 1.920000 1022
1024 3 52.061763 375.511807 -2.262622 1.500000 1018
1025 3 58.225852 387.829288 4.185778 1.800000 1024
1026 3 55.100110 385.323655 1.657324 2.400000 1025
1027 3 61.839815 392.584260 6.180979 2.100000 1026
1028 3 65.073126 394.167791 10.825708 1.440000 1027
1029 3 62.715268 396.943398 10.361048 1.800000 1028
1030 3 64.438115 399.803348 8.243925 1.500000 1029
1031 3 61.216065 400.557759 10.663641 1.200000 1030
1032 3 66.491764 406.063720 6.558708 1.500000 1031
1033 3 60.782040 387.834448 9.604546 1.690000 1027
1034 3 62.628327 391.764757 13.584127 1.200000 1033
1035 3 65.471072 390.311028 10.786285 1.680000 1034
1036 3 68.658370 395.142243 12.490851 1.106000 1035
1037 3 67.228705 395.283496 12.816230 1.382000 1036
1038 3 71.388141 400.535796 12.667328 1.458000 1037
1039 3 70.864992 399.536905 13.700230 1.200000 1038
1040 3 86.387137 326.570162 -13.616617 6.048000 1002
1041 3 90.577911 325.383934 -11.952146 5.100000 1040
1042 3 93.373035 341.907074 -13.063034 2.700000 1041
1043 3 92.440742 349.780481 -19.361835 1.800000 1042
1044 3 92.856853 353.001556 -14.995096 2.100000 1043
1045 3 92.535581 359.802344 -16.385930 1.500000 1044
1046 3 91.216725 362.433665 -20.304200 1.680000 1045
1047 3 88.619063 368.400130 -20.370035 1.800000 1046
1048 3 94.221910 340.827225 -10.685978 3.000000 1042
1049 3 100.264982 343.141550 -12.698964 2.400000 1048
1050 3 99.658592 349.497624 -13.950840 2.640000 1049
1051 3 104.655697 346.177695 -7.553080 2.400000 1050
1052 3 99.477845 355.736251 -12.651074 2.640000 1051
1053 3 104.756028 356.495139 -12.185803 1.800000 1052
1054 3 106.568508 359.328312 -8.234054 2.100000 1053
1055 3 106.486657 361.045713 -11.220372 2.640000 1054
1056 3 108.107575 359.362051 -11.183896 2.400000 1055
1057 3 110.022241 364.595222 -11.862338 2.100000 1056
1058 3 102.045669 362.158309 -15.252106 2.400000 1057
1059 3 110.382422 362.652549 -9.274371 1.500000 1058
1060 3 116.081918 362.064700 -11.649706 1.728000 1059
1061 3 115.862681 365.224756 -13.957793 1.500000 1060
1062 3 120.732620 363.327186 -9.201551 1.800000 1061
1063 3 119.876814 362.629934 -11.397209 1.800000 1062
1064 3 120.823457 363.873550 -12.756158 1.440000 1063
1065 3 127.883578 368.244131 -6.088419 1.536000 1064
1066 3 126.851137 365.745318 -12.785373 1.536000 1065
1067 3 106.354796 360.681643 -9.343518 2.400000 1058
1068 3 105.249036 368.411512 -11.899942 2.304000 1067
1069 3 109.077936 366.949225 -11.637434 2.400000 1068
1070 3 109.325881 371.578664 -12.176414 2.160000 1069
1071 3 106.261720 372.892056 -14.281495 1.500000 1070
1072 3 111.156024 375.906638 -19.243335 1.500000 1071
1073 3 117.420987 375.387214 -17.801893 1.500000 1072
1074 3 117.269318 379.794413 -18.990819 1.094000 1073
1075 3 124.274450 376.584212 -23.528270 1.152000 1074
1076 3 124.753243 377.853672 -22.340048 1.200000 1075
1077 3 124.769403 374.917268 -20.957221 1.200000 1076
1078 3 129.836727 376.586251 -15.870501 0.720000 1077
1079 3 135.848605 374.541475 -16.913815 0.750000 1078
1080 3 133.792577 373.415131 -15.290573 0.750000 1079
1081 3 113.544625 383.677278 -15.810228 1.680000 1072
1082 3 109.163902 379.936521 -19.680061 2.100000 1081
1083 3 107.851582 380.303339 -24.109352 1.597000 1082
1084 3 107.692614 383.415342 -25.259022 0.768000 1083
1085 3 101.724604 388.799408 -19.429407 0.720000 1084
1086 3 103.101659 389.740016 -16.502836 0.768000 1085
1087 3 105.621039 386.159592 -23.483045 1.597000 1083
1088 3 101.813730 390.061830 -19.694447 1.680000 1087
1089 3 99.958860 391.163587 -19.518828 1.690000 1088
1090 3 98.310496 390.450466 -16.748642 1.500000 1089
1091 3 98.822286 395.028494 -9.113355 0.400000 1090
1092 3 92.870115 398.905026 -7.953335 0.691000 1091
1093 3 95.168257 391.828295 -12.854712 1.500000 1090
1094 3 92.848527 394.109388 -7.251718 1.500000 1093
1095 3 85.410685 394.565323 -10.260789 1.800000 1094
1096 3 116.337392 380.117478 -23.311070 1.500000 1082
1097 3 116.981488 382.409883 -22.644288 1.200000 1096
1098 3 112.406179 387.388021 -18.410977 1.500000 1097
1099 3 115.593191 384.453835 -15.532190 1.200000 1098
1100 3 113.579803 386.585428 -13.355093 0.600000 1099
1101 3 112.357969 387.765806 -11.612014 0.750000 1100
1102 3 119.027844 381.288971 -19.333860 1.500000 1096
1103 3 118.684034 376.394069 -23.002922 1.500000 1102
1104 3 120.300157 382.266916 -21.824871 1.800000 1103
1105 3 124.519031 382.706231 -23.160103 1.475000 1104
1106 3 124.411011 385.180719 -21.489835 0.506000 1105
1107 3 124.900975 385.128547 -20.808509 0.750000 1106
1108 3 124.982500 382.388175 -16.436724 0.768000 1107
1109 3 122.650286 386.477011 -13.644132 0.768000 1108
1110 3 120.393417 383.802200 -22.930274 1.475000 1105
1111 3 124.048990 377.783909 -21.419472 1.597000 1110
1112 3 127.983393 382.978222 -20.509675 1.500000 1111
1113 3 123.138983 380.470499 -17.271320 1.215000 1112
1114 3 127.832113 377.610888 -17.899015 1.500000 1113
1115 3 130.413690 382.149776 -17.353282 1.440000 1114
1116 3 103.805995 332.500642 -7.885363 3.024000 1041
1117 3 106.686836 332.802819 -4.709738 3.000000 1116
1118 3 106.287622 336.499116 -5.685092 2.880000 1117
1119 3 107.038003 333.561686 -7.418055 0.900000 1118
1120 3 114.438762 333.733796 -6.009549 1.500000 1119
1121 3 119.694647 331.304854 -2.907188 1.800000 1120
1122 3 125.524171 333.815235 -5.766713 1.728000 1121
1123 3 121.743607 329.281231 -2.677441 0.750000 1122
1124 3 125.115146 325.022608 0.100834 0.720000 1123
1125 3 125.171419 331.296781 -2.223724 1.728000 1122
1126 3 130.036885 331.812538 -0.643629 1.500000 1125
1127 3 137.163413 333.486201 4.640700 1.500000 1126
1128 3 138.089490 328.707964 -0.331160 0.911000 1127
1129 3 139.272668 330.711066 3.503429 1.593000 1128
1130 3 110.924968 333.755467 -7.574661 2.880000 1118
1131 3 114.601371 336.644252 -8.221130 2.419000 1130
1132 3 116.005751 337.548923 -5.076799 2.700000 1131
1133 3 122.256049 340.522525 -3.725041 1.500000 1132
1134 3 126.379541 341.024587 -4.889476 1.500000 1133
1135 3 131.371558 346.902369 -4.469026 1.500000 1134
1136 3 134.332217 339.693627 -2.065953 1.500000 1135
1137 3 138.917285 337.836591 -0.529107 1.800000 1136
1138 3 149.403880 336.684380 -1.168508 1.536000 1137
1139 3 144.124463 339.738255 -1.655931 1.800000 1137
1140 3 150.246362 345.795413 2.180447 2.100000 1139
1141 3 148.464569 343.857247 5.791993 1.800000 1140
1142 3 153.224217 343.386641 -1.336722 1.800000 1141
1143 3 161.204451 347.631414 4.147981 1.800000 1142
1144 3 166.062640 347.340346 6.380905 1.500000 1143
1145 3 166.632753 342.722548 1.098278 1.344000 1144
1146 3 165.247446 342.240565 5.636262 0.750000 1145
1147 3 122.285175 342.281268 -11.160634 2.100000 1133
1148 3 127.373800 346.564221 -11.633987 1.800000 1147
1149 3 124.875767 353.197680 -4.939528 1.139000 1148
1150 3 121.426831 352.364636 -2.055082 1.200000 1149
1151 3 120.784374 356.158626 -1.600303 1.440000 1150
1152 3 126.187731 358.311869 -6.841239 1.500000 1151
1153 3 125.525874 356.203029 -4.973267 1.597000 1152
1154 3 129.578475 363.244507 -9.909454 1.440000 1153
1155 3 125.843422 350.646821 -7.873908 1.800000 1148
1156 3 134.266313 350.245568 -4.762315 1.440000 1155
1157 3 141.738320 349.702829 -2.756564 1.440000 1156
1158 3 139.190105 353.229316 -5.019192 1.800000 1157
1159 3 145.509356 355.294964 -4.956538 1.800000 1158
1160 3 144.356259 351.121963 -10.082921 1.500000 1159
1161 3 148.662379 352.928744 -5.459530 1.800000 1160
1162 3 148.189926 351.191318 -2.530551 2.100000 1161
1163 3 131.968355 355.058858 -10.300172 1.800000 1155
1164 3 135.204655 354.277614 -11.662146 2.400000 1163
1165 3 135.577388 354.982475 -10.544137 1.500000 1164
1166 3 139.029828 358.446285 -6.210179 2.400000 1165
1167 3 140.752743 359.644062 -8.998741 1.440000 1166
1168 3 139.070507 367.377319 -8.848826 0.750000 1167
1169 3 143.679161 358.237510 -8.561090 1.800000 1167
1170 3 143.244961 361.610013 -12.158531 1.344000 1169
1171 3 142.179805 364.913167 -13.126801 1.475000 1170
1172 3 144.138650 364.346935 -14.154321 0.768000 1171
1173 3 145.406645 365.685737 -12.180984 0.768000 1172
1174 3 145.226924 364.649948 -16.871090 0.720000 1172
1175 3 146.620645 360.866559 -19.941007 0.750000 1174
1176 3 144.148055 369.176339 -15.312349 0.600000 1175
1177 3 142.298572 370.247114 -15.388223 0.750000 1176
1178 3 138.250220 369.421723 -17.619406 0.750000 1177
1179 3 144.695848 358.681515 -11.982794 1.500000 1170
1180 3 148.778277 363.900354 -9.229402 1.200000 1179
1181 3 146.988614 361.393415 -8.476392 1.800000 1180
1182 3 149.855306 365.741789 -12.174473 1.200000 1181
1183 3 151.232522 361.243292 -9.479970 1.500000 1182
1184 3 153.443041 355.762254 -8.630141 1.500000 1183
1185 3 158.891467 359.908084 -6.735588 1.728000 1184
1186 3 158.122086 357.865262 -11.935055 1.200000 1185
1187 3 158.920253 355.798124 -11.275591 0.750000 1186
1188 3 156.974138 354.757590 -13.916371 0.675000 1187
1189 3 165.917692 354.352646 -9.848163 0.768000 1188
1190 3 167.551065 353.913221 -11.203208 0.750000 1189
1191 3 159.884842 358.406904 -8.035247 1.728000 1185
1192 3 160.769342 362.185650 -12.207314 1.500000 1191
1193 3 165.882347 363.381106 -11.065216 1.800000 1192
1194 3 162.512352 359.535519 -13.749285 1.800000 1193
1195 3 158.727350 365.173272 -13.112305 1.500000 1194
1196 3 156.558499 368.593651 -13.728376 1.500000 1195
1197 3 26.189763 48.128924 -1.815972 8.640000 1
1198 3 29.803092 27.631861 -6.715523 8.280000 1197
1199 3 25.148325 4.907279 -4.393711 8.280000 1198
1200 3 34.839112 -14.902430 -5.806464 7.200000 1199
1201 3 34.090520 -30.280097 -1.531823 7.500000 1200
1202 3 38.417866 -47.460405 1.234965 9.704000 1201
1203 3 42.686804 -75.262176 10.426711 7.500000 1202
1204 3 47.144271 -97.994656 14.252937 7.500000 1203
1205 3 54.879467 -114.996186 18.219320 9.000000 1204
1206 3 62.143609 -142.043882 23.844836 8.294000 1205
1207 3 67.860213 -162.607898 29.758497 8.640000 1206
1208 3 76.254960 -178.464809 29.785085 7.800000 1207
1209 3 79.069391 -188.505084 30.731270 7.800000 1208
1210 3 86.604028 -191.576724 31.881648 1.555000 1209
1211 3 92.625633 -187.368853 36.808321 1.200000 1210
1212 3 97.779558 -185.382593 42.836007 1.500000 1211
1213 3 101.601569 -182.328268 43.465178 1.500000 1212
1214 3 93.329567 -192.187437 43.517108 1.555000 1210
1215 3 100.925341 -193.195353 40.301593 2.100000 1214
1216 3 105.467120 -195.396075 44.148015 1.680000 1215
1217 3 84.029706 -197.569455 37.785283 7.800000 1209
1218 3 79.929673 -197.446937 37.040334 6.120000 1217
1219 3 86.469549 -208.288264 38.943858 6.120000 1218
1220 3 93.407105 -205.101500 40.997299 2.074000 1219
1221 3 102.627786 -202.366652 46.172234 2.160000 1220
1222 3 109.803034 -204.619826 46.708311 1.728000 1221
1223 3 113.983282 -204.073026 51.955553 2.100000 1222
1224 3 121.747423 -212.445052 56.415829 2.100000 1223
1225 3 127.488463 -212.804963 61.329271 1.500000 1224
1226 3 130.015590 -209.727503 61.382387 1.440000 1225
1227 3 108.739937 -201.947104 52.564419 2.400000 1221
1228 3 120.057440 -195.773952 51.542810 1.728000 1227
1229 3 125.619504 -198.350512 53.761118 1.800000 1228
1230 3 130.114147 -200.949537 65.152681 2.016000 1229
1231 3 140.808189 -209.401634 59.456695 1.800000 1230
1232 3 134.702684 -208.938016 63.284346 1.500000 1231
1233 3 140.373876 -202.016792 69.248755 1.728000 1231
1234 3 147.431287 -198.181397 71.153103 1.728000 1233
1235 3 142.953591 -187.756886 74.033488 1.350000 1234
1236 3 92.293554 -216.936116 38.388318 6.739000 1219
1237 3 92.076874 -220.166892 41.070056 6.739000 1236
1238 3 107.218253 -212.172442 41.786385 0.720000 1237
1239 3 108.879284 -221.152739 48.846269 1.500000 1238
1240 3 104.963947 -217.927509 52.494095 1.500000 1239
1241 3 88.944677 -223.021794 43.701188 6.048000 1237
1242 3 100.973416 -226.423909 48.078150 1.728000 1241
1243 3 112.599940 -246.937238 55.770349 1.500000 1242
1244 3 118.248332 -247.522229 55.816558 1.800000 1243
1245 3 119.244529 -255.189425 61.100396 1.800000 1244
1246 3 117.770442 -254.480947 62.281469 1.800000 1245
1247 3 123.495329 -259.000156 66.813971 1.500000 1246
1248 3 128.761609 -266.844200 68.866820 1.800000 1247
1249 3 132.412029 -269.210751 72.198636 2.100000 1248
1250 3 91.851192 -235.512346 39.214923 7.200000 1241
1251 3 96.184181 -246.318658 43.008107 7.200000 1250
1252 3 109.775686 -246.571871 49.629281 1.200000 1251
1253 3 107.588432 -250.754117 47.058606 1.382000 1252
1254 3 92.461599 -247.369523 43.152848 5.760000 1251
1255 3 93.742815 -260.130261 48.310186 4.680000 1254
1256 3 96.902950 -264.170709 44.880424 4.680000 1255
1257 3 109.168957 -266.549784 47.856142 1.012000 1256
1258 3 99.886326 -273.202705 44.612350 4.778000 1256
1259 3 102.025072 -286.842465 46.971365 3.600000 1258
1260 3 105.741043 -292.313910 47.283916 3.600000 1259
1261 3 117.071650 -294.328933 45.979952 1.080000 1260
1262 3 119.824139 -298.160153 51.694390 1.500000 1261
1263 3 122.231145 -300.509080 53.227466 1.500000 1262
1264 3 109.650641 -295.956883 48.780264 3.300000 1260
1265 3 106.123224 -309.035861 48.288764 5.100000 1264
1266 3 108.293657 -312.337593 52.052049 5.100000 1265
1267 3 116.118202 -310.498704 52.565857 2.100000 1266
1268 3 109.935372 -324.500209 45.820994 4.800000 1266
1269 3 111.144745 -335.407850 42.347708 4.200000 1268
1270 3 110.497892 -346.985101 47.985533 4.500000 1269
1271 3 109.567691 -354.800132 44.004964 3.900000 1270
1272 3 108.093968 -365.098877 44.559377 3.300000 1271
1273 3 110.893263 -378.987797 45.452789 2.700000 1272
1274 3 117.137683 -387.912752 47.101398 2.400000 1273
1275 3 118.256937 -398.230603 48.518923 2.304000 1274
1276 3 124.564801 -401.442781 49.125133 2.205000 1275
1277 3 125.440178 -409.333382 54.732979 1.800000 1276
1278 3 131.319150 -415.915482 54.819851 1.500000 1277
1279 3 129.836257 -425.988956 54.414413 1.800000 1278
1280 3 131.605336 -431.328664 55.729178 1.800000 1279
1281 3 130.303988 -443.693632 60.220416 0.800000 1280
1282 3 106.091587 -391.805553 46.355772 1.500000 1274
1283 3 107.770099 -401.531617 50.976507 1.800000 1282
1284 3 106.616799 -409.937604 50.973383 1.800000 1283
1285 3 111.587822 -405.928847 48.807354 1.800000 1284
1286 3 106.897260 -412.039046 49.900646 1.500000 1285
1287 3 108.686294 -420.302958 55.138632 1.500000 1286
1288 3 109.890381 -428.561787 58.491625 1.500000 1287
1289 3 115.364082 -432.619709 54.883978 1.440000 1288
1290 3 113.551747 -435.678103 54.967784 1.800000 1289
