# Supplementary material for: Adaptations during Maturation in an Identified Honeybee Interneuron Responsive to Waggle Dance Vibration Signals
Source: eNeuro. 2019 Sep 5;6(5):ENEURO.0454-18.2019. doi: 10.1523/ENEURO.0454-18.2019 (PMC6731536; doi:10.1523/ENEURO.0454-18.2019)
Supplement: Extended Data 1 — This ZIP file contains all the code used to generate the results of this publication. The code is organized into two folders: (1) GJEphys-master, which contains code for analyzing and plotting electrophysiology data and (2) GJMorph-master, which contains code for analyzing morphology data. Download Extended Data 1, ZIP file. [file sup_enu-eN-NWR-0454-18-s02.zip › Reg-MaxS-1.1/TestFiles/HSN-fluoro01.CNGNoiseStd1RandTrans4.swc]

#  SWC to SWC conversion from L-Measure. Sridevi Polavaram: spolavar@gmu.edu
#  Original fileName:/cng_repository/Soumya/LM_Automated_Testing_Enviornment/Test_Lm3.7.2_11022011_SG_Linux_NMOConv8/TestResults/LoadTest/test_52/HSN-fluoro01.CNG.swc
# 
#  Original file HSN-fluoro01.swc edited using StdSwc version 1.31 on 5/31/11.
#  Irregularities and fixes documented in HSN-fluoro01.swc.std.  See StdSwc1.31.doc for more information.
# 
#  HSN neuron (lobula place tangential cells, LPTC) from Calliphora vicina
#  identification by response properties, in vivo Alexa injection, 2-photon-microscopy imaging, x63 objective, multiple image tiles
#  reconstructed and processed with Matlab and the TREES toolbox http://www.treestoolbox.org
#  scaling 1:1:1 um
#   Max Planck Institute of Neurobiology, Martinsried, Germany
#   Systems and Computational Neuroscience, Alexander Borst
#   published in "The morphological identity of insect dendrites" Cuntz H, Forstner F, Haag J, Borst A. PMID 19112481
#  SCALE 1.0 1.0 1.0 
# 
1 1 -6.321 54.188 -36.602 6.912 -1
2 1 -9.846 46.863 -37.127 6.912 1
3 1 -6.806 60.179 -34.943 6.912 1
4 3 -27.261 36.358 -32.917 2.100 1
5 3 -42.263 27.181 -34.797 6.420 4
6 3 -49.852 20.197 -38.350 8.640 5
7 3 -68.341 13.224 -41.152 13.312 6
8 3 -65.562 4.650 -41.228 15.974 7
9 3 -64.933 -4.171 -38.957 14.930 8
10 3 -56.225 -7.352 -36.163 8.294 9
11 3 -10.229 61.759 -34.587 6.912 1
12 3 -20.424 77.050 -38.307 6.221 11
13 3 -22.166 95.029 -34.650 7.560 12
14 3 -24.768 106.834 -33.507 6.300 13
15 3 -29.068 130.670 -36.204 8.294 14
16 3 -12.898 147.729 -31.030 8.280 15
17 3 -5.168 156.793 -29.346 9.331 16
18 3 -36.104 168.323 -23.795 1.800 17
19 3 -32.497 168.939 -23.985 1.500 18
20 3 -47.065 165.107 -24.774 0.900 19
21 3 -48.211 162.716 -24.361 1.200 20
22 3 -46.190 174.933 -24.160 1.500 19
23 3 -51.700 180.762 -18.945 1.500 22
24 3 -42.043 183.246 -20.610 0.900 23
25 3 -36.933 183.476 -25.822 0.750 24
26 3 -35.526 182.781 -19.221 0.750 25
27 3 -61.048 180.989 -13.384 1.500 23
28 3 -64.904 177.505 -20.043 0.720 27
29 3 -71.876 175.972 -23.688 0.600 28
30 3 -58.014 185.280 -18.068 1.500 27
31 3 -79.678 195.570 -20.780 1.500 30
32 3 -81.212 197.161 -17.977 2.100 31
33 3 -99.054 195.242 -22.990 1.500 32
34 3 -106.150 196.758 -24.117 1.500 33
35 3 -110.493 194.554 -23.682 1.440 34
36 3 -129.520 192.429 -23.555 0.675 35
37 3 -143.157 193.645 -18.082 0.750 36
38 3 -150.624 192.770 -11.918 1.080 37
39 3 -127.419 185.827 -22.680 1.500 35
40 3 -135.421 181.064 -18.605 0.900 39
41 3 -141.355 176.013 -13.433 1.200 40
42 3 -91.288 202.049 -23.366 2.100 32
43 3 -90.727 207.344 -27.019 1.500 42
44 3 -107.220 212.777 -24.826 1.800 43
45 3 -103.552 225.872 -19.737 1.080 44
46 3 -115.722 214.189 -20.610 1.800 44
47 3 -126.643 215.415 -17.282 1.500 46
48 3 -135.941 219.725 -12.012 1.500 47
49 3 -146.176 223.868 -8.185 1.800 48
50 3 -136.482 233.034 -5.019 1.440 49
51 3 -164.976 227.657 -6.139 1.200 49
52 3 -176.179 229.264 -3.009 1.690 51
53 3 -182.408 224.431 2.773 1.012 52
54 3 -188.068 224.593 3.031 0.768 53
55 3 -192.085 221.613 1.551 1.440 54
56 3 -193.971 233.291 3.096 1.125 52
57 3 -209.525 234.226 6.513 0.750 56
58 3 -214.351 234.590 7.563 0.720 57
59 3 -210.137 234.383 9.435 0.750 58
60 3 -213.388 233.490 8.631 0.720 58
61 3 -230.621 236.589 3.273 0.600 60
62 3 -218.443 231.402 5.783 0.600 60
63 3 -152.419 218.055 -9.127 1.800 48
64 3 -156.841 215.825 -4.211 1.843 63
65 3 -166.408 215.322 -1.676 1.728 64
66 3 -179.426 212.311 0.926 1.500 65
67 3 -182.559 212.213 6.453 1.800 66
68 3 -187.665 208.629 11.040 1.500 67
69 3 -185.822 209.673 5.647 1.500 68
70 3 -193.805 208.151 5.921 1.800 69
71 3 -193.223 205.987 7.636 1.500 70
72 3 -196.749 205.131 7.587 1.680 71
73 3 -196.989 202.353 7.912 1.500 72
74 3 -200.613 202.263 5.601 1.800 73
75 3 -205.812 201.360 5.204 0.750 74
76 3 -0.714 165.367 -22.122 9.331 17
77 3 24.529 161.880 -24.500 1.080 76
78 3 36.792 158.234 -22.234 1.440 77
79 3 40.039 150.008 -26.594 1.500 78
80 3 44.618 145.624 -26.703 1.500 79
81 3 52.943 147.835 -27.365 1.500 80
82 3 59.401 146.908 -26.855 1.500 81
83 3 63.545 147.826 -25.513 1.500 82
84 3 64.098 149.409 -24.172 1.200 83
85 3 66.544 147.196 -25.115 1.500 84
86 3 71.253 145.138 -23.301 1.500 85
87 3 50.716 145.353 -23.552 1.500 80
88 3 48.308 142.616 -24.212 1.200 87
89 3 33.157 140.704 -26.908 1.500 88
90 3 27.795 130.623 -25.981 1.344 89
91 3 25.336 142.048 -28.877 1.500 89
92 3 52.323 142.685 -23.312 1.200 88
93 3 57.611 138.453 -22.994 1.200 92
94 3 57.618 135.519 -23.036 1.500 93
95 3 57.497 131.666 -24.840 1.500 94
96 3 52.013 132.089 -23.788 1.500 95
97 3 47.769 130.176 -27.828 1.800 96
98 3 45.251 128.804 -25.662 1.500 97
99 3 44.264 125.398 -24.556 1.200 98
100 3 40.780 124.749 -26.922 1.800 99
101 3 38.813 120.811 -25.715 1.500 100
102 3 32.725 119.114 -28.909 1.440 101
103 3 -1.255 168.354 -20.652 9.331 76
104 3 10.813 178.014 -25.336 9.331 103
105 3 0.260 193.699 -26.636 6.480 104
106 3 -20.648 193.278 -23.194 0.759 105
107 3 -7.957 198.819 -24.220 6.480 105
108 3 6.683 200.250 -23.964 0.720 107
109 3 -12.007 204.628 -20.461 6.480 107
110 3 7.689 207.272 -24.371 1.200 109
111 3 -18.225 209.283 -18.757 5.700 109
112 3 -36.206 209.306 -20.445 1.536 111
113 3 -15.719 212.516 -24.069 5.700 111
114 3 -17.005 219.216 -23.869 5.760 113
115 3 -15.432 223.846 -25.601 5.400 114
116 3 -2.910 228.130 -24.834 1.200 115
117 3 8.276 229.800 -22.896 0.750 116
118 3 16.363 231.728 -24.150 0.720 117
119 3 5.222 236.024 -23.920 1.008 117
120 3 11.110 236.024 -23.022 0.720 119
121 3 -14.823 227.658 -29.000 5.400 115
122 3 -44.988 228.949 -33.579 1.350 121
123 3 -55.222 229.661 -30.330 1.920 122
124 3 -17.356 231.397 -28.218 5.400 121
125 3 -25.286 237.789 -29.560 6.120 124
126 3 -16.987 247.270 -24.417 1.125 125
127 3 -8.964 248.411 -21.999 0.750 126
128 3 -4.756 248.381 -22.603 0.750 127
129 3 1.693 247.102 -20.330 0.750 128
130 3 -32.293 241.463 -29.348 6.120 125
131 3 -54.575 244.121 -20.915 3.960 130
132 3 -75.781 253.054 -18.012 3.650 131
133 3 -91.539 260.456 -12.439 4.080 132
134 3 -115.454 256.860 -12.289 1.215 133
135 3 -135.495 258.555 -6.263 1.382 134
136 3 -145.755 257.331 -4.476 1.500 135
137 3 -111.603 270.440 -13.941 4.080 133
138 3 -116.677 273.142 -8.218 3.600 137
139 3 -141.750 265.016 -4.665 0.450 138
140 3 -125.183 282.856 -4.742 3.600 138
141 3 -155.453 279.491 -1.845 1.440 140
142 3 -129.970 283.930 -1.482 3.600 140
143 3 -125.486 288.454 4.286 1.200 142
144 3 -139.964 287.306 2.302 3.600 142
145 3 -148.391 287.333 8.531 2.700 144
146 3 -158.692 287.630 8.384 1.800 145
147 3 -163.554 288.656 13.535 1.500 146
148 3 -170.107 289.249 16.365 1.800 147
149 3 -175.711 290.040 18.075 1.500 148
150 3 -179.151 292.486 17.797 1.500 149
151 3 -180.794 290.539 16.822 1.500 150
152 3 -186.534 294.663 15.633 1.382 151
153 3 -192.530 290.454 20.133 1.500 151
154 3 -200.071 294.302 25.581 1.080 153
155 3 -203.096 294.510 23.901 0.750 154
156 3 -200.849 292.775 22.835 1.500 153
157 3 -210.275 291.907 25.336 1.200 156
158 3 -220.935 293.738 23.985 1.800 157
159 3 -232.244 288.711 19.070 0.750 158
160 3 -232.393 297.686 20.374 1.536 158
161 3 -218.323 288.826 22.108 0.900 157
162 3 -221.098 286.063 22.486 0.750 161
163 3 -218.326 281.853 23.139 0.768 162
164 3 -143.799 288.165 8.867 3.600 144
165 3 -150.784 296.847 9.950 3.600 164
166 3 -141.737 302.423 11.146 1.080 165
167 3 -155.082 304.476 14.171 3.600 165
168 3 -160.720 305.392 19.459 3.456 167
169 3 -144.555 305.856 22.790 0.750 168
170 3 -158.823 305.733 22.066 3.456 168
171 3 -157.522 311.895 28.128 1.382 170
172 3 -153.534 318.634 23.815 1.500 171
173 3 -159.513 325.380 22.782 1.500 172
174 3 -158.088 326.231 27.085 1.344 173
175 3 -157.964 332.421 24.486 1.200 174
176 3 -161.987 331.019 28.010 1.800 175
177 3 -163.420 334.210 24.911 0.768 176
178 3 -147.408 316.255 27.110 1.500 171
179 3 -140.677 312.305 23.763 0.720 178
180 3 -141.766 317.651 26.130 1.500 178
181 3 -131.091 317.159 27.294 0.720 180
182 3 -141.911 319.575 25.492 1.500 180
183 3 -141.077 326.365 25.674 1.500 182
184 3 -143.980 328.087 26.852 1.344 183
185 3 -131.327 327.385 25.353 0.750 184
186 3 -159.582 307.361 17.118 3.456 170
187 3 -164.389 311.209 19.160 3.600 186
188 3 -183.355 311.568 23.417 0.900 187
189 3 -201.647 314.131 26.608 0.750 188
190 3 -202.664 314.491 26.131 1.200 189
191 3 -207.240 315.931 28.825 1.500 190
192 3 -206.657 318.925 26.587 1.200 191
193 3 -210.715 319.770 26.755 1.659 192
194 3 -204.829 314.557 25.364 1.200 190
195 3 -209.201 308.671 25.285 1.168 194
196 3 -219.189 306.977 27.261 0.750 195
197 3 -219.481 313.234 23.352 1.200 194
198 3 -232.399 315.118 21.760 1.200 197
199 3 -179.582 316.858 18.978 3.600 187
200 3 -183.098 324.364 23.330 3.000 199
201 3 -181.732 330.910 25.392 1.500 200
202 3 -181.186 336.059 34.373 1.800 201
203 3 -182.453 339.201 32.324 1.680 202
204 3 -191.055 346.329 28.260 1.536 203
205 3 -200.453 359.635 26.695 1.920 204
206 3 -201.518 364.825 21.826 1.800 205
207 3 -205.662 365.221 16.708 1.680 206
208 3 -203.564 368.009 13.209 1.500 207
209 3 -200.451 373.424 10.034 1.500 208
210 3 -198.474 376.171 13.447 1.500 209
211 3 -204.038 378.647 10.476 1.200 210
212 3 -207.439 375.942 10.666 1.500 211
213 3 -213.768 374.323 8.679 1.215 212
214 3 -182.536 323.704 29.750 3.000 200
215 3 -205.205 325.240 25.680 0.675 214
216 3 -186.100 324.867 24.306 3.000 214
217 3 -201.429 331.804 23.984 2.592 216
218 3 -221.212 332.932 29.204 1.475 217
219 3 -237.424 335.552 30.793 1.500 218
220 3 -244.431 336.344 34.127 1.500 219
221 3 -241.562 333.888 30.549 1.352 219
222 3 -239.812 329.762 32.033 1.440 221
223 3 -201.465 335.789 21.906 2.592 217
224 3 -211.352 338.762 25.355 2.880 223
225 3 -230.412 342.285 27.814 2.100 224
226 3 -233.685 343.246 29.884 1.500 225
227 3 -233.731 342.100 32.984 1.500 226
228 3 -242.152 343.474 32.314 1.500 227
229 3 -244.371 346.926 27.607 1.536 228
230 3 -247.924 347.552 27.687 1.327 229
231 3 -264.538 339.844 30.608 1.440 230
232 3 -260.807 349.806 33.209 1.344 230
233 3 -277.939 350.469 34.011 1.500 232
234 3 -284.243 349.188 39.303 1.659 233
235 3 -296.093 353.942 42.466 1.613 234
236 3 -302.879 355.620 45.797 1.500 235
237 3 -315.497 358.415 48.939 1.500 236
238 3 -323.654 358.983 55.161 1.200 237
239 3 -320.821 360.658 58.462 1.500 238
240 3 -218.067 340.242 29.830 2.880 224
241 3 -231.996 346.516 28.120 2.592 240
242 3 -239.838 355.393 32.639 2.322 241
243 3 -242.492 359.035 32.726 2.074 242
244 3 -256.476 360.003 35.893 0.675 243
245 3 -264.937 359.750 40.281 0.750 244
246 3 -272.997 359.158 43.267 1.125 245
247 3 -277.343 358.860 47.780 0.600 246
248 3 -282.221 359.819 50.748 0.750 247
249 3 -286.343 361.800 55.626 0.600 248
250 3 -294.377 361.314 58.134 0.750 248
251 3 -247.597 365.874 35.704 2.074 243
252 3 -239.179 373.099 32.490 0.768 251
253 3 -231.131 375.134 29.582 0.720 252
254 3 -251.276 377.965 32.582 1.800 251
255 3 -246.372 378.648 30.231 1.800 254
256 3 -231.913 380.674 24.325 0.750 255
257 3 -243.584 384.124 23.729 1.500 255
258 3 -232.681 384.793 20.862 1.800 257
259 3 -238.199 384.987 18.249 1.500 258
260 3 -232.037 388.537 12.603 1.800 259
261 3 -232.187 389.464 10.263 2.100 260
262 3 -236.857 391.485 7.421 1.500 261
263 3 -242.338 390.683 1.111 1.500 262
264 3 -250.192 392.186 -3.583 1.500 263
265 3 -255.723 390.299 -0.711 1.500 264
266 3 -260.879 391.609 -4.807 1.200 265
267 3 -262.071 394.815 -8.729 1.440 266
268 3 -254.750 376.374 28.624 1.800 254
269 3 -251.890 377.184 23.959 1.475 268
270 3 -253.432 378.194 19.883 1.296 269
271 3 -254.549 375.843 15.695 1.500 270
272 3 -255.621 374.746 11.915 1.200 271
273 3 -258.317 375.678 10.093 1.500 272
274 3 -266.005 376.049 7.506 1.500 273
275 3 -260.270 380.706 16.758 1.500 270
276 3 -265.993 385.756 13.822 1.500 275
277 3 -271.029 381.455 12.767 1.500 275
278 3 -273.539 382.222 9.892 1.500 277
279 3 -278.755 381.371 3.336 1.536 278
280 3 -287.349 379.822 6.965 1.500 279
281 3 -307.925 381.217 6.092 1.200 280
282 3 -314.863 381.656 6.685 1.536 281
283 3 -32.167 252.096 -20.612 3.960 130
284 3 -34.613 264.585 -16.257 4.666 283
285 3 -30.798 266.560 -11.794 0.672 284
286 3 -31.542 267.446 -13.106 0.759 285
287 3 -29.367 265.138 -2.838 0.750 286
288 3 -34.899 267.445 -1.906 0.300 287
289 3 -27.137 262.851 -0.762 0.750 287
290 3 -42.481 267.326 -10.395 4.666 284
291 3 -42.851 270.062 -8.017 4.800 290
292 3 -56.617 275.392 -4.572 1.215 291
293 3 -61.371 277.292 -1.320 1.500 292
294 3 -74.333 278.322 3.632 1.500 293
295 3 -84.066 281.118 5.629 1.800 294
296 3 -88.344 286.984 11.389 1.800 295
297 3 -101.374 295.802 12.139 2.100 296
298 3 -113.338 304.347 17.849 1.800 297
299 3 -114.602 311.979 23.451 1.500 298
300 3 -110.115 318.290 27.062 1.500 299
301 3 -110.555 318.574 31.633 1.536 300
302 3 -45.122 281.804 -3.270 4.800 291
303 3 -36.422 282.549 -0.072 0.600 302
304 3 -34.243 281.034 4.909 0.675 303
305 3 -34.244 277.022 7.895 0.691 304
306 3 -26.183 275.338 15.098 0.675 305
307 3 -46.817 290.325 -0.813 4.800 302
308 3 -49.789 291.026 6.013 6.300 307
309 3 -36.459 290.270 7.241 1.200 308
310 3 -46.383 292.594 10.207 6.300 308
311 3 -35.799 302.453 12.104 2.074 310
312 3 -32.967 307.219 16.650 1.800 311
313 3 -26.078 306.752 22.762 1.500 312
314 3 -23.465 305.852 24.462 1.613 313
315 3 -19.326 304.892 25.317 1.536 314
316 3 -13.811 302.888 28.195 1.440 315
317 3 -33.075 305.516 22.297 1.800 312
318 3 -29.779 309.145 25.898 1.800 317
319 3 -24.107 311.415 26.421 1.500 318
320 3 -23.318 312.586 25.691 1.500 319
321 3 -20.298 316.294 26.353 1.800 320
322 3 -22.443 316.036 25.311 1.500 321
323 3 -12.972 318.849 29.042 1.500 322
324 3 -15.137 321.360 27.164 1.500 323
325 3 -13.024 322.684 30.184 1.500 324
326 3 -11.624 326.532 27.263 1.037 325
327 3 -9.531 326.801 30.308 0.720 326
328 3 -7.260 326.451 29.783 1.200 327
329 3 -5.235 328.007 26.034 1.500 328
330 3 -51.079 296.756 10.427 6.300 310
331 3 -71.224 297.837 15.198 1.344 330
332 3 -58.107 300.927 18.160 6.300 330
333 3 -52.705 302.026 13.186 6.300 332
334 3 -72.339 303.336 17.162 0.675 333
335 3 -82.424 302.954 21.312 0.750 334
336 3 -57.532 308.342 17.480 6.300 333
337 3 -55.838 312.653 20.442 6.900 336
338 3 -72.645 322.231 21.768 3.600 337
339 3 -89.578 320.347 24.343 0.720 338
340 3 -87.025 319.046 30.434 0.750 339
341 3 -95.683 316.794 28.430 0.750 340
342 3 -94.737 308.443 26.011 0.720 341
343 3 -85.687 309.607 22.816 0.750 342
344 3 -77.544 323.761 27.416 3.600 338
345 3 -76.608 325.304 23.427 3.600 344
346 3 -79.411 330.637 28.040 1.352 345
347 3 -86.550 330.701 30.126 1.500 346
348 3 -73.886 332.421 30.573 0.720 347
349 3 -80.382 332.123 34.288 1.500 347
350 3 -82.566 335.755 33.956 1.200 349
351 3 -83.967 339.846 30.987 1.500 350
352 3 -87.392 341.293 31.549 1.800 351
353 3 -88.608 342.483 36.130 1.500 352
354 3 -81.378 343.389 31.469 1.200 353
355 3 -82.879 341.933 35.512 0.720 354
356 3 -91.841 343.526 34.035 1.500 353
357 3 -88.149 345.313 29.994 1.500 356
358 3 -94.869 346.679 30.984 1.500 357
359 3 -86.218 350.759 30.004 1.500 358
360 3 -87.248 347.581 32.199 1.800 359
361 3 -83.375 350.003 33.505 1.500 360
362 3 -96.617 349.606 30.399 1.200 358
363 3 -99.300 350.301 32.722 1.440 362
364 3 -95.822 352.638 33.460 1.500 363
365 3 -99.253 356.534 32.670 0.750 364
366 3 -86.579 327.332 24.952 3.600 345
367 3 -96.470 327.599 30.964 0.911 366
368 3 -100.066 325.197 29.849 1.200 367
369 3 -94.128 323.828 30.348 0.720 368
370 3 -94.017 333.199 26.027 3.600 366
371 3 -105.826 329.285 30.685 0.506 370
372 3 -105.451 330.645 29.301 0.720 371
373 3 -108.296 330.009 30.235 0.720 372
374 3 -109.969 326.133 27.257 0.672 373
375 3 -98.427 335.426 28.933 3.600 370
376 3 -115.125 338.509 34.216 3.000 375
377 3 -122.360 340.369 27.832 1.152 376
378 3 -129.294 340.294 26.272 1.125 377
379 3 -112.353 342.993 31.630 3.000 376
380 3 -115.517 344.245 31.663 2.520 379
381 3 -118.750 344.591 25.978 0.675 380
382 3 -130.686 347.102 21.264 0.720 381
383 3 -118.989 345.407 34.464 2.520 380
384 3 -125.645 345.261 34.331 1.536 383
385 3 -128.796 346.658 36.543 1.500 384
386 3 -127.548 350.656 36.108 1.500 385
387 3 -131.827 352.982 33.274 1.416 386
388 3 -141.629 351.688 38.068 0.720 387
389 3 -147.842 354.672 35.639 0.750 388
390 3 -158.991 356.052 35.828 0.750 389
391 3 -177.301 360.434 34.052 0.750 390
392 3 -137.176 353.993 36.654 1.500 387
393 3 -137.711 353.918 35.331 1.200 392
394 3 -139.665 357.744 36.142 1.200 393
395 3 -146.395 357.322 32.662 1.200 394
396 3 -150.238 360.712 31.694 1.500 395
397 3 -153.532 363.053 30.237 1.500 396
398 3 -156.575 363.356 29.681 1.800 397
399 3 -158.599 365.484 29.053 1.200 398
400 3 -170.030 364.507 24.900 1.200 399
401 3 -123.382 354.407 33.912 2.520 383
402 3 -130.482 364.676 30.363 2.520 401
403 3 -132.780 364.691 25.257 2.520 402
404 3 -130.108 363.727 31.015 1.382 403
405 3 -122.898 372.904 34.933 0.720 404
406 3 -113.660 368.795 34.789 1.125 404
407 3 -132.242 368.564 24.075 2.520 403
408 3 -145.362 369.690 19.527 0.540 407
409 3 -154.672 374.144 24.610 0.720 408
410 3 -163.172 377.006 27.166 0.562 409
411 3 -172.903 371.896 27.080 0.750 409
412 3 -177.717 370.121 32.853 0.750 411
413 3 -177.613 371.692 28.641 0.750 412
414 3 -141.161 371.808 20.614 2.520 407
415 3 -141.823 374.529 17.118 2.100 414
416 3 -140.406 381.679 22.010 0.900 415
417 3 -143.997 377.218 13.214 2.100 415
418 3 -160.653 380.028 11.173 0.600 417
419 3 -171.884 381.239 14.341 0.720 418
420 3 -176.150 381.877 16.357 0.720 419
421 3 -200.200 381.074 22.367 0.720 420
422 3 -177.909 380.457 17.364 0.750 419
423 3 -184.067 377.514 21.093 0.600 422
424 3 -195.030 375.719 26.183 0.768 423
425 3 -153.732 381.064 14.071 2.100 417
426 3 -146.773 380.756 10.606 2.100 425
427 3 -143.464 385.349 12.283 0.400 426
428 3 -154.833 384.962 9.011 2.100 426
429 3 -171.205 385.732 13.837 0.900 428
430 3 -184.475 386.109 18.597 0.672 429
431 3 -201.972 385.757 22.560 0.720 430
432 3 -163.449 391.896 14.304 2.074 428
433 3 -163.313 394.631 11.367 0.720 432
434 3 -171.793 392.917 7.096 1.200 433
435 3 -148.952 394.284 12.423 1.500 432
436 3 -154.997 397.486 15.944 1.500 435
437 3 -151.146 389.729 15.920 0.746 435
438 3 -148.033 393.418 15.928 1.200 437
439 3 -149.733 392.055 18.046 1.200 438
440 3 -142.894 392.089 17.474 1.200 439
441 3 -54.216 321.400 28.351 4.800 337
442 3 -37.817 324.291 30.005 1.382 441
443 3 -50.921 324.116 28.829 4.800 441
444 3 -58.017 327.759 34.415 5.040 443
445 3 -43.981 327.605 37.255 1.080 444
446 3 -35.020 324.523 35.692 1.500 445
447 3 -29.526 326.570 32.057 1.800 446
448 3 -50.988 334.085 33.029 5.040 444
449 3 -38.022 332.863 34.901 1.800 448
450 3 -31.584 334.878 33.599 0.750 449
451 3 -29.080 338.019 34.581 1.800 449
452 3 -23.918 342.181 33.888 1.500 451
453 3 -15.230 344.766 30.805 1.800 452
454 3 -20.757 338.312 30.999 0.750 451
455 3 -17.602 338.550 30.541 0.600 454
456 3 -14.126 335.477 34.365 0.750 455
457 3 -52.446 339.101 34.106 4.320 448
458 3 -60.557 336.938 34.024 0.600 457
459 3 -61.315 343.435 38.649 4.320 457
460 3 -66.919 347.452 34.340 0.750 459
461 3 -56.532 345.241 35.569 4.320 459
462 3 -44.931 348.769 30.984 1.500 461
463 3 -46.197 350.008 32.080 1.500 462
464 3 -43.049 352.851 32.003 1.500 463
465 3 -40.923 352.316 36.184 1.200 464
466 3 -57.662 351.781 38.513 3.960 461
467 3 -67.114 352.968 34.191 0.691 466
468 3 -72.601 354.822 36.227 0.750 467
469 3 -79.091 358.020 32.514 0.600 468
470 3 -79.030 357.945 31.845 0.720 469
471 3 -85.778 360.693 33.126 0.720 470
472 3 -92.928 360.604 30.369 0.768 471
473 3 -98.182 363.943 27.303 0.675 472
474 3 -103.873 363.090 24.923 0.750 473
475 3 -58.020 358.660 36.327 3.960 466
476 3 -49.241 366.437 31.641 1.344 475
477 3 -42.924 368.638 32.145 1.210 476
478 3 -40.268 369.954 33.587 1.440 477
479 3 -36.053 374.369 32.572 1.728 478
480 3 -33.905 374.365 33.418 1.680 479
481 3 -30.120 374.229 37.196 1.500 480
482 3 -59.950 360.258 36.278 3.960 475
483 3 -63.274 361.255 31.065 2.400 482
484 3 -59.681 367.447 30.010 1.800 483
485 3 -47.561 375.333 28.639 2.100 484
486 3 -46.428 377.908 25.804 1.800 485
487 3 -48.635 384.611 23.231 0.672 486
488 3 -54.341 384.528 20.798 0.600 487
489 3 -40.764 384.468 25.200 1.800 486
490 3 -37.404 384.895 25.867 2.100 489
491 3 -30.244 386.550 25.398 2.100 490
492 3 -34.669 387.117 25.472 1.800 491
493 3 -32.141 387.463 25.761 1.800 492
494 3 -26.258 389.167 26.556 1.800 493
495 3 -32.084 394.296 22.155 0.750 494
496 3 -33.392 398.621 18.516 0.720 495
497 3 -18.363 392.140 24.446 1.200 494
498 3 -14.090 394.329 22.592 0.750 497
499 3 -68.552 365.108 30.903 2.400 483
500 3 -75.243 375.966 26.455 2.160 499
501 3 -65.113 380.133 26.486 0.720 500
502 3 -75.734 383.603 22.043 2.100 500
503 3 -76.430 387.881 21.437 2.100 502
504 3 -70.943 391.197 18.405 1.800 503
505 3 -65.577 390.407 18.568 1.800 504
506 3 -59.653 397.872 16.608 1.500 505
507 3 -82.678 391.860 15.431 1.500 503
508 3 -91.065 389.751 13.367 0.600 507
509 3 -85.129 392.081 12.993 1.500 507
510 3 -92.176 394.128 13.137 0.750 509
511 3 -86.380 395.457 10.954 0.768 509
512 3 -83.239 397.616 11.718 1.125 511
513 3 -81.079 397.020 13.758 0.750 512
514 3 -76.025 368.646 29.503 1.800 499
515 3 -91.763 368.332 34.974 0.600 514
516 3 -79.430 369.698 27.970 1.800 514
517 3 -87.994 373.109 28.608 2.100 516
518 3 -90.983 377.192 23.866 1.800 517
519 3 -88.820 381.321 23.593 0.720 518
520 3 -96.326 378.146 22.604 1.800 518
521 3 -106.642 372.706 27.028 0.450 520
522 3 -100.407 377.638 24.368 1.800 520
523 3 -117.246 379.195 27.737 0.750 522
524 3 -105.241 381.282 18.637 1.800 522
525 3 -100.306 384.571 24.634 0.400 524
526 3 -104.546 380.522 21.641 1.800 524
527 3 -108.732 383.537 19.345 0.750 526
528 3 -118.948 381.634 19.857 0.300 527
529 3 -123.723 384.128 22.325 0.750 527
530 3 -129.722 387.603 24.451 0.750 529
531 3 -131.848 388.086 22.093 0.750 530
532 3 -131.074 386.929 25.298 1.200 531
533 3 -133.628 389.552 22.926 1.200 532
534 3 -140.371 390.296 22.802 0.720 533
535 3 -142.958 391.567 22.793 0.900 534
536 3 -110.194 386.499 20.605 1.500 526
537 3 -105.499 386.652 16.080 1.500 536
538 3 -116.106 387.654 19.890 0.672 537
539 3 -125.399 391.945 16.420 0.720 538
540 3 -126.963 394.487 18.000 0.720 539
541 3 -109.093 388.898 19.707 1.500 537
542 3 -115.844 393.859 17.592 1.500 541
543 3 -116.295 397.413 13.735 1.500 542
544 3 -114.154 399.715 8.163 1.382 543
545 3 -103.154 401.058 5.537 1.200 544
546 3 -101.904 399.012 6.935 1.200 545
547 3 -92.473 400.854 5.715 1.500 546
548 3 -90.717 399.772 5.830 1.500 547
549 3 -107.877 401.018 0.465 1.500 545
550 3 -107.843 402.105 0.867 1.125 549
551 3 -110.995 404.293 0.498 0.720 550
552 3 -115.944 402.472 -1.233 0.691 551
553 3 20.164 182.068 -27.746 10.451 104
554 3 48.791 173.820 -30.556 1.296 553
555 3 55.007 174.821 -26.331 1.500 554
556 3 45.229 173.910 -25.838 1.500 554
557 3 54.940 167.070 -25.194 1.500 556
558 3 62.053 166.641 -24.171 1.800 557
559 3 63.628 164.647 -24.461 1.500 558
560 3 74.460 166.947 -23.540 1.680 559
561 3 78.686 165.799 -23.122 1.440 560
562 3 65.288 161.765 -23.169 1.500 559
563 3 73.424 160.517 -21.980 1.500 562
564 3 76.801 157.505 -17.282 1.382 563
565 3 83.131 154.991 -18.576 1.382 564
566 3 89.169 157.483 -20.360 1.200 565
567 3 89.390 163.086 -27.418 0.300 566
568 3 97.280 158.441 -27.256 1.500 566
569 3 100.265 161.565 -27.553 1.500 568
570 3 103.018 159.443 -26.408 1.500 569
571 3 112.235 159.119 -25.519 1.500 570
572 3 99.598 149.030 -20.073 1.440 565
573 3 94.441 146.700 -26.308 0.750 572
574 3 89.256 144.644 -28.553 0.750 573
575 3 85.234 146.290 -28.860 0.768 573
576 3 106.566 146.563 -26.192 1.215 572
577 3 110.027 144.771 -23.663 1.200 576
578 3 117.620 144.287 -24.108 1.500 577
579 3 119.708 145.260 -23.728 1.500 578
580 3 119.485 142.327 -20.594 1.800 579
581 3 109.435 141.384 -24.909 1.012 580
582 3 120.450 134.819 -22.637 1.728 580
583 3 38.529 192.316 -21.540 10.451 553
584 3 69.164 189.993 -24.137 1.500 583
585 3 69.073 180.612 -23.343 0.750 584
586 3 74.344 190.055 -26.950 1.500 584
587 3 85.303 196.828 -28.120 0.720 586
588 3 72.553 190.699 -27.189 1.500 586
589 3 91.814 185.985 -29.128 1.680 588
590 3 86.787 183.559 -22.623 1.800 589
591 3 93.756 183.183 -28.755 1.597 590
592 3 83.843 179.772 -26.497 0.750 591
593 3 100.812 185.426 -24.084 1.800 590
594 3 98.350 194.234 -22.872 0.562 593
595 3 108.097 183.420 -21.358 1.800 593
596 3 114.478 185.821 -25.718 2.100 595
597 3 108.532 182.388 -24.969 1.382 596
598 3 100.023 178.338 -24.993 1.344 597
599 3 108.547 178.488 -21.869 0.750 597
600 3 106.910 177.661 -23.600 1.500 599
601 3 105.525 174.448 -23.170 1.200 600
602 3 105.249 173.179 -23.617 1.200 601
603 3 115.105 181.769 -22.044 2.100 596
604 3 119.561 184.520 -23.157 1.800 603
605 3 120.276 175.785 -25.365 1.200 604
606 3 120.753 175.121 -22.974 1.200 605
607 3 120.123 174.091 -24.720 1.500 606
608 3 119.648 171.430 -22.855 1.500 607
609 3 119.859 167.548 -24.672 1.200 608
610 3 120.332 169.298 -26.583 1.500 609
611 3 122.915 182.610 -17.988 2.100 604
612 3 120.992 188.793 -19.182 0.675 611
613 3 128.168 182.214 -16.408 1.800 611
614 3 132.920 180.671 -12.871 2.400 613
615 3 145.763 173.309 -18.136 1.500 614
616 3 143.697 170.647 -15.169 1.500 615
617 3 148.701 166.588 -17.297 1.800 616
618 3 148.903 168.102 -16.815 1.200 617
619 3 154.592 164.060 -14.115 1.500 618
620 3 166.364 162.290 -15.360 1.800 619
621 3 172.441 160.712 -14.721 1.500 620
622 3 179.331 160.181 -11.418 1.500 621
623 3 185.667 157.729 -11.094 1.500 622
624 3 192.653 156.824 -9.241 1.800 623
625 3 197.059 148.819 -5.561 1.500 624
626 3 148.934 162.863 -23.040 1.500 617
627 3 135.502 161.691 -22.176 1.500 626
628 3 132.435 157.731 -24.906 1.800 627
629 3 130.773 156.303 -26.723 1.500 628
630 3 134.617 152.574 -23.091 2.100 629
631 3 139.941 147.443 -22.956 1.800 630
632 3 142.426 147.510 -22.217 1.500 631
633 3 146.685 144.002 -22.068 1.500 632
634 3 144.212 139.151 -21.312 1.080 633
635 3 148.706 143.586 -21.859 1.500 633
636 3 150.729 141.137 -20.278 1.500 635
637 3 150.835 184.435 -14.660 1.800 614
638 3 152.743 182.957 -10.201 1.800 637
639 3 159.151 182.255 -8.534 2.400 638
640 3 158.433 182.027 -16.159 1.500 639
641 3 166.062 180.228 -11.222 0.720 640
642 3 173.220 176.499 -11.152 0.750 641
643 3 183.856 173.410 -6.152 0.600 642
644 3 191.563 173.653 -3.528 0.720 643
645 3 199.090 171.719 -5.685 0.720 644
646 3 158.940 184.911 -9.480 1.500 640
647 3 166.019 184.225 -13.100 1.800 646
648 3 165.708 191.674 -15.287 0.675 647
649 3 161.439 193.094 -14.936 0.600 648
650 3 160.795 195.545 -14.962 0.750 649
651 3 152.924 198.759 -19.554 0.750 650
652 3 162.006 185.543 -10.514 1.800 647
653 3 166.443 185.188 -7.301 1.500 652
654 3 173.385 185.516 -7.574 2.100 653
655 3 181.360 187.791 -9.665 1.500 654
656 3 182.469 187.169 -6.504 1.500 655
657 3 191.926 187.955 -2.746 1.500 656
658 3 195.367 186.138 -3.904 1.200 657
659 3 198.045 185.644 -4.148 1.500 658
660 3 209.272 186.210 1.356 1.800 659
661 3 213.266 187.324 -0.161 1.200 660
662 3 213.238 185.106 2.046 1.500 661
663 3 56.500 208.729 -24.953 8.640 583
664 3 37.906 211.967 -23.891 1.200 663
665 3 32.083 216.943 -24.570 0.750 664
666 3 26.163 218.924 -26.737 0.720 665
667 3 22.141 221.368 -28.290 0.750 666
668 3 58.060 209.334 -17.318 8.640 663
669 3 60.705 210.730 -23.530 8.640 668
670 3 82.366 206.209 -26.359 0.750 669
671 3 85.679 204.692 -26.404 1.125 670
672 3 64.154 219.190 -22.479 8.640 669
673 3 66.708 223.037 -22.958 9.504 672
674 3 91.724 219.297 -22.241 1.440 673
675 3 107.295 211.091 -22.896 1.500 674
676 3 109.201 207.345 -23.923 1.500 675
677 3 117.957 204.202 -20.526 1.500 676
678 3 116.943 203.549 -20.498 1.500 677
679 3 121.693 200.051 -21.352 1.500 678
680 3 125.464 199.530 -17.794 1.500 679
681 3 111.490 213.827 -21.614 1.440 675
682 3 124.338 211.937 -20.028 0.750 681
683 3 136.182 210.868 -19.183 0.750 682
684 3 142.128 211.093 -17.668 1.080 683
685 3 144.269 209.891 -15.386 0.675 684
686 3 150.399 209.879 -17.111 0.750 685
687 3 154.199 209.103 -15.226 0.691 686
688 3 65.811 230.100 -17.683 9.504 673
689 3 91.914 229.135 -20.931 2.400 688
690 3 101.475 231.650 -24.979 3.000 689
691 3 104.542 223.869 -17.914 1.215 690
692 3 107.099 223.207 -18.231 1.500 691
693 3 108.959 222.616 -16.969 1.500 692
694 3 108.836 231.012 -18.279 3.000 690
695 3 107.246 231.002 -18.481 2.700 694
696 3 119.384 227.838 -17.004 0.750 695
697 3 120.025 226.387 -20.113 1.500 696
698 3 123.853 222.326 -15.948 0.750 697
699 3 122.762 222.716 -15.844 1.440 697
700 3 122.019 220.945 -19.121 1.440 699
701 3 124.688 220.228 -18.358 1.440 700
702 3 115.582 233.161 -15.029 2.400 695
703 3 117.478 234.404 -16.618 2.400 702
704 3 119.532 238.048 -15.047 3.000 703
705 3 123.138 242.130 -21.388 0.750 704
706 3 137.073 237.753 -20.119 2.400 704
707 3 144.066 235.646 -22.100 1.500 706
708 3 147.447 230.889 -22.572 1.500 707
709 3 147.221 227.870 -22.225 1.200 708
710 3 149.517 226.421 -21.978 1.382 709
711 3 148.316 241.751 -20.562 2.100 706
712 3 154.422 249.291 -17.665 1.500 711
713 3 158.377 248.736 -13.474 1.800 712
714 3 155.017 250.754 -13.251 1.800 713
715 3 162.302 251.196 -12.303 1.500 714
716 3 167.854 251.720 -9.032 1.800 715
717 3 175.090 254.580 -9.882 1.728 716
718 3 159.746 241.738 -17.414 1.800 711
719 3 163.725 238.720 -11.898 2.400 718
720 3 173.575 236.233 -16.377 2.100 719
721 3 169.447 231.981 -14.399 1.800 720
722 3 174.225 231.503 -12.288 1.500 721
723 3 176.683 228.818 -13.145 1.500 722
724 3 176.886 228.472 -12.820 1.500 723
725 3 167.868 225.401 -17.403 0.750 724
726 3 179.324 226.165 -11.222 1.500 724
727 3 177.474 223.475 -12.573 1.500 726
728 3 178.704 222.589 -12.271 1.125 727
729 3 183.860 219.734 -14.176 1.680 728
730 3 186.007 217.885 -12.969 1.500 729
731 3 189.162 215.790 -10.210 1.440 730
732 3 202.996 211.296 -8.706 1.500 731
733 3 172.384 237.624 -9.749 2.400 719
734 3 182.447 237.888 -6.413 1.800 733
735 3 193.590 236.784 -0.690 2.100 734
736 3 207.107 235.431 0.240 2.100 735
737 3 209.000 230.256 -1.920 1.440 736
738 3 216.272 230.085 -0.903 1.728 737
739 3 213.831 228.982 -0.219 1.728 738
740 3 215.459 222.898 0.094 1.500 739
741 3 218.014 225.056 -0.226 1.500 740
742 3 221.022 220.276 0.343 1.920 741
743 3 222.228 219.697 -1.113 1.500 742
744 3 223.917 217.975 -2.945 1.728 743
745 3 231.136 212.539 2.504 1.200 744
746 3 215.407 238.659 1.538 2.160 736
747 3 220.144 239.972 5.023 1.800 746
748 3 225.226 240.339 7.616 1.728 747
749 3 225.897 238.830 8.814 1.152 748
750 3 234.017 236.043 10.077 1.200 749
751 3 236.196 234.423 11.435 0.691 750
752 3 239.147 233.782 13.197 1.125 751
753 3 240.027 230.902 9.193 1.500 752
754 3 240.569 228.354 11.735 1.500 753
755 3 246.484 228.478 13.125 1.344 754
756 3 240.404 226.006 15.557 1.200 755
757 3 246.122 226.471 14.705 1.500 756
758 3 243.359 224.458 13.757 1.500 757
759 3 248.503 221.791 13.750 1.500 758
760 3 250.117 222.906 14.840 1.200 759
761 3 248.747 223.516 12.789 1.800 760
762 3 227.794 239.524 4.528 1.728 748
763 3 240.358 239.196 11.952 1.440 762
764 3 243.437 240.249 12.284 1.200 763
765 3 250.196 242.963 14.979 1.440 764
766 3 252.756 243.888 14.028 1.680 765
767 3 257.473 245.162 16.230 1.920 766
768 3 236.534 246.320 10.518 2.074 762
769 3 241.401 250.192 12.512 1.500 768
770 3 245.159 253.184 9.931 1.800 769
771 3 244.462 255.274 13.700 1.800 770
772 3 248.069 254.917 13.046 1.500 771
773 3 254.048 258.435 13.912 1.500 772
774 3 258.973 259.769 16.241 1.680 773
775 3 265.359 258.357 16.374 1.500 774
776 3 268.848 255.492 16.097 1.680 775
777 3 273.841 253.082 20.351 1.440 776
778 3 279.443 252.765 20.980 2.100 777
779 3 282.895 250.988 19.935 1.500 778
780 3 285.550 248.177 23.030 1.500 779
781 3 291.382 246.649 27.691 1.536 780
782 3 292.024 248.566 28.855 1.536 781
783 3 287.683 254.205 30.657 0.675 781
784 3 286.152 255.129 35.558 0.750 783
785 3 291.106 254.444 39.152 0.750 784
786 3 289.806 256.130 43.153 0.750 785
787 3 293.244 259.079 48.923 0.750 786
788 3 292.480 258.960 45.933 0.720 787
789 3 302.509 258.918 46.457 0.750 788
790 3 69.058 235.506 -23.075 7.200 688
791 3 51.531 233.350 -24.527 0.900 790
792 3 47.719 238.408 -25.473 1.200 791
793 3 40.686 238.998 -26.766 1.500 792
794 3 40.555 238.002 -26.371 1.200 793
795 3 32.581 240.078 -26.085 1.500 794
796 3 73.841 242.008 -24.225 7.200 790
797 3 49.789 245.277 -26.150 0.750 796
798 3 73.488 241.910 -22.015 7.200 796
799 3 76.828 248.480 -20.849 8.640 798
800 3 102.957 245.997 -24.818 1.800 799
801 3 83.458 249.775 -24.882 8.640 799
802 3 92.801 261.131 -27.353 4.200 801
803 3 98.935 265.362 -22.268 1.800 802
804 3 99.652 268.399 -18.100 1.800 803
805 3 105.709 273.403 -13.254 1.800 804
806 3 104.006 274.674 -14.343 2.100 805
807 3 110.689 273.642 -11.340 0.900 806
808 3 109.685 275.690 -11.672 2.400 807
809 3 116.333 279.506 -10.027 2.100 808
810 3 114.828 280.709 -10.019 1.800 809
811 3 116.762 284.194 -11.709 2.100 810
812 3 119.997 284.777 -8.916 2.400 811
813 3 126.958 288.310 -10.092 1.500 812
814 3 117.983 291.244 -8.968 0.768 813
815 3 114.597 292.172 -8.505 1.200 814
816 3 116.266 293.315 -6.348 0.768 815
817 3 114.106 294.456 -9.462 0.750 816
818 3 129.038 290.631 -9.166 1.500 813
819 3 129.227 291.124 -9.424 1.800 818
820 3 132.738 292.938 -9.547 1.500 819
821 3 134.540 296.436 -8.133 1.800 820
822 3 137.394 297.784 -7.232 1.500 821
823 3 136.218 298.097 -8.611 1.800 822
824 3 134.169 303.051 -7.810 1.680 823
825 3 132.337 305.226 -6.926 1.728 824
826 3 134.504 309.216 -8.486 0.750 825
827 3 133.632 308.218 -8.591 1.800 826
828 3 129.303 308.659 -9.457 0.691 827
829 3 141.526 298.695 -5.141 1.800 823
830 3 143.229 301.204 -4.919 1.500 829
831 3 150.053 297.089 -5.052 1.500 830
832 3 153.959 295.379 -2.758 1.500 831
833 3 159.947 292.971 -2.404 1.382 832
834 3 148.618 302.962 -5.767 1.500 830
835 3 152.391 304.260 -5.569 1.440 834
836 3 157.360 303.429 -2.445 0.750 835
837 3 158.905 304.317 -5.659 0.900 836
838 3 161.369 300.659 -2.505 0.720 837
839 3 162.654 299.903 -1.555 0.750 838
840 3 166.399 299.062 0.265 0.672 839
841 3 168.170 297.548 1.105 0.750 840
842 3 167.728 295.177 -1.428 0.600 841
843 3 107.566 260.657 -20.776 3.240 802
844 3 118.586 262.298 -24.101 3.456 843
845 3 119.425 253.283 -24.780 0.600 844
846 3 124.235 264.419 -28.247 3.456 844
847 3 139.036 256.817 -22.467 0.768 846
848 3 129.651 265.310 -22.461 3.456 846
849 3 135.368 269.162 -21.506 3.900 848
850 3 151.780 262.486 -14.768 1.200 849
851 3 137.157 269.811 -16.534 3.900 849
852 3 151.953 273.296 -14.953 3.629 851
853 3 167.605 280.183 -10.013 3.888 852
854 3 181.114 284.320 -5.072 3.456 853
855 3 186.510 283.720 1.860 3.300 854
856 3 190.484 291.842 5.433 1.500 855
857 3 190.039 292.846 8.040 1.500 856
858 3 187.196 295.818 7.236 1.500 857
859 3 190.530 297.226 8.721 1.500 858
860 3 191.701 300.549 6.281 1.500 859
861 3 188.141 299.343 8.655 1.500 860
862 3 191.272 300.808 8.777 1.800 861
863 3 188.243 305.103 6.661 0.750 862
864 3 183.459 305.192 6.185 1.200 863
865 3 179.957 308.172 3.619 0.750 864
866 3 192.278 303.796 13.388 1.500 862
867 3 199.290 306.894 11.932 1.500 866
868 3 196.295 307.103 11.770 0.750 867
869 3 196.016 308.394 8.945 1.200 868
870 3 192.182 310.337 9.650 0.750 869
871 3 187.884 310.843 9.014 0.750 870
872 3 182.829 311.952 7.982 1.080 871
873 3 195.557 284.733 3.661 3.300 855
874 3 198.014 288.163 6.956 2.700 873
875 3 207.744 282.970 7.179 1.536 874
876 3 212.567 281.386 7.909 1.500 875
877 3 209.067 281.939 10.474 1.200 876
878 3 213.400 277.669 8.680 1.500 877
879 3 212.573 277.037 11.721 1.500 878
880 3 214.750 276.797 9.476 1.500 879
881 3 219.751 271.094 11.901 1.200 880
882 3 223.726 273.313 13.737 1.440 881
883 3 227.930 272.576 12.668 1.440 882
884 3 207.751 290.772 11.376 2.100 874
885 3 215.483 294.402 12.755 2.880 884
886 3 224.447 290.443 15.365 1.500 885
887 3 234.877 287.691 19.024 1.500 886
888 3 236.171 287.198 21.059 1.800 887
889 3 241.444 286.289 22.670 1.680 888
890 3 248.050 277.400 24.063 1.215 889
891 3 246.524 274.138 28.183 1.500 890
892 3 252.778 272.463 27.090 1.800 891
893 3 251.261 270.106 29.287 1.500 892
894 3 247.361 287.780 25.993 1.500 889
895 3 253.076 289.628 27.239 1.500 894
896 3 255.330 287.906 25.689 1.500 895
897 3 257.221 288.746 27.897 1.800 896
898 3 261.685 286.154 32.216 1.500 897
899 3 269.562 285.589 32.985 1.843 898
900 3 275.288 284.176 29.598 1.500 899
901 3 274.911 283.091 30.762 1.012 900
902 3 273.014 277.655 34.776 1.200 901
903 3 273.984 274.188 36.864 0.900 902
904 3 219.784 296.171 15.379 2.100 885
905 3 218.205 295.576 9.510 3.000 904
906 3 218.303 299.780 9.077 1.200 905
907 3 218.948 302.853 8.890 1.500 906
908 3 222.842 304.415 9.307 1.500 907
909 3 222.029 306.323 5.867 1.800 908
910 3 213.213 308.833 9.899 1.200 909
911 3 209.087 310.156 13.077 1.200 910
912 3 210.147 309.392 16.240 1.500 911
913 3 205.896 311.493 11.533 1.200 912
914 3 224.430 306.563 9.681 1.800 909
915 3 227.834 309.125 10.007 1.800 914
916 3 229.752 308.202 10.951 1.800 915
917 3 228.755 311.535 13.889 2.100 916
918 3 229.010 315.117 9.900 2.100 917
919 3 227.834 317.321 12.859 1.500 918
920 3 224.721 316.941 10.462 0.750 919
921 3 219.405 318.463 10.119 0.750 920
922 3 219.507 316.103 10.562 0.750 920
923 3 234.838 317.598 12.183 1.500 919
924 3 234.673 320.159 11.690 1.500 923
925 3 232.778 322.050 12.386 1.500 924
926 3 234.215 323.624 12.061 1.500 925
927 3 227.479 299.259 14.188 2.100 904
928 3 230.533 299.711 17.958 1.800 927
929 3 235.553 299.989 20.198 2.400 928
930 3 242.931 298.972 18.939 1.200 929
931 3 240.024 297.839 22.287 1.200 930
932 3 254.748 299.357 23.536 1.500 931
933 3 257.898 298.753 24.069 1.800 932
934 3 263.017 300.000 26.756 1.500 933
935 3 272.581 301.503 27.543 1.500 934
936 3 279.489 299.340 28.635 1.659 935
937 3 282.477 301.143 31.999 1.440 936
938 3 245.350 304.835 21.747 1.800 930
939 3 247.776 306.104 16.570 1.800 938
940 3 251.413 313.491 24.230 1.800 939
941 3 251.628 316.187 18.532 1.800 940
942 3 255.803 323.201 14.755 1.728 941
943 3 254.098 324.842 14.581 1.440 942
944 3 259.935 318.865 18.933 1.500 941
945 3 265.543 320.948 16.689 1.500 944
946 3 262.532 322.294 16.643 1.200 945
947 3 268.492 324.594 16.255 1.440 946
948 3 272.995 329.102 16.411 1.843 947
949 3 274.370 329.491 15.875 1.500 948
950 3 281.258 331.521 16.782 1.920 949
951 3 276.739 334.231 16.386 0.750 950
952 3 278.709 329.578 16.092 1.440 950
953 3 286.177 325.326 19.582 1.008 952
954 3 258.194 307.908 19.518 2.400 939
955 3 262.856 306.511 20.544 1.500 954
956 3 264.179 310.139 19.685 1.500 955
957 3 270.191 308.399 21.018 1.500 956
958 3 274.256 309.165 22.919 1.500 957
959 3 280.003 310.221 24.924 1.215 958
960 3 284.466 310.156 28.535 1.215 959
961 3 289.363 312.713 27.431 1.500 960
962 3 290.866 311.526 29.765 1.500 961
963 3 278.806 315.089 27.578 1.500 959
964 3 279.099 315.236 23.891 1.500 963
965 3 280.623 316.764 27.635 1.800 964
966 3 284.183 317.278 27.625 1.200 965
967 3 287.197 317.664 25.052 1.440 966
968 3 80.572 254.498 -31.555 6.840 801
969 3 66.404 254.194 -26.367 1.012 968
970 3 50.341 255.626 -31.306 1.500 969
971 3 41.217 254.149 -31.919 1.500 970
972 3 43.301 251.563 -32.730 1.800 971
973 3 38.416 252.666 -34.655 1.800 972
974 3 78.489 260.073 -30.309 6.840 968
975 3 77.667 261.569 -29.335 6.480 974
976 3 54.904 266.660 -24.958 1.690 975
977 3 42.967 266.084 -26.981 1.500 976
978 3 33.901 264.935 -32.183 1.800 977
979 3 36.765 262.644 -31.298 1.500 978
980 3 26.454 264.739 -34.553 1.500 979
981 3 26.042 264.441 -34.449 1.500 980
982 3 39.791 269.101 -29.744 1.800 977
983 3 41.397 272.188 -32.085 1.680 982
984 3 28.566 272.749 -28.125 1.500 983
985 3 29.673 276.833 -27.964 1.500 984
986 3 30.749 277.582 -32.000 1.680 985
987 3 29.932 278.999 -27.439 1.500 986
988 3 22.612 280.361 -30.504 0.675 987
989 3 22.286 280.815 -30.264 0.720 988
990 3 72.874 270.001 -30.675 6.480 975
991 3 75.512 280.652 -32.140 6.840 990
992 3 55.701 284.399 -25.623 1.200 991
993 3 51.456 284.525 -27.179 1.500 992
994 3 49.931 286.007 -26.247 1.200 993
995 3 48.537 286.760 -27.550 1.080 994
996 3 44.187 286.612 -28.936 1.500 995
997 3 41.174 286.868 -30.529 0.720 996
998 3 37.574 289.283 -28.146 0.750 997
999 3 33.766 290.347 -33.969 0.750 998
1000 3 73.144 281.424 -27.060 6.840 991
1001 3 74.600 290.465 -19.711 5.875 1000
1002 3 80.108 297.094 -17.985 6.450 1001
1003 3 84.929 316.223 -12.265 4.355 1002
1004 3 66.799 328.560 -9.030 3.600 1003
1005 3 79.202 333.657 -5.660 0.768 1004
1006 3 62.607 328.309 -6.674 3.600 1004
1007 3 62.924 334.388 -3.635 3.456 1006
1008 3 51.000 336.396 0.247 1.012 1007
1009 3 46.935 338.688 3.636 1.440 1008
1010 3 40.738 336.784 7.573 0.900 1009
1011 3 30.893 340.389 12.060 0.750 1010
1012 3 26.540 343.005 15.758 1.440 1011
1013 3 22.441 348.830 18.101 1.536 1012
1014 3 57.613 339.354 1.430 3.456 1007
1015 3 64.688 342.597 0.721 0.600 1014
1016 3 49.718 347.575 4.260 2.700 1014
1017 3 40.761 355.573 6.690 3.226 1016
1018 3 34.471 359.415 11.560 2.400 1017
1019 3 17.026 366.538 14.925 1.536 1018
1020 3 16.411 371.866 17.899 1.800 1019
1021 3 15.554 373.988 20.966 1.500 1020
1022 3 12.769 376.622 26.210 1.920 1021
1023 3 17.973 380.426 31.020 1.920 1022
1024 3 36.834 360.887 14.749 1.500 1018
1025 3 41.524 367.071 20.131 1.800 1024
1026 3 42.748 369.345 23.241 2.400 1025
1027 3 47.114 370.809 28.190 2.100 1026
1028 3 49.131 377.454 28.643 1.440 1027
1029 3 50.733 379.771 27.458 1.800 1028
1030 3 49.382 382.148 28.193 1.500 1029
1031 3 52.181 380.610 29.484 1.200 1030
1032 3 52.780 388.259 27.688 1.500 1031
1033 3 51.222 372.468 30.285 1.690 1027
1034 3 52.656 371.210 28.579 1.200 1033
1035 3 60.358 373.178 31.554 1.680 1034
1036 3 64.765 376.162 32.753 1.106 1035
1037 3 65.072 375.683 29.009 1.382 1036
1038 3 63.916 376.988 31.969 1.458 1037
1039 3 66.422 378.906 35.300 1.200 1038
1040 3 98.924 310.773 -14.127 6.048 1002
1041 3 101.884 314.819 -8.727 5.100 1040
1042 3 111.114 329.333 -8.516 2.700 1041
1043 3 109.482 337.140 -15.231 1.800 1042
1044 3 109.157 343.231 -10.979 2.100 1043
1045 3 105.212 347.844 -13.620 1.500 1044
1046 3 107.820 351.482 -15.344 1.680 1045
1047 3 100.149 356.238 -18.112 1.800 1046
1048 3 115.473 330.686 -7.812 3.000 1042
1049 3 118.586 332.187 -9.528 2.400 1048
1050 3 125.558 334.969 -6.224 2.640 1049
1051 3 126.778 337.491 -6.748 2.400 1050
1052 3 130.841 344.107 -6.080 2.640 1051
1053 3 134.363 345.317 -5.499 1.800 1052
1054 3 131.246 346.596 -4.468 2.100 1053
1055 3 134.088 349.653 -6.863 2.640 1054
1056 3 133.561 350.248 -5.188 2.400 1055
1057 3 138.121 353.120 -5.865 2.100 1056
1058 3 139.105 352.071 -9.061 2.400 1057
1059 3 144.555 351.543 -6.852 1.500 1058
1060 3 148.535 353.010 -7.370 1.728 1059
1061 3 155.496 353.352 -5.533 1.500 1060
1062 3 152.450 353.837 -3.994 1.800 1061
1063 3 163.051 352.704 -3.426 1.800 1062
1064 3 167.373 354.595 -3.326 1.440 1063
1065 3 173.670 358.175 -2.034 1.536 1064
1066 3 175.960 356.672 1.035 1.536 1065
1067 3 136.161 353.640 -5.121 2.400 1058
1068 3 135.356 354.231 -5.814 2.304 1067
1069 3 139.628 357.905 -1.938 2.400 1068
1070 3 139.094 357.481 -2.859 2.160 1069
1071 3 134.405 363.556 -7.028 1.500 1070
1072 3 143.820 365.590 -12.260 1.500 1071
1073 3 151.610 367.634 -12.500 1.500 1072
1074 3 155.587 368.967 -18.210 1.094 1073
1075 3 161.123 369.380 -18.706 1.152 1074
1076 3 167.271 367.139 -18.563 1.200 1075
1077 3 175.904 364.898 -11.109 1.200 1076
1078 3 178.638 364.849 -9.417 0.720 1077
1079 3 182.274 364.728 -10.882 0.750 1078
1080 3 182.380 367.195 -12.626 0.750 1079
1081 3 144.723 369.018 -12.602 1.680 1072
1082 3 140.982 371.382 -15.792 2.100 1081
1083 3 140.901 372.815 -20.120 1.597 1082
1084 3 139.107 375.052 -12.211 0.768 1083
1085 3 132.451 376.499 -9.831 0.720 1084
1086 3 127.918 378.988 -7.931 0.768 1085
1087 3 129.827 373.737 -17.439 1.597 1083
1088 3 125.907 376.928 -14.495 1.680 1087
1089 3 122.802 378.105 -10.501 1.690 1088
1090 3 117.024 379.641 -6.827 1.500 1089
1091 3 114.868 381.962 0.984 0.400 1090
1092 3 114.113 383.984 1.222 0.691 1091
1093 3 107.954 380.291 -3.352 1.500 1090
1094 3 104.605 381.216 1.980 1.500 1093
1095 3 98.467 384.612 3.296 1.800 1094
1096 3 155.821 370.909 -16.077 1.500 1082
1097 3 153.523 373.267 -17.654 1.200 1096
1098 3 150.959 373.403 -14.347 1.500 1097
1099 3 148.986 376.409 -8.641 1.200 1098
1100 3 149.217 374.987 -7.435 0.600 1099
1101 3 146.667 376.189 -2.698 0.750 1100
1102 3 155.899 370.712 -19.544 1.500 1096
1103 3 156.549 370.791 -16.718 1.500 1102
1104 3 163.332 373.458 -18.905 1.800 1103
1105 3 170.857 371.792 -19.891 1.475 1104
1106 3 167.226 375.222 -20.472 0.506 1105
1107 3 166.330 374.408 -14.760 0.750 1106
1108 3 165.455 375.250 -10.906 0.768 1107
1109 3 159.405 377.018 -8.778 0.768 1108
1110 3 168.036 373.320 -16.912 1.475 1105
1111 3 169.503 372.924 -16.344 1.597 1110
1112 3 168.030 370.838 -13.022 1.500 1111
1113 3 175.321 370.722 -14.115 1.215 1112
1114 3 176.400 372.465 -13.049 1.500 1113
1115 3 178.108 371.591 -15.191 1.440 1114
1116 3 121.548 320.875 -7.203 3.024 1041
1117 3 132.667 321.059 -5.842 3.000 1116
1118 3 136.216 323.305 -1.857 2.880 1117
1119 3 144.611 319.672 -4.332 0.900 1118
1120 3 154.626 319.939 -1.712 1.500 1119
1121 3 161.545 320.481 1.692 1.800 1120
1122 3 175.518 320.103 -2.333 1.728 1121
1123 3 172.217 317.866 0.688 0.750 1122
1124 3 170.512 315.935 3.646 0.720 1123
1125 3 176.842 321.692 0.766 1.728 1122
1126 3 181.577 321.288 4.623 1.500 1125
1127 3 190.494 320.584 5.903 1.500 1126
1128 3 191.188 319.223 6.483 0.911 1127
1129 3 192.725 322.497 6.392 1.593 1128
1130 3 142.929 323.275 -5.601 2.880 1118
1131 3 148.470 326.737 -1.377 2.419 1130
1132 3 155.678 329.777 -3.721 2.700 1131
1133 3 169.053 332.418 -0.396 1.500 1132
1134 3 175.030 330.339 -0.248 1.500 1133
1135 3 179.420 330.149 -0.121 1.500 1134
1136 3 189.721 329.419 3.631 1.500 1135
1137 3 203.017 331.752 -0.691 1.800 1136
1138 3 210.331 326.178 2.046 1.536 1137
1139 3 209.154 328.502 5.916 1.800 1137
1140 3 216.883 330.705 8.730 2.100 1139
1141 3 218.339 332.108 9.350 1.800 1140
1142 3 224.636 332.863 8.349 1.800 1141
1143 3 236.561 333.982 11.271 1.800 1142
1144 3 246.103 333.902 7.644 1.500 1143
1145 3 247.330 333.688 7.405 1.344 1144
1146 3 246.558 330.002 7.028 0.750 1145
1147 3 172.152 335.814 -6.357 2.100 1133
1148 3 174.098 336.587 -2.666 1.800 1147
1149 3 172.868 340.151 -1.036 1.139 1148
1150 3 166.941 342.245 1.464 1.200 1149
1151 3 166.542 343.095 1.387 1.440 1150
1152 3 173.584 347.726 -0.743 1.500 1151
1153 3 173.146 351.372 -4.086 1.597 1152
1154 3 179.074 352.555 -5.659 1.440 1153
1155 3 176.614 339.024 -3.405 1.800 1148
1156 3 193.004 337.385 -0.494 1.440 1155
1157 3 197.292 340.232 1.694 1.440 1156
1158 3 201.797 342.667 -2.485 1.800 1157
1159 3 208.599 343.218 -2.720 1.800 1158
1160 3 212.683 341.033 -0.111 1.500 1159
1161 3 219.723 340.292 2.375 1.800 1160
1162 3 222.082 343.743 -0.330 2.100 1161
1163 3 186.626 344.989 -7.977 1.800 1155
1164 3 189.764 345.588 -3.173 2.400 1163
1165 3 197.888 346.528 -3.693 1.500 1164
1166 3 194.906 345.958 -3.012 2.400 1165
1167 3 196.184 348.704 -2.941 1.440 1166
1168 3 198.460 354.720 -8.109 0.750 1167
1169 3 196.962 349.020 -5.523 1.800 1167
1170 3 207.643 349.974 -6.299 1.344 1169
1171 3 204.572 352.191 -9.339 1.475 1170
1172 3 208.370 355.733 -9.346 0.768 1171
1173 3 213.478 357.597 -4.103 0.768 1172
1174 3 211.174 358.391 -14.980 0.720 1172
1175 3 210.369 358.328 -14.157 0.750 1174
1176 3 204.539 360.422 -11.454 0.600 1175
1177 3 205.665 362.328 -15.228 0.750 1176
1178 3 194.220 359.589 -14.298 0.750 1177
1179 3 207.627 347.279 -5.527 1.500 1170
1180 3 211.897 351.900 -6.602 1.200 1179
1181 3 211.751 351.839 -7.126 1.800 1180
1182 3 218.809 351.480 -4.741 1.200 1181
1183 3 218.767 352.009 -5.912 1.500 1182
1184 3 221.689 351.011 -2.497 1.500 1183
1185 3 228.654 349.955 -4.044 1.728 1184
1186 3 234.642 347.834 -9.245 1.200 1185
1187 3 238.471 347.177 -9.601 0.750 1186
1188 3 241.449 348.539 -5.480 0.675 1187
1189 3 244.509 345.621 -6.784 0.768 1188
1190 3 247.335 346.892 -8.829 0.750 1189
1191 3 233.873 350.406 -6.409 1.728 1185
1192 3 237.416 351.317 -8.982 1.500 1191
1193 3 239.397 352.912 -5.544 1.800 1192
1194 3 239.934 354.169 -8.352 1.800 1193
1195 3 235.319 355.554 -9.918 1.500 1194
1196 3 232.885 358.970 -11.070 1.500 1195
1197 3 -7.515 43.631 -32.287 8.640 1
1198 3 -6.527 20.425 -36.036 8.280 1197
1199 3 -8.360 1.320 -41.832 8.280 1198
1200 3 -0.160 -16.527 -43.731 7.200 1199
1201 3 10.509 -36.153 -42.496 7.500 1200
1202 3 15.169 -51.327 -38.706 9.704 1201
1203 3 32.085 -78.605 -35.901 7.500 1202
1204 3 32.451 -101.848 -33.260 7.500 1203
1205 3 38.727 -116.470 -29.760 9.000 1204
1206 3 64.546 -144.872 -29.062 8.294 1205
1207 3 75.240 -166.514 -23.351 8.640 1206
1208 3 95.132 -183.558 -26.582 7.800 1207
1209 3 103.062 -189.208 -28.230 7.800 1208
1210 3 113.464 -192.617 -22.068 1.555 1209
1211 3 122.222 -190.584 -17.348 1.200 1210
1212 3 132.439 -192.282 -13.229 1.500 1211
1213 3 144.492 -188.317 -11.899 1.500 1212
1214 3 129.720 -195.466 -18.297 1.555 1210
1215 3 135.856 -198.150 -16.017 2.100 1214
1216 3 144.947 -197.109 -9.521 1.680 1215
1217 3 101.802 -198.208 -25.523 7.800 1209
1218 3 102.262 -202.172 -20.305 6.120 1217
1219 3 115.742 -211.544 -20.906 6.120 1218
1220 3 131.364 -208.480 -14.225 2.074 1219
1221 3 140.325 -208.999 -10.742 2.160 1220
1222 3 157.489 -210.172 -5.547 1.728 1221
1223 3 166.704 -209.874 0.612 2.100 1222
1224 3 176.323 -212.116 3.408 2.100 1223
1225 3 190.531 -214.240 8.066 1.500 1224
1226 3 199.129 -213.946 12.021 1.440 1225
1227 3 159.943 -204.430 -5.338 2.400 1221
1228 3 173.460 -201.273 -0.113 1.728 1227
1229 3 189.367 -203.024 3.051 1.800 1228
1230 3 204.593 -204.642 4.136 2.016 1229
1231 3 212.233 -209.338 13.440 1.800 1230
1232 3 210.476 -212.100 6.621 1.500 1231
1233 3 219.151 -205.111 17.884 1.728 1231
1234 3 224.327 -205.932 22.202 1.728 1233
1235 3 222.859 -194.374 25.660 1.350 1234
1236 3 122.176 -220.104 -16.402 6.739 1219
1237 3 120.232 -221.959 -20.513 6.739 1236
1238 3 147.558 -219.110 -14.497 0.720 1237
1239 3 152.000 -219.587 -9.950 1.500 1238
1240 3 151.996 -222.714 -5.766 1.500 1239
1241 3 119.172 -228.451 -14.227 6.048 1237
1242 3 143.683 -234.240 -12.020 1.728 1241
1243 3 159.917 -249.122 -4.813 1.500 1242
1244 3 169.982 -252.473 -2.722 1.800 1243
1245 3 174.051 -256.508 3.026 1.800 1244
1246 3 176.792 -258.721 3.817 1.800 1245
1247 3 181.666 -262.572 6.176 1.500 1246
1248 3 191.707 -268.858 8.670 1.800 1247
1249 3 205.120 -269.840 11.087 2.100 1248
1250 3 125.325 -234.665 -18.935 7.200 1241
1251 3 131.848 -247.378 -21.419 7.200 1250
1252 3 154.027 -249.033 -15.796 1.200 1251
1253 3 157.691 -251.810 -10.679 1.382 1252
1254 3 128.908 -251.479 -16.166 5.760 1251
1255 3 130.765 -267.375 -16.368 4.680 1254
1256 3 139.325 -267.371 -20.516 4.680 1255
1257 3 151.274 -264.979 -16.615 1.012 1256
1258 3 144.598 -275.495 -24.352 4.778 1256
1259 3 149.313 -287.162 -23.602 3.600 1258
1260 3 152.363 -290.960 -25.271 3.600 1259
1261 3 166.897 -294.944 -20.025 1.080 1260
1262 3 178.342 -297.604 -15.242 1.500 1261
1263 3 182.465 -300.517 -12.979 1.500 1262
1264 3 160.032 -298.279 -22.690 3.300 1260
1265 3 155.095 -308.792 -25.243 5.100 1264
1266 3 158.555 -312.260 -20.672 5.100 1265
1267 3 180.128 -315.717 -19.650 2.100 1266
1268 3 158.787 -320.816 -27.302 4.800 1266
1269 3 160.503 -333.639 -29.209 4.200 1268
1270 3 163.162 -347.734 -31.530 4.500 1269
1271 3 164.290 -356.728 -34.556 3.900 1270
1272 3 163.324 -364.577 -33.613 3.300 1271
1273 3 164.493 -378.591 -34.834 2.700 1272
1274 3 166.369 -384.150 -38.655 2.400 1273
1275 3 183.346 -392.809 -38.174 2.304 1274
1276 3 183.217 -395.890 -36.715 2.205 1275
1277 3 189.039 -402.495 -33.626 1.800 1276
1278 3 196.337 -411.656 -33.054 1.500 1277
1279 3 200.623 -421.668 -29.407 1.800 1278
1280 3 204.354 -430.947 -30.950 1.800 1279
1281 3 198.314 -442.285 -34.250 0.800 1280
1282 3 162.814 -389.670 -33.643 1.500 1274
1283 3 160.387 -396.278 -31.747 1.800 1282
1284 3 162.293 -401.312 -35.299 1.800 1283
1285 3 158.810 -405.800 -34.249 1.800 1284
1286 3 156.413 -409.937 -33.875 1.500 1285
1287 3 162.249 -418.194 -30.421 1.500 1286
1288 3 163.293 -424.050 -32.502 1.500 1287
1289 3 166.557 -426.346 -30.016 1.440 1288
1290 3 169.345 -431.645 -33.380 1.800 1289
