# Supplementary material for: Adaptations during Maturation in an Identified Honeybee Interneuron Responsive to Waggle Dance Vibration Signals
Source: eNeuro. 2019 Sep 5;6(5):ENEURO.0454-18.2019. doi: 10.1523/ENEURO.0454-18.2019 (PMC6731536; doi:10.1523/ENEURO.0454-18.2019)
Supplement: Extended Data 1 — This ZIP file contains all the code used to generate the results of this publication. The code is organized into two folders: (1) GJEphys-master, which contains code for analyzing and plotting electrophysiology data and (2) GJMorph-master, which contains code for analyzing morphology data. Download Extended Data 1, ZIP file. [file sup_enu-eN-NWR-0454-18-s02.zip › Reg-MaxS-1.1/TestFiles/HSN-fluoro01.CNGNoiseStd1RandTrans3.swc]

#  SWC to SWC conversion from L-Measure. Sridevi Polavaram: spolavar@gmu.edu
#  Original fileName:/cng_repository/Soumya/LM_Automated_Testing_Enviornment/Test_Lm3.7.2_11022011_SG_Linux_NMOConv8/TestResults/LoadTest/test_52/HSN-fluoro01.CNG.swc
# 
#  Original file HSN-fluoro01.swc edited using StdSwc version 1.31 on 5/31/11.
#  Irregularities and fixes documented in HSN-fluoro01.swc.std.  See StdSwc1.31.doc for more information.
# 
#  HSN neuron (lobula place tangential cells, LPTC) from Calliphora vicina
#  identification by response properties, in vivo Alexa injection, 2-photon-microscopy imaging, x63 objective, multiple image tiles
#  reconstructed and processed with Matlab and the TREES toolbox http://www.treestoolbox.org
#  scaling 1:1:1 um
#   Max Planck Institute of Neurobiology, Martinsried, Germany
#   Systems and Computational Neuroscience, Alexander Borst
#   published in "The morphological identity of insect dendrites" Cuntz H, Forstner F, Haag J, Borst A. PMID 19112481
#  SCALE 1.0 1.0 1.0 
# 
1 1 101.046 136.922 87.232 6.912 -1
2 1 101.109 131.711 90.987 6.912 1
3 1 98.993 141.214 85.520 6.912 1
4 3 93.879 124.533 101.542 2.100 1
5 3 87.289 116.061 108.375 6.420 4
6 3 84.497 109.289 111.728 8.640 5
7 3 74.983 101.329 118.114 13.312 6
8 3 79.386 96.393 121.010 15.974 7
9 3 82.701 91.951 125.533 14.930 8
10 3 89.312 92.305 125.875 8.294 9
11 3 96.398 141.861 85.856 6.912 1
12 3 85.008 148.399 80.381 6.221 11
13 3 78.570 160.712 74.758 7.560 12
14 3 73.345 168.092 70.901 6.300 13
15 3 63.021 181.117 60.774 8.294 14
16 3 68.113 195.929 51.703 8.280 15
17 3 70.206 203.254 46.651 9.331 16
18 3 47.780 208.343 51.839 1.800 17
19 3 49.816 209.143 50.598 1.500 18
20 3 41.903 204.464 55.523 0.900 19
21 3 41.969 202.998 56.993 1.200 20
22 3 39.419 210.889 51.412 1.500 19
23 3 34.553 215.818 52.517 1.500 22
24 3 39.656 218.007 48.356 0.900 23
25 3 42.378 216.760 44.794 0.750 24
26 3 43.953 219.172 47.508 0.750 25
27 3 29.079 216.906 57.091 1.500 23
28 3 27.286 211.558 56.729 0.720 27
29 3 23.166 208.194 57.586 0.600 28
30 3 29.281 218.089 52.553 1.500 27
31 3 12.401 220.373 52.479 1.500 30
32 3 11.155 222.268 53.367 2.100 31
33 3 0.302 216.626 56.528 1.500 32
34 3 -4.664 216.135 57.186 1.500 33
35 3 -6.642 214.355 59.384 1.440 34
36 3 -17.793 210.484 65.088 0.675 35
37 3 -26.247 211.557 70.279 0.750 36
38 3 -30.164 212.465 75.102 1.080 37
39 3 -14.359 207.053 67.719 1.500 35
40 3 -17.544 204.652 73.441 0.900 39
41 3 -19.274 202.797 79.230 1.200 40
42 3 2.972 221.738 51.555 2.100 32
43 3 1.397 223.615 47.644 1.500 42
44 3 -10.391 225.581 50.389 1.800 43
45 3 -11.835 236.199 46.079 1.080 44
46 3 -15.808 226.975 53.687 1.800 44
47 3 -22.735 227.567 57.294 1.500 46
48 3 -29.476 231.062 60.009 1.500 47
49 3 -36.852 233.747 62.424 1.800 48
50 3 -33.463 241.998 57.460 1.440 49
51 3 -49.570 234.323 66.378 1.200 49
52 3 -56.807 235.033 69.811 1.690 51
53 3 -58.744 233.517 75.837 1.012 52
54 3 -62.292 232.943 77.291 0.768 53
55 3 -63.965 229.960 78.931 1.440 54
56 3 -68.677 237.522 75.118 1.125 52
57 3 -78.385 237.335 80.043 0.750 56
58 3 -81.421 237.318 81.536 0.720 57
59 3 -78.601 238.519 81.357 0.750 58
60 3 -80.401 237.200 82.209 0.720 58
61 3 -92.471 234.597 82.953 0.600 60
62 3 -83.097 234.077 83.156 0.600 60
63 3 -38.983 228.928 66.042 1.800 48
64 3 -40.674 228.918 70.154 1.843 63
65 3 -46.277 228.311 73.820 1.728 64
66 3 -53.235 225.712 79.437 1.500 65
67 3 -54.747 227.438 82.582 1.800 66
68 3 -56.465 226.367 87.298 1.500 67
69 3 -56.040 225.101 84.131 1.500 68
70 3 -60.505 223.177 86.883 1.800 69
71 3 -59.341 222.610 88.372 1.500 70
72 3 -61.268 221.579 89.593 1.680 71
73 3 -60.525 219.963 90.964 1.500 72
74 3 -62.917 218.484 90.936 1.800 73
75 3 -65.894 217.054 92.449 0.750 74
76 3 70.820 212.049 44.951 9.331 17
77 3 87.424 212.409 39.121 1.080 76
78 3 96.350 212.753 38.550 1.440 77
79 3 100.622 206.378 39.383 1.500 78
80 3 104.831 204.259 40.045 1.500 79
81 3 109.264 206.500 36.754 1.500 80
82 3 113.604 207.019 35.747 1.500 81
83 3 115.991 208.691 34.888 1.500 82
84 3 115.937 210.282 34.644 1.200 83
85 3 118.080 208.875 34.572 1.500 84
86 3 121.783 208.979 35.027 1.500 85
87 3 108.935 206.193 39.960 1.500 80
88 3 108.246 203.910 41.441 1.200 87
89 3 99.232 199.571 44.900 1.500 88
90 3 99.120 192.991 50.886 1.344 89
91 3 93.807 198.537 45.458 1.500 89
92 3 110.785 204.864 40.787 1.200 88
93 3 115.418 203.108 41.387 1.200 92
94 3 116.337 201.283 42.607 1.500 93
95 3 117.335 198.167 43.507 1.500 94
96 3 113.872 198.097 45.140 1.500 95
97 3 111.538 194.715 45.311 1.800 96
98 3 110.560 194.393 47.430 1.500 97
99 3 111.092 192.600 49.579 1.200 98
100 3 108.958 190.774 49.729 1.800 99
101 3 109.054 188.560 52.391 1.500 100
102 3 105.569 185.397 53.287 1.440 101
103 3 69.657 214.405 44.442 9.331 76
104 3 73.793 220.140 35.380 9.331 103
105 3 62.235 227.841 30.845 6.480 104
106 3 49.625 226.093 37.690 0.759 105
107 3 55.704 230.839 31.749 6.480 105
108 3 64.373 233.833 27.595 0.720 107
109 3 51.645 235.373 31.885 6.480 107
110 3 62.773 238.138 24.207 1.200 109
111 3 46.450 238.073 32.188 5.700 109
112 3 35.146 234.942 35.960 1.536 111
113 3 46.608 238.280 27.965 5.700 111
114 3 43.728 242.314 25.540 5.760 113
115 3 43.131 244.690 22.464 5.400 114
116 3 49.629 249.358 17.849 1.200 115
117 3 56.200 252.700 15.164 0.750 116
118 3 60.531 254.496 11.803 0.720 117
119 3 52.281 255.708 12.867 1.008 117
120 3 56.005 256.876 11.775 0.720 119
121 3 42.069 245.762 19.274 5.400 115
122 3 22.585 240.582 24.339 1.350 121
123 3 16.240 240.919 27.959 1.920 122
124 3 39.383 248.033 18.655 5.400 121
125 3 32.358 250.347 17.373 6.120 124
126 3 34.926 259.395 13.455 1.125 125
127 3 39.732 262.169 11.985 0.750 126
128 3 42.312 262.486 10.693 0.750 127
129 3 46.885 263.494 10.578 0.750 128
130 3 26.870 251.737 17.659 6.120 125
131 3 12.808 253.700 25.644 3.960 130
132 3 -2.952 257.462 28.386 3.650 131
133 3 -14.652 262.098 31.536 4.080 132
134 3 -28.378 256.659 39.091 1.215 133
135 3 -40.922 257.371 45.911 1.382 134
136 3 -46.784 255.925 49.741 1.500 135
137 3 -30.353 264.898 31.698 4.080 133
138 3 -33.932 268.163 34.228 3.600 137
139 3 -46.712 261.137 45.415 0.450 138
140 3 -42.002 274.379 33.709 3.600 138
141 3 -59.549 269.312 43.908 1.440 140
142 3 -45.075 275.692 35.821 3.600 140
143 3 -43.281 281.410 35.213 1.200 142
144 3 -52.064 277.919 38.480 3.600 142
145 3 -56.855 279.278 43.190 2.700 144
146 3 -63.360 277.989 45.575 1.800 145
147 3 -66.325 280.020 48.520 1.500 146
148 3 -70.377 280.621 51.095 1.800 147
149 3 -73.981 281.025 52.878 1.500 148
150 3 -76.904 281.950 52.587 1.500 149
151 3 -77.388 280.133 53.411 1.500 150
152 3 -82.331 281.411 52.603 1.382 151
153 3 -84.413 279.798 57.768 1.500 151
154 3 -89.904 283.320 60.315 1.080 153
155 3 -91.972 282.360 60.277 0.750 154
156 3 -90.110 281.171 60.000 1.500 153
157 3 -95.514 280.345 63.772 1.200 156
158 3 -102.810 279.469 65.094 1.800 157
159 3 -108.625 272.847 67.977 0.750 158
160 3 -111.428 278.883 64.771 1.536 158
161 3 -99.788 276.046 65.728 0.900 157
162 3 -100.621 274.114 67.746 0.750 161
163 3 -97.534 272.160 69.107 0.768 162
164 3 -54.236 280.555 41.833 3.600 144
165 3 -61.213 285.384 40.365 3.600 164
166 3 -57.247 290.544 36.252 1.080 165
167 3 -65.962 291.192 39.989 3.600 165
168 3 -69.365 293.103 43.231 3.456 167
169 3 -59.221 296.943 40.397 0.750 168
170 3 -68.103 294.619 43.708 3.456 168
171 3 -68.778 301.028 43.327 1.382 170
172 3 -68.722 304.000 37.673 1.500 171
173 3 -74.623 306.926 35.882 1.500 172
174 3 -73.689 309.371 36.974 1.344 173
175 3 -75.738 312.162 33.237 1.200 174
176 3 -77.542 312.159 36.314 1.800 175
177 3 -79.657 312.688 34.022 0.768 176
178 3 -63.931 304.696 38.531 1.500 171
179 3 -58.757 301.842 37.113 0.720 178
180 3 -60.933 305.938 36.121 1.500 178
181 3 -54.060 307.567 34.152 0.720 180
182 3 -61.671 306.849 35.076 1.500 180
183 3 -63.263 311.223 32.076 1.500 182
184 3 -65.519 312.358 32.569 1.344 183
185 3 -57.547 313.061 29.076 0.750 184
186 3 -69.445 293.534 41.132 3.456 170
187 3 -73.486 296.067 41.564 3.600 186
188 3 -85.074 295.392 47.938 0.900 187
189 3 -97.009 295.742 52.764 0.750 188
190 3 -97.789 295.633 52.665 1.200 189
191 3 -100.886 296.973 54.332 1.500 190
192 3 -101.624 298.002 51.981 1.200 191
193 3 -104.397 298.033 52.709 1.659 192
194 3 -99.211 295.069 52.856 1.200 190
195 3 -100.093 290.809 56.401 1.168 194
196 3 -105.626 289.186 60.441 0.750 195
197 3 -108.049 291.436 56.229 1.200 194
198 3 -116.782 290.186 57.991 1.200 197
199 3 -84.708 297.391 42.897 3.600 187
200 3 -88.922 303.282 42.432 3.000 199
201 3 -89.970 308.333 40.192 1.500 200
202 3 -90.584 315.184 41.653 1.800 201
203 3 -92.504 316.126 39.782 1.680 202
204 3 -100.375 317.710 37.212 1.536 203
205 3 -110.491 323.998 33.281 1.920 204
206 3 -113.132 325.099 29.310 1.800 205
207 3 -116.206 322.722 28.027 1.680 206
208 3 -116.029 323.326 24.856 1.500 207
209 3 -116.020 325.819 20.458 1.500 208
210 3 -115.401 329.152 20.237 1.500 209
211 3 -119.850 328.724 19.333 1.200 210
212 3 -121.104 326.665 21.405 1.500 211
213 3 -124.676 324.002 22.835 1.215 212
214 3 -87.897 305.527 45.267 3.000 200
215 3 -102.762 301.731 48.570 0.675 214
216 3 -90.874 303.572 43.379 3.000 214
217 3 -102.592 305.617 44.142 2.592 216
218 3 -114.858 305.690 50.799 1.475 217
219 3 -125.636 305.718 54.409 1.500 218
220 3 -129.994 306.583 57.225 1.500 219
221 3 -127.705 304.027 56.043 1.352 219
222 3 -125.219 302.318 57.972 1.440 221
223 3 -104.013 307.235 41.595 2.592 217
224 3 -110.835 309.095 44.257 2.880 223
225 3 -123.602 309.638 48.562 2.100 224
226 3 -125.785 310.611 49.843 1.500 225
227 3 -125.228 311.141 51.641 1.500 226
228 3 -130.940 310.564 52.882 1.500 227
229 3 -133.743 310.500 50.001 1.536 228
230 3 -136.140 310.431 50.658 1.327 229
231 3 -143.841 304.570 59.289 1.440 230
232 3 -144.448 312.267 55.243 1.344 230
233 3 -155.243 310.647 59.578 1.500 232
234 3 -158.373 311.114 63.916 1.659 233
235 3 -166.992 313.687 66.196 1.613 234
236 3 -171.491 315.127 68.582 1.500 235
237 3 -179.977 316.379 71.872 1.500 236
238 3 -184.769 318.105 76.283 1.200 237
239 3 -183.291 320.850 76.254 1.500 238
240 3 -115.144 310.880 47.189 2.880 224
241 3 -125.886 312.152 47.299 2.592 240
242 3 -133.206 318.361 47.406 2.322 241
243 3 -135.988 320.278 46.567 2.074 242
244 3 -144.749 320.225 50.981 0.675 243
245 3 -149.608 320.668 55.044 0.750 244
246 3 -154.213 320.394 58.562 1.125 245
247 3 -156.490 321.424 61.668 0.600 246
248 3 -159.605 322.536 63.728 0.750 247
249 3 -162.430 325.148 65.970 0.600 248
250 3 -167.087 324.752 69.235 0.750 248
251 3 -141.081 324.988 46.204 2.074 243
252 3 -138.344 329.309 39.700 0.768 251
253 3 -134.192 330.502 35.609 0.720 252
254 3 -147.377 330.686 40.704 1.800 251
255 3 -144.715 330.837 38.203 1.800 254
256 3 -136.795 331.702 31.256 0.750 255
257 3 -145.170 331.989 32.463 1.500 255
258 3 -138.813 332.748 28.253 1.800 257
259 3 -142.494 331.063 28.452 1.500 258
260 3 -140.188 331.833 23.042 1.800 259
261 3 -140.742 331.446 21.705 2.100 260
262 3 -144.483 330.911 20.824 1.500 261
263 3 -148.099 327.134 19.880 1.500 262
264 3 -153.793 325.100 19.235 1.500 263
265 3 -156.430 324.329 22.621 1.500 264
266 3 -160.343 322.787 21.634 1.200 265
267 3 -162.374 323.027 18.930 1.440 266
268 3 -149.327 327.641 40.581 1.800 254
269 3 -148.144 326.662 37.565 1.475 268
270 3 -149.717 325.439 35.812 1.296 269
271 3 -149.981 322.156 35.325 1.500 270
272 3 -150.581 319.817 34.468 1.200 271
273 3 -152.680 319.291 33.982 1.500 272
274 3 -157.763 317.428 34.659 1.500 273
275 3 -154.980 324.796 35.146 1.500 270
276 3 -160.330 325.947 33.209 1.500 275
277 3 -162.192 322.181 35.841 1.500 275
278 3 -164.201 321.157 34.935 1.500 277
279 3 -167.656 317.287 33.844 1.536 278
280 3 -172.246 316.608 38.169 1.500 279
281 3 -185.534 314.294 42.352 1.200 280
282 3 -189.939 313.851 44.148 1.536 281
283 3 24.262 261.813 16.806 3.960 130
284 3 19.154 270.925 13.971 4.666 283
285 3 21.233 274.456 14.059 0.672 284
286 3 20.398 274.374 13.319 0.759 285
287 3 23.221 277.367 18.064 0.750 286
288 3 19.131 278.404 18.862 0.300 287
289 3 25.474 277.095 19.345 0.750 287
290 3 13.836 273.886 17.240 4.666 284
291 3 12.924 276.475 17.176 4.800 290
292 3 2.954 279.254 19.809 1.215 291
293 3 -0.357 281.077 21.560 1.500 292
294 3 -8.372 281.920 26.442 1.500 293
295 3 -15.149 283.109 28.531 1.800 294
296 3 -19.221 288.449 29.541 1.800 295
297 3 -30.022 292.399 29.386 2.100 296
298 3 -39.711 298.315 31.162 1.800 297
299 3 -42.474 305.094 30.608 1.500 298
300 3 -41.396 311.049 28.338 1.500 299
301 3 -41.424 312.997 30.248 1.536 300
302 3 8.187 285.308 14.777 4.800 291
303 3 13.594 288.244 13.633 0.600 302
304 3 15.786 289.606 15.821 0.675 303
305 3 17.259 288.330 18.770 0.691 304
306 3 23.321 291.286 20.494 0.675 305
307 3 4.649 291.315 12.633 4.800 302
308 3 3.081 294.076 15.946 6.300 307
309 3 11.691 295.932 13.452 1.200 308
310 3 5.015 297.192 16.195 6.300 308
311 3 8.647 305.484 10.184 2.074 310
312 3 9.248 310.634 9.373 1.800 311
313 3 14.122 313.743 10.417 1.500 312
314 3 16.152 314.228 10.859 1.613 313
315 3 19.086 314.547 10.590 1.536 314
316 3 23.351 315.222 11.268 1.440 315
317 3 10.127 311.834 12.492 1.800 312
318 3 11.303 315.968 11.648 1.800 317
319 3 14.157 318.355 9.492 1.500 318
320 3 14.227 318.893 8.494 1.500 319
321 3 14.993 321.859 6.451 1.800 320
322 3 13.664 320.988 6.658 1.500 321
323 3 18.943 325.518 4.672 1.500 322
324 3 16.674 326.017 3.363 1.500 323
325 3 17.794 328.334 3.545 1.500 324
326 3 17.248 329.727 0.342 1.037 325
327 3 18.687 331.401 0.985 0.720 326
328 3 20.169 331.287 0.345 1.200 327
329 3 20.667 331.021 -2.392 1.500 328
330 3 0.811 299.202 15.702 6.300 310
331 3 -11.698 299.017 22.281 1.344 330
332 3 -4.296 303.910 18.944 6.300 330
333 3 -1.646 303.335 15.041 6.300 332
334 3 -13.967 303.042 21.062 0.675 333
335 3 -19.811 303.087 25.485 0.750 334
336 3 -6.308 308.288 15.383 6.300 333
337 3 -6.386 312.367 14.383 6.900 336
338 3 -19.729 316.498 15.091 3.600 337
339 3 -29.475 314.045 21.198 0.720 338
340 3 -27.037 316.036 23.668 0.750 339
341 3 -31.860 312.656 25.940 0.750 340
342 3 -28.836 306.666 28.215 0.720 341
343 3 -23.810 307.345 24.121 0.750 342
344 3 -22.840 319.034 18.041 3.600 338
345 3 -23.032 318.514 15.480 3.600 344
346 3 -26.105 323.267 15.865 1.352 345
347 3 -30.408 323.164 18.497 1.500 346
348 3 -23.044 326.142 14.795 0.720 347
349 3 -26.716 326.556 18.104 1.500 347
350 3 -29.233 328.363 16.976 1.200 349
351 3 -31.600 329.502 14.351 1.500 350
352 3 -34.141 330.150 14.831 1.800 351
353 3 -34.934 332.554 16.556 1.500 352
354 3 -31.065 332.236 12.410 1.200 353
355 3 -31.247 332.753 15.098 0.720 354
356 3 -37.422 331.913 16.043 1.500 353
357 3 -35.982 331.901 12.668 1.500 356
358 3 -40.513 332.218 14.186 1.500 357
359 3 -36.484 335.528 9.890 1.500 358
360 3 -35.970 334.307 12.412 1.800 359
361 3 -34.225 336.856 10.970 1.500 360
362 3 -42.557 333.549 13.140 1.200 358
363 3 -44.271 334.540 14.493 1.440 362
364 3 -42.787 336.754 12.947 1.500 363
365 3 -46.196 338.369 11.826 0.750 364
366 3 -29.751 319.008 17.754 3.600 345
367 3 -35.542 320.226 22.637 0.911 366
368 3 -37.107 317.805 24.081 1.200 367
369 3 -32.952 317.975 23.386 0.720 368
370 3 -36.130 322.035 17.585 3.600 366
371 3 -41.904 319.870 24.144 0.506 370
372 3 -42.197 320.205 22.895 0.720 371
373 3 -43.698 319.797 24.266 0.720 372
374 3 -43.743 315.983 25.070 0.672 373
375 3 -39.354 323.969 18.966 3.600 370
376 3 -50.309 325.697 24.054 3.000 375
377 3 -55.854 323.291 22.393 1.152 376
378 3 -60.253 321.668 23.501 1.125 377
379 3 -50.178 327.805 20.381 3.000 376
380 3 -52.534 328.156 20.656 2.520 379
381 3 -55.066 325.646 18.930 0.675 380
382 3 -63.613 323.666 18.869 0.720 381
383 3 -54.850 329.520 22.209 2.520 380
384 3 -58.950 328.462 23.877 1.536 383
385 3 -61.183 329.779 25.003 1.500 384
386 3 -61.690 332.241 22.820 1.500 385
387 3 -65.283 331.951 21.716 1.416 386
388 3 -70.620 331.731 26.724 0.720 387
389 3 -75.591 331.744 25.995 0.750 388
390 3 -82.938 331.140 28.276 0.750 389
391 3 -95.816 330.617 30.252 0.750 390
392 3 -68.677 333.196 24.044 1.500 387
393 3 -69.082 332.546 23.654 1.200 392
394 3 -71.434 334.962 22.866 1.200 393
395 3 -75.739 332.383 23.264 1.200 394
396 3 -79.257 333.557 22.385 1.500 395
397 3 -82.143 333.964 21.607 1.500 396
398 3 -84.169 333.511 22.005 1.800 397
399 3 -86.138 334.293 21.348 1.200 398
400 3 -93.241 330.457 22.871 1.200 399
401 3 -60.435 334.244 19.273 2.520 383
402 3 -68.317 338.179 15.217 2.520 401
403 3 -70.123 335.825 13.640 2.520 402
404 3 -67.741 337.907 15.799 1.382 403
405 3 -65.844 346.125 11.767 0.720 404
406 3 -58.828 344.802 11.135 1.125 404
407 3 -71.087 337.813 11.374 2.520 403
408 3 -79.924 334.883 12.264 0.540 407
409 3 -86.731 338.390 14.843 0.720 408
410 3 -92.722 340.013 16.830 0.562 409
411 3 -97.177 335.492 21.383 0.750 409
412 3 -99.192 336.053 25.760 0.750 411
413 3 -99.927 335.346 23.301 0.750 412
414 3 -77.896 337.201 10.777 2.520 407
415 3 -79.415 337.386 8.324 2.100 414
416 3 -80.412 343.951 7.005 0.900 415
417 3 -81.891 337.180 6.092 2.100 415
418 3 -93.270 335.808 8.207 0.600 417
419 3 -100.396 336.285 11.831 0.720 418
420 3 -103.100 336.901 13.474 0.720 419
421 3 -117.355 335.516 22.344 0.720 420
422 3 -103.675 336.188 14.936 0.750 419
423 3 -106.310 335.024 19.284 0.600 422
424 3 -112.189 334.454 24.917 0.768 423
425 3 -89.081 338.559 7.258 2.100 417
426 3 -84.914 337.934 4.195 2.100 425
427 3 -84.171 341.893 2.133 0.400 426
428 3 -91.354 338.782 3.761 2.100 426
429 3 -101.417 338.946 9.552 0.900 428
430 3 -109.433 339.266 14.707 0.672 429
431 3 -119.906 338.237 20.889 0.720 430
432 3 -98.490 343.998 5.208 2.074 428
433 3 -99.476 344.525 2.784 0.720 432
434 3 -104.522 340.592 3.832 1.200 433
435 3 -90.365 346.705 -0.212 1.500 432
436 3 -94.866 349.262 1.424 1.500 435
437 3 -90.049 344.998 3.729 0.746 435
438 3 -89.268 347.703 1.396 1.200 437
439 3 -89.743 347.479 3.287 1.200 438
440 3 -85.545 348.209 1.324 1.200 439
441 3 -7.536 321.154 13.605 4.800 337
442 3 1.871 325.851 8.982 1.382 441
443 3 -6.303 323.473 11.836 4.800 441
444 3 -11.444 326.985 14.415 5.040 443
445 3 -2.466 329.955 12.168 1.080 444
446 3 3.953 328.658 10.575 1.500 445
447 3 6.461 329.216 6.811 1.800 446
448 3 -9.155 331.295 9.405 5.040 444
449 3 -0.579 333.071 7.470 1.800 448
450 3 2.697 334.675 4.464 0.750 449
451 3 3.342 337.349 2.924 1.800 449
452 3 5.198 340.346 -0.415 1.500 451
453 3 9.563 341.896 -4.971 1.800 452
454 3 8.161 337.235 -0.783 0.750 451
455 3 10.014 337.631 -1.864 0.600 454
456 3 13.414 337.747 0.172 0.750 455
457 3 -11.551 334.619 8.103 4.320 448
458 3 -15.921 332.140 11.008 0.600 457
459 3 -18.086 337.896 10.396 4.320 457
460 3 -23.140 337.876 8.289 0.750 459
461 3 -15.904 338.431 7.145 4.320 459
462 3 -10.133 340.360 0.831 1.500 461
463 3 -11.227 341.389 1.084 1.500 462
464 3 -10.165 343.544 -0.935 1.500 463
465 3 -8.372 345.182 0.516 1.200 464
466 3 -18.436 343.489 5.901 3.960 461
467 3 -24.997 341.191 5.945 0.691 466
468 3 -28.838 342.397 7.387 0.750 467
469 3 -34.142 341.989 6.098 0.600 468
470 3 -34.130 341.683 5.833 0.720 469
471 3 -39.089 342.965 6.895 0.720 470
472 3 -43.706 340.824 7.561 0.768 471
473 3 -48.240 340.932 6.175 0.675 472
474 3 -51.683 338.671 6.957 0.750 473
475 3 -20.970 346.805 2.166 3.960 466
476 3 -18.288 350.925 -5.280 1.344 475
477 3 -15.014 353.352 -7.575 1.210 476
478 3 -13.670 355.106 -8.189 1.440 477
479 3 -12.506 357.999 -11.533 1.728 478
480 3 -11.108 358.631 -11.712 1.680 479
481 3 -8.437 360.581 -11.014 1.500 480
482 3 -22.673 347.506 1.953 3.960 475
483 3 -25.431 345.573 0.172 2.400 482
484 3 -25.212 349.461 -3.784 1.800 483
485 3 -20.246 355.438 -10.718 2.100 484
486 3 -20.554 356.044 -13.279 1.800 485
487 3 -24.210 358.842 -16.640 0.672 486
488 3 -27.907 357.032 -16.202 0.600 487
489 3 -19.130 360.623 -17.719 1.800 486
490 3 -17.127 361.615 -18.459 2.100 489
491 3 -13.229 363.430 -21.142 2.100 490
492 3 -16.151 363.202 -20.245 1.800 491
493 3 -14.667 363.878 -20.902 1.800 492
494 3 -11.486 366.055 -22.757 1.800 493
495 3 -17.032 366.653 -25.317 0.750 494
496 3 -19.463 367.681 -28.345 0.720 495
497 3 -7.663 368.126 -26.871 1.200 494
498 3 -5.829 369.318 -29.641 0.750 497
499 3 -29.928 347.160 -0.205 2.400 483
500 3 -37.806 351.153 -4.990 2.160 499
501 3 -32.812 355.124 -9.266 0.720 500
502 3 -40.822 354.025 -9.946 2.100 500
503 3 -42.637 356.324 -11.833 2.100 502
504 3 -40.485 357.906 -15.878 1.800 503
505 3 -36.892 358.221 -16.816 1.800 504
506 3 -35.688 362.850 -22.272 1.500 505
507 3 -48.203 355.512 -14.477 1.500 503
508 3 -52.906 352.233 -12.358 0.600 507
509 3 -49.973 354.334 -14.982 1.500 507
510 3 -54.982 354.687 -14.026 0.750 509
511 3 -51.955 355.426 -16.952 0.768 509
512 3 -50.623 357.495 -18.327 1.125 511
513 3 -48.945 358.242 -17.758 0.750 512
514 3 -35.780 347.755 -0.422 1.800 499
515 3 -45.062 347.596 5.940 0.600 514
516 3 -38.337 347.321 -0.660 1.800 514
517 3 -44.679 348.505 0.306 2.100 516
518 3 -48.160 348.710 -2.663 1.800 517
519 3 -48.127 351.444 -5.062 0.720 518
520 3 -51.871 348.060 -2.262 1.800 518
521 3 -56.257 345.064 4.471 0.450 520
522 3 -54.119 347.894 -0.287 1.800 520
523 3 -64.824 347.894 4.676 0.750 522
524 3 -58.682 347.179 -3.027 1.800 522
525 3 -56.205 352.289 -3.130 0.400 524
526 3 -57.793 348.010 -1.617 1.800 524
527 3 -61.505 348.374 -2.810 0.750 526
528 3 -67.221 346.004 0.761 0.300 527
529 3 -70.788 347.877 1.936 0.750 527
530 3 -75.447 350.048 2.860 0.750 529
531 3 -77.091 349.109 2.196 0.750 530
532 3 -76.014 349.787 3.838 1.200 531
533 3 -78.595 350.102 2.371 1.200 532
534 3 -83.027 349.586 3.689 0.720 533
535 3 -85.033 350.012 3.794 0.900 534
536 3 -63.247 350.505 -3.166 1.500 526
537 3 -60.708 349.429 -6.304 1.500 536
538 3 -67.335 350.120 -2.478 0.672 537
539 3 -74.705 350.098 -3.428 0.720 538
540 3 -76.357 352.085 -3.447 0.720 539
541 3 -63.379 351.775 -4.832 1.500 537
542 3 -69.280 353.059 -6.130 1.500 541
543 3 -70.954 353.642 -9.139 1.500 542
544 3 -70.750 353.121 -12.986 1.382 543
545 3 -64.527 354.406 -17.404 1.200 544
546 3 -63.008 353.876 -16.264 1.200 545
547 3 -57.812 355.817 -19.910 1.500 546
548 3 -56.374 355.436 -19.844 1.500 547
549 3 -67.820 351.699 -18.338 1.500 545
550 3 -68.109 352.535 -18.637 1.125 549
551 3 -70.779 353.303 -18.929 0.720 550
552 3 -73.412 350.807 -17.650 0.691 551
553 3 78.160 222.956 30.320 10.451 104
554 3 98.324 220.671 25.474 1.296 553
555 3 102.183 223.836 25.274 1.500 554
556 3 96.427 222.130 28.308 1.500 554
557 3 104.648 219.504 29.042 1.500 556
558 3 109.278 220.626 27.877 1.800 557
559 3 110.858 219.496 28.204 1.500 558
560 3 116.938 222.770 24.914 1.680 559
561 3 119.954 222.810 24.519 1.440 560
562 3 112.886 218.465 29.549 1.500 559
563 3 118.419 219.289 28.544 1.500 562
564 3 121.803 219.779 30.946 1.382 563
565 3 126.428 218.579 29.883 1.382 564
566 3 129.271 220.228 26.573 1.200 565
567 3 127.140 220.883 21.187 0.300 566
568 3 133.507 219.167 21.247 1.500 566
569 3 134.364 221.383 19.057 1.500 568
570 3 136.822 220.912 19.746 1.500 569
571 3 142.717 222.333 17.955 1.500 570
572 3 138.416 216.563 27.660 1.440 565
573 3 135.484 211.918 27.313 0.750 572
574 3 132.741 209.039 28.534 0.750 573
575 3 129.705 209.378 28.714 0.768 573
576 3 143.071 213.544 24.392 1.215 572
577 3 145.967 213.928 25.347 1.200 576
578 3 150.804 214.493 23.467 1.500 577
579 3 151.825 215.532 22.695 1.500 578
580 3 152.833 214.950 25.306 1.800 579
581 3 146.567 211.259 26.402 1.012 580
582 3 155.632 209.634 27.378 1.728 580
583 3 86.822 234.283 24.011 10.451 553
584 3 106.396 236.014 16.251 1.500 583
585 3 109.332 230.535 20.570 0.750 584
586 3 109.391 235.635 13.749 1.500 584
587 3 113.997 240.846 7.660 0.720 586
588 3 108.058 235.690 13.824 1.500 586
589 3 121.360 234.649 10.190 1.680 588
590 3 119.470 235.072 15.203 1.800 589
591 3 123.471 233.338 11.046 1.597 590
592 3 118.542 230.780 15.911 0.750 591
593 3 127.495 237.562 10.298 1.800 590
594 3 123.300 243.141 7.701 0.562 593
595 3 132.849 238.418 10.471 1.800 593
596 3 135.745 239.025 6.032 2.100 595
597 3 133.178 236.393 9.282 1.382 596
598 3 129.155 232.719 13.107 1.344 597
599 3 134.634 235.234 12.228 0.750 597
600 3 133.749 233.805 12.258 1.500 599
601 3 133.924 231.806 14.142 1.200 600
602 3 134.117 230.807 14.559 1.200 601
603 3 137.670 238.087 9.130 2.100 596
604 3 139.498 239.948 6.388 1.800 603
605 3 142.513 233.775 8.971 1.200 604
606 3 143.191 234.390 10.137 1.200 605
607 3 142.994 232.968 9.996 1.500 606
608 3 143.668 232.010 12.022 1.500 607
609 3 144.879 228.917 12.846 1.200 608
610 3 144.487 229.294 11.186 1.500 609
611 3 142.557 241.303 8.528 2.100 604
612 3 139.341 244.373 5.895 0.675 611
613 3 146.061 242.414 8.047 1.800 611
614 3 149.755 243.532 8.998 2.400 613
615 3 159.654 238.645 6.688 1.500 614
616 3 159.419 237.909 9.575 1.500 615
617 3 163.643 235.241 9.146 1.800 616
618 3 163.330 236.395 8.658 1.200 617
619 3 168.326 235.766 10.079 1.500 618
620 3 176.104 235.791 7.364 1.800 619
621 3 180.421 235.908 6.781 1.500 620
622 3 185.110 237.851 6.672 1.500 621
623 3 189.839 237.338 6.261 1.500 622
624 3 194.598 238.482 5.677 1.800 623
625 3 200.108 235.627 9.504 1.500 624
626 3 164.532 230.672 8.249 1.500 617
627 3 156.615 228.453 12.461 1.500 626
628 3 155.748 224.496 13.754 1.800 627
629 3 155.029 222.659 14.008 1.500 628
630 3 158.849 222.343 16.149 2.100 629
631 3 163.773 219.964 17.044 1.800 630
632 3 165.350 220.643 16.705 1.500 631
633 3 169.105 219.124 17.186 1.500 632
634 3 169.140 216.097 20.170 1.080 633
635 3 170.505 219.229 16.944 1.500 633
636 3 172.645 218.630 18.138 1.500 635
637 3 159.580 247.595 2.182 1.800 614
638 3 161.554 248.733 4.203 1.800 637
639 3 165.877 249.849 3.599 2.400 638
640 3 164.945 246.551 0.672 1.500 639
641 3 170.610 248.469 1.600 0.720 640
642 3 176.229 247.180 1.417 0.750 641
643 3 184.170 248.740 2.166 0.600 642
644 3 189.075 251.000 1.241 0.720 643
645 3 194.200 249.975 -0.728 0.720 644
646 3 164.847 251.077 2.133 1.500 640
647 3 169.196 250.175 -0.867 1.800 646
648 3 166.513 253.848 -4.854 0.675 647
649 3 163.442 254.278 -4.240 0.600 648
650 3 162.273 255.690 -5.125 0.750 649
651 3 156.041 254.751 -6.446 0.750 650
652 3 166.479 251.474 0.665 1.800 647
653 3 169.582 253.152 1.057 1.500 652
654 3 173.773 254.197 -0.930 2.100 653
655 3 177.865 255.856 -4.761 1.500 654
656 3 178.980 256.892 -3.448 1.500 655
657 3 184.886 260.181 -4.563 1.500 656
658 3 187.507 259.069 -5.142 1.200 657
659 3 189.308 259.034 -5.704 1.500 658
660 3 196.510 263.131 -6.435 1.800 659
661 3 198.533 263.757 -8.540 1.200 660
662 3 199.371 263.271 -6.669 1.500 661
663 3 92.607 245.501 11.157 8.640 583
664 3 80.117 245.372 14.879 1.200 663
665 3 74.893 247.368 13.946 0.750 664
666 3 70.436 246.908 13.678 0.720 665
667 3 67.059 247.241 12.997 0.750 666
668 3 93.945 249.150 13.719 8.640 663
669 3 94.699 247.882 9.859 8.640 668
670 3 109.367 246.933 5.171 0.750 669
671 3 111.897 246.434 4.965 1.125 670
672 3 94.273 253.994 5.865 8.640 669
673 3 94.622 256.524 3.401 9.504 672
674 3 111.390 257.938 -0.965 1.440 673
675 3 123.585 254.753 -1.663 1.500 674
676 3 125.866 252.293 -0.989 1.500 675
677 3 132.538 252.918 -0.421 1.500 676
678 3 132.114 252.388 0.120 1.500 677
679 3 136.098 250.541 0.053 1.500 678
680 3 138.864 252.164 0.826 1.500 679
681 3 125.430 257.529 -3.328 1.440 675
682 3 134.121 258.763 -5.072 0.750 681
683 3 141.878 260.068 -7.224 0.750 682
684 3 145.613 261.630 -8.168 1.080 683
685 3 147.486 262.098 -7.236 0.675 684
686 3 151.173 262.240 -9.486 0.750 685
687 3 153.915 263.039 -9.316 0.691 686
688 3 92.241 262.871 2.858 9.504 673
689 3 108.527 264.555 -4.618 2.400 688
690 3 113.386 265.795 -9.769 3.000 689
691 3 118.242 264.252 -4.281 1.215 690
692 3 120.015 264.067 -4.773 1.500 691
693 3 121.448 264.464 -4.457 1.500 692
694 3 118.650 269.098 -8.523 3.000 690
695 3 117.650 268.793 -8.207 2.700 694
696 3 126.290 269.100 -9.281 0.750 695
697 3 126.915 267.047 -10.135 1.500 696
698 3 130.869 266.738 -7.625 0.750 697
699 3 130.076 266.871 -7.474 1.440 697
700 3 129.929 264.362 -7.917 1.440 699
701 3 131.867 264.593 -7.960 1.440 700
702 3 122.407 272.653 -9.751 2.400 695
703 3 123.081 273.042 -11.417 2.400 702
704 3 123.333 276.201 -12.810 3.000 703
705 3 123.834 276.670 -18.098 0.750 704
706 3 133.955 276.392 -19.196 2.400 704
707 3 138.815 275.258 -20.885 1.500 706
708 3 142.369 272.600 -19.918 1.500 707
709 3 143.198 270.846 -18.440 1.200 708
710 3 145.096 270.367 -18.298 1.382 709
711 3 139.659 280.222 -23.879 2.100 706
712 3 141.307 286.870 -27.372 1.500 711
713 3 144.245 288.752 -26.364 1.800 712
714 3 141.542 289.625 -26.285 1.800 713
715 3 146.000 291.277 -27.892 1.500 714
716 3 149.526 293.673 -28.126 1.800 715
717 3 153.066 296.089 -31.499 1.728 716
718 3 146.996 283.045 -25.406 1.800 711
719 3 150.815 283.942 -22.808 2.400 718
720 3 157.387 281.965 -26.098 2.100 719
721 3 156.296 279.569 -22.440 1.800 720
722 3 159.569 280.777 -22.546 1.500 721
723 3 161.874 279.115 -22.385 1.500 722
724 3 162.132 279.060 -22.153 1.500 723
725 3 157.153 274.091 -20.528 0.750 724
726 3 164.486 278.613 -21.116 1.500 724
727 3 164.078 276.159 -20.085 1.500 726
728 3 165.142 275.902 -19.892 1.125 727
729 3 169.100 274.085 -20.773 1.680 728
730 3 171.100 273.724 -20.022 1.500 729
731 3 173.917 273.972 -18.766 1.440 730
732 3 184.029 273.702 -19.691 1.500 731
733 3 156.697 285.317 -23.604 2.400 719
734 3 163.111 288.198 -24.828 1.800 733
735 3 170.799 291.341 -24.741 2.100 734
736 3 179.690 292.735 -27.155 2.100 735
737 3 182.327 288.938 -26.348 1.440 736
738 3 186.974 290.238 -27.665 1.728 737
739 3 185.852 289.498 -26.303 1.728 738
740 3 188.790 286.095 -24.008 1.500 739
741 3 189.679 287.648 -25.692 1.500 740
742 3 193.085 285.342 -24.185 1.920 741
743 3 193.909 284.566 -24.853 1.500 742
744 3 195.363 283.002 -25.317 1.728 743
745 3 201.947 282.826 -22.535 1.200 744
746 3 183.934 296.385 -30.045 2.160 736
747 3 186.721 299.242 -30.320 1.800 746
748 3 189.954 301.205 -30.655 1.728 747
749 3 190.931 300.847 -29.682 1.152 748
750 3 196.941 300.750 -30.002 1.200 749
751 3 198.901 300.595 -29.291 0.691 750
752 3 201.064 301.311 -29.017 1.125 751
753 3 202.219 298.050 -29.702 1.500 752
754 3 203.538 297.573 -27.693 1.500 753
755 3 207.277 299.019 -28.640 1.344 754
756 3 204.449 297.635 -25.055 1.200 755
757 3 207.794 298.365 -27.038 1.500 756
758 3 206.638 296.365 -25.895 1.500 757
759 3 210.668 295.424 -26.057 1.500 758
760 3 211.402 296.769 -26.473 1.200 759
761 3 210.210 296.135 -27.250 1.800 760
762 3 191.580 299.818 -32.249 1.728 748
763 3 200.033 304.316 -32.129 1.440 762
764 3 201.640 305.521 -33.204 1.200 763
765 3 205.189 309.203 -34.907 1.440 764
766 3 206.422 309.743 -36.336 1.680 765
767 3 209.115 312.059 -37.127 1.920 766
768 3 195.323 307.609 -34.786 2.074 762
769 3 197.283 311.464 -36.800 1.500 768
770 3 198.494 312.789 -40.086 1.800 769
771 3 197.682 315.494 -39.212 1.800 770
772 3 199.988 315.507 -40.237 1.500 771
773 3 202.666 318.843 -42.852 1.500 772
774 3 205.480 321.276 -43.668 1.680 773
775 3 209.899 321.335 -44.610 1.500 774
776 3 212.944 319.936 -44.388 1.680 775
777 3 217.111 320.841 -42.829 1.440 776
778 3 220.738 321.666 -43.831 2.100 777
779 3 223.362 320.625 -44.381 1.500 778
780 3 226.117 320.498 -42.557 1.500 779
781 3 230.560 322.225 -41.410 1.536 780
782 3 230.444 323.962 -41.891 1.536 781
783 3 226.115 327.566 -42.432 0.675 781
784 3 225.233 329.891 -40.381 0.750 783
785 3 228.788 331.590 -39.820 0.750 784
786 3 227.745 334.056 -38.527 0.750 785
787 3 229.381 338.659 -38.208 0.750 786
788 3 228.725 337.282 -39.222 0.720 787
789 3 235.009 338.842 -41.489 0.750 788
790 3 92.175 264.487 -2.502 7.200 688
791 3 81.851 260.170 2.177 0.900 790
792 3 77.831 262.387 0.595 1.200 791
793 3 73.181 261.267 1.559 1.500 792
794 3 73.440 260.793 2.178 1.200 793
795 3 67.857 261.093 3.413 1.500 794
796 3 93.030 268.691 -6.926 7.200 790
797 3 76.920 266.634 -3.108 0.750 796
798 3 93.002 269.469 -5.868 7.200 796
799 3 93.108 274.446 -8.988 8.640 798
800 3 109.832 274.909 -16.132 1.800 799
801 3 96.529 274.537 -12.884 8.640 799
802 3 98.603 281.830 -21.053 4.200 801
803 3 101.463 287.320 -22.236 1.800 802
804 3 101.264 290.962 -21.947 1.800 803
805 3 103.817 296.822 -23.538 1.800 804
806 3 102.282 296.935 -24.107 2.100 805
807 3 106.976 298.420 -24.079 0.900 806
808 3 105.688 299.412 -24.833 2.400 807
809 3 108.746 303.337 -27.414 2.100 808
810 3 107.436 303.875 -27.543 1.800 809
811 3 107.424 305.612 -30.208 2.100 810
812 3 109.456 307.535 -30.089 2.400 811
813 3 112.591 310.197 -33.813 1.500 812
814 3 106.179 311.225 -32.339 0.768 813
815 3 103.818 311.519 -31.691 1.200 814
816 3 104.655 313.317 -31.684 0.768 815
817 3 102.728 312.475 -32.935 0.750 816
818 3 113.226 312.285 -34.925 1.500 813
819 3 113.170 312.511 -35.288 1.800 818
820 3 114.776 314.063 -36.983 1.500 819
821 3 114.904 317.034 -38.317 1.800 820
822 3 116.323 318.618 -39.220 1.500 821
823 3 115.393 318.096 -39.638 1.800 822
824 3 112.629 321.191 -40.883 1.680 823
825 3 110.875 322.635 -40.973 1.728 824
826 3 110.860 324.767 -43.855 0.750 825
827 3 110.622 323.990 -43.259 1.800 826
828 3 107.731 323.321 -42.728 0.691 827
829 3 118.758 320.585 -39.759 1.800 823
830 3 119.048 322.455 -41.151 1.500 829
831 3 124.566 320.800 -41.173 1.500 830
832 3 127.696 321.202 -40.462 1.500 831
833 3 132.196 320.681 -40.792 1.382 832
834 3 121.785 323.938 -43.596 1.500 830
835 3 123.738 325.336 -45.003 1.440 834
836 3 127.315 326.758 -44.581 0.750 835
837 3 127.762 326.228 -46.692 0.900 836
838 3 130.668 325.576 -44.437 0.720 837
839 3 131.772 325.667 -44.039 0.750 838
840 3 134.495 326.393 -43.855 0.672 839
841 3 136.131 326.039 -43.305 0.750 840
842 3 136.413 323.500 -43.257 0.600 841
843 3 108.408 286.201 -21.777 3.240 802
844 3 114.499 287.392 -26.619 3.456 843
845 3 117.791 281.676 -23.306 0.600 844
846 3 117.044 287.812 -30.668 3.456 844
847 3 129.041 287.474 -28.725 0.768 846
848 3 120.553 291.425 -29.966 3.456 846
849 3 122.972 294.968 -32.620 3.900 848
850 3 135.751 295.806 -31.069 1.200 849
851 3 124.244 297.607 -31.253 3.900 849
852 3 132.464 302.420 -35.756 3.629 851
853 3 140.398 310.796 -40.499 3.888 852
854 3 147.860 317.181 -43.545 3.456 853
855 3 151.908 320.332 -41.727 3.300 854
856 3 152.098 327.318 -44.650 1.500 855
857 3 151.698 328.922 -43.868 1.500 856
858 3 148.944 330.042 -44.751 1.500 857
859 3 150.684 331.963 -45.555 1.500 858
860 3 150.193 333.194 -48.276 1.500 859
861 3 148.532 332.914 -45.880 1.500 860
862 3 150.029 334.296 -47.229 1.800 861
863 3 146.649 335.680 -49.176 0.750 862
864 3 143.613 334.887 -48.219 1.200 863
865 3 140.317 335.215 -49.681 0.750 864
866 3 150.056 338.125 -46.806 1.500 862
867 3 153.339 340.414 -50.478 1.500 866
868 3 151.400 340.067 -49.886 0.750 867
869 3 150.616 339.691 -51.548 1.200 868
870 3 147.678 340.646 -51.115 0.750 869
871 3 144.802 340.113 -50.523 0.750 870
872 3 141.239 339.690 -50.162 1.080 871
873 3 157.344 322.921 -43.658 3.300 855
874 3 158.040 326.694 -44.337 2.700 873
875 3 165.727 324.916 -44.480 1.536 874
876 3 169.272 324.894 -44.708 1.500 875
877 3 167.111 325.784 -42.990 1.200 876
878 3 171.009 323.026 -43.022 1.500 877
879 3 170.915 323.743 -41.272 1.500 878
880 3 172.179 322.993 -42.657 1.500 879
881 3 177.247 321.136 -40.479 1.200 880
882 3 179.158 323.785 -41.637 1.440 881
883 3 181.922 323.479 -42.825 1.440 882
884 3 163.597 331.412 -46.014 2.100 874
885 3 167.368 335.263 -48.899 2.880 884
886 3 174.367 335.099 -48.369 1.500 885
887 3 181.977 336.301 -48.275 1.500 886
888 3 183.084 336.991 -47.535 1.800 887
889 3 186.763 337.800 -47.791 1.680 888
890 3 193.750 333.785 -45.102 1.215 889
891 3 194.122 333.216 -41.612 1.500 890
892 3 198.453 332.603 -42.925 1.800 891
893 3 198.408 331.822 -40.628 1.500 892
894 3 190.216 340.864 -48.503 1.500 889
895 3 193.281 343.287 -50.188 1.500 894
896 3 195.107 341.913 -50.675 1.500 895
897 3 196.181 343.576 -50.574 1.800 896
898 3 200.081 344.322 -48.780 1.500 897
899 3 205.209 345.363 -50.185 1.843 898
900 3 208.962 343.920 -52.441 1.500 899
901 3 209.152 343.666 -51.400 1.012 900
902 3 209.966 341.664 -46.944 1.200 901
903 3 211.806 340.496 -44.845 0.900 902
904 3 169.680 337.997 -49.619 2.100 885
905 3 168.455 335.060 -51.438 3.000 904
906 3 167.170 337.491 -53.420 1.200 905
907 3 166.596 339.400 -54.958 1.500 906
908 3 168.558 341.065 -56.415 1.500 907
909 3 167.205 340.750 -58.463 1.800 908
910 3 161.236 342.705 -55.628 1.200 909
911 3 158.490 344.229 -53.821 1.200 910
912 3 159.619 345.171 -52.434 1.500 911
913 3 155.976 343.996 -54.237 1.200 912
914 3 168.901 342.757 -57.562 1.800 909
915 3 170.238 344.934 -59.357 1.800 914
916 3 171.788 345.007 -59.050 1.800 915
917 3 170.341 348.104 -58.975 2.100 916
918 3 169.088 348.748 -62.227 2.100 917
919 3 167.883 351.132 -61.621 1.500 918
920 3 165.893 349.509 -61.690 0.750 919
921 3 162.088 349.581 -61.150 0.750 920
922 3 162.922 348.317 -59.992 0.750 920
923 3 172.100 351.993 -63.772 1.500 919
924 3 171.161 353.351 -65.019 1.500 923
925 3 169.443 354.536 -65.053 1.500 924
926 3 169.819 355.573 -66.212 1.500 925
927 3 173.409 340.479 -53.345 2.100 904
928 3 175.441 342.689 -52.715 1.800 927
929 3 178.637 344.448 -53.146 2.400 928
930 3 183.448 344.328 -55.087 1.200 929
931 3 182.240 344.573 -52.477 1.200 930
932 3 191.007 348.030 -56.270 1.500 931
933 3 193.192 348.304 -56.578 1.800 932
934 3 196.180 350.853 -57.254 1.500 933
935 3 201.711 353.407 -59.947 1.500 934
936 3 206.760 353.460 -60.301 1.659 935
937 3 208.299 356.331 -60.395 1.440 936
938 3 183.323 349.401 -56.989 1.800 930
939 3 184.056 348.440 -60.305 1.800 938
940 3 184.565 356.566 -61.116 1.800 939
941 3 183.439 355.973 -64.702 1.800 940
942 3 183.565 359.356 -70.294 1.728 941
943 3 181.979 360.064 -70.634 1.440 942
944 3 187.793 358.925 -67.739 1.500 941
945 3 190.463 360.079 -70.962 1.500 944
946 3 188.168 360.477 -70.798 1.200 945
947 3 191.124 362.557 -73.421 1.440 946
948 3 192.524 366.017 -76.385 1.843 947
949 3 193.217 366.231 -77.118 1.500 948
950 3 196.929 368.792 -79.314 1.920 949
951 3 193.245 369.683 -79.497 0.750 950
952 3 195.902 366.967 -78.147 1.440 950
953 3 202.128 366.770 -76.750 1.008 952
954 3 190.181 352.164 -62.430 2.400 939
955 3 193.590 352.354 -62.574 1.500 954
956 3 193.214 354.428 -64.798 1.500 955
957 3 197.592 354.715 -65.004 1.500 956
958 3 200.018 356.507 -65.545 1.500 957
959 3 203.405 358.751 -66.584 1.215 958
960 3 206.463 360.772 -66.154 1.215 959
961 3 208.626 362.578 -68.921 1.500 960
962 3 210.102 362.988 -67.815 1.500 961
963 3 201.333 362.652 -67.226 1.500 959
964 3 201.200 361.305 -68.910 1.500 963
965 3 201.942 363.957 -68.364 1.800 964
966 3 203.994 364.759 -69.474 1.200 965
967 3 205.558 364.379 -71.471 1.440 966
968 3 92.771 274.377 -16.961 6.840 801
969 3 84.440 274.326 -11.116 1.012 968
970 3 73.649 271.024 -9.783 1.500 969
971 3 68.396 268.615 -7.138 1.500 970
972 3 70.441 266.981 -6.907 1.800 971
973 3 66.920 266.219 -6.961 1.800 972
974 3 89.824 278.028 -18.273 6.840 968
975 3 88.916 279.228 -18.290 6.480 974
976 3 73.499 280.999 -12.917 1.690 975
977 3 66.113 278.195 -10.542 1.500 976
978 3 60.458 274.156 -9.978 1.800 977
979 3 63.019 273.491 -9.354 1.500 978
980 3 55.718 272.062 -9.031 1.500 979
981 3 55.563 271.863 -8.758 1.500 980
982 3 62.993 278.511 -12.184 1.800 977
983 3 62.855 279.696 -14.873 1.680 982
984 3 54.995 279.869 -10.242 1.500 983
985 3 54.418 282.604 -12.176 1.500 984
986 3 54.557 281.594 -14.456 1.680 985
987 3 53.940 284.185 -12.935 1.500 986
988 3 48.741 282.791 -12.969 0.675 987
989 3 48.414 283.123 -12.979 0.720 988
990 3 83.203 283.232 -21.218 6.480 975
991 3 81.404 289.574 -26.991 6.840 990
992 3 68.397 291.779 -20.889 1.200 991
993 3 65.606 290.650 -20.535 1.500 992
994 3 64.263 291.728 -20.389 1.200 993
995 3 63.067 291.479 -20.906 1.080 994
996 3 60.308 290.235 -20.339 1.500 995
997 3 58.239 289.341 -20.364 0.720 996
998 3 55.421 291.291 -19.484 0.750 997
999 3 52.296 289.090 -21.429 0.750 998
1000 3 80.063 291.762 -24.592 6.840 991
1001 3 78.677 300.484 -25.687 5.875 1000
1002 3 80.153 306.019 -29.138 6.450 1001
1003 3 77.585 320.769 -36.020 4.355 1002
1004 3 62.696 327.185 -35.345 3.600 1003
1005 3 69.056 333.381 -39.180 0.768 1004
1006 3 60.342 327.400 -33.202 3.600 1004
1007 3 58.860 332.410 -34.572 3.456 1006
1008 3 51.105 333.569 -30.812 1.012 1007
1009 3 48.110 335.783 -29.341 1.440 1008
1010 3 45.142 335.338 -25.336 0.900 1009
1011 3 38.225 338.009 -22.515 0.750 1010
1012 3 34.972 340.507 -20.980 1.440 1011
1013 3 30.774 344.477 -21.432 1.536 1012
1014 3 54.376 336.775 -33.216 3.456 1007
1015 3 57.707 339.461 -36.651 0.600 1014
1016 3 47.106 341.895 -33.529 2.700 1014
1017 3 39.216 346.572 -33.649 3.226 1016
1018 3 34.462 350.030 -31.656 2.400 1017
1019 3 21.639 353.378 -28.894 1.536 1018
1020 3 19.808 357.771 -29.742 1.800 1019
1021 3 18.836 360.191 -29.136 1.500 1020
1022 3 16.665 363.537 -27.350 1.920 1021
1023 3 19.060 368.526 -28.236 1.920 1022
1024 3 35.703 352.541 -31.528 1.500 1018
1025 3 37.077 359.156 -33.051 1.800 1024
1026 3 37.354 361.973 -33.011 2.400 1025
1027 3 39.971 365.460 -32.640 2.100 1026
1028 3 39.179 370.015 -35.761 1.440 1027
1029 3 39.363 371.188 -37.637 1.800 1028
1030 3 37.834 372.763 -37.995 1.500 1029
1031 3 40.149 372.717 -37.503 1.200 1030
1032 3 37.998 376.795 -41.638 1.500 1031
1033 3 42.158 367.887 -33.487 1.690 1027
1034 3 43.318 366.623 -34.031 1.200 1033
1035 3 47.706 370.087 -35.536 1.680 1034
1036 3 49.599 373.012 -37.394 1.106 1035
1037 3 49.666 371.258 -38.841 1.382 1036
1038 3 48.756 373.090 -37.860 1.458 1037
1039 3 49.957 375.953 -37.896 1.200 1038
1040 3 87.850 318.583 -37.996 6.048 1002
1041 3 88.819 323.649 -38.175 5.100 1040
1042 3 90.031 333.949 -46.523 2.700 1041
1043 3 86.084 335.846 -52.233 1.800 1042
1044 3 84.289 341.262 -52.940 2.100 1043
1045 3 80.201 342.506 -55.012 1.500 1044
1046 3 80.558 344.415 -57.924 1.680 1045
1047 3 74.102 345.185 -59.180 1.800 1046
1048 3 92.368 335.664 -47.887 3.000 1042
1049 3 93.708 336.328 -50.020 2.400 1048
1050 3 97.412 340.325 -51.548 2.640 1049
1051 3 97.343 341.838 -53.139 2.400 1050
1052 3 97.848 346.743 -56.667 2.640 1051
1053 3 99.701 348.205 -57.814 1.800 1052
1054 3 97.439 348.979 -57.142 2.100 1053
1055 3 98.074 350.293 -60.150 2.640 1054
1056 3 97.683 351.260 -59.566 2.400 1055
1057 3 99.569 353.385 -62.202 2.100 1056
1058 3 100.275 351.592 -63.348 2.400 1057
1059 3 103.988 352.900 -63.558 1.500 1058
1060 3 105.965 354.142 -65.389 1.728 1059
1061 3 110.318 356.045 -66.500 1.500 1060
1062 3 108.386 356.543 -65.298 1.800 1061
1063 3 115.369 357.528 -67.228 1.800 1062
1064 3 117.471 359.326 -69.064 1.440 1063
1065 3 120.360 362.916 -71.607 1.536 1064
1066 3 122.477 363.534 -70.255 1.536 1065
1067 3 98.243 353.735 -61.620 2.400 1058
1068 3 97.507 353.711 -61.959 2.304 1067
1069 3 99.296 358.117 -62.951 2.400 1068
1070 3 99.030 357.413 -63.025 2.160 1069
1071 3 93.911 358.843 -66.171 1.500 1070
1072 3 98.743 359.291 -71.579 1.500 1071
1073 3 102.928 361.524 -74.489 1.500 1072
1074 3 104.565 360.601 -78.444 1.094 1073
1075 3 107.840 361.417 -80.209 1.152 1074
1076 3 112.372 360.937 -80.738 1.200 1075
1077 3 118.982 363.729 -78.816 1.200 1076
1078 3 120.820 364.752 -78.768 0.720 1077
1079 3 123.011 364.589 -80.240 0.750 1078
1080 3 122.177 365.425 -82.041 0.750 1079
1081 3 98.207 361.392 -73.397 1.680 1072
1082 3 94.911 361.056 -74.800 2.100 1081
1083 3 94.096 360.193 -77.204 1.597 1082
1084 3 92.859 364.498 -74.378 0.768 1083
1085 3 88.444 365.432 -72.328 0.720 1084
1086 3 84.988 367.106 -71.449 0.768 1085
1087 3 87.122 360.317 -73.701 1.597 1083
1088 3 83.903 362.927 -72.833 1.680 1087
1089 3 81.897 364.828 -70.877 1.690 1088
1090 3 78.094 366.456 -68.540 1.500 1089
1091 3 76.600 370.724 -65.701 0.400 1090
1092 3 75.515 371.962 -66.266 0.691 1091
1093 3 72.508 367.006 -65.090 1.500 1090
1094 3 70.528 369.255 -62.404 1.500 1093
1095 3 65.747 371.034 -61.753 1.800 1094
1096 3 104.259 362.687 -78.426 1.500 1082
1097 3 101.978 363.193 -79.511 1.200 1096
1098 3 100.584 364.251 -77.539 1.500 1097
1099 3 98.835 368.122 -75.920 1.200 1098
1100 3 99.511 367.760 -74.870 0.600 1099
1101 3 97.897 370.052 -72.751 0.750 1100
1102 3 104.116 361.185 -79.819 1.500 1096
1103 3 104.701 362.457 -78.828 1.500 1102
1104 3 107.923 364.155 -82.567 1.800 1103
1105 3 113.048 363.765 -84.156 1.475 1104
1106 3 109.677 365.149 -84.943 0.506 1105
1107 3 109.792 366.814 -81.976 0.750 1106
1108 3 109.267 368.759 -80.494 0.768 1107
1109 3 105.109 369.873 -78.836 0.768 1108
1110 3 111.035 365.515 -82.846 1.475 1105
1111 3 112.112 365.700 -82.807 1.597 1110
1112 3 112.092 365.543 -80.163 1.500 1111
1113 3 116.579 366.034 -82.394 1.215 1112
1114 3 116.782 367.684 -82.952 1.500 1113
1115 3 117.960 366.521 -83.909 1.440 1114
1116 3 99.256 330.692 -45.004 3.024 1041
1117 3 106.208 332.877 -47.288 3.000 1116
1118 3 108.002 336.347 -47.449 2.880 1117
1119 3 114.175 334.267 -49.050 0.900 1118
1120 3 120.506 336.856 -50.564 1.500 1119
1121 3 124.885 339.505 -51.091 1.800 1120
1122 3 133.393 339.575 -56.112 1.728 1121
1123 3 132.261 338.955 -53.074 0.750 1122
1124 3 132.022 338.716 -50.590 0.720 1123
1125 3 133.945 341.980 -55.812 1.728 1122
1126 3 137.296 343.927 -55.204 1.500 1125
1127 3 143.150 345.230 -56.596 1.500 1126
1128 3 144.050 344.719 -55.951 0.911 1127
1129 3 143.975 346.912 -57.756 1.593 1128
1130 3 111.910 335.748 -50.686 2.880 1118
1131 3 114.579 340.337 -51.757 2.419 1130
1132 3 117.936 342.261 -55.826 2.700 1131
1133 3 125.665 347.058 -58.886 1.500 1132
1134 3 130.041 346.656 -59.438 1.500 1133
1135 3 132.837 347.193 -60.401 1.500 1134
1136 3 139.741 349.660 -61.089 1.500 1135
1137 3 146.958 351.190 -67.211 1.800 1136
1138 3 153.447 349.854 -65.533 1.536 1137
1139 3 152.272 352.678 -64.595 1.800 1137
1140 3 156.591 356.226 -66.274 2.100 1139
1141 3 157.103 357.538 -66.970 1.800 1140
1142 3 160.706 358.467 -69.282 1.800 1141
1143 3 167.981 361.965 -71.506 1.800 1142
1144 3 173.670 361.771 -75.379 1.500 1143
1145 3 174.482 361.712 -75.695 1.344 1144
1146 3 175.127 359.181 -74.104 0.750 1145
1147 3 126.093 347.187 -63.598 2.100 1133
1148 3 127.330 349.410 -62.860 1.800 1147
1149 3 125.570 352.093 -63.374 1.139 1148
1150 3 121.415 353.573 -61.728 1.200 1149
1151 3 120.896 354.012 -62.020 1.440 1150
1152 3 123.668 356.979 -66.629 1.500 1151
1153 3 122.012 357.827 -69.464 1.597 1152
1154 3 125.210 358.739 -72.105 1.440 1153
1155 3 128.078 350.962 -64.828 1.800 1148
1156 3 138.989 353.368 -67.007 1.440 1155
1157 3 140.922 356.590 -68.361 1.440 1156
1158 3 142.655 357.033 -72.270 1.800 1157
1159 3 146.693 358.212 -74.300 1.800 1158
1160 3 150.105 358.471 -73.301 1.500 1159
1161 3 154.893 359.978 -73.703 1.800 1160
1162 3 155.082 361.344 -76.885 2.100 1161
1163 3 132.100 354.181 -71.769 1.800 1155
1164 3 134.214 356.907 -70.787 2.400 1163
1165 3 138.931 358.393 -73.432 1.500 1164
1166 3 137.306 357.906 -72.161 2.400 1165
1167 3 137.246 359.802 -73.610 1.440 1166
1168 3 136.402 361.751 -78.890 0.750 1167
1169 3 137.442 359.068 -75.022 1.800 1167
1170 3 143.725 360.812 -78.419 1.344 1169
1171 3 140.901 360.538 -79.865 1.475 1170
1172 3 142.153 363.240 -82.313 0.768 1171
1173 3 145.127 367.193 -82.174 0.768 1172
1174 3 142.652 363.004 -86.502 0.720 1172
1175 3 142.232 363.185 -85.929 0.750 1174
1176 3 138.151 364.760 -84.222 0.600 1175
1177 3 137.979 364.576 -86.893 0.750 1176
1178 3 131.792 361.690 -82.488 0.750 1177
1179 3 144.614 359.457 -76.952 1.500 1170
1180 3 145.744 362.461 -80.422 1.200 1179
1181 3 145.634 362.193 -80.580 1.800 1180
1182 3 150.306 363.897 -81.189 1.200 1181
1183 3 150.029 363.748 -81.894 1.500 1182
1184 3 152.407 364.903 -80.768 1.500 1183
1185 3 156.952 364.587 -82.711 1.728 1184
1186 3 160.957 362.015 -85.495 1.200 1185
1187 3 163.516 361.993 -86.323 0.750 1186
1188 3 165.242 364.894 -85.912 0.675 1187
1189 3 167.960 362.992 -85.991 0.768 1188
1190 3 169.170 363.343 -88.093 0.750 1189
1191 3 159.882 364.633 -85.198 1.728 1185
1192 3 161.611 364.649 -87.549 1.500 1191
1193 3 162.594 367.284 -87.273 1.800 1192
1194 3 162.330 367.006 -89.118 1.800 1193
1195 3 158.914 366.598 -89.208 1.500 1194
1196 3 156.249 367.909 -90.527 1.500 1195
1197 3 103.921 131.979 93.802 8.640 1
1198 3 111.519 116.303 101.783 8.280 1197
1199 3 115.931 101.947 107.877 8.280 1198
1200 3 126.469 91.307 112.570 7.200 1199
1201 3 139.327 81.165 118.714 7.500 1200
1202 3 147.245 73.968 125.552 9.704 1201
1203 3 166.493 60.595 134.028 7.500 1202
1204 3 174.182 47.373 144.863 7.500 1203
1205 3 182.911 40.623 150.942 9.000 1204
1206 3 207.889 26.934 156.785 8.294 1205
1207 3 221.720 17.347 165.654 8.640 1206
1208 3 239.176 8.272 166.529 7.800 1207
1209 3 245.750 5.216 166.242 7.800 1208
1210 3 253.731 7.013 167.673 1.555 1209
1211 3 258.882 11.361 166.609 1.200 1210
1212 3 266.064 13.368 166.505 1.500 1211
1213 3 272.411 18.000 162.379 1.500 1212
1214 3 265.000 8.999 166.401 1.555 1210
1215 3 269.819 9.100 166.960 2.100 1214
1216 3 275.617 13.595 166.978 1.680 1215
1217 3 247.979 0.580 171.496 7.800 1209
1218 3 249.886 0.291 175.248 6.120 1217
1219 3 261.150 -3.879 175.587 6.120 1218
1220 3 270.388 2.834 173.198 2.074 1219
1221 3 276.374 5.140 172.642 2.160 1220
1222 3 287.787 8.855 171.032 1.728 1221
1223 3 293.870 12.774 171.192 2.100 1222
1224 3 300.753 13.833 170.911 2.100 1223
1225 3 310.587 16.341 170.217 1.500 1224
1226 3 316.127 19.288 169.606 1.440 1225
1227 3 287.531 12.816 168.082 2.400 1221
1228 3 295.325 18.713 165.567 1.728 1227
1229 3 305.990 21.085 163.663 1.800 1228
1230 3 316.037 22.612 161.000 2.016 1229
1231 3 322.933 24.497 164.984 1.800 1230
1232 3 322.207 19.818 163.725 1.500 1231
1233 3 326.235 29.834 163.337 1.728 1231
1234 3 330.024 31.770 164.205 1.728 1233
1235 3 325.750 40.082 161.142 1.350 1234
1236 3 268.155 -6.468 179.488 6.739 1219
1237 3 267.226 -9.527 179.030 6.739 1236
1238 3 283.756 -1.607 173.529 0.720 1237
1239 3 286.998 0.532 174.531 1.500 1238
1240 3 288.279 0.280 177.610 1.500 1239
1241 3 269.057 -11.154 184.678 6.048 1237
1242 3 286.261 -10.475 181.928 1.728 1241
1243 3 301.530 -14.533 187.187 1.500 1242
1244 3 308.985 -14.379 186.967 1.800 1243
1245 3 313.196 -14.003 190.070 1.800 1244
1246 3 315.649 -14.675 190.652 1.800 1245
1247 3 320.055 -15.434 192.053 1.500 1246
1248 3 328.443 -16.932 193.248 1.800 1247
1249 3 337.262 -14.728 191.328 2.100 1248
1250 3 274.480 -16.029 183.788 7.200 1241
1251 3 282.328 -23.969 186.486 7.200 1250
1252 3 297.039 -19.691 184.007 1.200 1251
1253 3 300.558 -18.849 186.415 1.382 1252
1254 3 282.167 -24.794 191.159 5.760 1251
1255 3 288.278 -34.422 197.325 4.680 1254
1256 3 293.293 -34.908 193.443 4.680 1255
1257 3 300.256 -30.229 191.087 1.012 1256
1258 3 298.830 -40.732 193.946 4.778 1256
1259 3 305.464 -46.978 198.012 3.600 1258
1260 3 308.424 -49.570 198.153 3.600 1259
1261 3 319.086 -47.928 198.410 1.080 1260
1262 3 327.380 -46.079 198.684 1.500 1261
1263 3 331.018 -46.403 199.836 1.500 1262
1264 3 315.668 -51.995 200.414 3.300 1260
1265 3 315.701 -60.178 205.015 5.100 1264
1266 3 319.270 -60.009 207.536 5.100 1265
1267 3 333.832 -58.771 204.038 2.100 1266
1268 3 321.605 -67.911 208.307 4.800 1266
1269 3 326.542 -76.347 212.494 4.200 1268
1270 3 332.433 -85.604 216.809 4.500 1269
1271 3 335.726 -92.209 219.056 3.900 1270
1272 3 337.649 -96.802 223.008 3.300 1271
1273 3 342.669 -105.772 228.123 2.700 1272
1274 3 345.294 -110.475 228.398 2.400 1273
1275 3 358.587 -113.291 228.018 2.304 1274
1276 3 359.577 -114.623 229.964 2.205 1275
1277 3 365.486 -116.658 232.597 1.800 1276
1278 3 372.928 -121.076 234.885 1.500 1277
1279 3 378.989 -125.198 239.575 1.800 1278
1280 3 384.097 -131.026 241.915 1.800 1279
1281 3 383.648 -140.169 246.826 0.800 1280
1282 3 345.177 -112.356 233.723 1.500 1274
1283 3 345.874 -116.003 237.916 1.800 1282
1284 3 348.373 -120.270 238.075 1.800 1283
1285 3 347.688 -123.093 241.282 1.800 1284
1286 3 347.521 -125.824 243.784 1.500 1285
1287 3 353.982 -128.729 247.266 1.500 1286
1288 3 356.310 -133.031 248.604 1.500 1287
1289 3 359.238 -133.001 249.804 1.440 1288
1290 3 362.382 -137.235 249.932 1.800 1289
