# Supplementary material for: Adaptations during Maturation in an Identified Honeybee Interneuron Responsive to Waggle Dance Vibration Signals
Source: eNeuro. 2019 Sep 5;6(5):ENEURO.0454-18.2019. doi: 10.1523/ENEURO.0454-18.2019 (PMC6731536; doi:10.1523/ENEURO.0454-18.2019)
Supplement: Extended Data 1 — This ZIP file contains all the code used to generate the results of this publication. The code is organized into two folders: (1) GJEphys-master, which contains code for analyzing and plotting electrophysiology data and (2) GJMorph-master, which contains code for analyzing morphology data. Download Extended Data 1, ZIP file. [file sup_enu-eN-NWR-0454-18-s02.zip › Reg-MaxS-1.1/TestFiles/HSN-fluoro01.CNGNoiseStd1RandTrans2.swc]

#  SWC to SWC conversion from L-Measure. Sridevi Polavaram: spolavar@gmu.edu
#  Original fileName:/cng_repository/Soumya/LM_Automated_Testing_Enviornment/Test_Lm3.7.2_11022011_SG_Linux_NMOConv8/TestResults/LoadTest/test_52/HSN-fluoro01.CNG.swc
# 
#  Original file HSN-fluoro01.swc edited using StdSwc version 1.31 on 5/31/11.
#  Irregularities and fixes documented in HSN-fluoro01.swc.std.  See StdSwc1.31.doc for more information.
# 
#  HSN neuron (lobula place tangential cells, LPTC) from Calliphora vicina
#  identification by response properties, in vivo Alexa injection, 2-photon-microscopy imaging, x63 objective, multiple image tiles
#  reconstructed and processed with Matlab and the TREES toolbox http://www.treestoolbox.org
#  scaling 1:1:1 um
#   Max Planck Institute of Neurobiology, Martinsried, Germany
#   Systems and Computational Neuroscience, Alexander Borst
#   published in "The morphological identity of insect dendrites" Cuntz H, Forstner F, Haag J, Borst A. PMID 19112481
#  SCALE 1.0 1.0 1.0 
# 
1 1 104.644 39.076 39.946 6.912 -1
2 1 104.661 30.759 41.313 6.912 1
3 1 101.696 45.199 39.389 6.912 1
4 3 93.676 16.454 45.865 2.100 1
5 3 87.205 2.654 43.259 6.420 4
6 3 86.005 -7.255 39.774 8.640 5
7 3 77.037 -20.140 34.239 13.312 6
8 3 81.431 -27.733 38.344 15.974 7
9 3 83.185 -35.617 44.774 14.930 8
10 3 88.485 -35.507 51.740 8.294 9
11 3 98.738 45.835 38.255 6.912 1
12 3 89.433 56.905 24.913 6.221 11
13 3 81.101 74.874 21.585 7.560 12
14 3 75.321 85.939 17.503 6.300 13
15 3 66.980 107.329 3.539 8.294 14
16 3 70.196 129.984 7.227 8.280 15
17 3 71.894 141.508 7.682 9.331 16
18 3 44.696 145.139 1.330 1.800 17
19 3 47.056 146.745 1.829 1.500 18
20 3 38.748 138.565 -1.505 0.900 19
21 3 38.443 135.995 -0.359 1.200 20
22 3 36.172 148.577 -4.485 1.500 19
23 3 27.969 153.952 -2.084 1.500 22
24 3 34.666 158.783 -2.466 0.900 23
25 3 40.847 159.215 -7.406 0.750 24
26 3 38.456 160.566 1.139 0.750 25
27 3 18.607 152.819 1.946 1.500 23
28 3 20.583 146.656 -5.650 0.720 27
29 3 18.274 142.234 -11.270 0.600 28
30 3 21.930 156.747 -4.556 1.500 27
31 3 5.784 159.837 -17.779 1.500 30
32 3 2.785 161.634 -15.484 2.100 31
33 3 -6.019 153.335 -25.517 1.500 32
34 3 -10.643 152.475 -29.388 1.500 33
35 3 -13.173 149.164 -29.154 1.440 34
36 3 -25.476 141.579 -33.283 0.675 35
37 3 -37.972 140.143 -30.913 0.750 36
38 3 -46.070 138.628 -25.212 1.080 37
39 3 -22.620 135.951 -29.017 1.500 35
40 3 -28.835 129.966 -24.393 0.900 39
41 3 -34.158 124.570 -17.784 1.200 40
42 3 -2.539 162.159 -26.606 2.100 32
43 3 -1.730 166.602 -32.949 1.500 42
44 3 -15.613 167.652 -36.963 1.800 43
45 3 -19.649 182.772 -35.157 1.080 44
46 3 -24.024 167.593 -34.789 1.800 44
47 3 -33.538 166.430 -34.252 1.500 46
48 3 -43.889 169.231 -32.197 1.500 47
49 3 -54.051 171.242 -32.052 1.800 48
50 3 -51.851 183.801 -29.338 1.440 49
51 3 -68.938 169.977 -36.204 1.200 49
52 3 -78.647 169.056 -36.134 1.690 51
53 3 -84.560 163.937 -28.964 1.012 52
54 3 -88.567 162.512 -30.248 0.768 53
55 3 -89.625 158.065 -31.903 1.440 54
56 3 -95.100 169.313 -35.260 1.125 52
57 3 -107.707 166.540 -35.751 0.750 56
58 3 -111.634 165.748 -35.944 0.720 57
59 3 -109.734 167.232 -32.488 0.750 58
60 3 -111.239 165.215 -33.966 0.720 58
61 3 -120.896 161.915 -46.265 0.600 60
62 3 -112.521 161.004 -37.895 0.600 60
63 3 -56.082 163.510 -32.525 1.800 48
64 3 -61.062 161.250 -26.949 1.843 63
65 3 -68.737 158.596 -26.300 1.728 64
66 3 -78.055 152.502 -25.493 1.500 65
67 3 -83.107 152.850 -19.696 1.800 66
68 3 -87.982 148.986 -14.153 1.500 67
69 3 -84.144 149.220 -20.519 1.500 68
70 3 -89.243 145.476 -21.734 1.800 69
71 3 -89.145 143.950 -18.658 1.500 70
72 3 -91.253 142.075 -19.324 1.680 71
73 3 -90.787 139.369 -17.884 1.500 72
74 3 -91.968 137.660 -21.586 1.800 73
75 3 -95.004 135.166 -23.101 0.750 74
76 3 68.549 152.960 14.069 9.331 17
77 3 87.879 156.313 19.441 1.080 76
78 3 95.996 156.874 26.923 1.440 77
79 3 102.904 148.706 25.897 1.500 78
80 3 107.321 145.726 28.765 1.500 79
81 3 112.659 150.148 29.332 1.500 80
82 3 117.014 151.246 32.057 1.500 81
83 3 118.827 153.679 34.409 1.500 82
84 3 118.023 155.717 35.525 1.200 83
85 3 120.820 154.034 35.948 1.500 84
86 3 123.621 153.837 40.213 1.500 85
87 3 109.825 148.009 34.284 1.500 80
88 3 109.344 144.470 33.946 1.200 87
89 3 101.113 137.529 27.405 1.500 88
90 3 99.906 126.341 31.117 1.344 89
91 3 96.500 136.085 22.401 1.500 89
92 3 111.552 145.927 36.078 1.200 88
93 3 116.175 143.406 39.586 1.200 92
94 3 117.050 140.530 40.716 1.500 93
95 3 119.049 136.285 40.077 1.500 94
96 3 114.660 135.360 39.684 1.500 95
97 3 114.514 131.263 34.481 1.800 96
98 3 112.047 129.720 36.941 1.500 97
99 3 111.771 126.374 39.365 1.200 98
100 3 110.876 124.146 35.859 1.800 99
101 3 110.037 120.019 38.352 1.500 100
102 3 108.130 115.804 33.577 1.440 101
103 3 66.532 156.083 14.478 9.331 76
104 3 74.405 167.891 8.255 9.331 103
105 3 63.446 179.835 -2.451 6.480 104
106 3 47.602 174.184 -3.812 0.759 105
107 3 55.122 183.043 -3.840 6.480 105
108 3 64.458 188.765 -0.159 0.720 107
109 3 48.693 188.466 -2.777 6.480 107
110 3 63.327 195.823 -3.195 1.200 109
111 3 42.235 191.626 -4.290 5.700 109
112 3 30.993 186.000 -11.169 1.536 111
113 3 45.844 194.212 -11.260 5.700 111
114 3 42.933 200.437 -14.061 5.760 113
115 3 43.587 204.996 -17.568 5.400 114
116 3 50.394 213.018 -14.994 1.200 115
117 3 56.425 218.381 -10.331 0.750 116
118 3 62.002 222.312 -10.422 0.720 117
119 3 53.115 223.327 -14.881 1.008 117
120 3 56.609 225.260 -12.218 0.720 119
121 3 44.721 208.067 -22.996 5.400 115
122 3 26.437 199.426 -37.128 1.350 121
123 3 17.576 197.941 -36.293 1.920 122
124 3 41.512 211.178 -24.249 5.400 121
125 3 35.031 214.789 -30.562 6.120 124
126 3 35.137 227.736 -25.988 1.125 125
127 3 38.927 231.780 -21.393 0.750 126
128 3 42.101 232.827 -20.967 0.750 127
129 3 45.606 234.011 -15.997 0.750 128
130 3 29.124 216.395 -33.676 6.120 125
131 3 8.785 214.578 -30.682 3.960 130
132 3 -9.672 217.852 -36.528 3.650 131
133 3 -25.441 221.871 -37.097 4.080 132
134 3 -40.632 211.431 -41.927 1.215 133
135 3 -57.888 208.735 -40.816 1.382 134
136 3 -65.422 204.991 -40.958 1.500 135
137 3 -41.068 225.424 -48.320 4.080 133
138 3 -48.345 227.993 -43.938 3.600 137
139 3 -64.835 213.623 -43.192 0.450 138
140 3 -58.759 235.869 -45.985 3.600 138
141 3 -79.783 224.480 -49.340 1.440 140
142 3 -64.052 236.326 -43.813 3.600 140
143 3 -65.426 243.469 -37.530 1.200 142
144 3 -73.805 237.646 -43.347 3.600 142
145 3 -82.847 236.749 -38.189 2.700 144
146 3 -89.809 234.005 -41.264 1.800 145
147 3 -96.153 234.857 -36.833 1.500 146
148 3 -102.268 234.224 -35.460 1.800 147
149 3 -107.198 233.786 -35.247 1.500 148
150 3 -110.078 235.109 -37.491 1.500 149
151 3 -110.102 232.487 -38.316 1.500 150
152 3 -114.531 234.557 -42.943 1.382 151
153 3 -119.779 229.802 -37.494 1.500 151
154 3 -128.906 232.705 -34.566 1.080 153
155 3 -130.108 231.617 -37.474 0.750 154
156 3 -127.517 230.313 -37.443 1.500 153
157 3 -134.973 227.335 -36.650 1.200 156
158 3 -141.975 225.691 -41.876 1.800 157
159 3 -145.523 216.278 -48.781 0.750 158
160 3 -148.915 225.330 -50.870 1.536 158
161 3 -137.786 221.187 -41.440 0.900 157
162 3 -139.064 217.772 -40.627 0.750 161
163 3 -136.327 214.623 -37.406 0.768 162
164 3 -80.167 238.980 -36.882 3.600 144
165 3 -87.972 245.702 -40.963 3.600 164
166 3 -84.115 254.081 -39.335 1.080 165
167 3 -95.343 252.946 -40.147 3.600 165
168 3 -102.252 253.498 -35.719 3.456 167
169 3 -93.257 259.474 -27.563 0.750 168
170 3 -102.468 255.024 -32.230 3.456 168
171 3 -106.622 262.915 -27.112 1.382 170
172 3 -103.561 269.605 -33.898 1.500 171
173 3 -108.993 274.208 -39.458 1.500 172
174 3 -110.585 276.510 -34.274 1.344 173
175 3 -110.895 281.960 -39.834 1.200 174
176 3 -115.097 280.284 -36.146 1.800 175
177 3 -115.324 282.226 -41.518 0.768 176
178 3 -100.506 269.871 -27.352 1.500 171
179 3 -93.024 267.147 -27.946 0.720 178
180 3 -96.573 272.637 -27.561 1.500 178
181 3 -89.848 275.549 -23.091 0.720 180
182 3 -96.884 274.320 -29.136 1.500 180
183 3 -98.380 281.246 -31.423 1.500 182
184 3 -101.470 282.373 -31.490 1.344 183
185 3 -91.919 285.001 -29.585 0.750 184
186 3 -100.795 255.180 -39.000 3.456 170
187 3 -106.249 258.045 -39.405 3.600 186
188 3 -121.445 253.921 -39.581 0.900 187
189 3 -136.248 251.886 -41.735 0.750 188
190 3 -136.783 251.825 -42.724 1.200 189
191 3 -141.735 252.562 -41.320 1.500 190
192 3 -141.005 255.110 -45.040 1.200 191
193 3 -144.079 254.796 -46.274 1.659 192
194 3 -137.852 251.071 -44.252 1.200 190
195 3 -139.062 244.025 -43.159 1.168 194
196 3 -146.378 239.947 -42.813 0.750 195
197 3 -146.284 245.020 -50.078 1.200 194
198 3 -154.697 242.711 -56.223 1.200 197
199 3 -118.042 259.101 -45.993 3.600 187
200 3 -124.920 266.484 -44.759 3.000 199
201 3 -126.994 273.788 -44.558 1.500 200
202 3 -132.932 281.185 -35.750 1.800 201
203 3 -133.595 283.385 -39.803 1.680 202
204 3 -139.281 286.853 -49.846 1.536 203
205 3 -148.631 296.744 -59.600 1.920 204
206 3 -148.237 300.313 -67.792 1.800 205
207 3 -148.404 298.238 -75.184 1.680 206
208 3 -145.915 300.716 -79.919 1.500 207
209 3 -143.673 306.137 -85.049 1.500 208
210 3 -144.962 310.235 -81.542 1.500 209
211 3 -147.840 310.308 -87.589 1.200 210
212 3 -149.457 306.720 -87.192 1.500 211
213 3 -152.198 302.808 -90.624 1.215 212
214 3 -127.794 267.578 -36.672 3.000 200
215 3 -141.361 261.484 -48.270 0.675 214
216 3 -127.616 266.342 -44.606 3.000 214
217 3 -139.797 268.585 -51.915 2.592 216
218 3 -156.283 265.211 -51.471 1.475 217
219 3 -168.840 263.443 -55.001 1.500 218
220 3 -175.589 262.997 -53.226 1.500 219
221 3 -171.023 260.553 -55.740 1.352 219
222 3 -169.446 257.392 -51.836 1.440 221
223 3 -139.858 271.960 -56.009 2.592 217
224 3 -149.243 272.835 -55.753 2.880 223
225 3 -164.451 271.336 -59.374 2.100 224
226 3 -168.050 271.832 -58.170 1.500 225
227 3 -169.412 271.458 -54.019 1.500 226
228 3 -175.137 270.186 -57.644 1.500 227
229 3 -175.106 271.760 -65.255 1.536 228
230 3 -177.729 271.358 -66.369 1.327 229
231 3 -188.289 259.704 -64.265 1.440 230
232 3 -190.043 271.167 -64.154 1.344 230
233 3 -202.234 267.027 -68.086 1.500 232
234 3 -208.959 265.238 -62.950 1.659 233
235 3 -220.031 267.213 -64.280 1.613 234
236 3 -226.886 267.697 -62.805 1.500 235
237 3 -237.900 267.529 -63.580 1.500 236
238 3 -246.911 267.237 -58.576 1.200 237
239 3 -247.253 270.509 -54.540 1.500 238
240 3 -156.607 273.426 -52.813 2.880 224
241 3 -166.907 275.087 -61.136 2.592 240
242 3 -177.191 282.593 -61.423 2.322 241
243 3 -180.082 285.403 -63.499 2.074 242
244 3 -191.504 283.056 -63.877 0.675 243
245 3 -199.499 281.423 -60.817 0.750 244
246 3 -206.372 279.231 -59.186 1.125 245
247 3 -211.643 278.783 -54.847 0.600 246
248 3 -216.807 279.029 -53.002 0.750 247
249 3 -222.779 280.963 -49.084 0.600 248
250 3 -229.410 278.766 -48.059 0.750 248
251 3 -187.103 291.334 -64.067 2.074 243
252 3 -181.780 300.059 -68.539 0.768 251
253 3 -175.373 303.677 -70.660 0.720 252
254 3 -191.403 301.318 -73.651 1.800 251
255 3 -187.027 302.837 -75.411 1.800 254
256 3 -174.680 307.576 -79.380 0.750 255
257 3 -183.238 307.406 -84.629 1.500 255
258 3 -174.530 310.529 -85.380 1.800 257
259 3 -176.910 308.472 -90.069 1.500 258
260 3 -170.745 312.351 -96.579 1.800 259
261 3 -169.859 312.639 -99.788 2.100 260
262 3 -172.071 312.558 -105.256 1.500 261
263 3 -172.154 308.631 -113.953 1.500 262
264 3 -175.373 306.663 -122.285 1.500 263
265 3 -180.104 303.912 -119.586 1.500 264
266 3 -181.766 302.687 -126.399 1.200 265
267 3 -181.392 304.513 -132.696 1.440 266
268 3 -191.166 297.781 -78.678 1.800 254
269 3 -186.965 298.260 -83.805 1.475 268
270 3 -186.112 297.798 -89.497 1.296 269
271 3 -183.939 294.147 -93.857 1.500 270
272 3 -182.318 291.835 -98.222 1.200 271
273 3 -183.430 291.514 -101.501 1.500 272
274 3 -187.340 289.005 -106.816 1.500 273
275 3 -189.777 297.497 -96.086 1.500 270
276 3 -193.525 300.049 -103.169 1.500 275
277 3 -195.118 294.119 -104.059 1.500 275
278 3 -195.491 293.433 -108.480 1.500 277
279 3 -195.250 289.474 -117.379 1.536 278
280 3 -202.552 286.349 -114.739 1.500 279
281 3 -216.382 281.510 -121.896 1.200 280
282 3 -221.511 280.066 -123.237 1.536 281
283 3 21.451 228.970 -27.479 3.960 130
284 3 13.854 241.538 -27.956 4.666 283
285 3 13.466 245.674 -22.388 0.672 284
286 3 13.411 246.002 -24.512 0.759 285
287 3 10.037 246.898 -10.730 0.750 286
288 3 5.135 247.772 -12.036 0.300 287
289 3 11.089 245.820 -6.728 0.750 287
290 3 4.605 243.367 -24.178 4.666 284
291 3 2.288 246.517 -22.536 4.800 290
292 3 -10.395 248.567 -24.278 1.215 291
293 3 -15.899 249.839 -22.439 1.500 292
294 3 -27.607 248.290 -20.434 1.500 293
295 3 -36.059 248.681 -21.798 1.800 294
296 3 -43.732 254.584 -18.429 1.800 295
297 3 -55.480 259.598 -24.594 2.100 296
298 3 -69.091 265.872 -24.435 1.800 297
299 3 -75.155 274.340 -21.151 1.500 298
300 3 -75.886 282.702 -18.162 1.500 299
301 3 -78.717 283.973 -12.934 1.536 300
302 3 -5.184 258.502 -22.197 4.800 291
303 3 -1.241 262.547 -16.327 0.600 302
304 3 -2.004 262.922 -9.180 0.675 303
305 3 -2.448 259.732 -3.999 0.691 304
306 3 -0.384 262.199 7.460 0.675 305
307 3 -10.108 266.942 -23.144 4.800 302
308 3 -15.980 268.437 -16.072 6.300 307
309 3 -7.419 271.879 -10.704 1.200 308
310 3 -16.383 271.990 -10.772 6.300 308
311 3 -13.102 285.176 -9.612 2.074 310
312 3 -15.005 291.775 -5.333 1.800 311
313 3 -13.498 294.824 4.017 1.500 312
314 3 -12.386 295.121 7.115 1.613 313
315 3 -9.773 295.597 9.639 1.536 314
316 3 -7.014 295.949 15.373 1.440 315
317 3 -17.617 291.464 2.070 1.800 312
318 3 -18.371 296.855 5.803 1.800 317
319 3 -15.477 300.854 7.047 1.500 318
320 3 -14.891 302.049 5.916 1.500 319
321 3 -14.278 306.716 6.032 1.800 320
322 3 -15.093 305.584 4.311 1.500 321
323 3 -11.512 312.006 10.194 1.500 322
324 3 -12.692 313.370 6.357 1.500 323
325 3 -13.268 316.020 10.004 1.500 324
326 3 -11.866 319.473 5.344 1.037 325
327 3 -12.164 321.093 9.439 0.720 326
328 3 -10.248 321.282 9.565 1.200 327
329 3 -7.319 322.473 5.008 1.500 328
330 3 -20.874 274.747 -13.450 6.300 310
331 3 -37.350 271.113 -13.621 1.344 330
332 3 -30.974 278.677 -7.783 6.300 330
333 3 -24.975 280.103 -12.710 6.300 332
334 3 -40.745 276.646 -13.785 0.675 333
335 3 -49.672 274.356 -11.395 0.750 334
336 3 -32.363 285.927 -11.421 6.300 333
337 3 -34.053 291.362 -9.158 6.900 336
338 3 -48.880 296.160 -15.960 3.600 337
339 3 -61.153 290.023 -16.695 0.720 338
340 3 -62.321 290.988 -8.207 0.750 339
341 3 -66.442 285.775 -12.033 0.750 340
342 3 -62.093 277.292 -11.310 0.720 341
343 3 -54.604 280.280 -13.153 0.750 342
344 3 -55.661 297.617 -11.149 3.600 338
345 3 -53.335 298.419 -16.282 3.600 344
346 3 -59.243 303.949 -13.671 1.352 345
347 3 -65.201 302.446 -13.131 1.500 346
348 3 -57.387 307.923 -9.871 0.720 347
349 3 -63.680 306.652 -7.066 1.500 347
350 3 -66.026 309.487 -9.511 1.200 349
351 3 -66.561 312.350 -15.081 1.500 350
352 3 -69.593 312.906 -15.915 1.800 351
353 3 -73.216 314.840 -11.249 1.500 352
354 3 -66.095 316.686 -15.231 1.200 353
355 3 -68.857 315.818 -10.220 0.720 354
356 3 -74.576 314.404 -15.044 1.500 353
357 3 -70.431 316.235 -19.595 1.500 356
358 3 -75.894 315.857 -20.774 1.500 357
359 3 -70.705 322.123 -21.251 1.500 358
360 3 -71.660 319.255 -17.628 1.800 359
361 3 -70.446 323.071 -15.996 1.500 360
362 3 -77.606 318.067 -23.121 1.200 358
363 3 -80.865 318.535 -21.348 1.440 362
364 3 -79.587 322.013 -20.468 1.500 363
365 3 -82.605 324.630 -23.904 0.750 364
366 3 -61.471 297.875 -17.967 3.600 345
367 3 -71.454 296.732 -13.560 0.911 366
368 3 -72.590 293.064 -14.897 1.200 367
369 3 -68.452 293.575 -12.149 0.720 368
370 3 -68.765 301.709 -21.048 3.600 366
371 3 -78.109 295.589 -17.096 0.506 370
372 3 -77.506 296.688 -19.195 0.720 371
373 3 -79.744 295.468 -18.592 0.720 372
374 3 -78.156 290.461 -21.042 0.672 373
375 3 -73.946 303.317 -19.661 3.600 370
376 3 -88.947 302.768 -19.094 3.000 375
377 3 -90.944 300.914 -29.423 1.152 376
378 3 -94.768 298.440 -33.127 1.125 377
379 3 -86.983 307.323 -23.239 3.000 376
380 3 -89.499 307.635 -24.557 2.520 379
381 3 -88.731 305.637 -32.360 0.675 380
382 3 -94.986 303.462 -42.223 0.720 381
383 3 -93.682 308.448 -22.614 2.520 380
384 3 -98.062 306.335 -24.511 1.536 383
385 3 -101.781 307.327 -23.279 1.500 384
386 3 -101.859 311.492 -25.069 1.500 385
387 3 -103.900 311.825 -30.546 1.416 386
388 3 -112.717 308.885 -26.943 0.720 387
389 3 -116.471 309.397 -32.721 0.750 388
390 3 -124.500 307.548 -36.059 0.750 389
391 3 -137.176 306.068 -44.883 0.750 390
392 3 -109.618 312.086 -28.356 1.500 387
393 3 -109.247 311.534 -30.051 1.200 392
394 3 -112.106 314.904 -31.148 1.200 393
395 3 -114.662 311.680 -36.952 1.200 394
396 3 -117.716 313.637 -40.509 1.500 395
397 3 -119.835 314.609 -44.080 1.500 396
398 3 -121.679 313.884 -45.687 1.800 397
399 3 -123.323 315.221 -47.839 1.200 398
400 3 -128.532 309.920 -55.494 1.200 399
401 3 -98.951 315.833 -28.077 2.520 383
402 3 -104.807 322.936 -38.361 2.520 401
403 3 -103.624 321.029 -45.088 2.520 402
404 3 -104.631 322.277 -37.099 1.382 403
405 3 -104.515 334.309 -34.161 0.720 404
406 3 -97.012 332.945 -30.189 1.125 404
407 3 -103.745 324.681 -47.912 2.520 403
408 3 -110.489 320.848 -57.339 0.540 407
409 3 -120.789 323.741 -55.569 0.720 408
410 3 -128.727 324.693 -55.960 0.562 409
411 3 -133.776 316.843 -56.634 0.750 409
412 3 -139.612 315.124 -50.322 0.750 411
413 3 -137.735 315.656 -55.959 0.750 412
414 3 -108.847 324.408 -55.758 2.520 407
415 3 -108.204 326.018 -61.208 2.100 414
416 3 -111.937 334.621 -57.854 0.900 415
417 3 -108.353 327.056 -67.539 2.100 415
418 3 -119.317 324.455 -75.603 0.600 417
419 3 -128.950 323.149 -75.335 0.720 418
420 3 -133.097 323.025 -74.335 0.720 419
421 3 -152.331 316.716 -73.321 0.720 420
422 3 -134.415 321.372 -73.036 0.750 419
423 3 -139.725 317.618 -69.058 0.600 422
424 3 -149.340 313.922 -65.214 0.768 423
425 3 -116.498 328.194 -70.689 2.100 417
426 3 -109.850 329.067 -72.828 2.100 425
427 3 -109.843 334.933 -71.777 0.400 426
428 3 -115.652 330.442 -78.598 2.100 426
429 3 -129.520 327.615 -77.560 0.900 428
430 3 -141.143 325.289 -75.605 0.672 429
431 3 -154.983 320.826 -75.451 0.720 430
432 3 -126.313 336.013 -77.387 2.074 428
433 3 -125.435 338.006 -81.959 0.720 432
434 3 -128.375 332.815 -88.661 1.200 433
435 3 -116.204 342.105 -76.682 1.500 432
436 3 -123.100 344.341 -75.393 1.500 435
437 3 -118.247 337.872 -71.265 0.746 435
438 3 -117.214 342.386 -71.899 1.200 437
439 3 -119.105 341.079 -69.278 1.200 438
440 3 -114.190 342.962 -68.129 1.200 439
441 3 -39.728 302.327 -2.788 4.800 337
442 3 -30.378 310.332 2.452 1.382 441
443 3 -38.545 306.059 -2.418 4.800 441
444 3 -47.386 308.926 0.876 5.040 443
445 3 -39.387 313.557 8.119 1.080 444
446 3 -31.607 312.768 9.908 1.500 445
447 3 -26.538 315.477 6.226 1.800 446
448 3 -43.723 316.817 -1.426 5.040 444
449 3 -35.619 319.855 4.801 1.800 448
450 3 -31.155 323.379 4.174 0.750 449
451 3 -30.898 327.420 4.759 1.800 449
452 3 -28.243 332.821 3.651 1.500 451
453 3 -21.468 337.121 1.274 1.800 452
454 3 -23.440 329.249 2.608 0.750 451
455 3 -21.133 330.287 2.817 0.600 454
456 3 -19.950 329.234 9.559 0.750 455
457 3 -46.734 321.561 -2.548 4.320 448
458 3 -51.542 317.065 -3.966 0.600 457
459 3 -56.412 324.331 -1.256 4.320 457
460 3 -59.045 325.571 -9.531 0.750 459
461 3 -52.051 326.734 -4.371 4.320 459
462 3 -42.776 332.434 -8.137 1.500 461
463 3 -44.577 333.546 -7.667 1.500 462
464 3 -43.232 337.223 -8.052 1.500 463
465 3 -43.885 338.344 -2.268 1.200 464
466 3 -56.283 333.521 -3.788 3.960 461
467 3 -60.690 330.870 -11.979 0.691 466
468 3 -66.023 331.585 -11.774 0.750 467
469 3 -69.336 331.912 -19.246 0.600 468
470 3 -68.914 331.693 -20.000 0.720 469
471 3 -74.952 332.730 -21.395 0.720 470
472 3 -78.275 329.886 -26.582 0.768 471
473 3 -81.142 330.868 -33.006 0.675 472
474 3 -83.462 327.794 -37.042 0.750 473
475 3 -57.339 339.606 -9.262 3.960 466
476 3 -51.142 348.614 -15.617 1.344 475
477 3 -47.783 352.729 -14.195 1.210 476
478 3 -47.143 355.142 -12.284 1.440 477
479 3 -45.027 360.436 -14.135 1.728 478
480 3 -44.030 361.265 -12.543 1.680 479
481 3 -43.462 363.161 -6.953 1.500 480
482 3 -59.078 340.595 -10.483 3.960 475
483 3 -58.812 339.323 -18.010 2.400 482
484 3 -57.609 346.164 -20.790 1.800 483
485 3 -50.967 357.065 -22.326 2.100 484
486 3 -49.424 359.216 -26.443 1.800 485
487 3 -51.469 364.496 -32.807 0.672 486
488 3 -53.993 362.157 -37.221 0.600 487
489 3 -47.170 367.130 -28.273 1.800 486
490 3 -45.382 368.689 -26.742 2.100 489
491 3 -40.774 372.276 -26.035 2.100 490
492 3 -43.965 371.560 -27.368 1.800 491
493 3 -42.513 372.705 -26.480 1.800 492
494 3 -39.459 376.278 -24.627 1.800 493
495 3 -42.513 378.517 -33.520 0.750 494
496 3 -42.693 381.472 -39.959 0.720 495
497 3 -33.855 380.965 -26.212 1.200 494
498 3 -30.607 383.893 -28.155 0.750 497
499 3 -63.403 341.515 -21.176 2.400 483
500 3 -68.670 349.092 -32.662 2.160 499
501 3 -63.049 356.120 -31.566 0.720 500
502 3 -68.840 355.332 -41.135 2.100 500
503 3 -70.220 359.163 -43.767 2.100 502
504 3 -65.845 363.258 -47.242 1.800 503
505 3 -62.082 364.088 -45.281 1.800 504
506 3 -59.185 372.629 -49.025 1.500 505
507 3 -72.366 359.761 -54.229 1.500 503
508 3 -76.313 354.752 -58.110 0.600 507
509 3 -72.777 358.666 -57.892 1.500 507
510 3 -78.203 358.651 -60.444 0.750 509
511 3 -73.502 361.102 -62.023 0.768 509
512 3 -72.415 364.314 -61.129 1.125 511
513 3 -71.879 364.861 -57.870 0.750 512
514 3 -68.719 342.455 -26.288 1.800 499
515 3 -82.192 338.910 -23.872 0.600 514
516 3 -70.500 342.116 -29.462 1.800 514
517 3 -77.610 343.116 -32.382 2.100 516
518 3 -78.264 345.073 -40.495 1.800 517
519 3 -77.849 349.673 -41.897 0.720 518
520 3 -81.469 344.142 -43.828 1.800 518
521 3 -89.238 336.907 -39.139 0.450 520
522 3 -85.026 342.890 -42.618 1.800 520
523 3 -98.653 340.338 -43.763 0.750 522
524 3 -86.267 343.640 -52.234 1.800 522
525 3 -87.102 349.764 -45.060 0.400 524
526 3 -87.190 343.836 -48.152 1.800 524
527 3 -89.655 345.002 -53.238 0.750 526
528 3 -96.279 340.294 -54.617 0.300 527
529 3 -101.548 341.948 -53.960 0.750 527
530 3 -107.743 344.122 -54.436 0.750 529
531 3 -108.053 343.397 -58.022 0.750 530
532 3 -108.916 343.277 -53.518 1.200 531
533 3 -110.125 344.516 -58.095 1.200 532
534 3 -114.827 343.250 -60.363 0.720 533
535 3 -116.936 343.739 -61.582 0.900 534
536 3 -92.174 347.782 -53.317 1.500 526
537 3 -86.620 348.187 -57.518 1.500 536
538 3 -96.117 347.015 -56.231 0.672 537
539 3 -101.769 347.654 -64.610 0.720 538
540 3 -104.407 350.072 -64.165 0.720 539
541 3 -91.641 350.227 -55.058 1.500 537
542 3 -96.498 352.593 -61.401 1.500 541
543 3 -95.760 354.991 -67.559 1.500 542
544 3 -91.989 356.497 -74.564 1.382 543
545 3 -83.540 360.367 -75.273 1.200 544
546 3 -82.855 359.073 -72.443 1.200 545
547 3 -76.364 363.320 -72.095 1.500 546
548 3 -74.927 362.801 -71.050 1.500 547
549 3 -83.996 357.709 -82.592 1.500 545
550 3 -84.503 358.880 -82.539 1.125 549
551 3 -87.065 360.011 -84.710 0.720 550
552 3 -88.952 356.365 -87.382 0.691 551
553 3 80.842 173.984 6.269 10.451 104
554 3 104.062 173.561 13.953 1.296 553
555 3 105.704 177.386 20.277 1.500 554
556 3 99.100 173.770 18.593 1.500 554
557 3 107.286 170.068 24.733 1.500 556
558 3 111.665 171.969 28.047 1.800 557
559 3 113.460 170.407 28.927 1.500 558
560 3 119.615 176.034 32.026 1.680 559
561 3 122.577 176.244 34.128 1.440 560
562 3 114.720 168.390 32.077 1.500 559
563 3 119.937 169.829 36.195 1.500 562
564 3 120.566 169.020 43.930 1.382 563
565 3 126.261 168.087 45.103 1.382 564
566 3 130.576 171.842 43.599 1.200 565
567 3 132.894 175.653 32.974 0.300 566
568 3 139.476 173.448 37.164 1.500 566
569 3 140.749 177.297 36.359 1.500 568
570 3 142.606 176.305 39.323 1.500 569
571 3 148.447 178.888 43.003 1.500 570
572 3 139.905 166.683 50.154 1.440 565
573 3 140.441 161.375 42.251 0.750 572
574 3 138.738 157.305 38.994 0.750 573
575 3 135.713 157.668 36.881 0.768 573
576 3 148.606 164.798 45.716 1.215 572
577 3 150.104 164.674 50.393 1.200 576
578 3 155.610 166.301 52.104 1.500 577
579 3 156.534 167.954 52.730 1.500 578
580 3 155.550 165.790 57.594 1.800 579
581 3 151.351 160.884 50.105 1.012 580
582 3 159.467 158.229 58.431 1.728 580
583 3 86.953 190.871 14.521 10.451 553
584 3 109.703 196.878 20.620 1.500 583
585 3 111.926 187.875 25.315 0.750 584
586 3 114.693 197.756 18.632 1.500 584
587 3 120.765 207.280 17.469 0.720 586
588 3 113.426 197.806 17.604 1.500 586
589 3 128.834 198.327 22.380 1.680 588
590 3 122.650 196.089 29.770 1.800 589
591 3 130.755 196.244 24.476 1.597 590
592 3 123.835 190.578 25.870 0.750 591
593 3 132.365 201.636 31.059 1.800 590
594 3 127.509 209.829 28.303 0.562 593
595 3 136.401 202.464 37.089 1.800 593
596 3 142.356 205.599 32.637 2.100 595
597 3 138.930 200.695 33.308 1.382 596
598 3 134.367 194.254 32.610 1.344 597
599 3 138.404 197.648 38.583 0.750 597
600 3 138.466 195.938 36.405 1.500 599
601 3 138.228 192.499 37.837 1.200 600
602 3 138.648 191.069 37.739 1.200 601
603 3 141.978 202.722 38.824 2.100 596
604 3 144.790 206.435 37.591 1.800 603
605 3 148.980 197.561 38.657 1.200 604
606 3 148.211 197.638 41.910 1.200 605
607 3 149.020 196.019 40.068 1.500 606
608 3 148.467 193.736 43.238 1.500 607
609 3 150.706 189.557 42.683 1.200 608
610 3 151.545 190.936 39.824 1.500 609
611 3 144.833 206.812 45.440 2.100 604
612 3 142.389 212.005 41.009 0.675 611
613 3 147.647 208.341 48.905 1.800 611
614 3 149.403 209.083 55.033 2.400 613
615 3 163.027 204.332 55.168 1.500 614
616 3 160.808 201.856 59.226 1.500 615
617 3 166.502 198.822 59.665 1.800 616
618 3 165.942 200.479 59.687 1.200 617
619 3 169.502 198.845 66.073 1.500 618
620 3 178.631 200.235 68.474 1.800 619
621 3 182.847 200.617 71.512 1.500 620
622 3 185.881 202.914 77.531 1.500 621
623 3 190.694 202.441 80.614 1.500 622
624 3 194.678 204.044 85.077 1.800 623
625 3 197.991 198.402 93.881 1.500 624
626 3 170.816 193.838 54.364 1.500 617
627 3 161.622 188.995 52.242 1.500 626
628 3 162.159 183.561 49.745 1.800 627
629 3 162.424 181.236 47.699 1.500 628
630 3 164.148 179.599 54.575 2.100 629
631 3 169.153 176.166 58.236 1.800 630
632 3 170.415 177.135 59.762 1.500 631
633 3 174.224 174.982 62.501 1.500 632
634 3 173.550 169.705 64.685 1.080 633
635 3 175.596 175.215 63.461 1.500 633
636 3 176.822 173.797 66.882 1.500 635
637 3 161.372 217.539 56.218 1.800 614
638 3 160.696 217.743 62.655 1.800 637
639 3 164.331 219.331 66.658 2.400 638
640 3 168.004 217.027 57.445 1.500 639
641 3 171.026 218.700 66.126 0.720 640
642 3 176.898 217.156 69.640 0.750 641
643 3 182.290 218.458 79.727 0.600 642
644 3 186.015 221.582 84.844 0.720 643
645 3 192.815 221.352 85.075 0.720 644
646 3 163.929 221.634 64.403 1.500 640
647 3 170.850 222.136 62.264 1.800 646
648 3 169.662 228.791 56.573 0.675 647
649 3 166.181 229.023 55.269 0.600 648
650 3 165.052 231.225 54.079 0.750 649
651 3 161.272 230.950 45.176 0.750 650
652 3 166.372 222.891 63.740 1.800 647
653 3 167.747 224.623 68.919 1.500 652
654 3 172.486 226.897 70.335 2.100 653
655 3 178.336 230.929 69.074 1.500 654
656 3 177.569 231.419 73.401 1.500 655
657 3 181.711 235.862 80.127 1.500 656
658 3 185.180 234.804 80.402 1.200 657
659 3 187.262 235.040 81.033 1.500 658
660 3 191.726 240.211 90.411 1.800 659
661 3 194.916 242.090 89.228 1.200 660
662 3 194.353 240.455 92.750 1.500 661
663 3 96.179 211.310 8.696 8.640 583
664 3 82.118 209.326 3.644 1.200 663
665 3 77.113 212.329 -0.738 0.750 664
666 3 73.706 212.011 -5.721 0.720 665
667 3 71.118 212.849 -9.644 0.750 666
668 3 92.960 214.229 17.996 8.640 663
669 3 97.677 214.840 10.726 8.640 668
670 3 115.127 216.029 15.009 0.750 669
671 3 117.827 215.499 16.459 1.125 670
672 3 96.998 224.373 9.512 8.640 669
673 3 97.869 228.760 8.082 9.504 672
674 3 115.457 232.559 17.194 1.440 673
675 3 128.693 228.907 23.912 1.500 674
676 3 131.613 225.548 24.705 1.500 675
677 3 136.610 225.856 32.390 1.500 676
678 3 136.099 224.930 32.412 1.500 677
679 3 140.775 222.683 34.080 1.500 678
680 3 141.563 224.144 39.559 1.500 679
681 3 130.047 233.118 25.476 1.440 675
682 3 138.418 235.398 31.597 0.750 681
683 3 146.271 238.008 36.233 0.750 682
684 3 149.408 240.330 39.557 1.080 683
685 3 149.976 240.337 43.345 0.675 684
686 3 155.045 241.686 42.943 0.750 685
687 3 156.824 242.497 46.532 0.691 686
688 3 92.393 236.698 11.304 9.504 673
689 3 112.040 242.554 14.856 2.400 688
690 3 119.942 246.803 11.588 3.000 689
691 3 120.470 241.822 23.985 1.215 690
692 3 122.558 241.841 24.562 1.500 691
693 3 123.307 242.114 26.810 1.500 692
694 3 121.502 249.965 21.837 3.000 690
695 3 120.540 249.443 21.170 2.700 694
696 3 128.857 250.245 27.482 0.750 695
697 3 131.377 248.250 24.524 1.500 696
698 3 132.900 246.415 32.166 0.750 697
699 3 131.995 246.505 31.839 1.440 697
700 3 133.764 243.753 28.434 1.440 699
701 3 135.363 244.016 30.355 1.440 700
702 3 123.693 254.828 26.676 2.400 695
703 3 125.467 256.204 24.790 2.400 702
704 3 124.959 260.751 25.756 3.000 703
705 3 129.617 264.235 17.512 0.750 704
706 3 139.610 264.323 24.549 2.400 704
707 3 146.004 263.811 24.916 1.500 706
708 3 149.914 260.029 27.177 1.500 707
709 3 150.447 257.096 28.744 1.200 708
710 3 152.283 256.408 30.241 1.382 709
711 3 146.285 271.394 25.446 2.100 706
712 3 146.676 281.254 27.524 1.500 711
713 3 147.257 282.891 33.823 1.800 712
714 3 144.287 283.941 32.370 1.800 713
715 3 148.570 286.725 35.292 1.500 714
716 3 150.412 289.656 40.488 1.800 715
717 3 154.928 294.350 40.275 1.728 716
718 3 152.318 275.481 32.297 1.800 711
719 3 152.916 275.041 41.174 2.400 718
720 3 162.689 274.378 39.482 2.100 719
721 3 160.069 269.504 42.440 1.800 720
722 3 162.300 270.946 46.443 1.500 721
723 3 165.195 268.825 47.162 1.500 722
724 3 165.258 268.626 47.745 1.500 723
725 3 162.515 261.874 41.069 0.750 724
726 3 166.714 267.472 51.240 1.500 724
727 3 166.966 263.973 50.207 1.500 726
728 3 167.890 263.539 51.256 1.125 727
729 3 173.219 261.780 51.519 1.680 728
730 3 174.555 260.894 54.283 1.500 729
731 3 175.810 260.440 59.273 1.440 730
732 3 185.642 260.442 66.611 1.500 731
733 3 157.927 277.018 46.521 2.400 719
734 3 162.855 281.023 53.115 1.800 733
735 3 167.628 284.591 63.404 2.100 734
736 3 176.647 287.431 68.707 2.100 735
737 3 180.579 282.392 68.718 1.440 736
738 3 184.994 284.590 71.964 1.728 737
739 3 183.297 282.970 72.566 1.728 738
740 3 185.986 277.572 75.825 1.500 739
741 3 187.259 280.347 75.264 1.500 740
742 3 190.366 276.688 78.677 1.920 741
743 3 192.129 276.116 77.496 1.500 742
744 3 194.749 274.474 76.455 1.728 743
745 3 198.270 272.598 87.099 1.200 744
746 3 180.623 293.320 71.201 2.160 736
747 3 181.573 296.838 76.114 1.800 746
748 3 183.507 299.311 80.436 1.728 747
749 3 183.753 298.326 82.656 1.152 748
750 3 189.364 298.274 87.476 1.200 749
751 3 190.574 297.657 90.338 0.691 750
752 3 191.806 298.322 93.498 1.125 751
753 3 195.381 294.780 90.109 1.500 752
754 3 195.118 293.070 94.317 1.500 753
755 3 198.331 295.254 97.524 1.344 754
756 3 193.635 291.664 99.782 1.200 755
757 3 197.818 293.574 100.120 1.500 756
758 3 197.043 290.569 99.052 1.500 757
759 3 201.291 289.458 101.503 1.500 758
760 3 201.474 291.285 102.793 1.200 759
761 3 201.472 290.979 99.728 1.800 760
762 3 187.133 298.505 77.768 1.728 748
763 3 191.728 303.662 90.161 1.440 762
764 3 193.325 305.670 90.965 1.200 763
765 3 195.659 310.951 94.917 1.440 764
766 3 197.631 312.367 94.101 1.680 765
767 3 199.267 315.526 97.493 1.920 766
768 3 187.858 309.163 84.552 2.074 762
769 3 188.957 314.854 86.691 1.500 768
770 3 192.015 318.240 83.419 1.800 769
771 3 188.917 321.005 86.894 1.800 770
772 3 191.808 321.546 87.229 1.500 771
773 3 194.364 326.937 88.463 1.500 772
774 3 196.055 330.247 92.039 1.680 773
775 3 200.703 330.757 94.489 1.500 774
776 3 204.036 328.904 96.251 1.680 775
777 3 205.821 329.044 103.650 1.440 776
778 3 209.358 330.519 106.040 2.100 777
779 3 212.763 329.530 106.438 1.500 778
780 3 213.706 328.314 111.982 1.500 779
781 3 215.585 329.661 119.739 1.536 780
782 3 214.840 332.007 120.533 1.536 781
783 3 209.313 336.700 119.248 0.675 781
784 3 205.383 338.360 124.320 0.750 783
785 3 206.997 340.015 130.225 0.750 784
786 3 203.485 342.267 133.977 0.750 785
787 3 201.859 347.566 140.613 0.750 786
788 3 202.982 346.493 136.883 0.720 787
789 3 209.485 349.499 140.232 0.750 788
790 3 95.917 241.605 3.565 7.200 688
791 3 85.484 234.040 -2.034 0.900 790
792 3 81.956 237.644 -6.226 1.200 791
793 3 77.731 235.857 -9.906 1.500 792
794 3 77.718 234.941 -9.069 1.200 793
795 3 71.580 234.721 -11.713 1.500 794
796 3 97.886 249.072 0.867 7.200 790
797 3 81.733 244.796 -9.237 0.750 796
798 3 96.490 249.416 3.452 7.200 796
799 3 96.222 257.097 3.105 8.640 798
800 3 116.713 261.300 6.413 1.800 799
801 3 102.489 259.303 -0.444 8.640 799
802 3 106.844 272.519 -5.440 4.200 801
803 3 107.035 279.689 0.590 1.800 802
804 3 104.406 283.889 4.543 1.800 803
805 3 104.451 291.733 9.956 1.800 804
806 3 103.518 292.213 7.685 2.100 805
807 3 106.717 293.887 13.491 0.900 806
808 3 105.626 295.516 12.000 2.400 807
809 3 108.130 301.585 14.225 2.100 808
810 3 106.762 302.324 13.346 1.800 809
811 3 107.969 305.880 10.447 2.100 810
812 3 108.486 308.077 14.423 2.400 811
813 3 112.797 313.268 13.477 1.500 812
814 3 105.286 313.800 11.218 0.768 813
815 3 102.483 313.836 10.485 1.200 814
816 3 102.122 315.968 13.053 0.768 815
817 3 102.006 315.691 8.290 0.750 816
818 3 113.034 316.370 14.211 1.500 813
819 3 113.158 316.843 13.755 1.800 818
820 3 115.071 319.609 13.827 1.500 819
821 3 114.518 323.901 14.597 1.800 820
822 3 115.573 326.270 15.902 1.500 821
823 3 115.429 325.895 13.810 1.800 822
824 3 112.184 330.339 12.224 1.680 823
825 3 109.844 332.149 11.911 1.728 824
826 3 110.993 336.298 9.027 0.750 825
827 3 110.748 335.043 9.069 1.800 826
828 3 108.162 334.002 6.689 0.691 827
829 3 116.978 328.876 19.149 1.800 823
830 3 117.284 331.879 18.865 1.500 829
831 3 123.153 329.809 22.202 1.500 830
832 3 125.053 329.837 26.684 1.500 831
833 3 129.602 329.312 29.691 1.382 832
834 3 120.870 334.959 18.599 1.500 830
835 3 122.937 337.374 19.333 1.440 834
836 3 124.856 338.775 24.740 0.750 835
837 3 127.368 339.303 20.960 0.900 836
838 3 128.395 337.219 26.864 0.720 837
839 3 128.972 337.086 28.650 0.750 838
840 3 130.767 337.801 32.173 0.672 839
841 3 131.949 337.042 34.264 0.750 840
842 3 133.695 333.973 32.071 0.600 841
843 3 113.422 277.966 6.594 3.240 802
844 3 122.174 281.962 4.936 3.456 843
845 3 125.709 273.226 7.974 0.600 844
846 3 127.601 284.663 0.653 3.456 844
847 3 136.689 282.956 14.609 0.768 846
848 3 127.895 288.530 8.670 3.456 846
849 3 130.131 294.194 9.806 3.900 848
850 3 139.526 294.097 24.969 1.200 849
851 3 128.484 296.569 15.968 3.900 849
852 3 136.620 304.670 20.449 3.629 851
853 3 142.549 317.172 27.807 3.888 852
854 3 147.825 326.360 35.693 3.456 853
855 3 147.923 329.045 45.674 3.300 854
856 3 146.343 339.019 47.750 1.500 855
857 3 144.353 340.511 50.340 1.500 856
858 3 142.007 342.392 47.419 1.500 857
859 3 143.055 345.104 49.526 1.500 858
860 3 144.195 348.094 45.591 1.500 859
861 3 140.865 346.462 47.952 1.500 860
862 3 142.491 348.835 48.354 1.800 861
863 3 140.341 351.634 43.281 0.750 862
864 3 137.340 350.211 41.386 1.200 863
865 3 135.491 351.476 36.178 0.750 864
866 3 139.833 353.181 52.933 1.500 862
867 3 144.455 357.893 51.841 1.500 866
868 3 142.459 357.186 50.755 0.750 867
869 3 143.413 357.673 46.785 1.200 868
870 3 139.885 358.631 45.812 0.750 869
871 3 137.178 357.719 43.689 0.750 870
872 3 133.998 357.079 40.646 1.080 871
873 3 152.772 333.111 49.860 3.300 855
874 3 151.673 337.987 53.080 2.700 873
875 3 159.624 335.797 58.060 1.536 874
876 3 162.946 335.831 60.870 1.500 875
877 3 159.046 335.983 62.769 1.200 876
878 3 164.168 332.628 63.511 1.500 877
879 3 162.161 332.516 67.175 1.500 878
880 3 164.905 332.364 65.177 1.500 879
881 3 168.628 328.839 71.716 1.200 880
882 3 169.686 332.615 74.090 1.440 881
883 3 173.311 332.856 74.245 1.440 882
884 3 155.123 344.457 59.940 2.100 874
885 3 158.556 350.594 62.215 2.880 884
886 3 164.351 349.973 69.345 1.500 885
887 3 170.226 351.216 77.637 1.500 886
888 3 170.150 351.610 80.615 1.800 887
889 3 173.109 352.651 84.330 1.680 888
890 3 179.390 346.225 91.349 1.215 889
891 3 177.090 343.603 97.172 1.500 890
892 3 182.384 343.517 98.226 1.800 891
893 3 180.861 341.310 101.390 1.500 892
894 3 174.890 356.647 89.297 1.500 889
895 3 177.547 360.422 91.585 1.500 894
896 3 180.399 359.014 91.033 1.500 895
897 3 180.248 360.928 93.844 1.800 896
898 3 181.694 360.752 101.252 1.500 897
899 3 186.763 362.681 104.523 1.843 898
900 3 192.855 362.135 102.590 1.500 899
901 3 192.289 361.251 104.315 1.012 900
902 3 190.425 356.369 110.784 1.200 901
903 3 190.961 353.773 114.934 0.900 902
904 3 159.541 354.220 65.800 2.100 885
905 3 161.795 351.738 58.602 3.000 904
906 3 160.880 355.770 56.420 1.200 905
907 3 160.528 358.917 55.135 1.500 906
908 3 162.483 361.680 56.057 1.500 907
909 3 163.229 362.464 50.960 1.800 908
910 3 154.387 363.342 52.390 1.200 909
911 3 149.513 364.215 54.542 1.200 910
912 3 148.752 364.552 58.914 1.500 911
913 3 147.801 364.214 51.298 1.200 912
914 3 162.734 364.334 56.069 1.800 909
915 3 164.118 367.909 56.347 1.800 914
916 3 165.173 367.797 58.364 1.800 915
917 3 161.960 371.487 60.265 2.100 916
918 3 163.239 374.083 54.128 2.100 917
919 3 160.220 376.622 56.460 1.500 918
920 3 159.514 374.757 52.909 0.750 919
921 3 155.669 374.614 50.453 0.750 920
922 3 156.181 372.444 51.958 0.750 920
923 3 165.232 378.766 57.431 1.500 919
924 3 164.646 381.100 55.768 1.500 923
925 3 162.447 382.569 55.328 1.500 924
926 3 163.137 384.445 54.695 1.500 925
927 3 164.484 359.186 65.213 2.100 904
928 3 164.393 361.442 70.360 1.800 927
929 3 166.500 363.725 74.279 2.400 928
930 3 172.451 364.568 75.175 1.200 929
931 3 169.019 363.436 78.845 1.200 930
932 3 177.853 369.512 83.701 1.500 931
933 3 179.869 369.968 85.431 1.800 932
934 3 181.524 373.337 89.522 1.500 933
935 3 187.126 377.783 92.438 1.500 934
936 3 191.829 377.947 96.477 1.659 935
937 3 191.521 381.405 100.579 1.440 936
938 3 170.885 371.694 76.825 1.800 930
939 3 174.935 372.370 70.784 1.800 938
940 3 171.147 382.531 77.949 1.800 939
941 3 173.570 383.831 70.116 1.800 940
942 3 176.391 390.976 63.910 1.728 941
943 3 174.859 392.042 62.583 1.440 942
944 3 178.191 388.964 71.760 1.500 941
945 3 182.581 392.082 69.755 1.500 944
946 3 180.184 392.511 68.347 1.200 945
947 3 183.752 396.399 68.566 1.440 946
948 3 185.407 402.155 68.156 1.843 947
949 3 186.511 402.804 67.730 1.500 948
950 3 190.089 407.016 69.857 1.920 949
951 3 186.467 408.253 67.075 0.750 950
952 3 189.299 404.205 69.126 1.440 950
953 3 193.697 403.078 77.020 1.008 952
954 3 179.867 377.889 76.393 2.400 939
955 3 182.868 378.132 79.439 1.500 954
956 3 183.174 381.853 77.311 1.500 955
957 3 187.021 382.229 81.225 1.500 956
958 3 188.525 384.627 84.286 1.500 957
959 3 191.025 387.824 87.808 1.215 958
960 3 192.119 389.946 93.353 1.215 959
961 3 195.280 393.600 92.328 1.500 960
962 3 195.385 393.449 95.999 1.500 961
963 3 187.387 392.886 88.699 1.500 959
964 3 189.520 392.211 84.315 1.500 963
965 3 188.099 395.066 88.584 1.800 964
966 3 190.360 396.603 89.326 1.200 965
967 3 193.664 397.226 86.910 1.440 966
968 3 102.757 261.443 -11.094 6.840 801
969 3 90.494 258.296 -8.597 1.012 968
970 3 81.884 253.810 -19.409 1.500 969
971 3 76.478 249.559 -22.010 1.500 970
972 3 79.067 247.439 -21.376 1.800 971
973 3 76.483 246.623 -25.438 1.800 972
974 3 99.072 266.594 -12.408 6.840 968
975 3 97.561 268.056 -12.068 6.480 974
976 3 78.372 267.483 -15.028 1.690 975
977 3 71.563 262.950 -20.434 1.500 976
978 3 68.565 257.911 -28.635 1.800 977
979 3 70.685 256.722 -25.884 1.500 978
980 3 64.864 254.970 -33.398 1.500 979
981 3 64.616 254.584 -33.265 1.500 980
982 3 70.029 264.296 -25.806 1.800 977
983 3 71.478 267.208 -29.410 1.680 982
984 3 60.527 264.994 -28.367 1.500 983
985 3 60.009 269.349 -29.518 1.500 984
986 3 62.685 269.404 -34.352 1.680 985
987 3 59.277 271.671 -29.691 1.500 986
988 3 55.585 270.119 -35.876 0.675 987
989 3 55.105 270.528 -35.860 0.720 988
990 3 92.609 274.577 -18.352 6.480 975
991 3 92.100 285.398 -23.671 6.840 990
992 3 74.143 284.895 -22.738 1.200 991
993 3 72.075 283.401 -25.793 1.500 992
994 3 70.117 284.635 -25.688 1.200 993
995 3 69.658 284.645 -27.923 1.080 994
996 3 67.507 282.895 -30.693 1.500 995
997 3 66.253 281.877 -33.512 0.720 996
998 3 61.846 283.776 -32.607 0.750 997
999 3 62.091 282.279 -41.020 0.750 998
1000 3 87.552 286.711 -18.551 6.840 991
1001 3 81.980 297.777 -13.012 5.875 1000
1002 3 82.859 306.284 -12.128 6.450 1001
1003 3 77.521 327.793 -11.683 4.355 1002
1004 3 59.979 335.373 -17.670 3.600 1003
1005 3 65.074 344.792 -12.345 0.768 1004
1006 3 55.956 334.486 -15.884 3.600 1004
1007 3 52.784 341.267 -14.612 3.456 1006
1008 3 42.069 340.713 -13.999 1.012 1007
1009 3 36.844 342.602 -11.968 1.440 1008
1010 3 31.096 339.904 -8.172 0.900 1009
1011 3 21.000 341.663 -6.916 0.750 1010
1012 3 15.320 343.862 -4.725 1.440 1011
1013 3 9.613 348.940 -5.372 1.536 1012
1014 3 45.045 345.820 -11.990 3.456 1007
1015 3 49.266 350.875 -12.231 0.600 1014
1016 3 35.822 352.254 -14.044 2.700 1014
1017 3 26.159 358.063 -16.773 3.226 1016
1018 3 18.189 361.184 -14.197 2.400 1017
1019 3 2.546 363.897 -17.747 1.536 1018
1020 3 -1.004 369.656 -16.501 1.800 1019
1021 3 -3.841 372.234 -13.921 1.500 1020
1022 3 -9.297 375.287 -9.466 1.920 1021
1023 3 -9.463 381.701 -3.843 1.920 1022
1024 3 17.648 364.093 -10.340 1.500 1018
1025 3 16.141 372.825 -5.129 1.800 1024
1026 3 14.642 376.168 -1.997 2.400 1025
1027 3 14.511 380.084 4.506 2.100 1026
1028 3 13.711 387.279 2.920 1.440 1027
1029 3 14.760 389.719 1.005 1.800 1028
1030 3 12.766 391.831 0.564 1.500 1029
1031 3 14.408 391.459 3.479 1.200 1030
1032 3 13.567 398.671 -1.580 1.500 1031
1033 3 15.682 383.417 7.450 1.690 1027
1034 3 17.930 382.185 6.304 1.200 1033
1035 3 20.965 387.081 11.147 1.680 1034
1036 3 22.436 391.575 12.568 1.106 1035
1037 3 24.791 390.277 8.371 1.382 1036
1038 3 22.045 391.942 11.071 1.458 1037
1039 3 21.396 395.365 14.956 1.200 1038
1040 3 89.544 326.082 -7.940 6.048 1002
1041 3 87.477 332.223 -2.315 5.100 1040
1042 3 89.404 349.152 -5.407 2.700 1041
1043 3 89.650 354.662 -17.008 1.800 1042
1044 3 85.391 361.565 -14.465 2.100 1043
1045 3 82.811 364.279 -20.539 1.500 1044
1046 3 84.447 368.172 -23.357 1.680 1045
1047 3 79.378 369.911 -30.646 1.800 1046
1048 3 91.579 351.916 -3.932 3.000 1042
1049 3 94.168 353.868 -5.747 2.400 1048
1050 3 96.299 359.428 -1.036 2.640 1049
1051 3 96.677 362.121 -2.347 2.400 1050
1052 3 97.151 369.936 -3.111 2.640 1051
1053 3 98.868 372.286 -1.953 1.800 1052
1054 3 95.840 372.881 -2.077 2.100 1053
1055 3 98.162 376.110 -5.400 2.640 1054
1056 3 96.735 376.949 -3.780 2.400 1055
1057 3 99.348 380.918 -4.513 2.100 1056
1058 3 102.031 379.395 -7.644 2.400 1057
1059 3 104.678 381.007 -3.322 1.500 1058
1060 3 107.220 383.472 -3.456 1.728 1059
1061 3 110.836 386.283 0.479 1.500 1060
1062 3 107.813 386.248 1.302 1.800 1061
1063 3 114.993 388.366 5.296 1.800 1062
1064 3 117.312 391.496 5.822 1.440 1063
1065 3 119.838 397.147 7.626 1.536 1064
1066 3 120.171 397.097 12.515 1.536 1065
1067 3 97.475 381.039 -4.362 2.400 1058
1068 3 97.132 381.212 -5.644 2.304 1067
1069 3 96.876 386.999 -1.338 2.400 1068
1070 3 97.133 386.203 -2.412 2.160 1069
1071 3 94.449 389.754 -11.100 1.500 1070
1072 3 103.026 393.199 -15.629 1.500 1071
1073 3 107.825 397.406 -14.634 1.500 1072
1074 3 113.189 398.465 -20.919 1.094 1073
1075 3 117.075 400.359 -20.183 1.152 1074
1076 3 121.796 399.992 -17.453 1.200 1075
1077 3 124.273 402.142 -5.316 1.200 1076
1078 3 125.226 403.305 -2.538 0.720 1077
1079 3 128.502 403.886 -3.257 0.750 1078
1080 3 128.797 405.900 -6.304 0.750 1079
1081 3 102.829 396.730 -17.171 1.680 1072
1082 3 101.332 397.169 -22.942 2.100 1081
1083 3 103.186 397.485 -28.711 1.597 1082
1084 3 97.084 401.091 -20.645 0.768 1083
1085 3 90.895 401.153 -20.179 0.720 1084
1086 3 86.096 402.733 -20.133 0.768 1085
1087 3 94.003 395.821 -28.867 1.597 1083
1088 3 88.855 398.522 -27.690 1.680 1087
1089 3 84.275 399.750 -24.230 1.690 1088
1090 3 77.958 400.472 -22.016 1.500 1089
1091 3 71.641 404.030 -14.199 0.400 1090
1092 3 70.419 405.845 -14.931 0.691 1091
1093 3 69.781 399.320 -20.574 1.500 1090
1094 3 64.392 400.558 -15.478 1.500 1093
1095 3 58.560 402.415 -16.928 1.800 1094
1096 3 111.642 400.955 -19.088 1.500 1082
1097 3 110.255 402.205 -22.541 1.200 1096
1098 3 106.710 402.404 -19.336 1.500 1097
1099 3 101.448 406.169 -14.260 1.200 1098
1100 3 101.368 405.141 -12.184 0.600 1099
1101 3 96.756 406.737 -7.695 0.750 1100
1102 3 113.612 399.935 -23.130 1.500 1096
1103 3 112.512 400.895 -19.610 1.500 1102
1104 3 117.495 404.939 -21.465 1.800 1103
1105 3 123.587 405.259 -19.942 1.475 1104
1106 3 120.456 407.413 -22.995 0.506 1105
1107 3 117.021 407.758 -16.085 0.750 1106
1108 3 114.119 409.272 -12.054 0.768 1107
1109 3 108.381 409.763 -11.855 0.768 1108
1110 3 119.642 406.663 -17.758 1.475 1105
1111 3 120.442 406.842 -16.524 1.597 1110
1112 3 118.268 405.189 -12.115 1.500 1111
1113 3 123.811 406.929 -11.407 1.215 1112
1114 3 123.464 409.209 -10.542 1.500 1113
1115 3 126.019 408.326 -12.289 1.440 1114
1116 3 98.188 344.241 2.379 3.024 1041
1117 3 104.913 347.991 6.931 3.000 1116
1118 3 104.523 352.198 11.747 2.880 1117
1119 3 112.569 350.481 12.516 0.900 1118
1120 3 117.848 354.300 18.242 1.500 1119
1121 3 120.538 357.679 23.958 1.800 1120
1122 3 132.242 360.388 23.072 1.728 1121
1123 3 129.038 357.982 26.690 0.750 1122
1124 3 126.857 356.324 30.539 0.720 1123
1125 3 131.014 363.088 26.494 1.728 1122
1126 3 132.258 365.017 32.542 1.500 1125
1127 3 137.796 367.238 36.760 1.500 1126
1128 3 138.346 366.252 38.187 0.911 1127
1129 3 138.488 369.878 37.178 1.593 1128
1130 3 111.073 353.203 9.097 2.880 1118
1131 3 111.548 359.237 14.248 2.419 1130
1132 3 116.795 363.732 12.170 2.700 1131
1133 3 123.279 371.023 18.691 1.500 1132
1134 3 127.837 370.766 21.317 1.500 1133
1135 3 130.788 371.889 22.730 1.500 1134
1136 3 135.942 375.094 30.285 1.500 1135
1137 3 146.565 380.183 27.772 1.800 1136
1138 3 151.646 377.534 35.256 1.536 1137
1139 3 148.103 380.413 38.629 1.800 1137
1140 3 151.175 385.507 43.192 2.100 1139
1141 3 151.421 387.454 43.761 1.800 1140
1142 3 155.992 389.780 43.961 1.800 1141
1143 3 162.154 395.061 50.220 1.800 1142
1144 3 170.566 396.870 48.494 1.500 1143
1145 3 171.584 396.960 48.626 1.344 1144
1146 3 172.330 393.038 49.448 0.750 1145
1147 3 127.590 373.782 11.040 2.100 1133
1148 3 126.701 376.009 15.664 1.800 1147
1149 3 123.966 379.537 15.847 1.139 1148
1150 3 118.017 380.472 16.392 1.200 1149
1151 3 117.544 381.168 15.852 1.440 1150
1152 3 122.104 387.222 13.345 1.500 1151
1153 3 122.550 389.839 7.768 1.597 1152
1154 3 127.055 392.335 7.012 1.440 1153
1155 3 128.093 378.943 14.481 1.800 1148
1156 3 138.071 382.825 23.041 1.440 1155
1157 3 138.970 387.394 25.668 1.440 1156
1158 3 143.551 390.060 20.912 1.800 1157
1159 3 148.111 392.520 22.246 1.800 1158
1160 3 150.100 392.212 27.344 1.500 1159
1161 3 153.734 394.147 32.511 1.800 1160
1162 3 155.782 397.544 28.529 2.100 1161
1163 3 135.583 386.567 9.322 1.800 1155
1164 3 134.951 389.244 15.669 2.400 1163
1165 3 140.445 392.400 16.862 1.500 1164
1166 3 138.230 391.143 17.100 2.400 1165
1167 3 138.262 394.216 16.425 1.440 1166
1168 3 140.835 399.492 8.447 0.750 1167
1169 3 140.082 394.118 13.423 1.800 1167
1170 3 147.435 397.969 14.996 1.344 1169
1171 3 146.352 398.497 9.643 1.475 1170
1172 3 147.898 403.063 9.237 0.768 1171
1173 3 147.995 407.659 16.129 0.768 1172
1174 3 152.047 405.095 2.193 0.720 1172
1175 3 151.080 405.001 2.985 0.750 1174
1176 3 145.087 406.016 3.799 0.600 1175
1177 3 147.322 407.280 -1.173 0.750 1176
1178 3 139.886 401.500 -2.049 0.750 1177
1179 3 147.788 395.519 16.997 1.500 1170
1180 3 149.913 401.016 15.007 1.200 1179
1181 3 150.115 400.785 14.366 1.800 1180
1182 3 153.704 403.074 19.265 1.200 1181
1183 3 154.151 403.291 17.642 1.500 1182
1184 3 154.580 404.004 22.911 1.500 1183
1185 3 160.419 404.619 23.367 1.728 1184
1186 3 167.866 403.011 19.622 1.200 1185
1187 3 170.832 403.396 20.494 0.750 1186
1188 3 170.238 406.605 25.674 0.675 1187
1189 3 173.847 404.323 26.115 0.768 1188
1190 3 176.486 405.887 23.923 0.750 1189
1191 3 165.082 405.998 21.769 1.728 1185
1192 3 168.592 407.288 19.285 1.500 1191
1193 3 167.623 410.269 23.286 1.800 1192
1194 3 169.130 410.965 19.570 1.800 1193
1195 3 166.454 410.591 15.897 1.500 1194
1196 3 164.442 412.940 12.491 1.500 1195
1197 3 104.572 29.465 49.023 8.640 1
1198 3 113.953 6.145 54.139 8.280 1197
1199 3 121.343 -14.490 54.398 8.280 1198
1200 3 133.054 -30.018 61.516 7.200 1199
1201 3 145.264 -45.798 73.761 7.500 1200
1202 3 150.760 -58.348 85.646 9.704 1201
1203 3 168.556 -79.406 104.527 7.500 1202
1204 3 174.100 -101.375 117.125 7.500 1203
1205 3 180.683 -112.985 128.878 9.000 1204
1206 3 205.945 -133.069 148.097 8.294 1205
1207 3 216.354 -149.714 166.506 8.640 1206
1208 3 236.442 -161.382 174.865 7.800 1207
1209 3 244.313 -165.002 177.307 7.800 1208
1210 3 249.015 -163.796 188.848 1.555 1209
1211 3 251.809 -158.101 196.033 1.200 1210
1212 3 256.989 -155.777 204.394 1.500 1211
1213 3 263.269 -148.066 207.642 1.500 1212
1214 3 258.792 -160.925 198.886 1.555 1210
1215 3 262.487 -161.204 204.344 2.100 1214
1216 3 264.839 -155.945 214.141 1.680 1215
1217 3 244.609 -173.503 183.819 7.800 1209
1218 3 243.264 -175.965 191.771 6.120 1217
1219 3 255.397 -181.352 198.458 6.120 1218
1220 3 261.475 -172.171 209.426 2.074 1219
1221 3 265.807 -169.215 216.214 2.160 1220
1222 3 274.949 -164.092 227.524 1.728 1221
1223 3 277.780 -159.607 237.250 2.100 1222
1224 3 283.423 -158.313 244.088 2.100 1223
1225 3 291.131 -155.112 254.342 1.500 1224
1226 3 294.730 -151.352 261.269 1.440 1225
1227 3 274.835 -157.713 226.128 2.400 1221
1228 3 280.247 -149.410 234.750 1.728 1227
1229 3 289.797 -145.716 243.528 1.800 1228
1230 3 299.963 -142.601 249.582 2.016 1229
1231 3 301.486 -142.685 264.649 1.800 1230
1232 3 304.756 -147.570 257.138 1.500 1231
1233 3 302.552 -135.448 270.127 1.728 1231
1234 3 303.967 -133.685 277.012 1.728 1233
1235 3 297.782 -121.963 276.102 1.350 1234
1236 3 259.797 -186.743 209.018 6.739 1219
1237 3 261.226 -190.132 204.326 6.739 1236
1238 3 275.627 -177.917 217.744 0.720 1237
1239 3 276.324 -175.975 224.567 1.500 1238
1240 3 274.980 -178.007 230.822 1.500 1239
1241 3 259.012 -195.245 214.161 6.048 1237
1242 3 276.051 -193.230 225.740 1.728 1241
1243 3 287.444 -201.286 244.714 1.500 1242
1244 3 294.087 -201.120 251.275 1.800 1243
1245 3 294.915 -202.470 260.863 1.800 1244
1246 3 296.981 -203.642 263.437 1.800 1245
1247 3 300.118 -205.409 269.119 1.500 1246
1248 3 307.376 -208.021 277.336 1.800 1247
1249 3 315.420 -204.485 284.238 2.100 1248
1250 3 267.488 -200.685 212.694 7.200 1241
1251 3 276.897 -211.825 216.597 7.200 1250
1252 3 289.335 -205.608 229.966 1.200 1251
1253 3 289.865 -206.002 238.184 1.382 1252
1254 3 273.278 -215.401 223.728 5.760 1251
1255 3 279.231 -230.452 230.378 4.680 1254
1256 3 287.236 -228.974 227.730 4.680 1255
1257 3 292.521 -222.201 234.654 1.012 1256
1258 3 295.202 -236.324 227.836 4.778 1256
1259 3 301.353 -246.175 234.695 3.600 1258
1260 3 305.405 -249.410 235.049 3.600 1259
1261 3 313.555 -247.788 246.842 1.080 1260
1262 3 319.485 -245.883 256.714 1.500 1261
1263 3 321.896 -246.977 261.701 1.500 1262
1264 3 311.312 -253.699 243.146 3.300 1260
1265 3 312.385 -266.041 242.989 5.100 1264
1266 3 313.270 -267.304 250.778 5.100 1265
1267 3 328.287 -264.155 259.210 2.100 1266
1268 3 319.455 -277.228 246.359 4.800 1266
1269 3 325.341 -289.734 249.697 4.200 1268
1270 3 332.453 -303.311 253.308 4.500 1269
1271 3 337.437 -312.518 253.612 3.900 1270
1272 3 338.545 -320.241 257.633 3.300 1271
1273 3 344.037 -333.902 262.123 2.700 1272
1274 3 348.960 -339.729 260.299 2.400 1273
1275 3 362.667 -343.136 268.936 2.304 1274
1276 3 362.687 -345.828 271.883 2.205 1275
1277 3 366.868 -349.833 279.799 1.800 1276
1278 3 374.135 -356.526 286.135 1.500 1277
1279 3 377.964 -364.171 295.673 1.800 1278
1280 3 383.991 -372.536 298.567 1.800 1279
1281 3 384.958 -386.189 297.551 0.800 1280
1282 3 345.464 -344.931 267.547 1.500 1274
1283 3 344.717 -351.632 271.813 1.800 1282
1284 3 349.363 -356.871 270.108 1.800 1283
1285 3 347.744 -362.014 272.226 1.800 1284
1286 3 347.120 -366.665 273.689 1.500 1285
1287 3 351.592 -372.192 282.709 1.500 1286
1288 3 355.105 -378.124 282.859 1.500 1287
1289 3 356.638 -378.809 287.633 1.440 1288
1290 3 361.857 -384.004 286.496 1.800 1289
