# Supplementary material for: Adaptations during Maturation in an Identified Honeybee Interneuron Responsive to Waggle Dance Vibration Signals
Source: eNeuro. 2019 Sep 5;6(5):ENEURO.0454-18.2019. doi: 10.1523/ENEURO.0454-18.2019 (PMC6731536; doi:10.1523/ENEURO.0454-18.2019)
Supplement: Extended Data 1 — This ZIP file contains all the code used to generate the results of this publication. The code is organized into two folders: (1) GJEphys-master, which contains code for analyzing and plotting electrophysiology data and (2) GJMorph-master, which contains code for analyzing morphology data. Download Extended Data 1, ZIP file. [file sup_enu-eN-NWR-0454-18-s02.zip › Reg-MaxS-1.1/TestFiles/HSN-fluoro01.CNGNoiseStd1RandTrans1.swc]

#  SWC to SWC conversion from L-Measure. Sridevi Polavaram: spolavar@gmu.edu
#  Original fileName:/cng_repository/Soumya/LM_Automated_Testing_Enviornment/Test_Lm3.7.2_11022011_SG_Linux_NMOConv8/TestResults/LoadTest/test_52/HSN-fluoro01.CNG.swc
# 
#  Original file HSN-fluoro01.swc edited using StdSwc version 1.31 on 5/31/11.
#  Irregularities and fixes documented in HSN-fluoro01.swc.std.  See StdSwc1.31.doc for more information.
# 
#  HSN neuron (lobula place tangential cells, LPTC) from Calliphora vicina
#  identification by response properties, in vivo Alexa injection, 2-photon-microscopy imaging, x63 objective, multiple image tiles
#  reconstructed and processed with Matlab and the TREES toolbox http://www.treestoolbox.org
#  scaling 1:1:1 um
#   Max Planck Institute of Neurobiology, Martinsried, Germany
#   Systems and Computational Neuroscience, Alexander Borst
#   published in "The morphological identity of insect dendrites" Cuntz H, Forstner F, Haag J, Borst A. PMID 19112481
#  SCALE 1.0 1.0 1.0 
# 
1 1 107.181 -82.053 -156.301 6.912 -1
2 1 107.534 -95.040 -162.003 6.912 1
3 1 104.341 -71.448 -151.642 6.912 1
4 3 98.528 -113.741 -169.861 2.100 1
5 3 92.577 -129.796 -180.731 6.420 4
6 3 91.182 -141.960 -189.530 8.640 5
7 3 82.557 -153.986 -200.691 13.312 6
8 3 87.222 -169.312 -205.122 15.974 7
9 3 89.839 -185.170 -208.561 14.930 8
10 3 95.585 -191.111 -206.088 8.294 9
11 3 101.507 -68.599 -151.355 6.912 1
12 3 91.066 -40.993 -147.673 6.221 11
13 3 82.781 -9.092 -134.732 7.560 12
14 3 76.811 11.939 -127.545 6.300 13
15 3 66.969 54.648 -116.435 8.294 14
16 3 69.984 84.573 -98.138 8.280 15
17 3 71.376 100.539 -89.426 9.331 16
18 3 45.927 121.257 -86.769 1.800 17
19 3 48.094 122.315 -85.574 1.500 18
20 3 40.289 115.731 -92.339 0.900 19
21 3 40.220 111.461 -93.771 1.200 20
22 3 37.376 133.210 -85.789 1.500 19
23 3 30.230 143.415 -79.973 1.500 22
24 3 36.124 147.792 -77.121 0.900 23
25 3 40.992 148.397 -79.424 0.750 24
26 3 40.010 146.799 -74.638 0.750 25
27 3 22.382 143.668 -78.276 1.500 23
28 3 23.207 137.852 -86.255 0.720 27
29 3 20.419 135.405 -91.701 0.600 28
30 3 24.397 151.518 -78.324 1.500 27
31 3 7.951 170.317 -79.963 1.500 30
32 3 5.539 173.033 -77.375 2.100 31
33 3 -3.648 170.124 -86.961 1.500 32
34 3 -8.339 172.986 -88.780 1.500 33
35 3 -10.527 169.096 -90.941 1.440 34
36 3 -22.052 165.571 -97.211 0.675 35
37 3 -32.950 167.653 -96.137 0.750 36
38 3 -39.419 165.884 -94.153 1.080 37
39 3 -18.784 153.723 -99.951 1.500 35
40 3 -23.630 145.134 -101.959 0.900 39
41 3 -27.405 135.944 -102.784 1.200 40
42 3 -0.821 182.172 -81.092 2.100 32
43 3 -1.057 191.795 -80.451 1.500 42
44 3 -14.141 201.606 -80.020 1.800 43
45 3 -17.788 224.646 -67.499 1.080 44
46 3 -21.411 204.030 -78.372 1.800 44
47 3 -29.885 206.201 -78.132 1.500 46
48 3 -38.969 213.749 -74.196 1.500 47
49 3 -48.136 221.086 -71.666 1.800 48
50 3 -45.995 237.131 -61.285 1.440 49
51 3 -62.102 228.007 -72.943 1.200 49
52 3 -70.821 230.873 -72.695 1.690 51
53 3 -75.054 222.046 -73.023 1.012 52
54 3 -78.817 222.402 -74.253 0.768 53
55 3 -79.923 217.220 -78.190 1.440 54
56 3 -85.522 237.995 -70.593 1.125 52
57 3 -96.896 239.709 -71.702 0.750 56
58 3 -100.446 240.372 -72.009 0.720 57
59 3 -98.277 239.847 -69.637 0.750 58
60 3 -99.805 238.342 -71.628 0.720 58
61 3 -110.164 244.391 -78.307 0.600 60
62 3 -101.435 234.838 -76.309 0.600 60
63 3 -49.896 210.857 -77.497 1.800 48
64 3 -53.561 206.691 -76.420 1.843 63
65 3 -60.337 205.800 -77.430 1.728 64
66 3 -68.508 200.483 -80.811 1.500 65
67 3 -72.254 200.068 -77.670 1.800 66
68 3 -75.801 193.514 -77.825 1.500 67
69 3 -73.240 195.628 -80.649 1.500 68
70 3 -77.936 193.014 -83.495 1.800 69
71 3 -77.391 189.057 -83.378 1.500 70
72 3 -79.349 187.584 -84.869 1.680 71
73 3 -78.681 182.616 -86.354 1.500 72
74 3 -80.232 182.627 -89.067 1.800 73
75 3 -83.135 181.110 -91.289 0.750 74
76 3 69.056 115.395 -77.835 9.331 17
77 3 87.157 108.937 -74.897 1.080 76
78 3 95.505 102.144 -72.134 1.440 77
79 3 101.727 87.651 -79.363 1.500 78
80 3 106.158 79.773 -80.834 1.500 79
81 3 110.967 83.632 -77.769 1.500 80
82 3 115.252 81.859 -76.220 1.500 81
83 3 117.171 83.368 -73.582 1.500 82
84 3 116.568 86.115 -71.508 1.200 83
85 3 119.175 82.182 -72.864 1.500 84
86 3 122.298 78.350 -71.507 1.500 85
87 3 109.146 79.040 -77.060 1.500 80
88 3 108.727 74.227 -79.822 1.200 87
89 3 100.520 71.172 -86.990 1.500 88
90 3 100.149 53.224 -93.767 1.344 89
91 3 95.691 73.784 -89.720 1.500 89
92 3 110.989 74.247 -78.048 1.200 88
93 3 115.687 66.608 -78.926 1.200 92
94 3 116.684 61.378 -80.707 1.500 93
95 3 118.469 54.601 -84.359 1.500 94
96 3 114.477 55.379 -84.806 1.500 95
97 3 113.690 52.235 -90.036 1.800 96
98 3 111.839 49.714 -89.947 1.500 97
99 3 111.988 43.596 -91.437 1.200 98
100 3 110.731 42.611 -94.486 1.800 99
101 3 110.396 35.555 -96.482 1.500 100
102 3 108.085 32.778 -101.459 1.440 101
103 3 67.242 120.653 -75.123 9.331 76
104 3 73.254 137.950 -69.546 9.331 103
105 3 61.677 166.139 -63.957 6.480 104
106 3 47.316 165.511 -67.290 0.759 105
107 3 53.930 175.263 -61.334 6.480 105
108 3 62.753 177.592 -56.373 0.720 107
109 3 48.193 185.487 -56.203 6.480 107
110 3 61.186 190.121 -52.208 1.200 109
111 3 42.110 193.791 -53.843 5.700 109
112 3 31.121 194.175 -59.877 1.536 111
113 3 44.339 199.793 -55.124 5.700 111
114 3 41.217 211.749 -51.321 5.760 113
115 3 41.236 220.073 -49.402 5.400 114
116 3 47.585 227.495 -42.930 1.200 115
117 3 53.576 230.213 -37.522 0.750 116
118 3 58.517 233.601 -35.121 0.720 117
119 3 49.871 241.410 -35.372 1.008 117
120 3 53.357 241.278 -33.139 0.720 119
121 3 41.444 227.037 -49.446 5.400 115
122 3 23.151 230.006 -60.098 1.350 121
123 3 15.313 231.255 -60.039 1.920 122
124 3 38.323 233.703 -47.320 5.400 121
125 3 31.540 245.283 -46.608 6.120 124
126 3 32.048 261.807 -34.966 1.125 125
127 3 36.034 263.604 -30.369 0.750 126
128 3 38.934 263.521 -29.702 0.750 127
129 3 42.765 261.032 -27.078 0.750 128
130 3 25.756 251.925 -46.134 6.120 125
131 3 7.889 256.550 -44.351 3.960 130
132 3 -9.610 272.635 -42.574 3.650 131
133 3 -23.962 285.774 -38.300 4.080 132
134 3 -38.136 279.694 -46.741 1.215 133
135 3 -53.476 282.695 -46.691 1.382 134
136 3 -60.215 280.567 -48.863 1.500 135
137 3 -39.668 303.943 -38.809 4.080 133
138 3 -45.655 308.540 -34.372 3.600 137
139 3 -60.150 294.223 -43.340 0.450 138
140 3 -55.459 325.807 -28.309 3.600 138
141 3 -74.663 320.089 -36.306 1.440 140
142 3 -59.930 327.623 -26.566 3.600 140
143 3 -60.413 335.329 -18.450 1.200 142
144 3 -68.672 333.591 -24.462 3.600 142
145 3 -76.078 333.440 -22.149 2.700 144
146 3 -82.731 334.125 -24.838 1.800 145
147 3 -87.839 335.758 -21.762 1.500 146
148 3 -93.143 336.764 -21.095 1.800 147
149 3 -97.546 338.167 -20.874 1.500 148
150 3 -100.477 342.593 -20.537 1.500 149
151 3 -100.568 339.194 -22.852 1.500 150
152 3 -105.241 346.692 -22.795 1.382 151
153 3 -109.122 339.041 -23.626 1.500 151
154 3 -116.983 345.729 -19.366 1.080 153
155 3 -118.453 346.232 -21.279 0.750 154
156 3 -116.092 343.160 -22.492 1.500 153
157 3 -122.645 341.618 -23.707 1.200 156
158 3 -129.654 345.105 -26.455 1.800 157
159 3 -133.649 336.555 -36.076 0.750 158
160 3 -137.156 352.495 -29.804 1.536 158
161 3 -125.740 336.403 -30.060 0.900 157
162 3 -126.718 331.498 -32.177 0.750 161
163 3 -123.747 323.916 -33.471 0.768 162
164 3 -73.520 334.840 -20.178 3.600 144
165 3 -81.239 350.367 -16.073 3.600 164
166 3 -77.684 360.122 -9.447 1.080 165
167 3 -87.890 363.818 -9.583 3.600 165
168 3 -93.503 365.259 -6.682 3.456 167
169 3 -84.366 365.684 0.357 0.750 168
170 3 -93.237 365.707 -4.065 3.456 168
171 3 -96.400 376.366 4.393 1.382 170
172 3 -94.710 388.548 6.332 1.500 171
173 3 -100.461 400.718 8.005 1.500 172
174 3 -101.210 401.993 12.038 1.344 173
175 3 -102.362 413.164 13.868 1.200 174
176 3 -105.602 410.541 14.529 1.800 175
177 3 -106.591 416.412 13.786 0.768 176
178 3 -91.047 384.049 8.959 1.500 171
179 3 -84.344 377.081 5.958 0.720 178
180 3 -87.583 386.508 10.587 1.500 178
181 3 -80.951 385.419 14.003 0.720 180
182 3 -88.113 389.975 11.231 1.500 180
183 3 -89.901 402.063 15.642 1.500 182
184 3 -92.713 405.113 16.754 1.344 183
185 3 -83.891 403.758 18.627 0.750 184
186 3 -92.680 368.875 -6.912 3.456 170
187 3 -97.698 375.702 -4.409 3.600 186
188 3 -111.336 376.394 -6.162 0.900 187
189 3 -124.935 381.062 -7.197 0.750 188
190 3 -125.554 381.744 -7.603 1.200 189
191 3 -129.830 384.238 -6.000 1.500 190
192 3 -129.738 389.685 -5.692 1.200 191
193 3 -132.674 391.240 -6.151 1.659 192
194 3 -126.718 381.931 -8.705 1.200 190
195 3 -127.531 371.502 -13.446 1.168 194
196 3 -134.000 368.522 -15.688 0.750 195
197 3 -135.021 379.885 -14.888 1.200 194
198 3 -143.417 383.511 -18.385 1.200 197
199 3 -109.260 386.002 -5.237 3.600 187
200 3 -115.411 399.215 1.483 3.000 199
201 3 -117.380 410.762 7.264 1.500 200
202 3 -121.625 419.476 17.048 1.800 201
203 3 -122.828 425.202 17.088 1.680 202
204 3 -129.415 438.246 16.070 1.536 203
205 3 -139.374 462.191 20.356 1.920 204
206 3 -140.227 471.712 19.611 1.800 205
207 3 -141.375 472.742 14.998 1.680 206
208 3 -139.839 477.863 14.668 1.500 207
209 3 -138.633 487.639 16.414 1.500 208
210 3 -139.375 492.334 21.078 1.500 209
211 3 -142.814 496.982 18.895 1.200 210
212 3 -144.152 492.197 16.508 1.500 211
213 3 -147.032 489.503 12.395 1.215 212
214 3 -116.888 397.699 5.931 3.000 200
215 3 -130.623 400.972 -2.195 0.675 214
216 3 -117.815 400.105 1.693 3.000 214
217 3 -129.849 412.712 1.496 2.592 216
218 3 -144.575 414.738 0.687 1.475 217
219 3 -156.347 419.560 -0.928 1.500 218
220 3 -162.170 420.901 0.106 1.500 219
221 3 -158.366 416.665 -3.208 1.352 219
222 3 -156.344 409.204 -4.118 1.440 221
223 3 -130.535 419.926 2.347 2.592 217
224 3 -138.967 425.192 3.995 2.880 223
225 3 -153.145 431.621 2.793 2.100 224
226 3 -156.226 433.275 4.003 1.500 225
227 3 -156.866 431.072 5.572 1.500 226
228 3 -162.506 433.677 3.648 1.500 227
229 3 -163.571 440.107 1.675 1.536 228
230 3 -166.082 441.270 1.156 1.327 229
231 3 -175.094 427.612 -5.760 1.440 230
232 3 -176.859 445.190 3.088 1.344 230
233 3 -188.316 446.577 -0.517 1.500 232
234 3 -193.624 444.110 0.897 1.659 233
235 3 -203.816 452.594 2.874 1.613 234
236 3 -209.793 455.513 4.494 1.500 235
237 3 -219.817 460.517 5.081 1.500 236
238 3 -227.228 461.326 7.783 1.200 237
239 3 -227.029 464.102 11.954 1.500 238
240 3 -145.198 427.696 6.351 2.880 224
241 3 -155.669 439.173 5.119 2.592 240
242 3 -165.102 454.884 11.622 2.322 241
243 3 -168.046 461.413 13.149 2.074 242
244 3 -178.345 463.175 12.298 0.675 243
245 3 -185.088 462.619 13.088 0.750 244
246 3 -191.013 461.525 12.758 1.125 245
247 3 -195.144 460.824 14.715 0.600 246
248 3 -199.542 462.451 16.151 0.750 247
249 3 -204.406 465.792 19.794 0.600 248
250 3 -210.197 464.912 19.186 0.750 248
251 3 -174.552 473.528 18.042 2.074 243
252 3 -170.538 486.458 22.261 0.768 251
253 3 -165.127 490.122 23.506 0.720 252
254 3 -179.942 495.304 21.995 1.800 251
255 3 -176.273 496.573 21.998 1.800 254
256 3 -165.791 500.283 22.762 0.750 255
257 3 -174.230 506.634 21.262 1.500 255
258 3 -166.547 507.818 22.486 1.800 257
259 3 -169.311 508.377 19.215 1.500 258
260 3 -164.737 514.911 18.858 1.800 259
261 3 -164.393 516.687 17.662 2.100 260
262 3 -167.148 520.503 15.541 1.500 261
263 3 -168.371 519.477 8.984 1.500 262
264 3 -172.401 522.510 4.348 1.500 263
265 3 -176.236 519.075 3.839 1.500 264
266 3 -178.665 521.696 0.247 1.200 265
267 3 -179.241 527.633 -1.024 1.440 266
268 3 -180.369 492.720 17.223 1.800 254
269 3 -177.311 494.363 15.062 1.475 268
270 3 -177.331 496.397 12.274 1.296 269
271 3 -175.920 492.435 7.511 1.500 270
272 3 -175.031 490.689 3.807 1.200 271
273 3 -176.484 492.483 2.310 1.500 272
274 3 -180.706 493.388 -1.418 1.500 273
275 3 -181.549 501.134 9.659 1.500 270
276 3 -185.960 510.374 8.997 1.500 275
277 3 -187.415 502.829 4.310 1.500 275
278 3 -188.357 504.382 1.995 1.500 277
279 3 -189.316 503.276 -4.701 1.536 278
280 3 -195.469 500.449 -5.275 1.500 279
281 3 -208.840 503.276 -10.589 1.200 280
282 3 -213.622 504.128 -11.751 1.536 281
283 3 19.492 270.436 -33.368 3.960 130
284 3 12.363 292.520 -23.384 4.666 283
285 3 12.720 295.757 -17.921 0.672 284
286 3 12.367 297.416 -18.550 0.759 285
287 3 11.241 292.741 -11.843 0.750 286
288 3 6.628 296.885 -11.265 0.300 287
289 3 12.767 288.523 -11.094 0.750 287
290 3 4.529 297.220 -19.569 4.666 284
291 3 2.617 301.980 -16.298 4.800 290
292 3 -9.086 311.507 -14.283 1.215 291
293 3 -13.808 314.795 -12.045 1.500 292
294 3 -24.045 316.563 -11.281 1.500 293
295 3 -31.855 321.586 -10.758 1.800 294
296 3 -38.398 331.811 -4.193 1.800 295
297 3 -49.929 347.686 -1.868 2.100 296
298 3 -62.275 362.802 4.204 1.800 297
299 3 -67.426 376.142 12.516 1.500 298
300 3 -67.812 387.147 20.125 1.500 299
301 3 -69.653 387.424 23.517 1.536 300
302 3 -4.275 322.711 -6.425 4.800 291
303 3 0.026 323.750 -1.314 0.600 302
304 3 0.332 320.761 2.005 0.675 303
305 3 0.713 313.453 1.792 0.691 304
306 3 4.132 309.963 8.208 0.675 305
307 3 -8.991 337.804 0.005 4.800 302
308 3 -13.316 338.745 4.615 6.300 307
309 3 -4.916 337.144 8.631 1.200 308
310 3 -13.000 341.276 9.528 6.300 308
311 3 -10.114 358.610 19.635 2.074 310
312 3 -11.345 366.835 26.561 1.800 311
313 3 -8.733 365.590 32.593 1.500 312
314 3 -7.303 363.860 33.998 1.613 313
315 3 -4.605 362.045 35.158 1.536 314
316 3 -1.324 358.243 37.541 1.440 315
317 3 -12.656 363.509 29.642 1.800 312
318 3 -12.908 369.748 35.322 1.800 317
319 3 -10.198 373.689 38.579 1.500 318
320 3 -9.849 375.803 38.956 1.500 319
321 3 -9.362 382.339 42.462 1.800 320
322 3 -10.317 381.964 40.973 1.500 321
323 3 -6.381 386.653 47.914 1.500 322
324 3 -8.005 391.258 47.462 1.500 323
325 3 -8.060 393.434 51.025 1.500 324
326 3 -7.510 400.426 51.563 1.037 325
327 3 -7.234 400.720 54.509 0.720 326
328 3 -5.494 400.090 54.524 1.200 327
329 3 -3.514 403.029 53.256 1.500 328
330 3 -17.468 348.755 10.917 6.300 310
331 3 -32.267 350.726 9.655 1.344 330
332 3 -25.841 355.896 17.177 6.300 330
333 3 -21.152 358.034 15.644 6.300 332
334 3 -35.445 360.447 14.075 0.675 333
335 3 -43.110 359.696 14.180 0.750 334
336 3 -27.728 369.146 21.261 6.300 333
337 3 -29.028 376.658 26.453 6.900 336
338 3 -43.418 393.911 28.641 3.600 337
339 3 -54.466 390.661 24.865 0.720 338
340 3 -54.348 387.992 29.222 0.750 339
341 3 -58.503 384.203 24.095 0.750 340
342 3 -54.337 369.420 17.595 0.720 341
343 3 -47.902 371.531 18.378 0.750 342
344 3 -48.878 396.420 32.371 3.600 338
345 3 -47.514 399.364 30.628 3.600 344
346 3 -52.567 408.676 36.432 1.352 345
347 3 -57.832 408.785 36.083 1.500 346
348 3 -50.434 411.649 40.828 0.720 347
349 3 -55.687 411.019 41.625 1.500 347
350 3 -58.192 417.545 42.967 1.200 349
351 3 -59.503 425.013 42.865 1.500 350
352 3 -62.360 427.613 43.222 1.800 351
353 3 -65.004 429.519 46.956 1.500 352
354 3 -59.180 431.271 46.026 1.200 353
355 3 -60.952 428.487 47.709 0.720 354
356 3 -66.753 431.532 45.181 1.500 353
357 3 -63.688 434.875 44.284 1.500 356
358 3 -68.767 437.355 44.024 1.500 357
359 3 -64.270 444.558 48.059 1.500 358
360 3 -64.573 438.792 47.490 1.800 359
361 3 -63.318 442.990 50.928 1.500 360
362 3 -70.676 442.631 44.876 1.200 358
363 3 -73.371 443.788 46.270 1.440 362
364 3 -72.158 447.868 49.135 1.500 363
365 3 -75.403 454.906 49.966 0.750 364
366 3 -55.069 403.045 30.283 3.600 345
367 3 -63.423 403.353 32.188 0.911 366
368 3 -64.569 399.178 28.976 1.200 367
369 3 -60.467 396.625 30.113 0.720 368
370 3 -62.137 413.558 32.580 3.600 366
371 3 -69.891 406.507 30.486 0.506 370
372 3 -69.661 408.999 30.387 0.720 371
373 3 -71.571 407.857 29.928 0.720 372
374 3 -70.396 401.122 24.990 0.672 373
375 3 -66.636 417.443 34.853 3.600 370
376 3 -80.058 422.909 36.084 3.000 375
377 3 -83.269 426.658 30.592 1.152 376
378 3 -87.188 426.703 27.551 1.125 377
379 3 -78.949 430.998 37.613 3.000 376
380 3 -81.405 433.275 37.538 2.520 379
381 3 -81.769 434.230 32.725 0.675 380
382 3 -88.745 439.122 27.583 0.720 381
383 3 -84.915 435.253 39.349 2.520 380
384 3 -89.088 435.094 37.382 1.536 383
385 3 -92.282 437.516 38.990 1.500 384
386 3 -92.676 444.651 41.393 1.500 385
387 3 -95.286 449.006 39.565 1.416 386
388 3 -102.672 446.593 39.671 0.720 387
389 3 -106.870 452.127 38.015 0.750 388
390 3 -114.536 454.739 35.991 0.750 389
391 3 -127.161 462.906 32.408 0.750 390
392 3 -100.134 450.711 41.207 1.500 387
393 3 -100.028 450.654 40.052 1.200 392
394 3 -102.816 457.463 42.406 1.200 393
395 3 -105.873 456.987 37.810 1.200 394
396 3 -109.155 463.136 38.096 1.500 395
397 3 -111.580 467.433 37.547 1.500 396
398 3 -113.453 468.046 36.508 1.800 397
399 3 -115.259 471.901 36.777 1.200 398
400 3 -120.928 470.537 30.098 1.200 399
401 3 -90.554 451.394 43.143 2.520 383
402 3 -97.391 469.992 44.781 2.520 401
403 3 -97.233 470.315 40.443 2.520 402
404 3 -97.044 468.261 44.791 1.382 403
405 3 -96.740 484.321 55.063 0.720 404
406 3 -89.403 476.870 54.978 1.125 404
407 3 -97.801 477.273 42.035 2.520 403
408 3 -105.127 479.704 35.872 0.540 407
409 3 -114.207 487.519 39.753 0.720 408
410 3 -121.427 492.613 41.054 0.562 409
411 3 -125.931 483.643 35.334 0.750 409
412 3 -130.275 480.250 37.205 0.750 411
413 3 -129.382 483.266 35.092 0.750 412
414 3 -103.489 483.365 39.055 2.520 407
415 3 -103.701 488.407 37.948 2.100 414
416 3 -106.745 500.886 46.171 0.900 415
417 3 -104.740 493.434 36.118 2.100 415
418 3 -115.696 498.788 31.845 0.600 417
419 3 -124.312 500.946 31.877 0.720 418
420 3 -127.905 502.041 32.588 0.720 419
421 3 -144.975 500.643 30.062 0.720 420
422 3 -128.881 499.482 32.005 0.750 419
423 3 -133.041 494.130 31.325 0.600 422
424 3 -141.098 490.824 31.037 0.768 423
425 3 -112.535 500.388 36.435 2.100 417
426 3 -106.863 499.917 35.581 2.100 425
427 3 -106.812 507.975 40.436 0.400 426
428 3 -112.919 507.615 34.770 2.100 426
429 3 -125.215 508.975 34.373 0.900 428
430 3 -135.369 509.591 34.523 0.672 429
431 3 -147.734 509.011 32.525 0.720 430
432 3 -122.450 519.832 40.471 2.074 428
433 3 -122.333 524.859 39.994 0.720 432
434 3 -125.827 522.144 33.579 1.200 433
435 3 -113.353 523.980 44.403 1.500 432
436 3 -119.423 529.596 47.270 1.500 435
437 3 -114.361 515.709 43.652 0.746 435
438 3 -113.598 522.243 46.694 1.200 437
439 3 -114.912 519.727 46.973 1.200 438
440 3 -110.358 519.719 48.406 1.200 439
441 3 -33.441 391.828 37.890 4.800 337
442 3 -24.427 396.664 45.216 1.382 441
443 3 -32.388 396.599 40.743 4.800 441
444 3 -39.941 402.910 45.101 5.040 443
445 3 -31.805 402.289 50.842 1.080 444
446 3 -24.534 396.744 50.258 1.500 445
447 3 -20.531 400.503 50.296 1.800 446
448 3 -37.102 414.164 49.748 5.040 444
449 3 -28.985 411.702 53.857 1.800 448
450 3 -25.114 415.270 55.833 0.750 449
451 3 -24.872 420.786 59.096 1.800 449
452 3 -22.730 428.170 62.457 1.500 451
453 3 -17.037 432.814 64.074 1.800 452
454 3 -18.488 421.373 58.881 0.750 451
455 3 -16.399 421.775 59.533 0.600 454
456 3 -14.372 416.050 61.424 0.750 455
457 3 -40.054 423.073 53.139 4.320 448
458 3 -44.504 419.337 49.616 0.600 457
459 3 -48.639 430.695 56.672 4.320 457
460 3 -52.189 438.162 54.421 0.750 459
461 3 -45.189 434.006 56.780 4.320 459
462 3 -37.462 440.368 58.642 1.500 461
463 3 -39.038 442.539 59.844 1.500 462
464 3 -37.944 447.569 62.328 1.500 463
465 3 -37.744 446.369 65.633 1.200 464
466 3 -49.038 445.534 62.534 3.960 461
467 3 -54.106 448.009 57.554 0.691 466
468 3 -58.893 451.289 58.679 0.750 467
469 3 -62.928 457.275 56.137 0.600 468
470 3 -62.649 457.176 55.620 0.720 469
471 3 -68.301 462.107 56.390 0.720 470
472 3 -71.970 462.193 52.409 0.768 471
473 3 -75.468 468.380 50.754 0.675 472
474 3 -78.067 467.062 46.982 0.750 473
475 3 -50.861 457.920 64.948 3.960 466
476 3 -46.327 471.904 68.517 1.344 475
477 3 -43.175 475.714 71.892 1.210 476
478 3 -42.373 477.947 74.442 1.440 477
479 3 -40.820 485.814 77.465 1.728 478
480 3 -39.713 485.733 78.656 1.680 479
481 3 -38.453 485.242 82.349 1.500 480
482 3 -52.615 460.801 65.350 3.960 475
483 3 -53.407 462.894 61.245 2.400 482
484 3 -52.832 473.940 65.133 1.800 483
485 3 -47.256 487.900 72.086 2.100 484
486 3 -46.480 492.622 71.854 1.800 485
487 3 -49.305 504.739 73.385 0.672 486
488 3 -52.154 504.798 70.030 0.600 487
489 3 -44.844 504.271 76.846 1.800 486
490 3 -43.047 504.951 78.488 2.100 489
491 3 -38.861 507.823 81.051 2.100 490
492 3 -41.909 508.893 80.258 1.800 491
493 3 -40.497 509.460 81.353 1.800 492
494 3 -37.550 512.373 84.527 1.800 493
495 3 -41.584 521.830 82.813 0.750 494
496 3 -42.699 529.748 82.386 0.720 495
497 3 -32.806 517.671 86.874 1.200 494
498 3 -30.204 521.609 87.970 0.750 497
499 3 -58.023 469.849 62.015 2.400 483
500 3 -64.506 489.538 63.456 2.160 499
501 3 -59.414 496.821 68.678 0.720 500
502 3 -65.954 503.390 64.660 2.100 500
503 3 -67.633 511.061 66.585 2.100 502
504 3 -64.250 517.052 67.818 1.800 503
505 3 -60.601 515.559 68.902 1.800 504
506 3 -58.665 528.886 73.513 1.500 505
507 3 -71.039 518.556 62.899 1.500 503
508 3 -75.049 515.021 57.886 0.600 507
509 3 -71.902 519.110 60.592 1.500 507
510 3 -77.146 522.853 60.033 0.750 509
511 3 -73.176 525.254 60.784 0.768 509
512 3 -72.128 529.018 63.472 1.125 511
513 3 -71.199 527.821 65.185 0.750 512
514 3 -63.543 476.337 61.103 1.800 499
515 3 -75.276 475.721 60.700 0.600 514
516 3 -65.584 478.341 59.699 1.800 514
517 3 -72.414 484.514 59.909 2.100 516
518 3 -74.172 492.081 58.081 1.800 517
519 3 -74.075 499.427 60.926 0.720 518
520 3 -77.509 493.924 56.298 1.800 518
521 3 -83.723 484.143 53.521 0.450 520
522 3 -80.521 492.986 56.191 1.800 520
523 3 -92.910 495.830 55.074 0.750 522
524 3 -82.997 499.849 52.885 1.800 522
525 3 -82.853 505.336 60.552 0.400 524
526 3 -83.261 498.328 54.812 1.800 524
527 3 -86.213 503.884 53.814 0.750 526
528 3 -92.289 500.609 50.316 0.300 527
529 3 -96.972 504.999 52.331 0.750 527
530 3 -102.656 511.172 54.353 0.750 529
531 3 -103.424 512.186 52.349 0.750 530
532 3 -103.569 509.946 54.208 1.200 531
533 3 -105.320 514.782 53.356 1.200 532
534 3 -109.850 516.212 51.904 0.720 533
535 3 -111.929 518.517 51.965 0.900 534
536 3 -88.542 509.122 56.112 1.500 526
537 3 -84.134 509.560 54.153 1.500 536
538 3 -92.487 511.304 54.696 0.672 537
539 3 -98.760 519.267 52.234 0.720 538
540 3 -101.117 523.741 54.488 0.720 539
541 3 -88.348 513.431 57.182 1.500 537
542 3 -93.651 522.483 56.791 1.500 541
543 3 -93.890 529.027 55.974 1.500 542
544 3 -91.500 533.388 53.850 1.382 543
545 3 -84.057 535.761 55.678 1.200 544
546 3 -83.022 532.021 55.812 1.200 545
547 3 -77.202 535.235 58.546 1.500 546
548 3 -75.752 533.273 58.454 1.500 547
549 3 -85.445 536.018 50.683 1.500 545
550 3 -85.915 537.935 51.635 1.125 549
551 3 -88.546 541.901 51.828 0.720 550
552 3 -90.556 538.812 48.150 0.691 551
553 3 78.667 145.170 -66.383 10.451 104
554 3 100.663 130.194 -65.698 1.296 553
555 3 102.959 131.674 -60.347 1.500 554
556 3 96.839 130.163 -63.150 1.500 554
557 3 105.136 117.794 -64.162 1.500 556
558 3 109.510 116.874 -61.767 1.800 557
559 3 111.277 113.310 -62.748 1.500 558
560 3 117.156 117.210 -57.801 1.680 559
561 3 120.113 115.080 -57.049 1.440 560
562 3 112.888 108.081 -63.080 1.500 559
563 3 118.137 105.677 -60.778 1.500 562
564 3 119.800 100.016 -58.239 1.382 563
565 3 125.110 95.509 -58.991 1.382 564
566 3 128.720 99.958 -57.190 1.200 565
567 3 129.254 110.311 -58.943 0.300 566
568 3 135.807 101.906 -59.485 1.500 566
569 3 136.774 107.450 -57.038 1.500 568
570 3 138.878 103.567 -56.731 1.500 569
571 3 144.609 102.811 -53.807 1.500 570
572 3 138.129 84.720 -59.235 1.440 565
573 3 137.600 80.959 -66.563 0.750 572
574 3 135.682 77.482 -70.820 0.750 573
575 3 132.655 80.490 -71.138 0.768 573
576 3 145.378 80.535 -63.314 1.215 572
577 3 147.384 77.159 -61.609 1.200 576
578 3 152.553 76.211 -60.190 1.500 577
579 3 153.445 77.897 -58.772 1.500 578
580 3 153.276 72.508 -58.293 1.800 579
581 3 148.533 71.192 -64.701 1.012 580
582 3 157.054 59.209 -64.011 1.728 580
583 3 85.029 162.863 -50.812 10.451 553
584 3 106.267 158.416 -45.894 1.500 583
585 3 109.084 141.646 -50.940 0.750 584
586 3 110.468 158.597 -46.526 1.500 584
587 3 115.607 170.580 -40.403 0.720 586
588 3 109.182 159.784 -46.796 1.500 586
589 3 123.719 151.202 -45.871 1.680 588
590 3 119.222 146.613 -43.911 1.800 589
591 3 125.778 146.157 -46.751 1.597 590
592 3 119.840 140.100 -49.792 0.750 591
593 3 128.055 149.815 -40.110 1.800 590
594 3 123.152 165.496 -34.624 0.562 593
595 3 132.519 145.994 -37.365 1.800 593
596 3 137.204 150.409 -37.409 2.100 595
597 3 134.299 144.332 -40.503 1.382 596
598 3 130.204 137.233 -45.217 1.344 597
599 3 134.616 137.218 -40.562 0.750 597
600 3 134.397 135.856 -42.760 1.500 599
601 3 134.443 130.124 -44.734 1.200 600
602 3 134.833 127.887 -45.892 1.200 601
603 3 137.780 142.985 -36.975 2.100 596
604 3 140.075 147.885 -34.953 1.800 603
605 3 144.153 132.410 -41.591 1.200 604
606 3 143.914 131.097 -40.112 1.200 605
607 3 144.414 129.358 -42.171 1.500 606
608 3 144.399 124.523 -42.525 1.500 607
609 3 146.411 117.692 -46.114 1.200 608
610 3 146.743 120.904 -46.339 1.500 609
611 3 141.205 144.164 -31.418 2.100 604
612 3 138.292 155.280 -29.113 0.675 611
613 3 144.197 143.301 -29.093 1.800 611
614 3 146.623 140.300 -26.158 2.400 613
615 3 158.996 127.258 -30.962 1.500 614
616 3 157.608 122.387 -30.937 1.500 615
617 3 162.851 115.188 -33.575 1.800 616
618 3 162.321 117.859 -32.265 1.200 617
619 3 166.449 110.430 -31.183 1.500 618
620 3 174.982 107.170 -29.997 1.800 619
621 3 179.198 104.235 -28.846 1.500 620
622 3 182.732 103.021 -24.904 1.500 621
623 3 187.506 98.541 -24.435 1.500 622
624 3 191.691 96.731 -21.751 1.800 623
625 3 196.005 82.203 -22.661 1.500 624
626 3 166.082 108.836 -39.934 1.500 617
627 3 157.590 106.893 -43.599 1.500 626
628 3 157.819 100.016 -48.779 1.800 627
629 3 157.813 97.587 -51.405 1.500 628
630 3 160.356 90.694 -49.948 2.100 629
631 3 165.436 81.461 -51.488 1.800 630
632 3 166.769 81.506 -50.243 1.500 631
633 3 170.620 75.181 -51.087 1.500 632
634 3 170.411 66.528 -54.094 1.080 633
635 3 171.987 74.401 -50.642 1.500 633
636 3 173.594 69.922 -50.407 1.500 635
637 3 157.421 146.849 -20.420 1.800 614
638 3 157.708 143.955 -17.534 1.800 637
639 3 161.514 142.528 -15.019 2.400 638
640 3 163.574 142.522 -20.920 1.500 639
641 3 167.480 138.951 -16.344 0.720 640
642 3 173.288 132.196 -16.602 0.750 641
643 3 179.532 126.277 -11.945 0.600 642
644 3 183.549 126.465 -7.819 0.720 643
645 3 189.709 123.019 -8.535 0.720 644
646 3 160.797 147.314 -14.181 1.500 640
647 3 166.722 146.178 -15.340 1.800 646
648 3 164.739 159.578 -12.574 0.675 647
649 3 161.417 162.153 -12.613 0.600 648
650 3 160.196 166.534 -11.342 0.750 649
651 3 155.551 172.616 -14.885 0.750 650
652 3 162.882 148.452 -13.738 1.800 647
653 3 164.814 147.590 -10.415 1.500 652
654 3 169.241 148.089 -8.559 2.100 653
655 3 174.262 152.141 -6.594 1.500 654
656 3 174.168 150.852 -4.359 1.500 655
657 3 178.762 151.925 1.389 1.500 656
658 3 181.944 148.696 0.379 1.200 657
659 3 183.902 147.788 0.623 1.500 658
660 3 189.145 148.355 7.989 1.800 659
661 3 191.819 150.361 8.615 1.200 660
662 3 191.833 146.293 8.896 1.500 661
663 3 92.166 192.052 -38.695 8.640 583
664 3 78.830 198.039 -40.964 1.200 663
665 3 73.656 207.030 -40.048 0.750 664
666 3 69.896 210.759 -42.033 0.720 665
667 3 67.002 215.255 -42.786 0.750 666
668 3 90.516 192.716 -32.336 8.640 663
669 3 93.737 195.488 -35.334 8.640 668
670 3 110.032 187.261 -34.301 0.750 669
671 3 112.675 184.509 -34.353 1.125 670
672 3 92.789 210.472 -28.591 8.640 669
673 3 93.296 217.320 -25.960 9.504 672
674 3 110.344 210.255 -20.972 1.440 673
675 3 123.269 195.432 -22.181 1.500 674
676 3 126.069 188.778 -24.658 1.500 675
677 3 131.640 182.872 -21.708 1.500 676
678 3 131.198 181.721 -22.349 1.500 677
679 3 135.683 175.459 -23.789 1.500 678
680 3 137.133 174.292 -20.491 1.500 679
681 3 124.634 200.185 -18.487 1.440 675
682 3 132.989 196.550 -15.017 0.750 681
683 3 140.665 194.431 -11.867 0.750 682
684 3 143.915 194.670 -9.033 1.080 683
685 3 144.956 192.377 -7.510 0.675 684
686 3 149.442 192.356 -7.137 0.750 685
687 3 151.531 190.822 -5.205 0.691 686
688 3 88.675 229.657 -18.129 9.504 673
689 3 106.765 227.730 -14.090 2.400 688
690 3 113.350 232.288 -12.986 3.000 689
691 3 115.647 218.004 -11.648 1.215 690
692 3 117.608 216.803 -11.590 1.500 691
693 3 118.592 215.657 -10.523 1.500 692
694 3 116.133 230.699 -6.500 3.000 690
695 3 115.182 230.715 -7.079 2.700 694
696 3 123.542 224.822 -4.640 0.750 695
697 3 125.433 222.386 -7.606 1.500 696
698 3 127.906 214.874 -5.963 0.750 697
699 3 127.044 215.580 -5.945 1.440 697
700 3 128.209 212.601 -9.597 1.440 699
701 3 129.913 211.245 -8.752 1.440 700
702 3 118.698 234.269 -1.036 2.400 695
703 3 120.008 236.539 -0.947 2.400 702
704 3 119.606 242.928 2.927 3.000 703
705 3 122.587 250.483 1.696 0.750 704
706 3 132.570 242.413 3.741 2.400 704
707 3 138.388 238.656 2.907 1.500 706
708 3 142.293 230.149 0.627 1.500 707
709 3 143.044 224.749 -0.982 1.200 708
710 3 144.919 222.120 -1.052 1.382 709
711 3 138.583 249.404 8.814 2.100 706
712 3 139.053 262.613 17.068 1.500 711
713 3 140.429 261.351 20.858 1.800 712
714 3 137.532 264.988 21.327 1.800 713
715 3 141.749 265.622 24.234 1.500 714
716 3 144.084 266.309 28.423 1.800 715
717 3 148.039 271.351 31.448 1.728 716
718 3 144.903 249.055 14.167 1.800 711
719 3 146.692 243.332 17.461 2.400 718
720 3 155.269 238.987 15.341 2.100 719
721 3 153.408 231.360 13.142 1.800 720
722 3 155.952 230.332 15.679 1.500 721
723 3 158.697 225.552 14.107 1.500 722
724 3 158.839 224.915 14.193 1.500 723
725 3 155.553 219.803 6.595 0.750 724
726 3 160.659 220.683 14.636 1.500 724
727 3 160.803 215.983 11.547 1.500 726
728 3 161.790 214.370 11.568 1.125 727
729 3 166.657 209.302 9.852 1.680 728
730 3 168.263 205.913 10.204 1.500 729
731 3 170.099 201.989 11.814 1.440 730
732 3 179.980 193.700 13.934 1.500 731
733 3 151.918 241.143 20.696 2.400 719
734 3 157.209 241.299 25.986 1.800 733
735 3 162.884 238.876 32.492 2.100 734
736 3 171.699 236.223 35.983 2.100 735
737 3 175.330 227.078 31.822 1.440 736
738 3 179.722 226.615 34.410 1.728 737
739 3 178.306 224.649 33.598 1.728 738
740 3 181.278 213.759 30.630 1.500 739
741 3 182.298 217.588 32.368 1.500 740
742 3 185.638 208.991 30.735 1.920 741
743 3 187.071 208.015 29.648 1.500 742
744 3 189.313 205.015 27.734 1.728 743
745 3 194.007 194.937 30.403 1.200 744
746 3 175.526 241.793 41.082 2.160 736
747 3 177.007 243.888 45.680 1.800 746
748 3 179.310 244.336 49.155 1.728 747
749 3 179.859 241.574 49.309 1.152 748
750 3 185.588 236.423 50.742 1.200 749
751 3 187.089 233.432 51.350 0.691 750
752 3 188.630 232.156 53.046 1.125 751
753 3 191.437 227.214 48.636 1.500 752
754 3 191.819 222.531 49.117 1.500 753
755 3 195.123 222.596 51.791 1.344 754
756 3 191.272 218.149 50.464 1.200 755
757 3 195.054 218.941 51.650 1.500 756
758 3 194.259 215.439 49.016 1.500 757
759 3 198.447 210.611 48.795 1.500 758
760 3 198.760 212.519 50.690 1.200 759
761 3 198.336 213.733 49.189 1.800 760
762 3 182.217 243.006 47.100 1.728 748
763 3 187.999 241.858 55.693 1.440 762
764 3 189.514 243.676 57.389 1.200 763
765 3 192.077 248.281 62.788 1.440 764
766 3 193.714 249.941 63.331 1.680 765
767 3 195.606 252.032 66.964 1.920 766
768 3 183.632 254.692 57.875 2.074 762
769 3 184.821 261.424 62.947 1.500 768
770 3 187.058 266.839 63.854 1.800 769
771 3 184.706 270.383 67.670 1.800 770
772 3 187.347 269.729 67.944 1.500 771
773 3 189.727 275.872 72.278 1.500 772
774 3 191.692 278.061 76.095 1.680 773
775 3 196.212 275.445 77.059 1.500 774
776 3 199.493 270.300 76.080 1.680 775
777 3 202.133 265.711 79.087 1.440 776
778 3 205.628 265.033 80.857 2.100 777
779 3 208.767 261.868 79.957 1.500 778
780 3 210.414 256.659 81.251 1.500 779
781 3 213.167 253.610 85.305 1.536 780
782 3 212.566 256.960 87.473 1.536 781
783 3 207.326 266.986 90.995 0.675 781
784 3 204.467 268.403 94.718 0.750 783
785 3 206.718 266.927 98.262 0.750 784
786 3 204.040 269.746 101.845 0.750 785
787 3 203.411 274.659 108.742 0.750 786
788 3 203.920 274.611 106.282 0.720 787
789 3 210.192 274.366 109.324 0.750 788
790 3 90.681 239.528 -17.972 7.200 688
791 3 80.633 236.009 -25.013 0.900 790
792 3 76.807 245.134 -23.705 1.200 791
793 3 72.518 246.353 -26.181 1.500 792
794 3 72.639 244.557 -26.522 1.200 793
795 3 66.745 248.358 -27.208 1.500 794
796 3 91.946 251.115 -13.650 7.200 790
797 3 76.059 257.388 -19.544 0.750 796
798 3 91.044 250.832 -12.187 7.200 796
799 3 90.620 262.441 -6.518 8.640 798
800 3 109.464 257.843 -3.905 1.800 799
801 3 95.729 264.863 -6.917 8.640 799
802 3 98.721 285.109 0.559 4.200 801
803 3 99.611 292.305 8.444 1.800 802
804 3 97.722 297.496 13.495 1.800 803
805 3 98.382 306.084 21.646 1.800 804
806 3 97.216 308.431 21.153 2.100 805
807 3 100.879 306.341 24.521 0.900 806
808 3 99.660 310.025 25.233 2.400 807
809 3 102.120 316.651 30.493 2.100 808
810 3 100.752 318.816 30.814 1.800 809
811 3 101.371 325.091 32.178 2.100 810
812 3 102.355 325.940 35.433 2.400 811
813 3 106.014 332.202 38.547 1.500 812
814 3 98.924 337.504 38.717 0.768 813
815 3 96.296 339.184 38.703 1.200 814
816 3 96.293 341.088 41.409 0.768 815
817 3 95.527 343.314 39.236 0.750 816
818 3 106.276 336.264 41.167 1.500 813
819 3 106.315 337.154 41.322 1.800 818
820 3 108.000 340.345 43.256 1.500 819
821 3 107.534 346.485 46.861 1.800 820
822 3 108.625 348.801 49.088 1.500 821
823 3 108.209 349.447 47.952 1.800 822
824 3 104.987 358.271 50.947 1.680 823
825 3 102.804 362.131 52.401 1.728 824
826 3 103.362 369.295 54.223 0.750 825
827 3 103.170 367.533 53.318 1.800 826
828 3 100.526 368.426 51.789 0.691 827
829 3 110.299 350.260 52.266 1.800 823
830 3 110.482 354.698 54.382 1.500 829
831 3 116.271 347.269 53.655 1.500 830
832 3 118.609 344.045 55.357 1.500 831
833 3 123.136 339.647 55.780 1.382 832
834 3 113.621 357.801 56.255 1.500 830
835 3 115.542 360.051 58.186 1.440 834
836 3 118.003 358.337 61.303 0.750 835
837 3 119.727 360.063 59.897 0.900 836
838 3 121.515 353.343 60.678 0.720 837
839 3 122.286 351.927 61.265 0.750 838
840 3 124.383 350.281 63.096 0.672 839
841 3 125.754 347.512 63.280 0.750 840
842 3 127.073 343.419 59.894 0.600 841
843 3 106.233 283.713 9.036 3.240 802
844 3 113.813 286.654 10.537 3.456 843
845 3 117.575 270.600 4.882 0.600 844
846 3 118.054 290.569 10.285 3.456 844
847 3 128.222 276.502 13.933 0.768 846
848 3 119.373 291.783 16.496 3.456 846
849 3 121.446 298.521 21.025 3.900 848
850 3 132.031 286.034 26.357 1.200 849
851 3 120.783 299.397 25.524 3.900 849
852 3 128.596 305.320 32.722 3.629 851
853 3 134.746 317.124 44.635 3.888 852
854 3 140.440 324.053 54.332 3.456 853
855 3 141.877 322.550 60.486 3.300 854
856 3 140.570 336.794 69.010 1.500 855
857 3 139.114 338.457 71.395 1.500 856
858 3 136.559 343.838 71.821 1.500 857
859 3 137.750 346.226 74.640 1.500 858
860 3 138.174 352.261 75.154 1.500 859
861 3 135.534 350.039 75.216 1.500 860
862 3 137.013 352.600 77.018 1.800 861
863 3 134.318 360.412 77.225 0.750 862
864 3 131.375 360.663 75.650 1.200 863
865 3 128.959 366.161 74.617 0.750 864
866 3 135.184 357.678 82.441 1.500 862
867 3 139.110 363.178 85.105 1.500 866
868 3 137.173 363.600 84.309 0.750 867
869 3 137.469 366.052 82.940 1.200 868
870 3 134.138 369.536 83.590 0.750 869
871 3 131.419 370.533 82.276 0.750 870
872 3 128.141 372.636 80.831 1.080 871
873 3 146.759 324.135 64.829 3.300 855
874 3 146.134 330.046 69.942 2.700 873
875 3 154.030 320.635 69.609 1.536 874
876 3 157.415 317.704 70.488 1.500 875
877 3 154.165 318.609 71.757 1.200 876
878 3 158.941 311.023 69.055 1.500 877
879 3 157.648 309.752 70.679 1.500 878
880 3 159.842 309.408 69.478 1.500 879
881 3 164.172 299.042 69.184 1.200 880
882 3 165.391 302.847 72.914 1.440 881
883 3 168.673 301.528 72.820 1.440 882
884 3 150.087 334.334 77.337 2.100 874
885 3 153.390 340.625 82.582 2.880 884
886 3 159.618 333.302 84.526 1.500 885
887 3 166.047 328.057 88.349 1.500 886
888 3 166.388 327.055 89.888 1.800 887
889 3 169.555 325.275 91.935 1.680 888
890 3 176.306 309.258 89.414 1.215 889
891 3 175.095 303.250 90.069 1.500 890
892 3 180.013 300.229 89.944 1.800 891
893 3 179.122 295.934 89.736 1.500 892
894 3 171.784 327.680 96.838 1.500 889
895 3 174.431 330.829 100.382 1.500 894
896 3 176.946 327.806 98.825 1.500 895
897 3 177.170 329.164 101.446 1.800 896
898 3 179.512 324.254 104.250 1.500 897
899 3 184.501 323.094 106.583 1.843 898
900 3 189.727 320.666 104.798 1.500 899
901 3 189.474 318.678 104.900 1.012 900
902 3 188.785 308.805 104.079 1.200 901
903 3 189.895 302.499 103.794 0.900 902
904 3 154.715 343.584 86.708 2.100 885
905 3 155.782 342.847 81.641 3.000 904
906 3 154.582 350.365 83.861 1.200 905
907 3 154.030 355.847 85.732 1.500 906
908 3 155.871 358.555 88.012 1.500 907
909 3 155.816 362.146 86.419 1.800 908
910 3 148.037 366.541 88.505 1.200 909
911 3 143.933 368.796 90.512 1.200 910
912 3 143.854 367.255 92.651 1.500 911
913 3 141.938 371.305 89.327 1.200 912
914 3 156.052 362.343 89.993 1.800 909
915 3 157.275 366.847 92.672 1.800 914
916 3 158.509 365.125 93.325 1.800 915
917 3 155.817 370.932 97.195 2.100 916
918 3 156.064 377.521 96.487 2.100 917
919 3 153.627 381.317 99.650 1.500 918
920 3 152.527 380.807 96.838 0.750 919
921 3 148.723 383.615 96.073 0.750 920
922 3 149.433 379.381 95.015 0.750 920
923 3 158.240 381.746 101.197 1.500 919
924 3 157.438 386.340 102.321 1.500 923
925 3 155.370 389.704 103.452 1.500 924
926 3 155.870 392.506 104.538 1.500 925
927 3 158.998 349.042 89.742 2.100 904
928 3 159.596 349.611 93.585 1.800 927
929 3 162.002 349.920 96.731 2.400 928
930 3 167.473 348.065 97.179 1.200 929
931 3 164.915 345.914 98.171 1.200 930
932 3 173.444 348.346 103.932 1.500 931
933 3 175.493 347.195 104.804 1.800 932
934 3 177.497 349.208 108.883 1.500 933
935 3 182.872 351.711 112.916 1.500 934
936 3 187.671 347.700 114.273 1.659 935
937 3 187.906 350.699 118.608 1.440 936
938 3 166.168 358.342 103.380 1.800 930
939 3 168.959 360.836 101.003 1.800 938
940 3 166.371 373.565 111.987 1.800 939
941 3 167.435 378.663 109.490 1.800 940
942 3 168.982 391.305 112.035 1.728 941
943 3 167.398 394.265 112.431 1.440 942
944 3 171.737 383.298 113.606 1.500 941
945 3 175.355 387.048 114.711 1.500 944
946 3 172.992 389.494 114.675 1.200 945
947 3 176.168 393.530 117.360 1.440 946
948 3 177.501 401.498 121.372 1.843 947
949 3 178.423 402.200 121.581 1.500 948
950 3 181.869 405.675 125.300 1.920 949
951 3 178.197 410.592 125.418 0.750 950
952 3 181.105 402.280 122.952 1.440 950
953 3 186.191 394.413 124.964 1.008 952
954 3 174.088 363.753 107.024 2.400 939
955 3 177.213 361.142 108.189 1.500 954
956 3 177.126 367.638 110.081 1.500 955
957 3 181.132 364.380 111.626 1.500 956
958 3 182.872 365.590 114.561 1.500 957
959 3 185.560 367.288 118.196 1.215 958
960 3 187.285 366.923 121.991 1.215 959
961 3 189.924 371.470 124.022 1.500 960
962 3 190.535 369.211 125.421 1.500 961
963 3 182.320 375.849 122.721 1.500 959
964 3 183.639 376.298 120.193 1.500 963
965 3 182.907 378.807 124.249 1.800 964
966 3 185.020 379.674 125.502 1.200 965
967 3 187.647 380.452 124.659 1.440 966
968 3 94.443 273.670 -9.746 6.840 801
969 3 83.803 273.064 -9.930 1.012 968
970 3 74.614 276.102 -16.985 1.500 969
971 3 69.456 273.629 -20.758 1.500 970
972 3 71.914 269.029 -22.336 1.800 971
973 3 69.032 271.165 -24.393 1.800 972
974 3 90.849 283.578 -6.064 6.840 968
975 3 89.511 286.208 -4.679 6.480 974
976 3 71.824 295.388 -4.536 1.690 975
977 3 65.015 294.635 -9.554 1.500 976
978 3 61.255 292.983 -16.469 1.800 977
979 3 63.571 288.811 -16.423 1.500 978
980 3 57.308 292.861 -20.312 1.500 979
981 3 57.110 292.330 -20.525 1.500 980
982 3 62.859 300.202 -10.622 1.800 977
983 3 63.608 305.807 -10.059 1.680 982
984 3 53.930 306.786 -10.266 1.500 983
985 3 53.226 314.045 -7.413 1.500 984
986 3 54.959 315.574 -9.628 1.680 985
987 3 52.501 317.877 -5.667 1.500 986
988 3 48.338 320.568 -9.054 0.675 987
989 3 47.901 321.371 -8.695 0.720 988
990 3 84.057 301.384 -1.907 6.480 975
991 3 82.665 320.414 4.088 6.840 990
992 3 66.632 327.045 5.784 1.200 991
993 3 64.368 327.411 3.585 1.500 992
994 3 62.598 330.028 4.743 1.200 993
995 3 61.871 331.457 3.867 1.080 994
996 3 59.577 331.326 1.601 1.500 995
997 3 58.071 331.908 -0.217 0.720 996
998 3 54.195 336.144 2.003 0.750 997
999 3 53.266 338.396 -2.637 0.750 998
1000 3 79.262 321.565 7.628 6.840 991
1001 3 74.825 337.289 18.786 5.875 1000
1002 3 75.591 348.943 25.480 6.450 1001
1003 3 70.468 382.694 42.372 4.355 1002
1004 3 53.698 404.789 47.249 3.600 1003
1005 3 58.867 413.527 56.075 0.768 1004
1006 3 50.341 404.280 47.699 3.600 1004
1007 3 47.543 414.960 53.634 3.456 1006
1008 3 37.988 418.512 54.477 1.012 1007
1009 3 33.533 422.482 57.233 1.440 1008
1010 3 28.935 418.974 57.315 0.900 1009
1011 3 19.986 425.312 60.110 0.750 1010
1012 3 15.139 429.849 63.209 1.440 1011
1013 3 9.819 440.176 67.303 1.536 1012
1014 3 40.860 423.632 58.878 3.456 1007
1015 3 44.539 429.350 62.191 0.600 1014
1016 3 32.153 438.260 63.741 2.700 1014
1017 3 22.966 452.527 67.894 3.226 1016
1018 3 16.094 459.217 72.063 2.400 1017
1019 3 1.461 471.998 74.105 1.536 1018
1020 3 -1.663 481.354 79.294 1.800 1019
1021 3 -3.903 484.992 82.573 1.500 1020
1022 3 -8.246 489.461 87.233 1.920 1021
1023 3 -7.722 495.923 94.413 1.920 1022
1024 3 16.096 461.644 75.905 1.500 1018
1025 3 15.314 472.329 84.786 1.800 1024
1026 3 14.343 476.206 88.744 2.400 1025
1027 3 15.067 478.501 94.404 2.100 1026
1028 3 13.998 490.299 99.242 1.440 1027
1029 3 14.632 494.469 100.189 1.800 1028
1030 3 12.738 498.689 101.784 1.500 1029
1031 3 14.631 495.840 102.558 1.200 1030
1032 3 13.039 509.565 105.973 1.500 1031
1033 3 16.474 481.294 98.026 1.690 1027
1034 3 18.360 479.116 96.412 1.200 1033
1035 3 21.686 482.364 101.824 1.680 1034
1036 3 23.131 487.561 105.661 1.106 1035
1037 3 24.687 486.894 102.721 1.382 1036
1038 3 22.562 489.085 105.354 1.458 1037
1039 3 22.461 492.299 109.604 1.200 1038
1040 3 81.850 372.871 41.505 6.048 1002
1041 3 80.668 379.765 48.659 5.100 1040
1042 3 81.674 405.508 59.951 2.700 1041
1043 3 80.176 419.799 59.268 1.800 1042
1044 3 76.575 430.447 65.925 2.100 1043
1045 3 73.354 438.866 65.693 1.500 1044
1046 3 74.364 445.405 67.304 1.680 1045
1047 3 68.749 454.139 66.067 1.800 1046
1048 3 83.791 407.821 62.441 3.000 1042
1049 3 85.835 410.542 62.916 2.400 1048
1050 3 88.316 415.234 68.858 2.640 1049
1051 3 88.425 419.741 70.308 2.400 1050
1052 3 88.608 431.448 75.835 2.640 1051
1053 3 90.275 433.524 77.924 1.800 1052
1054 3 87.521 435.796 78.606 2.100 1053
1055 3 89.090 441.331 79.443 2.640 1054
1056 3 88.017 442.314 80.881 2.400 1055
1057 3 90.198 447.405 83.322 2.100 1056
1058 3 92.203 445.686 80.624 2.400 1057
1059 3 95.164 444.552 83.382 1.500 1058
1060 3 97.391 447.137 84.945 1.728 1059
1061 3 101.149 447.553 88.355 1.500 1060
1062 3 98.542 448.382 88.954 1.800 1061
1063 3 105.531 446.182 91.531 1.800 1062
1064 3 107.638 449.487 93.890 1.440 1063
1065 3 110.066 455.715 98.658 1.536 1064
1066 3 111.050 452.844 100.616 1.536 1065
1067 3 88.531 448.322 83.651 2.400 1058
1068 3 88.039 449.423 83.282 2.304 1067
1069 3 88.310 455.716 89.452 2.400 1068
1070 3 88.404 455.014 88.383 2.160 1069
1071 3 84.709 466.129 87.708 1.500 1070
1072 3 91.740 469.891 87.620 1.500 1071
1073 3 96.128 473.437 90.751 1.500 1072
1074 3 100.062 476.051 88.438 1.094 1073
1075 3 103.631 476.734 89.805 1.152 1074
1076 3 108.271 472.643 90.218 1.200 1075
1077 3 112.162 468.139 96.638 1.200 1076
1078 3 113.389 467.925 98.577 0.720 1077
1079 3 116.229 467.733 98.409 0.750 1078
1080 3 116.032 472.220 98.635 0.750 1079
1081 3 91.286 476.010 89.659 1.680 1072
1082 3 89.122 480.442 87.737 2.100 1081
1083 3 89.979 483.222 85.409 1.597 1082
1084 3 85.549 486.831 92.044 0.768 1083
1085 3 80.039 489.384 92.866 0.720 1084
1086 3 75.695 493.789 94.526 0.768 1085
1087 3 81.716 484.886 84.954 1.597 1083
1088 3 77.196 490.481 87.960 1.680 1087
1089 3 73.534 492.420 90.750 1.690 1088
1090 3 68.142 495.052 92.806 1.500 1089
1091 3 63.484 498.821 99.322 0.400 1090
1092 3 62.249 502.425 100.501 0.691 1091
1093 3 60.999 496.163 93.305 1.500 1090
1094 3 56.837 497.586 96.857 1.500 1093
1095 3 51.349 503.663 98.203 1.800 1094
1096 3 98.880 479.402 91.220 1.500 1082
1097 3 97.126 483.721 90.860 1.200 1096
1098 3 94.379 483.830 92.672 1.500 1097
1099 3 90.283 488.926 98.108 1.200 1098
1100 3 90.519 486.324 98.202 0.600 1099
1101 3 86.966 488.261 101.699 0.750 1100
1102 3 100.107 479.227 88.589 1.500 1096
1103 3 99.592 479.214 90.876 1.500 1102
1104 3 103.750 483.985 92.686 1.800 1103
1105 3 109.443 480.957 92.986 1.475 1104
1106 3 106.159 487.156 93.637 0.506 1105
1107 3 104.026 485.423 97.085 0.750 1106
1108 3 101.949 486.739 100.170 0.768 1107
1109 3 96.800 489.870 101.161 0.768 1108
1110 3 106.171 483.570 95.320 1.475 1105
1111 3 107.061 482.813 95.891 1.597 1110
1112 3 105.749 478.943 96.679 1.500 1111
1113 3 110.810 478.689 97.763 1.215 1112
1114 3 110.579 481.727 99.872 1.500 1113
1115 3 112.651 480.254 98.242 1.440 1114
1116 3 90.760 390.206 58.654 3.024 1041
1117 3 97.388 390.305 62.735 3.000 1116
1118 3 97.637 394.055 67.939 2.880 1117
1119 3 105.021 387.583 66.208 0.900 1118
1120 3 110.510 387.781 70.964 1.500 1119
1121 3 113.673 388.474 75.627 1.800 1120
1122 3 124.043 387.807 76.202 1.728 1121
1123 3 121.705 383.710 76.190 0.750 1122
1124 3 120.309 380.139 76.742 0.720 1123
1125 3 123.368 390.462 79.770 1.728 1122
1126 3 125.301 389.476 83.615 1.500 1125
1127 3 130.840 388.028 86.517 1.500 1126
1128 3 131.553 385.561 86.314 0.911 1127
1129 3 131.475 391.382 88.614 1.593 1128
1130 3 103.148 394.098 66.982 2.880 1118
1131 3 104.191 399.975 73.619 2.419 1130
1132 3 108.547 405.415 75.651 2.700 1131
1133 3 115.171 409.763 83.240 1.500 1132
1134 3 119.648 405.961 83.707 1.500 1133
1135 3 122.483 405.554 84.862 1.500 1134
1136 3 128.126 403.912 89.925 1.500 1135
1137 3 137.253 408.104 91.720 1.800 1136
1138 3 142.922 397.917 92.350 1.536 1137
1139 3 140.153 401.880 96.251 1.800 1137
1140 3 143.469 405.554 101.692 2.100 1139
1141 3 143.736 408.002 103.372 1.800 1140
1142 3 147.840 409.312 104.778 1.800 1141
1143 3 154.173 410.985 110.774 1.800 1142
1144 3 161.476 410.893 110.630 1.500 1143
1145 3 162.410 410.507 110.657 1.344 1144
1146 3 163.266 403.963 107.973 0.750 1145
1147 3 117.935 416.081 81.741 2.100 1133
1148 3 117.742 417.241 85.420 1.800 1147
1149 3 115.242 423.532 88.411 1.139 1148
1150 3 109.945 427.223 89.901 1.200 1149
1151 3 109.431 428.747 90.245 1.440 1150
1152 3 113.081 437.015 93.339 1.500 1151
1153 3 112.656 443.695 92.956 1.597 1152
1154 3 116.564 445.802 94.100 1.440 1153
1155 3 118.778 421.589 87.009 1.800 1148
1156 3 128.895 418.282 92.546 1.440 1155
1157 3 129.992 423.187 96.993 1.440 1156
1158 3 133.406 427.679 96.599 1.800 1157
1159 3 137.656 428.576 98.578 1.800 1158
1160 3 140.166 424.487 100.273 1.500 1159
1161 3 144.128 422.938 103.533 1.800 1160
1162 3 145.356 429.196 104.248 2.100 1161
1163 3 124.669 432.320 89.911 1.800 1155
1164 3 124.941 433.095 94.619 2.400 1163
1165 3 130.001 434.683 96.975 1.500 1164
1166 3 128.062 433.675 96.335 2.400 1165
1167 3 127.942 438.549 98.367 1.440 1166
1168 3 129.050 449.511 98.793 0.750 1167
1169 3 129.163 439.234 96.878 1.800 1167
1170 3 135.937 440.823 99.741 1.344 1169
1171 3 134.204 444.977 98.020 1.475 1170
1172 3 135.459 451.239 101.147 0.768 1171
1173 3 136.431 454.222 107.459 0.768 1172
1174 3 138.175 456.229 99.367 0.720 1172
1175 3 137.417 456.085 99.716 0.750 1174
1176 3 132.116 459.766 101.381 0.600 1175
1177 3 133.411 463.341 100.062 0.750 1176
1178 3 126.692 458.574 96.042 0.750 1177
1179 3 136.579 435.977 98.692 1.500 1170
1180 3 138.118 444.213 101.809 1.200 1179
1181 3 138.213 444.132 101.349 1.800 1180
1182 3 142.091 443.270 104.768 1.200 1181
1183 3 142.263 444.272 104.217 1.500 1182
1184 3 143.374 442.276 106.899 1.500 1183
1185 3 148.686 440.373 107.003 1.728 1184
1186 3 154.897 436.771 103.538 1.200 1185
1187 3 157.684 435.563 103.911 0.750 1186
1188 3 157.818 437.737 108.533 0.675 1187
1189 3 161.169 432.558 106.657 0.768 1188
1190 3 163.212 434.890 106.679 0.750 1189
1191 3 152.638 441.223 106.941 1.728 1185
1192 3 155.429 442.930 106.553 1.500 1191
1193 3 155.064 445.570 110.549 1.800 1192
1194 3 155.889 447.949 109.391 1.800 1193
1195 3 152.972 450.564 107.837 1.500 1194
1196 3 150.642 456.751 108.384 1.500 1195
1197 3 108.555 -101.086 -159.772 8.640 1
1198 3 118.128 -142.292 -176.103 8.280 1197
1199 3 125.182 -176.039 -192.237 8.280 1198
1200 3 136.997 -207.885 -202.085 7.200 1199
1201 3 149.984 -243.102 -210.044 7.500 1200
1202 3 156.817 -270.425 -215.088 9.704 1201
1203 3 175.855 -319.458 -224.796 7.500 1202
1204 3 182.995 -361.050 -236.646 7.500 1203
1205 3 190.772 -387.395 -241.138 9.000 1204
1206 3 216.566 -438.452 -250.674 8.294 1205
1207 3 228.807 -477.494 -256.560 8.640 1206
1208 3 248.274 -508.009 -263.772 7.800 1207
1209 3 255.768 -518.112 -266.226 7.800 1208
1210 3 261.596 -524.659 -260.974 1.555 1209
1211 3 265.017 -521.400 -253.966 1.200 1210
1212 3 270.812 -524.787 -249.234 1.500 1211
1213 3 276.787 -517.957 -242.667 1.500 1212
1214 3 271.755 -530.166 -255.566 1.555 1210
1215 3 275.852 -535.158 -253.860 2.100 1214
1216 3 279.248 -533.764 -246.057 1.680 1215
1217 3 257.094 -534.283 -269.959 7.800 1209
1218 3 257.039 -541.629 -268.390 6.120 1217
1219 3 268.995 -558.504 -270.816 6.120 1218
1220 3 275.843 -553.607 -259.921 2.074 1219
1221 3 280.643 -554.840 -255.286 2.160 1220
1222 3 290.369 -557.444 -247.595 1.728 1221
1223 3 294.200 -557.361 -240.449 2.100 1222
1224 3 300.216 -561.641 -237.169 2.100 1223
1225 3 308.537 -565.871 -231.228 1.500 1224
1226 3 312.682 -565.674 -225.861 1.440 1225
1227 3 289.959 -547.251 -243.357 2.400 1221
1228 3 295.894 -542.082 -234.034 1.728 1227
1229 3 305.658 -545.595 -228.508 1.800 1228
1230 3 315.607 -548.754 -224.606 2.016 1229
1231 3 319.087 -557.716 -218.564 1.800 1230
1232 3 321.068 -562.267 -225.667 1.500 1231
1233 3 320.687 -550.505 -210.940 1.728 1231
1234 3 322.893 -552.266 -206.889 1.728 1233
1235 3 316.990 -531.810 -197.854 1.350 1234
1236 3 274.530 -574.094 -270.913 6.739 1219
1237 3 275.220 -577.162 -275.545 6.739 1236
1238 3 289.853 -572.781 -262.131 0.720 1237
1239 3 291.402 -573.929 -257.904 1.500 1238
1240 3 291.102 -579.722 -256.715 1.500 1239
1241 3 274.692 -589.048 -275.111 6.048 1237
1242 3 291.623 -599.837 -270.393 1.728 1241
1243 3 304.679 -626.979 -269.665 1.500 1242
1244 3 311.577 -633.206 -267.443 1.800 1243
1245 3 313.688 -640.755 -264.562 1.800 1244
1246 3 315.929 -644.782 -264.572 1.800 1245
1247 3 319.581 -651.841 -263.842 1.500 1246
1248 3 327.313 -663.324 -263.085 1.800 1247
1249 3 335.461 -665.392 -258.314 2.100 1248
1250 3 282.216 -599.976 -280.615 7.200 1241
1251 3 291.432 -622.613 -288.274 7.200 1250
1252 3 304.395 -626.171 -279.215 1.200 1251
1253 3 306.029 -631.440 -276.153 1.382 1252
1254 3 289.232 -630.154 -287.671 5.760 1251
1255 3 295.788 -658.520 -296.813 4.680 1254
1256 3 302.601 -658.421 -297.550 4.680 1255
1257 3 308.211 -654.527 -290.072 1.012 1256
1258 3 309.920 -672.788 -303.793 4.778 1256
1259 3 316.592 -693.701 -308.948 3.600 1258
1260 3 320.347 -700.431 -311.619 3.600 1259
1261 3 329.309 -708.014 -306.272 1.080 1260
1262 3 335.997 -713.166 -301.301 1.500 1261
1263 3 338.886 -718.538 -300.283 1.500 1262
1264 3 326.876 -713.725 -312.049 3.300 1260
1265 3 328.036 -732.272 -321.514 5.100 1264
1266 3 329.945 -738.742 -319.318 5.100 1265
1267 3 344.595 -745.268 -314.860 2.100 1266
1268 3 335.071 -753.662 -329.209 4.800 1266
1269 3 341.059 -776.458 -337.800 4.200 1268
1270 3 348.207 -801.513 -347.201 4.500 1269
1271 3 352.900 -817.413 -354.481 3.900 1270
1272 3 354.596 -831.444 -358.736 3.300 1271
1273 3 360.410 -856.391 -367.683 2.700 1272
1274 3 364.691 -866.136 -373.292 2.400 1273
1275 3 378.304 -881.845 -373.565 2.304 1274
1276 3 378.781 -887.413 -374.373 2.205 1275
1277 3 383.725 -899.433 -374.501 1.800 1276
1278 3 391.273 -915.906 -377.599 1.500 1277
1279 3 396.191 -934.008 -379.764 1.800 1278
1280 3 402.170 -950.531 -385.433 1.800 1279
1281 3 403.139 -970.495 -396.232 0.800 1280
1282 3 362.648 -876.186 -373.877 1.500 1274
1283 3 362.689 -888.033 -377.087 1.800 1282
1284 3 366.727 -896.856 -382.178 1.800 1283
1285 3 365.655 -904.863 -385.023 1.800 1284
1286 3 365.379 -912.226 -387.862 1.500 1285
1287 3 370.766 -927.213 -388.706 1.500 1286
1288 3 374.055 -937.564 -393.443 1.500 1287
1289 3 376.115 -941.833 -392.123 1.440 1288
1290 3 380.748 -951.150 -397.000 1.800 1289
