# Supplementary material for: Adaptations during Maturation in an Identified Honeybee Interneuron Responsive to Waggle Dance Vibration Signals
Source: eNeuro. 2019 Sep 5;6(5):ENEURO.0454-18.2019. doi: 10.1523/ENEURO.0454-18.2019 (PMC6731536; doi:10.1523/ENEURO.0454-18.2019)
Supplement: Extended Data 1 — This ZIP file contains all the code used to generate the results of this publication. The code is organized into two folders: (1) GJEphys-master, which contains code for analyzing and plotting electrophysiology data and (2) GJMorph-master, which contains code for analyzing morphology data. Download Extended Data 1, ZIP file. [file sup_enu-eN-NWR-0454-18-s02.zip › Reg-MaxS-1.1/TestFiles/HSN-fluoro01.CNGNoiseStd1RandTrans0.swc]

#  SWC to SWC conversion from L-Measure. Sridevi Polavaram: spolavar@gmu.edu
#  Original fileName:/cng_repository/Soumya/LM_Automated_Testing_Enviornment/Test_Lm3.7.2_11022011_SG_Linux_NMOConv8/TestResults/LoadTest/test_52/HSN-fluoro01.CNG.swc
# 
#  Original file HSN-fluoro01.swc edited using StdSwc version 1.31 on 5/31/11.
#  Irregularities and fixes documented in HSN-fluoro01.swc.std.  See StdSwc1.31.doc for more information.
# 
#  HSN neuron (lobula place tangential cells, LPTC) from Calliphora vicina
#  identification by response properties, in vivo Alexa injection, 2-photon-microscopy imaging, x63 objective, multiple image tiles
#  reconstructed and processed with Matlab and the TREES toolbox http://www.treestoolbox.org
#  scaling 1:1:1 um
#   Max Planck Institute of Neurobiology, Martinsried, Germany
#   Systems and Computational Neuroscience, Alexander Borst
#   published in "The morphological identity of insect dendrites" Cuntz H, Forstner F, Haag J, Borst A. PMID 19112481
#  SCALE 1.0 1.0 1.0 
# 
1 1 220.490 -40.748 -147.714 6.912 -1
2 1 225.030 -53.574 -152.289 6.912 1
3 1 214.376 -31.525 -142.858 6.912 1
4 3 222.639 -76.753 -154.145 2.100 1
5 3 221.706 -95.217 -163.326 6.420 4
6 3 223.860 -107.604 -172.571 8.640 5
7 3 218.819 -123.065 -182.616 13.312 6
8 3 228.497 -136.433 -186.074 15.974 7
9 3 236.581 -151.503 -186.796 14.930 8
10 3 244.616 -155.327 -182.932 8.294 9
11 3 210.649 -29.932 -142.244 6.912 1
12 3 190.711 -6.265 -142.226 6.221 11
13 3 172.417 21.749 -129.508 7.560 12
14 3 159.695 40.153 -123.123 6.300 13
15 3 135.539 79.120 -116.908 8.294 14
16 3 129.392 109.845 -99.515 8.280 15
17 3 125.764 126.275 -91.875 9.331 16
18 3 94.170 135.419 -84.352 1.800 17
19 3 95.971 137.440 -83.730 1.500 18
20 3 90.214 127.554 -88.965 0.900 19
21 3 91.592 123.185 -89.658 1.200 20
22 3 81.652 143.775 -83.600 1.500 19
23 3 71.786 150.304 -74.801 1.500 22
24 3 76.055 157.447 -74.346 0.900 23
25 3 80.102 160.789 -80.508 0.750 24
26 3 80.439 157.959 -71.559 0.750 25
27 3 64.516 146.494 -68.671 1.500 23
28 3 66.440 141.819 -79.973 0.720 27
29 3 64.008 138.600 -86.810 0.600 28
30 3 63.399 155.816 -72.650 1.500 27
31 3 40.450 167.923 -75.413 1.500 30
32 3 37.485 169.268 -71.131 2.100 31
33 3 28.631 162.989 -81.836 1.500 32
34 3 22.860 163.974 -83.895 1.500 33
35 3 21.995 159.070 -85.012 1.440 34
36 3 11.622 150.539 -88.984 0.675 35
37 3 0.688 147.260 -83.255 0.750 36
38 3 -4.466 141.941 -76.476 1.080 37
39 3 18.877 139.946 -90.378 1.500 35
40 3 17.328 128.733 -88.276 0.900 39
41 3 17.179 117.246 -84.456 1.200 40
42 3 27.475 176.354 -78.010 2.100 32
43 3 23.648 186.359 -80.550 1.500 42
44 3 7.600 190.296 -77.903 1.800 43
45 3 -2.977 211.241 -64.495 1.080 44
46 3 0.036 189.079 -72.942 1.800 44
47 3 -8.759 187.197 -69.683 1.500 46
48 3 -19.689 190.215 -62.123 1.500 47
49 3 -30.808 193.160 -56.767 1.800 48
50 3 -33.531 209.813 -46.726 1.440 49
51 3 -46.811 193.831 -55.443 1.200 49
52 3 -56.102 192.565 -52.333 1.690 51
53 3 -56.754 181.170 -47.632 1.012 52
54 3 -60.608 179.872 -48.159 0.768 53
55 3 -60.199 174.370 -52.186 1.440 54
56 3 -72.417 192.627 -45.186 1.125 52
57 3 -83.955 189.023 -42.714 0.750 56
58 3 -87.601 188.029 -41.928 0.720 57
59 3 -85.030 188.210 -38.754 0.750 58
60 3 -86.165 186.137 -40.797 0.720 58
61 3 -99.166 188.389 -49.635 0.600 60
62 3 -86.995 182.260 -46.470 0.600 60
63 3 -29.337 182.242 -61.695 1.800 48
64 3 -31.050 175.878 -56.714 1.843 63
65 3 -37.238 171.751 -55.082 1.728 64
66 3 -43.367 162.566 -55.056 1.500 65
67 3 -46.314 159.861 -48.074 1.800 66
68 3 -47.168 151.191 -44.260 1.500 67
69 3 -45.946 155.074 -50.856 1.500 68
70 3 -49.761 150.388 -52.502 1.800 69
71 3 -47.712 146.442 -51.024 1.500 70
72 3 -49.198 144.123 -52.066 1.680 71
73 3 -46.863 139.383 -52.900 1.500 72
74 3 -48.700 139.005 -56.707 1.800 73
75 3 -51.159 136.276 -58.527 0.750 74
76 3 119.452 139.315 -77.432 9.331 17
77 3 139.405 140.935 -77.993 1.080 76
78 3 150.262 137.443 -74.460 1.440 77
79 3 160.708 126.104 -83.538 1.500 78
80 3 167.710 120.119 -84.871 1.500 79
81 3 171.184 126.151 -83.391 1.500 80
82 3 176.116 126.159 -82.022 1.500 81
83 3 177.706 128.340 -79.082 1.500 82
84 3 176.365 130.675 -76.450 1.200 83
85 3 180.150 127.966 -78.314 1.500 84
86 3 184.750 125.247 -75.961 1.500 85
87 3 171.323 120.291 -79.661 1.500 80
88 3 172.399 115.357 -82.187 1.200 87
89 3 164.854 109.073 -89.271 1.500 88
90 3 170.467 90.776 -93.399 1.344 89
91 3 158.925 109.849 -92.678 1.500 89
92 3 174.766 116.244 -80.251 1.200 88
93 3 182.008 110.563 -80.814 1.200 92
94 3 184.713 105.746 -82.179 1.500 93
95 3 188.500 99.931 -86.382 1.500 94
96 3 184.375 98.861 -85.677 1.500 95
97 3 184.127 95.854 -92.764 1.800 96
98 3 183.361 92.259 -90.838 1.500 97
99 3 185.646 86.046 -91.011 1.200 98
100 3 184.423 84.801 -95.119 1.800 99
101 3 186.543 77.424 -95.556 1.500 100
102 3 184.751 74.026 -101.701 1.440 101
103 3 116.093 143.634 -74.184 9.331 76
104 3 115.888 164.169 -74.251 9.331 103
105 3 94.914 187.636 -70.811 6.480 104
106 3 81.153 180.387 -69.809 0.759 105
107 3 84.462 193.161 -66.608 6.480 105
108 3 92.566 199.278 -63.160 0.720 107
109 3 75.825 200.495 -59.563 6.480 107
110 3 86.848 211.233 -60.417 1.200 109
111 3 67.222 206.000 -56.205 5.700 109
112 3 55.887 201.845 -61.525 1.536 111
113 3 66.849 213.635 -61.603 5.700 111
114 3 59.834 224.269 -58.559 5.760 113
115 3 56.920 232.846 -58.599 5.400 114
116 3 60.943 242.948 -53.535 1.200 115
117 3 66.286 248.030 -48.263 0.750 116
118 3 69.974 253.717 -47.757 0.720 117
119 3 58.789 257.799 -47.401 1.008 117
120 3 62.431 259.062 -45.184 0.720 119
121 3 54.439 240.343 -61.442 5.400 115
122 3 34.594 235.982 -72.196 1.350 121
123 3 26.730 233.458 -69.159 1.920 122
124 3 49.227 245.594 -59.133 5.400 121
125 3 38.483 254.457 -59.452 6.120 124
126 3 34.206 270.647 -46.802 1.125 125
127 3 37.901 273.879 -41.640 0.750 126
128 3 40.760 275.121 -41.771 0.750 127
129 3 45.685 273.999 -38.151 0.750 128
130 3 30.543 258.605 -58.701 6.120 125
131 3 12.155 254.510 -49.738 3.960 130
132 3 -10.281 262.755 -45.355 3.650 131
133 3 -28.280 269.076 -37.089 4.080 132
134 3 -40.467 256.832 -42.508 1.215 133
135 3 -56.082 252.490 -36.885 1.382 134
136 3 -61.919 247.226 -36.713 1.500 135
137 3 -50.135 280.723 -38.066 4.080 133
138 3 -56.943 282.059 -29.893 3.600 137
139 3 -66.345 260.992 -32.874 0.450 138
140 3 -71.991 294.744 -22.243 3.600 138
141 3 -89.002 280.358 -24.872 1.440 140
142 3 -76.669 294.241 -18.113 3.600 140
143 3 -78.978 301.071 -7.461 1.200 142
144 3 -86.919 296.000 -13.119 3.600 142
145 3 -93.534 291.895 -6.009 2.700 144
146 3 -100.438 289.727 -7.810 1.800 145
147 3 -105.466 288.536 -1.130 1.500 146
148 3 -110.765 286.913 1.899 1.800 147
149 3 -115.426 286.213 3.647 1.500 148
150 3 -119.843 289.426 3.779 1.500 149
151 3 -118.940 286.091 1.302 1.500 150
152 3 -126.216 291.748 0.551 1.382 151
153 3 -127.056 281.842 3.816 1.500 151
154 3 -136.459 284.503 11.709 1.080 153
155 3 -138.298 284.577 8.997 0.750 154
156 3 -135.058 282.641 7.145 1.500 153
157 3 -140.813 277.959 8.591 1.200 156
158 3 -149.136 278.599 5.769 1.800 157
159 3 -150.934 268.884 -5.090 0.750 158
160 3 -159.503 283.219 0.668 1.536 158
161 3 -142.597 271.778 1.453 0.900 157
162 3 -141.925 266.384 0.272 0.750 161
163 3 -136.390 259.973 -0.245 0.768 162
164 3 -91.390 294.364 -4.408 3.600 144
165 3 -104.070 306.492 -0.232 3.600 164
166 3 -103.557 317.678 5.408 1.080 165
167 3 -114.622 316.616 8.214 3.600 165
168 3 -120.075 314.997 14.900 3.456 167
169 3 -110.662 318.965 22.377 0.750 168
170 3 -119.640 315.246 18.934 3.456 168
171 3 -125.564 323.848 30.184 1.382 170
172 3 -128.378 337.334 27.963 1.500 171
173 3 -138.244 347.199 28.553 1.500 172
174 3 -138.892 347.633 35.052 1.344 173
175 3 -144.015 358.669 34.280 1.200 174
176 3 -145.975 354.209 37.795 1.800 175
177 3 -149.262 360.053 34.741 0.768 176
178 3 -122.840 333.998 32.435 1.500 171
179 3 -114.251 330.301 27.233 0.720 178
180 3 -120.294 338.082 32.667 1.500 178
181 3 -113.156 339.711 35.834 0.720 180
182 3 -122.036 341.412 32.628 1.500 180
183 3 -127.760 352.757 36.044 1.500 182
184 3 -131.432 354.463 37.934 1.344 183
185 3 -122.335 357.094 37.699 0.750 184
186 3 -120.717 319.268 12.770 3.456 170
187 3 -127.730 323.710 16.467 3.600 186
188 3 -141.100 317.999 19.258 0.900 187
189 3 -155.859 316.427 21.685 0.750 188
190 3 -156.760 316.903 21.023 1.200 189
191 3 -161.533 317.234 24.576 1.500 190
192 3 -163.493 323.015 22.950 1.200 191
193 3 -166.922 323.289 22.874 1.659 192
194 3 -158.079 316.681 19.639 1.200 190
195 3 -155.491 305.866 16.174 1.168 194
196 3 -160.755 299.841 16.440 0.750 195
197 3 -165.968 311.286 13.837 1.200 194
198 3 -175.755 311.495 10.330 1.200 197
199 3 -142.701 329.083 16.183 3.600 187
200 3 -152.658 339.167 24.885 3.000 199
201 3 -158.159 349.663 30.849 1.500 200
202 3 -164.176 355.490 45.510 1.800 201
203 3 -167.502 360.970 43.897 1.680 202
204 3 -178.857 371.718 40.073 1.536 203
205 3 -196.855 391.654 42.286 1.920 204
206 3 -201.413 401.439 37.765 1.800 205
207 3 -203.518 402.598 30.250 1.680 206
208 3 -204.078 408.829 27.064 1.500 207
209 3 -206.453 419.553 25.662 1.500 208
210 3 -208.320 423.532 31.882 1.500 209
211 3 -213.644 427.076 27.990 1.200 210
212 3 -213.395 421.670 26.473 1.500 211
213 3 -215.638 417.962 21.972 1.215 212
214 3 -152.865 336.228 33.458 3.000 200
215 3 -168.182 334.079 24.770 0.675 214
216 3 -155.239 338.904 25.937 3.000 214
217 3 -171.454 346.408 26.013 2.592 216
218 3 -186.233 341.450 30.323 1.475 217
219 3 -199.408 341.016 30.936 1.500 218
220 3 -205.275 339.445 34.669 1.500 219
221 3 -200.512 337.267 29.166 1.352 219
222 3 -195.866 330.468 29.650 1.440 221
223 3 -174.752 353.608 24.943 2.592 217
224 3 -184.503 354.837 29.318 2.880 223
225 3 -200.508 354.873 31.045 2.100 224
226 3 -203.884 354.952 33.753 1.500 225
227 3 -203.430 352.087 37.470 1.500 226
228 3 -210.012 352.349 35.751 1.500 227
229 3 -213.751 358.918 30.483 1.536 228
230 3 -216.636 358.992 30.275 1.327 229
231 3 -220.839 341.030 28.038 1.440 230
232 3 -228.044 357.604 36.661 1.344 230
233 3 -239.875 353.953 35.172 1.500 232
234 3 -243.743 348.541 40.773 1.659 233
235 3 -256.345 352.276 45.222 1.613 234
236 3 -262.882 352.223 49.382 1.500 235
237 3 -274.179 352.538 52.801 1.500 236
238 3 -281.113 349.395 60.185 1.200 237
239 3 -281.423 351.868 65.919 1.500 238
240 3 -191.022 354.118 34.965 2.880 224
241 3 -205.469 361.330 33.083 2.592 240
242 3 -219.511 372.485 41.896 2.322 241
243 3 -224.585 377.760 43.192 2.074 242
244 3 -235.093 374.698 45.601 0.675 243
245 3 -241.134 370.696 50.062 0.750 244
246 3 -246.348 366.676 52.525 1.125 245
247 3 -249.711 363.640 57.829 0.600 246
248 3 -254.289 363.015 61.493 0.750 247
249 3 -259.664 363.677 68.348 0.600 248
250 3 -264.872 359.989 70.209 0.750 248
251 3 -234.705 386.756 49.453 2.074 243
252 3 -235.304 401.864 49.695 0.768 251
253 3 -231.436 408.233 47.981 0.720 252
254 3 -247.605 406.676 49.955 1.800 251
255 3 -244.631 409.820 47.871 1.800 254
256 3 -236.061 418.789 43.134 0.750 255
257 3 -246.662 421.595 41.895 1.500 255
258 3 -239.702 426.449 40.108 1.800 257
259 3 -242.968 426.135 35.697 1.500 258
260 3 -241.208 435.357 30.598 1.800 259
261 3 -241.727 437.573 27.789 2.100 260
262 3 -246.079 440.561 24.020 1.500 261
263 3 -247.729 439.768 14.118 1.500 262
264 3 -253.325 441.645 7.052 1.500 263
265 3 -255.695 436.190 9.206 1.500 264
266 3 -259.479 438.271 3.325 1.200 265
267 3 -262.473 444.461 -0.806 1.440 266
268 3 -247.666 404.377 43.254 1.800 254
269 3 -245.705 407.914 37.719 1.475 268
270 3 -246.882 410.443 32.341 1.296 269
271 3 -244.679 407.582 25.382 1.500 270
272 3 -243.674 406.671 19.547 1.200 271
273 3 -245.937 408.066 17.019 1.500 272
274 3 -250.773 407.466 12.356 1.500 273
275 3 -253.034 413.758 28.039 1.500 270
276 3 -260.829 421.490 25.316 1.500 275
277 3 -259.945 413.412 21.111 1.500 275
278 3 -261.745 414.914 17.102 1.500 277
279 3 -263.134 414.185 6.886 1.536 278
280 3 -267.932 408.248 9.711 1.500 279
281 3 -282.354 405.420 5.680 1.200 280
282 3 -287.350 404.139 5.519 1.536 281
283 3 19.268 273.428 -42.003 3.960 130
284 3 5.429 291.999 -30.897 4.666 283
285 3 5.266 294.862 -23.276 0.672 284
286 3 4.212 296.535 -24.798 0.759 285
287 3 5.854 290.106 -11.430 0.750 286
288 3 -0.009 292.164 -10.057 0.300 287
289 3 9.013 286.278 -9.237 0.750 287
290 3 -3.246 292.624 -22.986 4.666 284
291 3 -6.431 296.291 -18.580 4.800 290
292 3 -20.852 300.385 -13.811 1.215 291
293 3 -26.264 301.254 -9.319 1.500 292
294 3 -36.496 298.009 -4.271 1.500 293
295 3 -45.719 299.438 -1.931 1.800 294
296 3 -54.921 306.181 7.835 1.800 295
297 3 -71.573 317.053 10.600 2.100 296
298 3 -88.193 326.209 20.201 1.800 297
299 3 -97.039 336.701 31.045 1.500 298
300 3 -100.591 347.148 39.547 1.500 299
301 3 -101.973 346.076 45.846 1.536 300
302 3 -19.543 313.556 -7.240 4.800 291
303 3 -15.189 316.069 -1.075 0.600 302
304 3 -13.303 312.594 5.422 0.675 303
305 3 -10.170 305.057 7.716 0.691 304
306 3 -4.734 302.154 18.164 0.675 305
307 3 -28.907 326.379 -0.369 4.800 302
308 3 -32.722 324.628 8.771 6.300 307
309 3 -23.637 326.498 12.354 1.200 308
310 3 -32.727 326.797 15.774 6.300 308
311 3 -35.279 345.220 24.541 2.074 310
312 3 -38.655 352.396 33.352 1.800 311
313 3 -34.893 351.531 42.656 1.500 312
314 3 -32.690 350.205 45.017 1.613 313
315 3 -29.291 349.444 46.454 1.536 314
316 3 -24.413 346.693 50.421 1.440 315
317 3 -38.197 347.804 40.293 1.800 312
318 3 -40.056 353.524 47.385 1.800 317
319 3 -38.568 358.587 50.066 1.500 318
320 3 -38.998 360.950 49.722 1.500 319
321 3 -40.570 367.643 52.788 1.800 320
322 3 -41.529 366.981 50.888 1.500 321
323 3 -38.671 372.936 58.833 1.500 322
324 3 -42.031 377.088 57.022 1.500 323
325 3 -42.433 378.882 62.094 1.500 324
326 3 -44.523 386.497 60.052 1.037 325
327 3 -43.975 386.541 64.685 0.720 326
328 3 -42.090 386.724 64.194 1.200 327
329 3 -41.522 390.985 60.105 1.500 328
330 3 -39.622 332.351 17.140 6.300 310
331 3 -54.511 327.362 20.756 1.344 330
332 3 -49.409 334.968 28.386 6.300 330
333 3 -46.014 339.744 22.987 6.300 332
334 3 -60.636 335.512 25.703 0.675 333
335 3 -67.566 330.945 29.509 0.750 334
336 3 -55.717 347.542 30.858 6.300 333
337 3 -59.119 354.164 37.112 6.900 336
338 3 -79.015 365.116 40.367 3.600 337
339 3 -88.705 356.769 40.201 0.720 338
340 3 -86.977 353.400 48.373 0.750 339
341 3 -90.140 348.045 43.175 0.750 340
342 3 -81.423 335.292 36.307 0.720 341
343 3 -76.055 340.578 33.981 0.750 342
344 3 -84.621 364.593 47.944 3.600 338
345 3 -84.701 368.622 43.339 3.600 344
346 3 -92.251 375.232 51.548 1.352 345
347 3 -97.306 372.815 53.227 1.500 346
348 3 -90.781 378.831 56.734 0.720 347
349 3 -95.387 375.479 60.585 1.500 347
350 3 -100.071 380.992 61.384 1.200 349
351 3 -104.186 388.285 58.914 1.500 350
352 3 -107.830 389.594 59.751 1.800 351
353 3 -110.548 389.810 66.338 1.500 352
354 3 -105.852 394.650 61.587 1.200 353
355 3 -106.227 390.599 66.211 0.720 354
356 3 -113.211 391.331 63.396 1.500 353
357 3 -111.724 396.502 59.290 1.500 356
358 3 -117.502 396.679 60.123 1.500 357
359 3 -115.474 405.974 62.055 1.500 358
360 3 -113.626 399.787 63.466 1.800 359
361 3 -113.584 404.385 66.981 1.500 360
362 3 -121.211 401.225 60.334 1.200 358
363 3 -124.008 400.941 63.367 1.440 362
364 3 -124.039 405.473 66.001 1.500 363
365 3 -129.687 411.235 66.082 0.750 364
366 3 -93.287 368.872 44.650 3.600 345
367 3 -101.027 364.843 51.322 0.911 366
368 3 -100.943 360.291 48.124 1.200 367
369 3 -95.940 359.439 49.193 0.720 368
370 3 -103.675 376.247 47.483 3.600 366
371 3 -108.570 365.252 50.120 0.506 370
372 3 -109.322 368.022 48.897 0.720 371
373 3 -110.749 365.937 49.411 0.720 372
374 3 -107.728 360.042 43.334 0.672 373
375 3 -109.101 377.853 51.706 3.600 370
376 3 -123.692 376.904 57.493 3.000 375
377 3 -128.906 380.058 48.381 1.152 376
378 3 -133.033 378.601 45.050 1.125 377
379 3 -125.540 385.821 56.423 3.000 376
380 3 -128.741 387.043 56.494 2.520 379
381 3 -130.106 388.535 48.336 0.675 380
382 3 -139.261 391.008 41.006 0.720 381
383 3 -132.565 387.174 60.257 2.520 380
384 3 -136.708 385.228 58.890 1.536 383
385 3 -140.433 386.013 62.007 1.500 384
386 3 -143.214 393.061 63.404 1.500 385
387 3 -147.595 396.651 59.847 1.416 386
388 3 -153.623 390.457 64.175 0.720 387
389 3 -159.931 394.497 61.141 0.750 388
390 3 -168.440 393.786 60.139 0.750 389
391 3 -183.970 396.752 56.587 0.750 390
392 3 -152.600 395.860 64.019 1.500 387
393 3 -152.634 396.009 62.088 1.200 392
394 3 -157.556 401.545 64.572 1.200 393
395 3 -160.883 400.169 58.498 1.200 394
396 3 -166.299 405.044 58.038 1.500 395
397 3 -170.309 408.489 56.536 1.500 396
398 3 -172.452 408.363 55.401 1.800 397
399 3 -175.598 411.532 55.150 1.200 398
400 3 -181.331 408.219 47.118 1.200 399
401 3 -143.561 401.015 62.774 2.520 383
402 3 -156.922 417.171 61.308 2.520 401
403 3 -157.486 418.183 53.951 2.520 402
404 3 -155.929 415.502 61.839 1.382 403
405 3 -160.407 431.287 72.495 0.720 404
406 3 -150.638 426.989 72.020 1.125 404
407 3 -160.475 425.069 54.151 2.520 403
408 3 -169.156 424.899 46.233 0.540 407
409 3 -180.192 428.209 53.598 0.720 408
410 3 -188.781 429.897 56.938 0.562 409
411 3 -190.366 418.955 52.907 0.750 409
412 3 -192.908 412.971 59.197 0.750 411
413 3 -193.510 416.897 54.157 0.750 412
414 3 -168.582 429.151 49.367 2.520 407
415 3 -170.866 434.547 45.691 2.100 414
416 3 -177.407 445.171 55.802 0.900 415
417 3 -174.023 439.621 41.189 2.100 415
418 3 -186.994 440.515 36.851 0.600 417
419 3 -195.946 438.577 39.833 0.720 418
420 3 -199.658 437.880 42.155 0.720 419
421 3 -215.569 428.376 45.968 0.720 420
422 3 -199.677 434.767 42.603 0.750 419
423 3 -201.641 427.143 45.353 0.600 422
424 3 -208.013 419.726 49.665 0.768 423
425 3 -184.002 443.135 42.438 2.100 417
426 3 -178.586 445.532 38.734 2.100 425
427 3 -180.969 453.442 43.630 0.400 426
428 3 -187.363 450.841 37.075 2.100 426
429 3 -199.537 446.311 41.261 0.900 428
430 3 -209.333 441.967 45.703 0.672 429
431 3 -221.047 435.565 48.021 0.720 430
432 3 -200.264 458.351 45.950 2.074 428
433 3 -202.148 463.807 43.178 0.720 432
434 3 -205.274 460.090 35.153 1.200 433
435 3 -192.740 466.674 46.881 1.500 432
436 3 -200.230 469.264 52.104 1.500 435
437 3 -190.620 457.508 49.261 0.746 435
438 3 -191.994 464.397 51.439 1.200 437
439 3 -192.230 461.047 53.441 1.200 438
440 3 -187.735 463.074 53.824 1.200 439
441 3 -67.547 366.533 52.091 4.800 337
442 3 -59.902 375.082 58.397 1.382 441
443 3 -67.996 371.720 54.510 4.800 441
444 3 -76.950 374.119 62.574 5.040 443
445 3 -68.255 376.663 68.746 1.080 444
446 3 -59.348 374.425 66.742 1.500 445
447 3 -57.009 380.370 63.611 1.800 446
448 3 -77.956 386.814 64.682 5.040 444
449 3 -68.796 387.619 68.874 1.800 448
450 3 -66.245 393.032 69.076 0.750 449
451 3 -67.689 398.557 72.238 1.800 449
452 3 -68.043 406.982 74.014 1.500 451
453 3 -64.234 414.478 72.414 1.800 452
454 3 -61.920 402.338 68.873 0.750 451
455 3 -60.015 403.700 68.883 0.600 454
456 3 -55.650 398.361 73.324 0.750 455
457 3 -83.698 394.356 68.144 4.320 448
458 3 -86.942 388.692 65.704 0.600 457
459 3 -94.240 397.752 74.792 4.320 457
460 3 -100.759 404.240 69.753 0.750 459
461 3 -92.241 402.941 72.193 4.320 459
462 3 -87.139 413.223 69.450 1.500 461
463 3 -89.294 414.589 71.286 1.500 462
464 3 -89.854 420.122 72.978 1.500 463
465 3 -88.756 418.496 78.811 1.200 464
466 3 -99.512 412.498 78.940 3.960 461
467 3 -105.919 413.319 71.975 0.691 466
468 3 -111.540 414.299 74.659 0.750 467
469 3 -117.989 419.020 69.920 0.600 468
470 3 -117.758 419.121 68.982 0.720 469
471 3 -124.876 421.478 70.824 0.720 470
472 3 -128.911 420.314 65.815 0.768 471
473 3 -134.809 425.389 62.229 0.675 472
474 3 -137.269 423.233 57.640 0.750 473
475 3 -105.654 424.415 78.959 3.960 466
476 3 -106.256 440.985 77.496 1.344 475
477 3 -104.285 446.111 80.229 1.210 476
478 3 -104.039 448.524 83.233 1.440 477
479 3 -105.180 457.219 84.521 1.728 478
480 3 -103.943 457.512 86.036 1.680 479
481 3 -102.064 457.105 91.775 1.500 480
482 3 -108.360 426.556 79.280 3.960 475
483 3 -110.467 428.949 72.040 2.400 482
484 3 -113.633 440.418 73.962 1.800 483
485 3 -112.783 457.012 77.642 2.100 484
486 3 -113.893 462.433 75.105 1.800 485
487 3 -120.998 473.693 74.205 0.672 486
488 3 -124.164 472.818 69.884 0.600 487
489 3 -116.140 474.910 78.156 1.800 486
490 3 -114.482 476.288 79.822 2.100 489
491 3 -111.286 481.038 81.123 2.100 490
492 3 -114.680 480.786 80.732 1.800 491
493 3 -113.417 481.930 81.706 1.800 492
494 3 -111.323 486.032 84.542 1.800 493
495 3 -118.989 494.321 79.833 0.750 494
496 3 -123.135 502.234 76.568 0.720 495
497 3 -108.561 493.657 84.311 1.200 494
498 3 -107.467 498.960 83.470 0.750 497
499 3 -117.385 433.961 72.650 2.400 483
500 3 -130.857 451.473 70.285 2.160 499
501 3 -128.138 460.982 73.887 0.720 500
502 3 -137.373 465.295 67.576 2.100 500
503 3 -141.637 472.346 68.538 2.100 502
504 3 -140.576 480.191 66.794 1.800 503
505 3 -136.414 480.248 67.568 1.800 504
506 3 -139.073 494.705 69.211 1.500 505
507 3 -148.227 479.132 61.053 1.500 503
508 3 -151.335 474.101 55.883 0.600 507
509 3 -149.567 479.611 57.407 1.500 507
510 3 -156.026 481.088 57.332 0.750 509
511 3 -153.099 485.479 55.915 0.768 509
512 3 -153.189 489.619 58.450 1.125 511
513 3 -151.621 488.570 61.335 0.750 512
514 3 -125.205 438.262 71.057 1.800 499
515 3 -136.093 431.913 75.748 0.600 514
516 3 -128.090 439.580 68.858 1.800 514
517 3 -136.873 442.752 69.810 2.100 516
518 3 -141.682 450.168 64.647 1.800 517
519 3 -144.022 457.620 66.478 0.720 518
520 3 -145.780 450.731 62.450 1.800 518
521 3 -148.268 437.688 64.337 0.450 520
522 3 -148.275 448.274 63.948 1.800 520
523 3 -161.206 445.372 66.415 0.750 522
524 3 -153.694 454.793 56.928 1.800 522
525 3 -154.620 459.637 67.418 0.400 524
526 3 -153.097 452.787 60.811 1.800 524
527 3 -158.149 457.371 58.313 0.750 526
528 3 -163.100 451.396 56.447 0.300 527
529 3 -168.928 453.483 60.128 0.750 527
530 3 -176.384 456.970 63.574 0.750 529
531 3 -177.769 457.943 60.209 0.750 530
532 3 -176.794 455.242 64.204 1.200 531
533 3 -180.417 459.629 61.702 1.200 532
534 3 -185.436 459.124 60.730 0.720 533
535 3 -188.273 460.543 60.850 0.900 534
536 3 -162.042 461.472 61.109 1.500 526
537 3 -158.318 464.365 55.783 1.500 536
538 3 -166.793 462.047 59.653 0.672 537
539 3 -176.101 467.756 55.261 0.720 538
540 3 -179.734 471.040 58.290 0.720 539
541 3 -163.367 465.992 61.136 1.500 537
542 3 -171.895 473.049 59.321 1.500 541
543 3 -174.741 479.986 55.559 1.500 542
544 3 -174.448 486.074 49.330 1.382 543
545 3 -168.089 491.990 48.189 1.200 544
546 3 -165.659 488.511 49.397 1.200 545
547 3 -161.030 494.400 50.137 1.500 546
548 3 -158.922 493.042 50.106 1.500 547
549 3 -170.176 492.264 40.445 1.500 545
550 3 -171.224 493.938 41.485 1.125 549
551 3 -175.202 496.829 41.426 0.720 550
552 3 -176.413 493.070 37.417 0.691 551
553 3 118.655 174.049 -74.166 10.451 104
554 3 145.243 168.849 -76.870 1.296 553
555 3 147.569 170.814 -69.603 1.500 554
556 3 141.993 166.594 -70.981 1.500 554
557 3 154.428 157.677 -71.515 1.500 556
558 3 159.233 158.517 -69.113 1.800 557
559 3 162.133 155.737 -70.134 1.500 558
560 3 166.856 162.080 -66.028 1.680 559
561 3 170.565 161.167 -65.258 1.440 560
562 3 165.614 151.024 -69.373 1.500 559
563 3 171.801 150.733 -66.937 1.500 562
564 3 175.886 145.195 -61.291 1.382 563
565 3 182.522 143.118 -63.116 1.382 564
566 3 184.465 149.362 -63.428 1.200 565
567 3 180.761 160.846 -70.540 0.300 566
568 3 190.092 155.216 -71.061 1.500 566
569 3 189.211 161.236 -69.574 1.500 568
570 3 192.727 158.107 -68.491 1.500 569
571 3 198.820 159.714 -65.872 1.500 570
572 3 198.910 138.087 -65.050 1.440 565
573 3 198.857 134.838 -75.476 0.750 572
574 3 197.802 130.792 -80.332 0.750 573
575 3 193.750 132.542 -80.695 0.768 573
576 3 206.799 137.758 -73.341 1.215 572
577 3 210.217 134.926 -70.101 1.200 576
578 3 215.651 136.261 -69.648 1.500 577
579 3 216.038 138.292 -68.344 1.500 578
580 3 218.011 132.427 -65.406 1.800 579
581 3 213.170 129.581 -73.413 1.012 580
582 3 225.899 120.951 -71.382 1.728 580
583 3 119.987 193.811 -58.030 10.451 553
584 3 142.396 198.831 -57.463 1.500 583
585 3 150.801 183.110 -60.575 0.750 584
586 3 146.204 201.168 -60.409 1.500 584
587 3 147.288 215.562 -57.147 0.720 586
588 3 144.499 201.834 -60.750 1.500 586
589 3 161.630 199.727 -62.263 1.680 588
590 3 159.414 192.388 -55.300 1.800 589
591 3 165.388 195.505 -62.675 1.597 590
592 3 161.696 186.584 -62.776 0.750 591
593 3 167.036 199.595 -54.107 1.800 590
594 3 157.141 213.078 -48.939 0.562 593
595 3 173.086 197.354 -50.051 1.800 593
596 3 175.806 204.340 -53.866 2.100 595
597 3 174.976 196.892 -55.372 1.382 596
598 3 173.196 187.998 -58.640 1.344 597
599 3 177.996 189.508 -52.871 0.750 597
600 3 178.014 188.256 -55.881 1.500 599
601 3 179.987 182.468 -56.957 1.200 600
602 3 181.055 180.444 -58.180 1.200 601
603 3 179.256 196.687 -50.545 2.100 596
604 3 179.817 202.734 -50.091 1.800 603
605 3 188.698 189.223 -56.881 1.200 604
606 3 189.177 187.510 -53.829 1.200 605
607 3 190.035 186.192 -56.780 1.500 606
608 3 191.828 181.104 -55.498 1.500 607
609 3 195.858 175.333 -59.676 1.200 608
610 3 194.909 178.934 -61.428 1.500 609
611 3 182.790 198.857 -43.315 2.100 604
612 3 176.092 208.909 -42.513 0.675 611
613 3 186.260 199.091 -40.448 1.800 611
614 3 190.099 196.695 -35.504 2.400 613
615 3 206.121 189.580 -43.821 1.500 614
616 3 206.684 183.729 -41.300 1.500 615
617 3 214.032 179.021 -45.176 1.800 616
618 3 212.686 181.417 -43.809 1.200 617
619 3 219.577 175.411 -40.964 1.500 618
620 3 229.039 175.973 -41.475 1.800 619
621 3 234.298 174.768 -40.284 1.500 620
622 3 238.633 174.673 -34.848 1.500 621
623 3 244.920 172.197 -34.433 1.500 622
624 3 249.926 171.961 -31.129 1.800 623
625 3 259.445 158.787 -28.927 1.500 624
626 3 218.653 174.736 -54.645 1.500 617
627 3 210.888 169.012 -56.246 1.500 626
628 3 213.039 162.536 -62.256 1.800 627
629 3 213.607 160.315 -65.656 1.500 628
630 3 218.848 154.050 -61.708 2.100 629
631 3 226.973 146.955 -62.915 1.800 630
632 3 228.383 147.486 -61.458 1.500 631
633 3 234.327 142.780 -62.101 1.500 632
634 3 237.041 133.907 -63.646 1.080 633
635 3 235.976 142.561 -61.662 1.500 633
636 3 239.242 138.565 -60.252 1.500 635
637 3 198.553 208.152 -33.259 1.800 614
638 3 200.326 204.828 -27.503 1.800 637
639 3 204.806 204.836 -24.460 2.400 638
640 3 205.950 206.645 -35.105 1.500 639
641 3 211.627 204.147 -27.876 0.720 640
642 3 219.662 199.862 -28.238 0.750 641
643 3 228.455 196.007 -20.994 0.600 642
644 3 232.733 197.612 -16.004 0.720 643
645 3 239.769 197.073 -18.549 0.720 644
646 3 202.407 209.448 -24.606 1.500 640
647 3 208.275 211.304 -28.668 1.800 646
648 3 201.641 224.171 -28.389 0.675 647
649 3 197.514 225.280 -27.995 0.600 648
650 3 194.854 229.155 -27.047 0.750 649
651 3 187.658 233.814 -33.212 0.750 650
652 3 203.998 211.617 -25.222 1.800 647
653 3 206.604 211.194 -20.243 1.500 652
654 3 210.840 213.641 -19.302 2.100 653
655 3 214.291 220.131 -19.806 1.500 654
656 3 215.000 218.412 -15.577 1.500 655
657 3 219.703 221.018 -8.501 1.500 656
658 3 223.806 219.290 -10.315 1.200 657
659 3 226.035 219.253 -10.417 1.500 658
660 3 231.765 221.417 -0.756 1.800 659
661 3 233.603 224.771 -1.662 1.200 660
662 3 235.215 220.424 0.362 1.500 661
663 3 117.170 226.620 -52.357 8.640 583
664 3 101.984 226.744 -52.589 1.200 663
665 3 93.779 233.622 -52.278 0.750 664
666 3 88.532 236.006 -55.351 0.720 665
667 3 83.974 239.460 -57.061 0.750 666
668 3 116.224 225.647 -41.391 8.640 663
669 3 117.791 230.575 -48.814 8.640 668
670 3 136.459 229.693 -51.053 0.750 669
671 3 140.002 228.077 -51.235 1.125 670
672 3 112.065 245.086 -43.027 8.640 669
673 3 110.274 252.240 -41.538 9.504 672
674 3 129.746 252.420 -38.019 1.440 673
675 3 147.460 243.194 -39.954 1.500 674
676 3 152.317 237.846 -42.707 1.500 675
677 3 160.239 233.908 -37.994 1.500 676
678 3 160.177 232.558 -38.416 1.500 677
679 3 166.614 228.309 -40.344 1.500 678
680 3 168.877 227.332 -35.079 1.500 679
681 3 147.427 248.401 -36.278 1.440 675
682 3 157.175 248.165 -32.793 0.750 681
683 3 165.658 249.249 -30.124 0.750 682
684 3 169.017 250.708 -26.953 1.080 683
685 3 171.086 248.579 -24.010 0.675 684
686 3 175.376 250.704 -25.343 0.750 685
687 3 178.198 249.837 -22.474 0.691 686
688 3 102.248 261.994 -31.333 9.504 673
689 3 120.602 268.264 -31.813 2.400 688
690 3 125.216 276.176 -34.616 3.000 689
691 3 133.043 261.965 -27.913 1.215 690
692 3 135.362 261.645 -28.212 1.500 691
693 3 136.875 260.765 -26.438 1.500 692
694 3 129.332 274.968 -24.507 3.000 690
695 3 128.350 274.598 -25.055 2.700 694
696 3 138.829 272.111 -22.406 0.750 695
697 3 141.144 270.859 -27.193 1.500 696
698 3 146.582 263.877 -22.669 0.750 697
699 3 145.500 264.201 -22.536 1.440 697
700 3 147.245 262.110 -27.929 1.440 699
701 3 149.488 261.392 -26.756 1.440 700
702 3 131.125 279.266 -17.974 2.400 695
703 3 131.502 282.304 -19.272 2.400 702
704 3 129.198 288.357 -15.157 3.000 703
705 3 128.946 298.000 -21.396 0.750 704
706 3 141.737 294.052 -19.270 2.400 704
707 3 148.554 293.033 -21.741 1.500 706
708 3 155.191 286.233 -23.938 1.500 707
709 3 157.751 281.092 -24.847 1.200 708
710 3 160.519 279.232 -24.769 1.382 709
711 3 145.418 303.724 -16.204 2.100 706
712 3 141.916 316.840 -7.858 1.500 711
713 3 144.214 315.658 -1.713 1.800 712
714 3 140.149 318.032 -1.074 1.800 713
715 3 144.280 320.375 1.644 1.500 714
716 3 146.788 321.676 7.280 1.800 715
717 3 148.997 328.550 8.610 1.728 716
718 3 152.241 305.720 -9.986 1.800 711
719 3 156.572 300.076 -3.124 2.400 718
720 3 166.041 299.959 -8.697 2.100 719
721 3 166.913 291.256 -8.583 1.800 720
722 3 170.052 291.066 -5.108 1.500 721
723 3 174.262 287.555 -7.063 1.500 722
724 3 174.651 286.937 -6.738 1.500 723
725 3 172.479 280.941 -15.887 0.750 724
726 3 178.052 283.280 -5.173 1.500 724
727 3 179.571 278.786 -8.529 1.500 726
728 3 181.123 277.556 -8.305 1.125 727
729 3 187.425 274.798 -11.314 1.680 728
730 3 190.288 271.942 -10.128 1.500 729
731 3 193.744 268.460 -6.761 1.440 730
732 3 206.534 264.219 -4.382 1.500 731
733 3 162.781 299.873 0.781 2.400 719
734 3 168.432 301.909 7.149 1.800 733
735 3 175.600 301.231 16.351 2.100 734
736 3 185.408 302.260 19.292 2.100 735
737 3 191.775 294.906 14.352 1.440 736
738 3 196.448 296.215 16.888 1.728 737
739 3 195.756 293.546 16.921 1.728 738
740 3 202.333 283.856 14.910 1.500 739
741 3 202.063 288.180 15.864 1.500 740
742 3 208.290 280.919 15.017 1.920 741
743 3 209.868 280.734 12.972 1.500 742
744 3 212.874 278.913 9.985 1.728 743
745 3 221.530 270.157 16.222 1.200 744
746 3 187.574 309.348 23.900 2.160 736
747 3 188.792 311.669 30.043 1.800 746
748 3 191.266 312.798 34.604 1.728 747
749 3 192.865 310.116 35.682 1.152 748
750 3 200.439 307.264 37.531 1.200 749
751 3 203.085 304.744 39.031 0.691 750
752 3 205.258 303.913 41.650 1.125 751
753 3 209.203 300.648 35.043 1.500 752
754 3 211.425 295.802 37.473 1.500 753
755 3 214.881 297.126 40.421 1.344 754
756 3 212.773 290.702 41.621 1.200 755
757 3 216.198 293.234 41.625 1.500 756
758 3 216.433 289.488 38.968 1.500 757
759 3 222.206 286.448 38.635 1.500 758
760 3 222.027 288.368 40.893 1.200 759
761 3 220.957 289.652 38.132 1.800 760
762 3 194.239 313.092 30.454 1.728 748
763 3 201.302 313.535 42.566 1.440 762
764 3 202.264 315.974 44.006 1.200 763
765 3 203.649 321.378 50.034 1.440 764
766 3 204.631 323.868 49.578 1.680 765
767 3 206.108 326.518 53.948 1.920 766
768 3 192.556 324.711 43.138 2.074 762
769 3 191.785 331.743 48.407 1.500 768
770 3 191.941 338.461 46.845 1.800 769
771 3 188.881 340.547 52.811 1.800 770
772 3 191.661 341.109 52.363 1.500 771
773 3 192.139 348.202 56.120 1.500 772
774 3 193.672 350.966 60.725 1.680 773
775 3 199.071 350.274 61.352 1.500 774
776 3 204.006 346.557 60.283 1.680 775
777 3 208.666 342.572 65.862 1.440 776
778 3 212.463 343.324 67.521 2.100 777
779 3 216.516 341.628 65.882 1.500 778
780 3 220.244 336.732 69.305 1.500 779
781 3 224.562 334.293 75.973 1.536 780
782 3 223.005 337.256 78.527 1.536 781
783 3 214.694 344.844 82.774 0.675 781
784 3 211.959 344.436 89.626 0.750 783
785 3 215.131 343.490 95.065 0.750 784
786 3 212.010 344.680 101.066 0.750 785
787 3 210.470 348.641 110.843 0.750 786
788 3 210.633 349.175 106.576 0.720 787
789 3 217.059 351.574 108.958 0.750 788
790 3 100.375 273.428 -35.746 7.200 688
791 3 91.289 265.731 -41.638 0.900 790
792 3 84.357 273.357 -41.317 1.200 791
793 3 79.507 272.886 -44.004 1.500 792
794 3 80.263 271.087 -43.930 1.200 793
795 3 73.152 272.325 -43.954 1.500 794
796 3 97.712 285.749 -33.616 7.200 790
797 3 79.517 285.422 -38.833 0.750 796
798 3 97.168 284.807 -30.698 7.200 796
799 3 93.085 296.141 -25.616 8.640 798
800 3 112.981 300.142 -27.753 1.800 799
801 3 96.922 301.268 -29.435 8.640 799
802 3 92.995 323.192 -26.181 4.200 801
803 3 92.145 330.186 -16.314 1.800 802
804 3 89.059 334.077 -9.143 1.800 803
805 3 87.495 342.397 0.727 1.800 804
806 3 85.428 344.383 -0.480 2.100 805
807 3 90.144 343.502 4.287 0.900 806
808 3 87.677 346.715 4.578 2.400 807
809 3 88.171 354.231 9.643 2.100 808
810 3 86.094 355.814 9.938 1.800 809
811 3 84.456 362.588 9.506 2.100 810
812 3 85.501 363.527 14.127 2.400 811
813 3 86.974 371.537 15.265 1.500 812
814 3 78.275 373.665 16.599 0.768 813
815 3 75.150 374.160 17.077 1.200 814
816 3 74.784 375.809 20.815 0.768 815
817 3 72.912 378.092 16.704 0.750 816
818 3 86.019 375.618 17.915 1.500 813
819 3 85.736 376.559 17.813 1.800 818
820 3 86.364 380.507 19.044 1.500 819
821 3 84.060 386.300 22.839 1.800 820
822 3 84.503 388.987 25.151 1.500 821
823 3 83.709 389.624 23.207 1.800 822
824 3 77.692 396.996 26.166 1.680 823
825 3 74.349 399.823 28.035 1.728 824
826 3 72.375 407.448 28.045 0.750 825
827 3 72.747 405.608 27.311 1.800 826
828 3 69.702 405.469 25.597 0.691 827
829 3 85.955 390.921 29.109 1.800 823
830 3 84.713 395.430 30.816 1.500 829
831 3 92.925 390.485 29.947 1.500 830
832 3 96.598 387.979 32.977 1.500 831
833 3 102.614 385.474 33.394 1.382 832
834 3 86.739 400.004 31.347 1.500 830
835 3 87.950 403.070 32.831 1.440 834
836 3 91.353 402.032 37.565 0.750 835
837 3 92.126 404.899 33.827 0.900 836
838 3 96.496 398.541 36.922 0.720 837
839 3 97.847 397.335 38.100 0.750 838
840 3 100.706 396.367 40.842 0.672 839
841 3 103.086 394.076 41.613 0.750 840
842 3 105.440 390.844 37.020 0.600 841
843 3 101.769 324.235 -14.921 3.240 802
844 3 107.996 330.865 -16.880 3.456 843
845 3 116.934 316.450 -21.685 0.600 844
846 3 110.461 337.132 -20.652 3.456 844
847 3 125.945 326.694 -13.653 0.768 846
848 3 112.084 338.218 -11.437 3.456 846
849 3 112.071 345.764 -7.453 3.900 848
850 3 127.570 336.976 1.538 1.200 849
851 3 111.721 345.753 -0.070 3.900 849
852 3 117.798 354.882 6.132 3.629 851
853 3 120.691 368.792 18.584 3.888 852
854 3 124.722 377.610 29.451 3.456 853
855 3 127.491 375.879 39.565 3.300 854
856 3 121.952 389.185 48.735 1.500 855
857 3 120.265 389.910 52.670 1.500 856
858 3 115.849 394.308 52.419 1.500 857
859 3 116.440 397.040 55.636 1.500 858
860 3 114.595 403.580 53.979 1.500 859
861 3 112.965 399.920 56.088 1.500 860
862 3 113.623 403.116 57.434 1.800 861
863 3 108.112 410.055 55.947 0.750 862
864 3 105.025 409.094 54.532 1.200 863
865 3 100.497 413.883 51.765 0.750 864
866 3 110.687 406.865 65.236 1.500 862
867 3 112.643 414.261 65.806 1.500 866
868 3 110.546 413.869 65.174 0.750 867
869 3 109.698 416.802 61.842 1.200 868
870 3 105.308 418.777 63.027 0.750 869
871 3 102.182 418.681 61.661 0.750 870
872 3 98.086 419.503 59.895 1.080 871
873 3 132.079 379.360 43.999 3.300 855
874 3 129.917 384.627 50.442 2.700 873
875 3 140.930 378.558 50.068 1.536 874
876 3 145.367 376.987 51.171 1.500 875
877 3 142.127 376.181 54.336 1.200 876
878 3 149.175 370.843 50.708 1.500 877
879 3 148.663 368.639 54.443 1.500 878
880 3 150.702 369.514 51.635 1.500 879
881 3 158.723 360.679 53.247 1.200 880
882 3 158.920 364.803 57.413 1.440 881
883 3 162.510 365.026 56.332 1.440 882
884 3 133.007 390.102 59.283 2.100 874
885 3 134.422 397.678 64.085 2.880 884
886 3 143.371 392.697 67.395 1.500 885
887 3 151.967 389.762 72.922 1.500 886
888 3 152.883 388.656 75.700 1.800 887
889 3 156.831 388.040 78.384 1.680 888
890 3 169.001 374.701 77.436 1.215 889
891 3 170.252 367.645 81.357 1.500 890
892 3 176.033 366.867 80.167 1.800 891
893 3 176.812 361.902 81.865 1.500 892
894 3 158.678 391.013 84.585 1.500 889
895 3 160.448 395.168 88.071 1.500 894
896 3 163.769 393.407 85.565 1.500 895
897 3 163.816 394.598 89.275 1.800 896
898 3 168.289 390.154 94.772 1.500 897
899 3 173.758 391.051 96.895 1.843 898
900 3 179.377 391.281 92.600 1.500 899
901 3 179.915 389.033 93.644 1.012 900
902 3 182.941 378.333 96.388 1.200 901
903 3 186.367 372.226 97.859 0.900 902
904 3 135.098 400.904 69.182 2.100 885
905 3 135.699 401.337 60.632 3.000 904
906 3 131.985 408.421 61.930 1.200 905
907 3 129.615 413.711 63.152 1.500 906
908 3 130.623 417.174 65.073 1.500 907
909 3 128.977 421.175 61.085 1.800 908
910 3 120.236 421.740 66.233 1.200 909
911 3 115.773 421.846 70.472 1.200 910
912 3 116.580 419.880 74.632 1.500 911
913 3 112.767 423.692 68.421 1.200 912
914 3 129.611 421.012 66.808 1.800 909
915 3 129.400 426.022 68.968 1.800 914
916 3 131.314 424.712 70.170 1.800 915
917 3 127.073 429.025 75.503 2.100 916
918 3 124.683 436.232 71.690 2.100 917
919 3 121.357 438.632 76.519 1.500 918
920 3 120.133 437.937 72.550 0.750 919
921 3 115.363 439.156 71.866 0.750 920
922 3 117.513 435.157 71.437 0.750 920
923 3 125.755 441.137 76.896 1.500 919
924 3 123.389 445.464 77.335 1.500 923
925 3 120.301 447.866 78.811 1.500 924
926 3 119.846 450.934 79.310 1.500 925
927 3 137.457 408.379 70.225 2.100 904
928 3 138.326 408.751 76.093 1.800 927
929 3 140.905 409.828 80.121 2.400 928
930 3 146.838 410.480 79.188 1.200 929
931 3 145.385 406.810 82.769 1.200 930
932 3 153.281 412.782 87.628 1.500 931
933 3 155.774 412.447 88.617 1.800 932
934 3 157.447 415.007 93.705 1.500 933
935 3 162.106 419.747 97.058 1.500 934
936 3 168.356 417.658 98.748 1.659 935
937 3 168.016 420.362 104.652 1.440 936
938 3 142.508 419.897 86.045 1.800 930
939 3 143.861 424.234 79.943 1.800 938
940 3 138.030 434.970 94.316 1.800 939
941 3 136.739 441.240 87.767 1.800 940
942 3 133.695 455.063 86.433 1.728 941
943 3 131.119 457.372 86.640 1.440 942
944 3 139.579 447.704 90.905 1.500 941
945 3 141.704 453.305 89.709 1.500 944
946 3 138.531 454.746 89.740 1.200 945
947 3 140.345 460.218 91.236 1.440 946
948 3 139.091 468.776 94.216 1.843 947
949 3 139.720 469.944 93.888 1.500 948
950 3 142.144 474.812 97.190 1.920 949
951 3 136.809 478.212 97.097 0.750 950
952 3 142.406 471.157 94.952 1.440 950
953 3 150.495 465.028 99.083 1.008 952
954 3 148.399 429.020 86.527 2.400 939
955 3 152.507 427.623 88.091 1.500 954
956 3 150.190 434.214 88.756 1.500 955
957 3 155.429 432.510 90.813 1.500 956
958 3 157.006 434.245 94.436 1.500 957
959 3 159.384 436.868 98.613 1.215 958
960 3 161.667 436.807 104.270 1.215 959
961 3 162.688 442.647 104.723 1.500 960
962 3 164.322 440.359 107.636 1.500 961
963 3 153.658 443.744 104.208 1.500 959
964 3 154.388 445.212 99.285 1.500 963
965 3 153.285 446.961 105.337 1.800 964
966 3 155.117 448.745 106.151 1.200 965
967 3 157.182 450.973 103.314 1.440 966
968 3 91.946 310.367 -36.935 6.840 801
969 3 82.115 304.535 -32.362 1.012 968
970 3 71.323 304.218 -41.174 1.500 969
971 3 66.893 299.582 -44.204 1.500 970
972 3 70.761 296.122 -46.114 1.800 971
973 3 66.944 297.257 -49.075 1.800 972
974 3 85.256 318.615 -33.097 6.840 968
975 3 83.173 320.560 -31.237 6.480 974
976 3 62.986 321.610 -26.814 1.690 975
977 3 56.168 318.160 -31.841 1.500 976
978 3 52.316 315.509 -40.987 1.800 977
979 3 56.107 312.212 -40.317 1.500 978
980 3 48.116 313.970 -45.566 1.500 979
981 3 48.104 313.338 -45.626 1.500 980
982 3 51.854 323.155 -34.807 1.800 977
983 3 50.488 329.390 -36.360 1.680 982
984 3 40.953 325.714 -32.856 1.500 983
985 3 37.893 332.681 -30.629 1.500 984
986 3 38.640 335.454 -35.631 1.680 985
987 3 35.976 336.152 -28.903 1.500 986
988 3 30.557 337.429 -33.716 0.675 987
989 3 29.885 338.017 -33.240 0.720 988
990 3 72.583 333.607 -30.116 6.480 975
991 3 64.785 352.295 -26.928 6.840 990
992 3 47.346 351.240 -19.682 1.200 991
993 3 44.772 350.819 -22.466 1.500 992
994 3 42.255 352.569 -20.789 1.200 993
995 3 40.903 353.849 -22.468 1.080 994
996 3 38.481 352.895 -25.159 1.500 995
997 3 36.590 353.023 -27.729 0.720 996
998 3 31.610 355.314 -24.001 0.750 997
999 3 29.239 357.881 -32.125 0.750 998
1000 3 61.615 351.364 -20.039 6.840 991
1001 3 52.914 364.347 -5.722 5.875 1000
1002 3 50.076 376.171 0.517 6.450 1001
1003 3 34.593 407.158 17.669 4.355 1002
1004 3 10.960 421.714 24.542 3.600 1003
1005 3 13.685 432.311 33.503 0.768 1004
1006 3 8.050 419.466 26.945 3.600 1004
1007 3 2.120 428.614 33.860 3.456 1006
1008 3 -8.142 427.585 38.056 1.012 1007
1009 3 -13.493 429.237 43.025 1.440 1008
1010 3 -16.474 423.251 46.515 0.900 1009
1011 3 -26.967 425.206 52.599 0.750 1010
1012 3 -32.859 427.221 58.086 1.440 1011
1013 3 -41.283 435.010 63.197 1.536 1012
1014 3 -6.798 433.823 42.103 3.456 1007
1015 3 -5.070 441.240 43.768 0.600 1014
1016 3 -19.962 444.409 48.307 2.700 1014
1017 3 -33.537 454.475 53.687 3.226 1016
1018 3 -42.020 457.635 60.996 2.400 1017
1019 3 -60.450 463.742 65.838 1.536 1018
1020 3 -66.280 471.429 72.173 1.800 1019
1021 3 -69.343 473.743 77.165 1.500 1020
1022 3 -74.522 475.718 85.038 1.920 1021
1023 3 -75.529 481.850 94.182 1.920 1022
1024 3 -42.427 459.686 66.408 1.500 1018
1025 3 -46.056 469.425 77.308 1.800 1024
1026 3 -47.921 472.522 82.778 2.400 1025
1027 3 -47.349 474.537 90.928 2.100 1026
1028 3 -52.225 485.869 94.847 1.440 1027
1029 3 -53.098 490.474 94.529 1.800 1028
1030 3 -56.287 493.805 96.367 1.500 1029
1031 3 -53.303 491.605 97.916 1.200 1030
1032 3 -59.606 504.919 98.971 1.500 1031
1033 3 -46.600 477.696 95.221 1.690 1027
1034 3 -44.206 476.531 92.569 1.200 1033
1035 3 -41.578 480.866 98.808 1.680 1034
1036 3 -41.687 486.564 102.516 1.106 1035
1037 3 -40.363 487.021 97.238 1.382 1036
1038 3 -42.850 487.944 101.670 1.458 1037
1039 3 -43.600 490.723 107.499 1.200 1038
1040 3 48.981 402.435 15.049 6.048 1002
1041 3 46.193 408.192 24.730 5.100 1040
1042 3 38.803 434.452 33.038 2.700 1041
1043 3 31.816 448.972 27.067 1.800 1042
1044 3 25.239 457.594 35.537 2.100 1043
1045 3 18.939 464.979 33.320 1.500 1044
1046 3 17.603 472.192 33.024 1.680 1045
1047 3 8.788 478.874 30.072 1.800 1046
1048 3 40.251 437.604 35.337 3.000 1042
1049 3 41.200 441.427 34.183 2.400 1048
1050 3 42.549 446.809 41.111 2.640 1049
1051 3 41.120 451.447 41.724 2.400 1050
1052 3 37.553 463.200 46.269 2.640 1051
1053 3 38.614 465.935 48.193 1.800 1052
1054 3 35.236 466.902 49.648 2.100 1053
1055 3 34.707 473.429 48.216 2.640 1054
1056 3 33.514 473.749 50.681 2.400 1055
1057 3 33.950 479.886 51.802 2.100 1056
1058 3 36.134 479.413 47.133 2.400 1057
1059 3 39.737 479.285 50.833 1.500 1058
1060 3 41.059 482.906 51.448 1.728 1059
1061 3 44.909 484.722 55.280 1.500 1060
1062 3 42.213 484.243 57.088 1.800 1061
1063 3 50.000 484.982 59.142 1.800 1062
1064 3 51.041 489.198 60.847 1.440 1063
1065 3 51.590 496.344 65.268 1.536 1064
1066 3 53.887 493.514 69.177 1.536 1065
1067 3 32.070 479.996 52.722 2.400 1058
1068 3 31.134 480.974 51.903 2.304 1067
1069 3 29.814 486.940 59.555 2.400 1068
1070 3 30.027 486.388 58.018 2.160 1069
1071 3 22.187 496.460 54.240 1.500 1070
1072 3 27.364 503.910 49.579 1.500 1071
1073 3 30.569 509.394 51.472 1.500 1072
1074 3 32.963 514.411 44.930 1.094 1073
1075 3 36.254 516.698 45.368 1.152 1074
1076 3 42.257 514.576 45.599 1.200 1075
1077 3 48.528 510.828 56.238 1.200 1076
1078 3 50.031 510.938 58.987 0.720 1077
1079 3 52.760 512.149 57.543 0.750 1078
1080 3 50.885 516.782 56.277 0.750 1079
1081 3 24.865 509.899 50.791 1.680 1072
1082 3 20.863 513.803 46.856 2.100 1081
1083 3 20.289 517.491 41.567 1.597 1082
1084 3 15.627 518.242 53.071 0.768 1083
1085 3 9.561 518.138 55.850 0.720 1084
1086 3 3.999 520.455 58.794 0.768 1085
1087 3 11.794 515.269 43.780 1.597 1083
1088 3 5.792 518.579 48.566 1.680 1087
1089 3 1.973 518.459 54.027 1.690 1088
1090 3 -3.844 518.328 58.762 1.500 1089
1091 3 -8.799 519.153 70.108 0.400 1090
1092 3 -11.186 522.210 71.207 0.691 1091
1093 3 -10.941 515.938 62.275 1.500 1090
1094 3 -14.931 514.921 69.411 1.500 1093
1095 3 -22.256 518.495 71.691 1.800 1094
1096 3 30.942 517.007 48.750 1.500 1082
1097 3 27.581 520.779 47.260 1.200 1096
1098 3 25.193 519.300 51.410 1.500 1097
1099 3 20.114 521.957 60.215 1.200 1098
1100 3 21.348 519.299 61.268 0.600 1099
1101 3 17.728 519.134 67.850 0.750 1100
1102 3 31.808 517.782 43.938 1.500 1096
1103 3 31.638 517.204 47.945 1.500 1102
1104 3 33.977 524.055 47.284 1.800 1103
1105 3 40.550 523.593 46.460 1.475 1104
1106 3 35.162 528.471 46.584 0.506 1105
1107 3 34.283 525.116 53.877 0.750 1106
1108 3 32.239 525.072 59.372 0.768 1107
1109 3 26.315 525.735 62.051 0.768 1108
1110 3 36.778 524.442 50.738 1.475 1105
1111 3 37.986 523.997 51.584 1.597 1110
1112 3 38.339 519.141 54.946 1.500 1111
1113 3 43.358 521.204 54.626 1.215 1112
1114 3 42.262 524.025 57.042 1.500 1113
1115 3 44.560 523.701 54.013 1.440 1114
1116 3 53.068 422.850 32.818 3.024 1041
1117 3 59.838 425.646 36.628 3.000 1116
1118 3 59.341 429.036 43.672 2.880 1117
1119 3 68.555 426.025 40.082 0.900 1118
1120 3 74.303 428.276 45.465 1.500 1119
1121 3 77.655 429.924 51.521 1.800 1120
1122 3 87.772 434.220 48.202 1.728 1121
1123 3 87.136 428.730 50.779 0.750 1122
1124 3 87.264 424.182 53.673 0.720 1123
1125 3 86.601 436.220 53.368 1.728 1122
1126 3 89.326 435.595 59.255 1.500 1125
1127 3 95.501 436.377 62.189 1.500 1126
1128 3 97.092 434.137 62.492 0.911 1127
1129 3 95.099 439.960 64.085 1.593 1128
1130 3 64.394 431.913 39.670 2.880 1118
1131 3 64.025 437.752 47.917 2.419 1130
1132 3 66.324 445.381 47.280 2.700 1131
1133 3 71.937 452.204 55.251 1.500 1132
1134 3 77.682 450.301 55.532 1.500 1133
1135 3 80.670 451.101 56.359 1.500 1134
1136 3 87.311 451.433 62.891 1.500 1135
1137 3 94.558 460.108 60.260 1.800 1136
1138 3 103.899 451.994 62.745 1.536 1137
1139 3 100.297 454.308 68.873 1.800 1137
1140 3 102.755 459.088 75.000 2.100 1139
1141 3 102.296 461.586 76.716 1.800 1140
1142 3 105.857 464.795 76.744 1.800 1141
1143 3 112.004 468.855 83.240 1.800 1142
1144 3 118.910 472.356 79.852 1.500 1143
1145 3 119.942 472.401 79.637 1.344 1144
1146 3 122.895 466.245 77.349 0.750 1145
1147 3 71.917 460.466 49.139 2.100 1133
1148 3 71.790 461.099 54.854 1.800 1147
1149 3 67.425 466.140 58.463 1.139 1148
1150 3 61.215 467.255 61.817 1.200 1149
1151 3 60.192 468.573 62.023 1.440 1150
1152 3 60.885 478.711 62.360 1.500 1151
1153 3 57.870 485.642 59.343 1.597 1152
1154 3 60.904 489.636 58.717 1.440 1153
1155 3 71.316 466.003 55.353 1.800 1148
1156 3 82.881 466.697 61.356 1.440 1155
1157 3 82.639 471.830 66.337 1.440 1156
1158 3 84.083 478.323 62.468 1.800 1157
1159 3 88.018 481.087 63.536 1.800 1158
1160 3 92.184 477.747 66.815 1.500 1159
1161 3 96.959 477.601 71.065 1.800 1160
1162 3 95.814 484.745 69.303 2.100 1161
1163 3 73.152 479.878 53.447 1.800 1155
1164 3 73.751 480.190 60.807 2.400 1163
1165 3 78.235 484.032 61.881 1.500 1164
1166 3 76.706 482.100 62.057 2.400 1165
1167 3 74.999 486.935 63.591 1.440 1166
1168 3 71.898 499.049 59.593 0.750 1167
1169 3 75.686 488.464 60.335 1.800 1167
1170 3 81.856 493.079 61.496 1.344 1169
1171 3 78.394 496.871 57.813 1.475 1170
1172 3 77.602 503.702 60.020 0.768 1171
1173 3 78.232 506.481 68.875 0.768 1172
1174 3 78.007 510.570 53.976 0.720 1172
1175 3 77.395 509.998 54.938 0.750 1174
1176 3 71.208 511.077 58.585 0.600 1175
1177 3 70.879 515.685 54.466 0.750 1176
1178 3 65.824 507.884 52.593 0.750 1177
1179 3 84.178 488.395 61.347 1.500 1170
1180 3 82.894 497.461 62.656 1.200 1179
1181 3 82.953 497.485 61.886 1.800 1180
1182 3 87.407 498.003 66.173 1.200 1181
1183 3 87.109 499.227 64.801 1.500 1182
1184 3 89.288 497.287 69.514 1.500 1183
1185 3 95.043 497.857 68.101 1.728 1184
1186 3 101.813 497.554 61.054 1.200 1185
1187 3 104.956 497.587 60.919 0.750 1186
1188 3 104.877 499.328 67.657 0.675 1187
1189 3 109.770 495.732 65.090 0.768 1188
1190 3 110.806 499.204 63.336 0.750 1189
1191 3 98.436 500.705 65.947 1.728 1185
1192 3 100.362 503.936 63.432 1.500 1191
1193 3 99.549 506.013 69.175 1.800 1192
1194 3 99.257 509.099 65.988 1.800 1193
1195 3 95.291 510.655 63.689 1.500 1194
1196 3 90.794 516.003 63.229 1.500 1195
1197 3 228.615 -59.792 -146.724 8.640 1
1198 3 251.233 -96.583 -162.023 8.280 1197
1199 3 268.639 -126.724 -178.767 8.280 1198
1200 3 290.662 -153.372 -187.938 7.200 1199
1201 3 315.340 -183.281 -193.203 7.500 1200
1202 3 331.581 -208.230 -194.004 9.704 1201
1203 3 367.030 -249.590 -199.484 7.500 1202
1204 3 388.109 -288.595 -206.173 7.500 1203
1205 3 404.940 -312.119 -206.850 9.000 1204
1206 3 447.561 -352.339 -214.214 8.294 1205
1207 3 473.286 -386.955 -214.258 8.640 1206
1208 3 502.375 -408.801 -222.925 7.800 1207
1209 3 512.986 -415.511 -226.362 7.800 1208
1210 3 521.709 -420.317 -217.712 1.555 1209
1211 3 524.640 -416.140 -208.883 1.200 1210
1212 3 532.048 -417.539 -202.293 1.500 1211
1213 3 535.958 -408.262 -196.682 1.500 1212
1214 3 534.141 -421.919 -211.095 1.555 1210
1215 3 540.152 -425.439 -208.144 2.100 1214
1216 3 543.882 -423.362 -197.274 1.680 1215
1217 3 519.933 -431.506 -226.885 7.800 1209
1218 3 522.912 -439.541 -221.444 6.120 1217
1219 3 540.335 -451.251 -224.177 6.120 1218
1220 3 546.397 -444.188 -211.053 2.074 1219
1221 3 552.028 -443.777 -205.019 2.160 1220
1222 3 563.247 -442.823 -195.557 1.728 1221
1223 3 567.801 -441.833 -185.457 2.100 1222
1224 3 575.564 -443.873 -181.018 2.100 1223
1225 3 585.844 -445.093 -173.210 1.500 1224
1226 3 590.408 -443.586 -166.230 1.440 1225
1227 3 559.527 -432.789 -192.299 2.400 1221
1228 3 564.410 -425.670 -181.479 1.728 1227
1229 3 575.720 -425.366 -175.261 1.800 1228
1230 3 586.848 -424.375 -171.941 2.016 1229
1231 3 594.390 -433.001 -160.033 1.800 1230
1232 3 597.038 -435.888 -170.878 1.500 1231
1233 3 594.169 -425.609 -150.913 1.728 1231
1234 3 597.477 -426.948 -144.507 1.728 1233
1235 3 585.289 -409.375 -134.877 1.350 1234
1236 3 551.523 -465.064 -220.754 6.739 1219
1237 3 552.721 -467.349 -227.527 6.739 1236
1238 3 566.668 -457.361 -213.440 0.720 1237
1239 3 569.144 -458.397 -206.693 1.500 1238
1240 3 571.244 -464.852 -202.370 1.500 1239
1241 3 556.841 -480.276 -222.006 6.048 1237
1242 3 577.593 -484.068 -217.451 1.728 1241
1243 3 600.420 -506.562 -211.504 1.500 1242
1244 3 609.617 -510.091 -208.448 1.800 1243
1245 3 614.896 -517.459 -201.706 1.800 1244
1246 3 618.554 -520.631 -201.152 1.800 1245
1247 3 624.805 -526.429 -198.824 1.500 1246
1248 3 636.607 -534.925 -196.530 1.800 1247
1249 3 645.736 -533.777 -191.410 2.100 1248
1250 3 567.383 -487.430 -230.176 7.200 1241
1251 3 583.718 -505.881 -238.140 7.200 1250
1252 3 598.543 -504.539 -227.465 1.200 1251
1253 3 602.522 -509.747 -221.094 1.382 1252
1254 3 584.618 -515.042 -233.284 5.760 1251
1255 3 600.441 -540.673 -240.332 4.680 1254
1256 3 606.730 -537.128 -244.560 4.680 1255
1257 3 611.545 -531.269 -236.154 1.012 1256
1258 3 618.297 -547.930 -252.537 4.778 1256
1259 3 631.912 -566.142 -255.918 3.600 1258
1260 3 637.673 -571.076 -259.380 3.600 1259
1261 3 649.763 -575.458 -251.542 1.080 1260
1262 3 658.725 -578.325 -244.267 1.500 1261
1263 3 663.648 -582.747 -241.780 1.500 1262
1264 3 648.873 -581.921 -257.824 3.300 1260
1265 3 655.795 -599.735 -266.829 5.100 1264
1266 3 660.376 -605.963 -261.546 5.100 1265
1267 3 677.306 -606.315 -258.064 2.100 1266
1268 3 669.591 -617.928 -274.381 4.800 1266
1269 3 682.816 -638.003 -282.414 4.200 1268
1270 3 697.893 -659.796 -291.421 4.500 1269
1271 3 707.429 -673.370 -299.376 3.900 1270
1272 3 713.833 -686.842 -301.747 3.300 1271
1273 3 727.671 -709.236 -309.465 2.700 1272
1274 3 734.685 -716.710 -316.849 2.400 1273
1275 3 753.515 -726.666 -317.197 2.304 1274
1276 3 755.991 -732.228 -316.597 2.205 1275
1277 3 765.248 -742.540 -314.342 1.800 1276
1278 3 778.267 -755.892 -316.415 1.500 1277
1279 3 789.555 -772.391 -315.173 1.800 1278
1280 3 800.764 -786.214 -320.790 1.800 1279
1281 3 807.867 -805.444 -331.369 0.800 1280
1282 3 736.533 -728.294 -313.057 1.500 1274
1283 3 740.679 -740.403 -313.819 1.800 1282
1284 3 747.181 -747.088 -320.596 1.800 1283
1285 3 748.854 -755.719 -321.747 1.800 1284
1286 3 751.033 -763.278 -323.483 1.500 1285
1287 3 761.748 -776.422 -321.462 1.500 1286
1288 3 768.177 -785.144 -326.740 1.500 1287
1289 3 771.938 -788.843 -323.817 1.440 1288
1290 3 779.219 -795.791 -330.308 1.800 1289
