# Supplementary material for: Adaptations during Maturation in an Identified Honeybee Interneuron Responsive to Waggle Dance Vibration Signals
Source: eNeuro. 2019 Sep 5;6(5):ENEURO.0454-18.2019. doi: 10.1523/ENEURO.0454-18.2019 (PMC6731536; doi:10.1523/ENEURO.0454-18.2019)
Supplement: Extended Data 1 — This ZIP file contains all the code used to generate the results of this publication. The code is organized into two folders: (1) GJEphys-master, which contains code for analyzing and plotting electrophysiology data and (2) GJMorph-master, which contains code for analyzing morphology data. Download Extended Data 1, ZIP file. [file sup_enu-eN-NWR-0454-18-s02.zip › Reg-MaxS-1.1/TestFiles/HSN-fluoro01.CNGNoiseStd1.swc]

# SWC to SWC conversion from L-Measure. Sridevi Polavaram: spolavar@gmu.edu
# Original fileName:/cng_repository/Soumya/LM_Automated_Testing_Enviornment/Test_Lm3.7.2_11022011_SG_Linux_NMOConv8/TestResults/LoadTest/test_52/HSN-fluoro01.CNG.swc
#
# Original file HSN-fluoro01.swc edited using StdSwc version 1.31 on 5/31/11.
# Irregularities and fixes documented in HSN-fluoro01.swc.std.  See StdSwc1.31.doc for more information.
#
# HSN neuron (lobula place tangential cells, LPTC) from Calliphora vicina
# identification by response properties, in vivo Alexa injection, 2-photon-microscopy imaging, x63 objective, multiple image tiles
# reconstructed and processed with Matlab and the TREES toolbox http://www.treestoolbox.org
# scaling 1:1:1 um
#  Max Planck Institute of Neurobiology, Martinsried, Germany
#  Systems and Computational Neuroscience, Alexander Borst
#  published in "The morphological identity of insect dendrites" Cuntz H, Forstner F, Haag J, Borst A. PMID 19112481
# SCALE 1.0 1.0 1.0 
1 1 27.641700 60.597851 -5.324640 6.912000 -1
2 1 25.678171 53.187237 -4.994725 6.912000 1
3 1 27.454445 66.925756 -4.750322 6.912000 1
4 3 16.274097 43.611925 -1.088188 2.100000 1
5 3 8.244123 34.414274 -1.817039 6.420000 4
6 3 4.181068 27.002125 -3.871980 8.640000 5
7 3 -5.643835 19.989107 -5.604994 13.312000 6
8 3 -4.305683 11.221328 -4.667077 15.974000 7
9 3 -4.136986 2.606720 -1.997544 14.930000 8
10 3 0.372995 -0.420542 0.622683 8.294000 9
11 3 25.667506 68.665673 -4.732049 6.912000 1
12 3 20.567695 83.861032 -9.394959 6.221000 11
13 3 19.871306 102.663310 -8.663993 7.560000 12
14 3 18.661749 114.858356 -9.154660 6.300000 13
15 3 16.787813 138.713461 -13.857662 8.294000 14
16 3 25.510004 156.356222 -11.504566 8.280000 15
17 3 29.703850 165.593002 -11.067775 9.331000 16
18 3 13.479924 178.880838 -8.856578 1.800000 17
19 3 15.395503 179.385915 -8.986797 1.500000 18
20 3 7.660321 175.754964 -9.475211 0.900000 19
21 3 7.014088 173.422636 -8.930807 1.200000 20
22 3 8.262469 185.778698 -10.068781 1.500000 19
23 3 5.373995 192.598091 -6.932826 1.500000 22
24 3 10.529493 194.622983 -8.235704 0.900000 23
25 3 13.298126 193.951499 -12.038080 0.750000 24
26 3 13.943253 194.194239 -7.007197 0.750000 25
27 3 0.371330 193.891720 -3.012361 1.500000 23
28 3 -1.628259 189.469303 -7.684812 0.720000 27
29 3 -5.281922 187.550285 -10.388717 0.600000 28
30 3 2.099221 197.465517 -6.908664 1.500000 27
31 3 -9.141832 208.033518 -10.524504 1.500000 30
32 3 -9.964148 210.101257 -8.640086 2.100000 31
33 3 -19.341597 207.862711 -12.559293 1.500000 32
34 3 -23.048493 209.409703 -13.720033 1.500000 33
35 3 -25.379153 207.351865 -13.249627 1.440000 34
36 3 -35.453477 205.698518 -13.337064 0.675000 35
37 3 -42.703056 208.088978 -9.683597 0.750000 36
38 3 -46.737858 208.308727 -5.151885 1.080000 37
39 3 -34.455825 199.087788 -11.919582 1.500000 35
40 3 -38.804253 195.070817 -8.534210 0.900000 39
41 3 -42.079595 190.872296 -4.253985 1.200000 40
42 3 -15.135914 214.506763 -13.412334 2.100000 32
43 3 -14.712138 219.313447 -16.703150 1.500000 42
44 3 -23.362039 225.559906 -16.017585 1.800000 43
45 3 -21.295744 239.490893 -13.568168 1.080000 44
46 3 -27.882624 227.832747 -13.211636 1.800000 44
47 3 -33.670948 229.845687 -11.099813 1.500000 46
48 3 -38.581462 235.230717 -7.840056 1.500000 47
49 3 -43.970527 240.255351 -5.658897 1.800000 48
50 3 -38.758260 249.766733 -4.085223 1.440000 49
51 3 -53.860521 244.872720 -4.954874 1.200000 49
52 3 -59.789356 247.250276 -3.038688 1.690000 51
53 3 -63.225652 243.371320 1.666275 1.012000 52
54 3 -66.212980 243.716577 1.717804 0.768000 53
55 3 -68.358644 240.578594 0.850756 1.440000 54
56 3 -69.197899 252.687036 0.689715 1.125000 52
57 3 -77.436190 254.535643 2.798822 0.750000 56
58 3 -79.991052 255.182191 3.437846 0.720000 57
59 3 -77.795560 255.144554 4.948540 0.750000 58
60 3 -79.513852 254.202361 4.375470 0.720000 58
61 3 -88.490064 256.980810 -0.334890 0.600000 60
62 3 -82.175209 251.791839 2.367718 0.600000 60
63 3 -47.340124 234.383838 -5.864252 1.800000 48
64 3 -49.772226 232.967651 -2.049938 1.843000 63
65 3 -54.861581 233.076876 -0.312103 1.728000 64
66 3 -61.810612 230.742350 1.674370 1.500000 65
67 3 -63.538108 231.543906 5.739792 1.800000 66
68 3 -66.347406 228.724648 9.441606 1.500000 67
69 3 -65.287613 228.934020 5.344211 1.500000 68
70 3 -69.527033 227.634705 5.540751 1.800000 69
71 3 -69.274964 225.682106 7.069019 1.500000 70
72 3 -71.148022 224.897404 7.048713 1.680000 71
73 3 -71.321002 222.136934 7.588922 1.500000 72
74 3 -73.203951 221.794121 5.795859 1.800000 73
75 3 -75.955699 220.951101 5.484800 0.750000 74
76 3 32.088227 175.241267 -6.515787 9.331000 17
77 3 45.387541 170.716757 -7.360955 1.080000 76
78 3 51.773510 167.050708 -5.006359 1.440000 77
79 3 53.420262 157.986457 -7.291716 1.500000 78
80 3 55.771773 153.413304 -6.795496 1.500000 79
81 3 60.206742 155.344689 -7.349424 1.500000 80
82 3 63.593774 154.317814 -6.727317 1.500000 81
83 3 65.776729 155.342628 -5.736011 1.500000 82
84 3 66.074834 157.132266 -4.895595 1.200000 83
85 3 67.344526 154.688227 -5.304770 1.500000 84
86 3 69.774437 152.753726 -3.625152 1.500000 85
87 3 58.943561 153.453361 -4.282454 1.500000 80
88 3 57.640360 150.642999 -4.529066 1.200000 87
89 3 49.652285 148.687695 -6.661527 1.500000 88
90 3 46.658330 138.748917 -4.988376 1.344000 89
91 3 45.571657 149.954855 -8.447683 1.500000 89
92 3 59.748141 150.745503 -3.777482 1.200000 88
93 3 62.470374 146.371912 -2.964086 1.200000 92
94 3 62.430784 143.393033 -2.676016 1.500000 93
95 3 62.332262 139.224774 -3.604768 1.500000 94
96 3 59.431171 139.948003 -2.985343 1.500000 95
97 3 57.215943 137.516079 -5.882708 1.800000 96
98 3 55.837687 136.512104 -4.171923 1.500000 97
99 3 55.250906 133.250848 -2.997189 1.200000 98
100 3 53.434171 132.329685 -4.767513 1.800000 99
101 3 52.320434 128.569747 -3.481104 1.500000 100
102 3 49.124806 126.528783 -5.811058 1.440000 101
103 3 31.828248 178.499123 -5.756686 9.331000 76
104 3 38.404063 187.284499 -10.041310 9.331000 103
105 3 33.089327 203.247424 -12.950005 6.480000 104
106 3 22.004660 203.861672 -10.791213 0.759000 105
107 3 28.799056 209.001442 -11.884017 6.480000 105
108 3 36.542651 210.118682 -11.530801 0.720000 107
109 3 26.700115 215.547589 -9.801139 6.480000 107
110 3 37.184830 217.146733 -12.577360 1.200000 109
111 3 23.466779 220.674530 -9.172394 5.700000 109
112 3 14.001097 220.900497 -10.825861 1.536000 111
113 3 24.907656 223.095922 -13.433242 5.700000 111
114 3 24.327716 229.945414 -14.042099 5.760000 113
115 3 25.250490 234.338475 -15.804742 5.400000 114
116 3 31.912605 238.476663 -15.426518 1.200000 115
117 3 37.814994 240.173873 -13.919666 0.750000 116
118 3 42.128104 241.736529 -14.888888 0.720000 117
119 3 36.311024 246.404473 -15.428354 1.008000 117
120 3 39.406139 246.388524 -14.629794 0.720000 119
121 3 25.674359 237.679609 -18.742305 5.400000 115
122 3 9.836682 239.068756 -22.956164 1.350000 121
123 3 4.403936 240.531904 -20.832176 1.920000 122
124 3 24.384037 241.648520 -18.621985 5.400000 121
125 3 20.313339 248.124006 -20.492275 6.120000 124
126 3 24.768112 258.283997 -17.507728 1.125000 125
127 3 28.987053 259.597394 -15.653440 0.750000 126
128 3 31.215251 259.370722 -16.009210 0.750000 127
129 3 34.568718 258.250190 -14.033765 0.750000 128
130 3 16.668880 252.055478 -20.886654 6.120000 125
131 3 4.839805 256.565100 -15.369951 3.960000 130
132 3 -6.253608 266.582647 -14.639415 3.650000 131
133 3 -14.530596 275.308430 -11.630931 4.080000 132
134 3 -27.206570 272.291355 -11.647777 1.215000 133
135 3 -37.835913 275.411611 -7.772648 1.382000 134
136 3 -43.291965 274.696882 -6.529256 1.500000 135
137 3 -24.947781 285.706371 -14.276567 4.080000 133
138 3 -27.659704 289.422610 -10.411697 3.600000 137
139 3 -41.059918 282.352320 -7.420900 0.450000 138
140 3 -32.047242 299.995894 -9.062179 3.600000 138
141 3 -48.109779 297.782378 -7.192606 1.440000 140
142 3 -34.600231 301.689990 -6.850795 3.600000 140
143 3 -32.241729 307.017079 -2.942987 1.200000 142
144 3 -39.872819 305.924522 -4.613650 3.600000 142
145 3 -44.401625 307.092064 -0.152363 2.700000 144
146 3 -49.830615 307.631329 -0.518807 1.800000 145
147 3 -52.448609 309.559253 3.106896 1.500000 146
148 3 -55.935239 310.746656 5.010479 1.800000 147
149 3 -58.902713 311.943805 6.078039 1.500000 148
150 3 -60.677188 314.467699 5.529360 1.500000 149
151 3 -61.560995 312.391165 4.978455 1.500000 150
152 3 -64.511704 316.537484 3.517404 1.382000 151
153 3 -67.799019 313.094829 7.202093 1.500000 151
154 3 -71.792067 317.993096 10.683719 1.080000 153
155 3 -73.362989 318.031191 9.341390 0.750000 154
156 3 -72.188957 316.058268 8.784188 1.500000 153
157 3 -77.209258 315.788613 10.539571 1.200000 156
158 3 -82.788850 317.711986 9.100343 1.800000 157
159 3 -88.767764 312.174253 5.734794 0.750000 158
160 3 -88.727721 321.464076 5.726777 1.536000 158
161 3 -81.460112 312.390256 8.291945 0.900000 157
162 3 -82.971021 309.718281 8.814321 0.750000 161
163 3 -81.580708 305.480061 9.821001 0.768000 162
164 3 -41.970242 307.868065 0.107615 3.600000 144
165 3 -45.539461 317.001280 -0.182421 3.600000 164
166 3 -40.696641 322.600005 0.298426 1.080000 165
167 3 -47.747683 325.466842 2.041478 3.600000 165
168 3 -50.778924 327.322993 5.763942 3.456000 167
169 3 -42.285626 327.879947 8.550323 0.750000 168
170 3 -49.807088 328.008934 7.712687 3.456000 168
171 3 -49.107157 335.120388 11.592595 1.382000 170
172 3 -46.844317 341.204226 7.726884 1.500000 171
173 3 -49.883919 348.036807 6.091117 1.500000 172
174 3 -49.175665 349.502307 9.239468 1.344000 173
175 3 -48.982659 355.383184 6.628645 1.200000 174
176 3 -51.173056 354.589298 9.322738 1.800000 175
177 3 -51.840394 357.397513 6.631951 0.768000 176
178 3 -43.691159 339.129755 10.577520 1.500000 171
179 3 -40.154590 334.460683 8.657746 0.720000 178
180 3 -40.680017 340.255759 9.817215 1.500000 178
181 3 -35.069688 339.661202 10.971913 0.720000 180
182 3 -40.718853 342.113948 9.128242 1.500000 180
183 3 -40.178557 348.998879 8.542526 1.500000 182
184 3 -41.700024 350.991351 9.170920 1.344000 183
185 3 -35.014302 349.737717 8.404213 0.750000 184
186 3 -50.117398 328.940830 3.827686 3.456000 170
187 3 -52.622815 333.265194 4.826813 3.600000 186
188 3 -62.681985 334.741162 7.551538 0.900000 187
189 3 -72.337385 338.273935 9.254652 0.750000 188
190 3 -72.862391 338.594085 8.837317 1.200000 189
191 3 -75.291244 340.568753 10.590351 1.500000 190
192 3 -74.908596 343.254515 8.607116 1.200000 191
193 3 -77.039582 344.237604 8.552174 1.659000 192
194 3 -73.993896 338.600630 8.210577 1.200000 190
195 3 -76.388522 332.737468 8.698244 1.168000 194
196 3 -81.710811 331.567460 10.139576 0.750000 195
197 3 -81.718709 337.331706 6.534649 1.200000 194
198 3 -88.485954 339.329965 4.860904 1.200000 197
199 3 -60.552557 339.344376 3.745214 3.600000 187
200 3 -62.352079 347.684609 6.097637 3.000000 199
201 3 -61.559543 354.587983 6.952377 1.500000 200
202 3 -61.311932 361.126353 13.103350 1.800000 201
203 3 -61.906073 364.036373 11.204816 1.680000 202
204 3 -66.283737 370.870394 7.208327 1.536000 203
205 3 -71.021405 384.355627 4.386796 1.920000 204
206 3 -71.441125 388.916299 0.165134 1.800000 205
207 3 -73.554435 388.661246 -3.786539 1.680000 206
208 3 -72.359178 390.912191 -6.654749 1.500000 207
209 3 -70.592774 395.847148 -9.545839 1.500000 208
210 3 -69.553000 399.087341 -7.256102 1.500000 209
211 3 -72.412194 401.294550 -9.863783 1.200000 210
212 3 -74.250290 398.668384 -9.501064 1.500000 211
213 3 -77.588466 396.892995 -10.944768 1.215000 212
214 3 -62.150107 347.956321 10.970990 3.000000 200
215 3 -74.034972 349.480332 7.274080 0.675000 214
216 3 -63.941233 348.415402 6.705292 3.000000 214
217 3 -71.920853 355.782796 5.375799 2.592000 216
218 3 -82.411899 358.201376 8.716283 1.475000 217
219 3 -90.948574 361.501341 9.263427 1.500000 218
220 3 -94.677802 362.977034 11.512582 1.500000 219
221 3 -93.153821 359.884306 9.172857 1.352000 219
222 3 -92.312499 355.880384 10.768048 1.440000 221
223 3 -71.852355 359.511439 3.390551 2.592000 217
224 3 -77.070220 363.285867 5.423956 2.880000 223
225 3 -87.107435 367.702638 6.460053 2.100000 224
226 3 -88.847140 369.066857 7.828759 1.500000 225
227 3 -88.929427 368.367483 10.264841 1.500000 226
228 3 -93.343594 369.872741 9.432223 1.500000 227
229 3 -94.400446 372.725725 5.495851 1.536000 228
230 3 -96.266902 373.461771 5.410306 1.327000 229
231 3 -105.188611 366.507612 8.067606 1.440000 230
232 3 -103.103825 376.891865 9.004197 1.344000 230
233 3 -112.144960 378.116150 9.157473 1.500000 232
234 3 -115.560263 377.764540 13.107360 1.659000 233
235 3 -121.783130 383.350083 14.691255 1.613000 234
236 3 -125.382823 385.717568 16.846140 1.500000 235
237 3 -132.040187 389.335447 18.611126 1.500000 236
238 3 -136.418140 391.041867 23.013443 1.200000 237
239 3 -134.941508 393.157808 25.355352 1.500000 238
240 3 -80.650509 365.620156 8.455519 2.880000 224
241 3 -87.883162 372.074269 6.193198 2.592000 240
242 3 -91.946767 381.937615 8.426039 2.322000 241
243 3 -93.293611 385.707518 8.036283 2.074000 242
244 3 -100.700111 387.512024 9.989577 0.675000 243
245 3 -105.226440 388.122156 13.106395 0.750000 244
246 3 -109.527756 388.169932 15.223569 1.125000 245
247 3 -111.884938 388.649310 18.528215 0.600000 246
248 3 -114.484040 390.185594 20.532073 0.750000 247
249 3 -116.693291 393.021770 23.865106 0.600000 248
250 3 -120.973246 393.106159 25.614775 0.750000 248
251 3 -95.923501 393.207321 9.402125 2.074000 243
252 3 -91.329919 399.836012 6.400095 0.768000 251
253 3 -87.013842 401.261809 4.183719 0.720000 252
254 3 -97.641018 405.084653 5.674638 1.800000 251
255 3 -95.011743 405.303569 3.953063 1.800000 254
256 3 -87.273833 406.112157 -0.359260 0.750000 255
257 3 -93.372221 409.813814 -1.433880 1.500000 255
258 3 -87.570933 409.789162 -3.408292 1.800000 257
259 3 -90.445326 409.736993 -5.498542 1.500000 258
260 3 -87.065980 412.338073 -9.963882 1.800000 259
261 3 -87.100291 412.933222 -11.813666 2.100000 260
262 3 -89.496632 414.675334 -14.255833 1.500000 261
263 3 -92.317357 413.063509 -18.995573 1.500000 262
264 3 -96.377283 414.086287 -22.832321 1.500000 263
265 3 -99.362334 412.740976 -20.603833 1.500000 264
266 3 -102.009233 413.589205 -23.914902 1.200000 265
267 3 -102.538283 416.284531 -27.216435 1.440000 266
268 3 -99.445914 402.972538 2.819782 1.800000 254
269 3 -97.862939 403.026485 -0.686717 1.475000 268
270 3 -98.607955 403.483178 -3.870900 1.296000 269
271 3 -99.177534 400.506657 -6.763442 1.500000 270
272 3 -99.710131 398.860553 -9.487294 1.200000 271
273 3 -101.094241 399.601534 -11.006977 1.500000 272
274 3 -105.111575 399.787199 -13.144705 1.500000 273
275 3 -102.137143 405.735340 -6.625165 1.500000 270
276 3 -105.041877 410.560166 -9.490497 1.500000 275
277 3 -107.750683 406.172865 -9.917999 1.500000 275
278 3 -109.025392 406.586257 -12.201370 1.500000 277
279 3 -111.704381 404.880858 -17.113208 1.536000 278
280 3 -116.310280 404.067860 -14.423691 1.500000 279
281 3 -127.135692 405.871611 -15.675043 1.200000 280
282 3 -130.797495 406.579969 -15.431699 1.536000 281
283 3 16.780684 264.122815 -15.525512 3.960000 130
284 3 15.620757 277.485049 -13.690746 4.666000 283
285 3 17.605166 280.052481 -10.492958 0.672000 284
286 3 17.243044 280.774374 -11.584480 0.759000 285
287 3 18.220407 279.908020 -3.625562 0.750000 286
288 3 15.323988 282.523317 -3.301549 0.300000 287
289 3 19.335182 277.843285 -1.778733 0.750000 287
290 3 11.433424 281.332584 -9.787296 4.666000 284
291 3 11.247740 284.466557 -8.319146 4.800000 290
292 3 4.018633 290.726961 -6.629790 1.215000 291
293 3 1.495885 293.254983 -4.514088 1.500000 292
294 3 -5.393405 295.363216 -1.213838 1.500000 293
295 3 -10.513762 298.738842 -0.240288 1.800000 294
296 3 -12.758545 305.645306 3.324563 1.800000 295
297 3 -19.511180 315.020123 2.639408 2.100000 296
298 3 -25.770352 324.828320 5.707975 1.800000 297
299 3 -26.396185 333.424659 9.028229 1.500000 298
300 3 -23.980916 340.242128 11.132023 1.500000 299
301 3 -24.268913 341.220180 14.501783 1.536000 300
302 3 10.164354 297.126152 -6.106844 4.800000 291
303 3 14.724093 298.136647 -3.612613 0.600000 302
304 3 15.785432 297.287221 0.315515 0.675000 303
305 3 15.685181 293.667191 2.980860 0.691000 304
306 3 19.818223 292.828468 8.713712 0.675000 305
307 3 9.366236 306.166818 -5.239001 4.800000 302
308 3 7.718389 307.966720 -0.287746 6.300000 307
309 3 14.724842 307.047051 1.000868 1.200000 308
310 3 9.484287 310.092371 2.744219 6.300000 308
311 3 15.192990 320.095132 3.315916 2.074000 310
312 3 16.699134 325.527938 6.249192 1.800000 311
313 3 20.246935 325.790080 11.009932 1.500000 312
314 3 21.589750 325.064898 12.433236 1.613000 313
315 3 23.747971 324.115111 13.265705 1.536000 314
316 3 26.590249 322.372979 15.751778 1.440000 315
317 3 16.542074 324.645109 10.645746 1.800000 312
318 3 18.288586 328.773662 13.008054 1.800000 317
319 3 21.309243 331.007774 13.274725 1.500000 318
320 3 21.752978 332.065559 12.619502 1.500000 319
321 3 23.393811 335.844309 12.775057 1.800000 320
322 3 22.271416 335.482509 11.979119 1.500000 321
323 3 27.262589 338.647659 14.662019 1.500000 322
324 3 26.182564 340.967064 12.940654 1.500000 323
325 3 27.277919 342.703821 15.095372 1.500000 324
326 3 28.113550 346.132330 12.526840 1.037000 325
327 3 29.181736 346.805058 14.814778 0.720000 326
328 3 30.381517 346.314939 14.510653 1.200000 327
329 3 31.523061 347.282675 11.588764 1.500000 328
330 3 7.066159 314.460273 2.352734 6.300000 310
331 3 -3.610579 316.774576 5.355746 1.344000 330
332 3 3.318532 320.013552 7.514754 6.300000 330
333 3 6.251311 320.250635 3.801652 6.300000 332
334 3 -4.142010 322.665101 6.197938 0.675000 333
335 3 -9.524319 323.150107 9.116026 0.750000 334
336 3 3.742604 327.409805 6.211815 6.300000 333
337 3 4.662914 332.174666 7.988385 6.900000 336
338 3 -4.078984 342.499759 7.568227 3.600000 337
339 3 -13.076879 341.402271 9.326496 0.720000 338
340 3 -11.829662 340.925738 14.067453 0.750000 339
341 3 -16.405995 338.565375 12.629257 0.750000 340
342 3 -16.000847 329.721157 11.755781 0.720000 341
343 3 -11.165643 330.196709 9.442243 0.750000 342
344 3 -6.715510 345.014196 11.508324 3.600000 338
345 3 -6.145600 345.960639 8.384928 3.600000 344
346 3 -7.605203 352.119294 11.184115 1.352000 345
347 3 -11.398591 352.674789 12.578236 1.500000 346
348 3 -4.696172 354.164212 12.999736 0.720000 347
349 3 -8.177290 354.578467 15.662132 1.500000 347
350 3 -9.270479 358.264569 14.971706 1.200000 349
351 3 -9.909072 362.002289 12.280339 1.500000 350
352 3 -11.702166 363.638210 12.467420 1.800000 351
353 3 -12.386106 365.556604 15.728883 1.500000 352
354 3 -8.495928 365.598556 12.309987 1.200000 353
355 3 -9.363297 364.762242 15.452488 0.720000 354
356 3 -14.048941 366.382691 13.981829 1.500000 353
357 3 -12.020270 367.499388 10.852117 1.500000 356
358 3 -15.558912 369.199760 11.296178 1.500000 357
359 3 -10.919224 372.968575 10.308134 1.500000 358
360 3 -11.539318 370.101665 12.269741 1.800000 359
361 3 -9.476688 372.652163 13.064515 1.500000 360
362 3 -16.429098 372.122701 10.502563 1.200000 358
363 3 -17.864905 373.239259 12.101847 1.440000 362
364 3 -16.004042 375.628746 12.472786 1.500000 363
365 3 -17.745364 379.545350 11.384414 0.750000 364
366 3 -11.396696 348.493944 9.084302 3.600000 345
367 3 -16.691399 349.908028 13.325306 0.911000 366
368 3 -18.610414 347.399840 12.677238 1.200000 367
369 3 -15.504279 345.936601 13.327483 0.720000 368
370 3 -15.247433 354.784889 9.084994 3.600000 366
371 3 -21.599156 351.810898 12.730052 0.506000 370
372 3 -21.362568 352.973517 11.557355 0.720000 371
373 3 -22.885765 352.540184 12.261248 0.720000 372
374 3 -23.787554 348.212692 10.426043 0.672000 373
375 3 -17.578790 357.584813 10.914743 3.600000 370
376 3 -26.413428 361.915782 14.157041 3.000000 375
377 3 -30.119022 363.033680 9.033624 1.152000 376
378 3 -33.758557 362.900946 7.727524 1.125000 377
379 3 -24.849104 366.003260 11.799198 3.000000 376
380 3 -26.500277 367.356971 11.618333 2.520000 379
381 3 -28.125616 366.943394 7.269465 0.675000 380
382 3 -34.323989 369.088013 3.218712 0.720000 381
383 3 -28.351750 369.038726 13.505985 2.520000 380
384 3 -31.864243 369.038517 13.277411 1.536000 383
385 3 -33.535305 370.862392 14.707497 1.500000 384
386 3 -32.810431 374.816635 13.974218 1.500000 385
387 3 -34.995958 376.859488 11.513056 1.416000 386
388 3 -40.250984 376.509803 15.017154 0.720000 387
389 3 -43.452403 379.328056 12.745136 0.750000 388
390 3 -49.317515 381.036172 12.492646 0.750000 389
391 3 -58.889483 385.673723 10.291947 0.750000 390
392 3 -37.847945 378.521532 13.808539 1.500000 387
393 3 -38.113595 378.262828 12.818064 1.200000 392
394 3 -39.097694 382.308337 12.963412 1.200000 393
395 3 -42.609581 381.534205 10.266932 1.200000 394
396 3 -44.573324 384.920622 9.091168 1.500000 395
397 3 -46.256959 387.158712 7.677363 1.500000 396
398 3 -47.850898 387.460267 7.163635 1.800000 397
399 3 -48.878446 389.573589 6.418974 1.200000 398
400 3 -54.870708 388.255699 3.178244 1.200000 399
401 3 -30.526688 378.184629 12.017588 2.520000 383
402 3 -34.071101 388.240118 8.096433 2.520000 401
403 3 -35.216318 387.554113 4.235610 2.520000 402
404 3 -33.896829 387.366087 8.694701 1.382000 403
405 3 -30.005494 397.063178 10.774373 0.720000 404
406 3 -25.190394 392.645885 11.315399 1.125000 404
407 3 -34.858505 391.287557 2.943423 2.520000 403
408 3 -41.704712 392.084009 -0.857683 0.540000 407
409 3 -46.617158 397.587392 2.245987 0.720000 408
410 3 -51.092786 401.081695 3.655948 0.562000 409
411 3 -56.303733 396.137738 3.937143 0.750000 409
412 3 -58.947016 395.320232 8.332996 0.750000 411
413 3 -58.813154 396.282299 5.021112 0.750000 412
414 3 -39.470018 394.285037 -0.186623 2.520000 407
415 3 -39.732477 396.538464 -3.105730 2.100000 414
416 3 -38.941106 404.473574 -0.204319 0.900000 415
417 3 -40.787294 398.736815 -6.358402 2.100000 415
418 3 -49.507132 401.700691 -8.550194 0.600000 417
419 3 -55.456864 403.682990 -6.562733 0.720000 418
420 3 -57.725181 404.736535 -5.221378 0.720000 419
421 3 -70.507328 405.424645 -1.172955 0.720000 420
422 3 -58.687772 403.492508 -4.353677 0.750000 419
423 3 -62.031366 401.221590 -1.384344 0.600000 422
424 3 -67.910254 400.436817 2.369595 0.768000 423
425 3 -45.877405 403.006746 -6.349957 2.100000 417
426 3 -42.164451 402.003315 -8.750489 2.100000 425
427 3 -40.371066 406.822521 -7.927670 0.400000 426
428 3 -46.332993 406.230617 -10.573656 2.100000 426
429 3 -55.024421 408.142497 -7.413578 0.900000 428
430 3 -62.083945 409.567075 -4.192040 0.672000 429
431 3 -71.373987 410.242551 -1.578091 0.720000 430
432 3 -50.844796 414.260050 -7.567964 2.074000 428
433 3 -50.692956 416.591106 -10.054397 0.720000 432
434 3 -55.137170 414.433896 -13.238292 1.200000 433
435 3 -43.133773 416.033397 -8.916409 1.500000 432
436 3 -46.321653 419.953499 -6.769811 1.500000 435
437 3 -44.406692 411.994814 -5.858680 0.746000 435
438 3 -42.708313 415.654235 -6.187304 1.200000 437
439 3 -43.653680 414.631326 -4.494982 1.200000 438
440 3 -40.037027 414.407658 -4.776648 1.200000 439
441 3 5.546353 342.171699 12.970728 4.800000 337
442 3 14.221498 344.932335 14.246589 1.382000 441
443 3 7.319739 344.910541 13.103839 4.800000 441
444 3 3.556441 349.611603 16.719514 5.040000 443
445 3 10.923337 349.523046 19.160427 1.080000 444
446 3 15.626018 345.941609 18.524928 1.500000 445
447 3 18.604243 347.335953 15.709765 1.800000 446
448 3 7.379784 355.637041 15.149131 5.040000 444
449 3 14.178427 354.349151 16.960830 1.800000 448
450 3 17.623453 356.034211 15.910303 0.750000 449
451 3 18.978813 359.299263 16.354590 1.800000 449
452 3 21.774977 363.282252 15.496525 1.500000 451
453 3 26.439272 365.222960 13.104310 1.800000 452
454 3 23.422711 358.852894 13.831465 0.750000 451
455 3 25.096994 358.945746 13.532879 0.600000 454
456 3 26.834510 356.314155 16.796024 0.750000 455
457 3 6.671638 360.914957 15.374338 4.320000 448
458 3 2.360133 358.916734 15.372210 0.600000 457
459 3 1.997248 366.205063 18.098140 4.320000 457
460 3 -0.842449 369.775991 14.324015 0.750000 459
461 3 4.589171 367.455932 15.707770 4.320000 459
462 3 10.824634 370.055363 12.155223 1.500000 461
463 3 10.160718 371.505021 12.810186 1.500000 462
464 3 11.865719 374.294595 12.511635 1.500000 463
465 3 12.924195 374.320774 15.735322 1.200000 464
466 3 4.052513 374.547869 17.166554 3.960000 461
467 3 -0.860188 375.346588 13.607541 0.691000 466
468 3 -3.754591 377.666021 14.804329 0.750000 467
469 3 -7.081883 380.517548 11.544930 0.600000 468
470 3 -7.041669 380.340835 11.054997 0.720000 469
471 3 -10.577977 383.485783 11.564512 0.720000 470
472 3 -14.315875 383.166637 9.361887 0.768000 471
473 3 -16.997820 386.225692 6.596047 0.675000 472
474 3 -19.982106 385.151425 4.790004 0.750000 473
475 3 3.996483 381.200963 14.778248 3.960000 466
476 3 8.808330 388.160403 10.625898 1.344000 475
477 3 12.168354 390.306282 10.899785 1.210000 476
478 3 13.570737 391.785975 11.890113 1.440000 477
479 3 15.874948 396.001743 10.742762 1.728000 478
480 3 16.996939 396.069069 11.421110 1.680000 479
481 3 18.942406 396.397820 14.336842 1.500000 480
482 3 3.002697 382.861755 14.525691 3.960000 475
483 3 1.332493 383.179995 10.455257 2.400000 482
484 3 3.335725 389.205566 9.071507 1.800000 483
485 3 9.868785 396.684551 7.453669 2.100000 484
486 3 10.542766 398.842621 5.082454 1.800000 485
487 3 9.513457 405.305891 2.384623 0.672000 486
488 3 6.533397 405.004329 0.454157 0.600000 487
489 3 13.638735 405.255398 4.040209 1.800000 486
490 3 15.409414 405.702582 4.564029 2.100000 489
491 3 19.218835 407.128305 4.190025 2.100000 490
492 3 16.891180 407.824884 4.087134 1.800000 491
493 3 18.226433 408.155001 4.319722 1.800000 492
494 3 21.346407 409.850615 4.855590 1.800000 493
495 3 18.407236 414.539337 0.886247 0.750000 494
496 3 17.830339 418.412537 -2.328201 0.720000 495
497 3 25.585298 412.349671 3.129351 1.200000 494
498 3 27.897124 414.182910 1.600168 0.750000 497
499 3 -1.392253 387.193069 9.800155 2.400000 483
500 3 -4.700188 397.700596 5.152368 2.160000 499
501 3 0.707519 401.669855 4.941755 0.720000 500
502 3 -4.786028 404.793173 1.017935 2.100000 500
503 3 -5.080735 409.054589 0.084749 2.100000 502
504 3 -2.094953 411.824039 -2.419564 1.800000 503
505 3 0.722021 410.913071 -2.094963 1.800000 504
506 3 3.987069 418.033500 -4.241862 1.500000 505
507 3 -8.238615 412.350580 -4.966054 1.500000 503
508 3 -12.668906 410.119155 -6.457990 0.600000 507
509 3 -9.496480 412.273568 -6.862255 1.500000 507
510 3 -13.185821 414.546368 -7.130749 0.750000 509
511 3 -10.078482 415.422519 -8.778511 0.768000 509
512 3 -8.398678 417.643170 -8.374913 1.125000 511
513 3 -7.294857 417.288573 -6.741498 0.750000 512
514 3 -5.263651 390.757535 8.207401 1.800000 499
515 3 -13.645140 391.650907 11.980807 0.600000 514
516 3 -7.024241 391.681516 6.874621 1.800000 514
517 3 -11.500181 395.448346 6.792570 2.100000 516
518 3 -12.953670 398.954464 2.744974 1.800000 517
519 3 -11.745928 403.042208 2.138701 0.720000 518
520 3 -15.741622 399.868817 1.583226 1.800000 518
521 3 -21.325761 395.276320 5.252397 0.450000 520
522 3 -17.926405 399.719478 2.866036 1.800000 520
523 3 -26.832864 402.223375 4.843006 0.750000 522
524 3 -20.346622 402.681387 -1.911895 1.800000 522
525 3 -17.771610 406.780476 2.310597 0.400000 524
526 3 -20.030828 402.340197 0.427168 1.800000 524
527 3 -22.163811 405.159316 -1.705779 0.750000 526
528 3 -27.590295 403.565094 -1.338429 0.300000 527
529 3 -30.104932 406.579919 0.126957 0.750000 527
530 3 -33.246224 410.567991 1.203659 0.750000 529
531 3 -34.329220 410.760735 -0.654673 0.750000 530
532 3 -33.980563 410.045518 1.879678 1.200000 531
533 3 -35.257586 412.413893 -0.231419 1.200000 532
534 3 -38.802989 413.319814 -0.551763 0.720000 533
535 3 -40.148561 414.672132 -0.753001 0.900000 534
536 3 -22.907366 408.384206 -1.119941 1.500000 526
537 3 -20.367793 407.747368 -4.410383 1.500000 536
538 3 -26.000116 409.597792 -1.907908 0.672000 537
539 3 -30.793268 413.663295 -5.166796 0.720000 538
540 3 -31.601064 416.512857 -4.298781 0.720000 539
541 3 -22.278124 410.652959 -2.027899 1.500000 537
542 3 -25.737955 415.534481 -4.293360 1.500000 541
543 3 -25.871200 418.573468 -7.567786 1.500000 542
544 3 -24.633153 420.022584 -11.928810 1.382000 543
545 3 -18.773816 420.714959 -13.795285 1.200000 544
546 3 -18.163577 418.817662 -12.501923 1.200000 545
547 3 -13.143299 420.264561 -13.407284 1.500000 546
548 3 -12.234179 419.140649 -13.165888 1.500000 547
549 3 -21.200000 420.039206 -17.677642 1.500000 545
550 3 -21.170819 421.199350 -17.495229 1.125000 549
551 3 -22.796291 423.440414 -18.077707 0.720000 550
552 3 -25.412487 421.463078 -19.278175 0.691000 551
553 3 43.431607 190.796698 -12.077748 10.451000 104
554 3 58.449878 181.298828 -12.652183 1.296000 553
555 3 61.689835 182.784667 -9.473557 1.500000 554
556 3 56.509543 182.181697 -9.219803 1.500000 554
557 3 61.522120 175.103207 -7.782167 1.500000 556
558 3 65.255900 174.640664 -6.817497 1.800000 557
559 3 66.060396 172.537756 -6.782376 1.500000 558
560 3 71.798788 174.731457 -6.109990 1.680000 559
561 3 74.006206 173.523199 -5.580916 1.440000 560
562 3 66.875737 169.768560 -5.468304 1.500000 559
563 3 71.134708 168.475198 -4.268331 1.500000 562
564 3 72.809299 166.037314 -0.361575 1.382000 563
565 3 76.128572 163.137967 -0.915212 1.382000 564
566 3 79.375949 165.244643 -2.386547 1.200000 565
567 3 79.670373 169.865834 -8.257974 0.300000 566
568 3 83.761153 164.985185 -7.458626 1.500000 566
569 3 85.387630 168.029968 -7.956124 1.500000 568
570 3 86.793070 165.981003 -6.810407 1.500000 569
571 3 91.640421 165.551532 -5.911593 1.500000 570
572 3 84.747432 156.460305 -1.024185 1.440000 565
573 3 82.073358 153.302992 -5.533611 0.750000 572
574 3 79.335721 151.017547 -7.097809 0.750000 573
575 3 77.242755 152.740295 -7.593701 0.768000 573
576 3 88.467963 152.875049 -5.168756 1.215000 572
577 3 90.234044 151.347953 -3.010976 1.200000 576
578 3 94.239376 150.600066 -3.125269 1.500000 577
579 3 95.350461 151.589680 -2.902218 1.500000 578
580 3 95.147664 149.089592 -0.249552 1.800000 579
581 3 89.886633 147.746515 -3.584844 1.012000 580
582 3 95.570454 141.155006 -0.934574 1.728000 580
583 3 53.195356 201.636937 -8.164769 10.451000 553
584 3 69.359993 198.123726 -9.182112 1.500000 583
585 3 69.160275 188.739725 -7.569531 0.750000 584
586 3 72.131903 197.636840 -11.174796 1.500000 584
587 3 78.032479 204.047713 -12.547131 0.720000 586
588 3 71.199646 198.299452 -11.462566 1.500000 586
589 3 81.317806 192.748648 -11.976160 1.680000 588
590 3 78.542632 191.385556 -6.968334 1.800000 589
591 3 82.295235 189.916167 -11.350156 1.597000 590
592 3 76.983059 187.046869 -9.509528 0.750000 591
593 3 85.990638 192.704368 -7.956523 1.800000 590
594 3 84.808834 201.869863 -8.065831 0.562000 593
595 3 89.768650 190.893854 -5.545771 1.800000 593
596 3 93.229397 192.516491 -8.920864 2.100000 595
597 3 90.030224 189.299953 -8.117147 1.382000 596
598 3 85.479466 185.408910 -7.878996 1.344000 597
599 3 89.938472 185.809634 -5.379034 0.750000 597
600 3 89.084993 184.755910 -6.616491 1.500000 599
601 3 88.299876 181.600198 -5.975345 1.200000 600
602 3 88.141210 180.254983 -6.176534 1.200000 601
603 3 93.450763 188.942420 -5.724762 2.100000 596
604 3 95.858511 191.451187 -6.757878 1.800000 603
605 3 96.132981 182.255471 -7.437766 1.200000 604
606 3 96.343310 181.926579 -5.571128 1.200000 605
607 3 96.018156 180.639258 -6.775077 1.500000 606
608 3 95.702895 178.232439 -5.104076 1.500000 607
609 3 95.779135 174.024821 -6.032561 1.200000 608
610 3 96.080356 175.501455 -7.638475 1.500000 609
611 3 97.531363 190.199616 -2.620404 2.100000 604
612 3 96.625568 196.335214 -4.226799 0.675000 611
613 3 100.276525 189.900878 -1.284147 1.800000 611
614 3 102.713765 188.743520 1.625830 2.400000 613
615 3 109.449473 180.177954 -1.220247 1.500000 614
616 3 108.279733 177.974446 1.238767 1.500000 615
617 3 110.887223 173.420223 0.202226 1.800000 616
618 3 111.010223 175.020027 0.401061 1.200000 617
619 3 113.915364 171.182795 2.979659 1.500000 618
620 3 120.117049 168.907194 2.499858 1.800000 619
621 3 123.291585 167.249780 3.280943 1.500000 620
622 3 126.875739 167.029296 5.953052 1.500000 621
623 3 130.178221 164.433359 6.599697 1.500000 622
624 3 133.826051 163.615579 8.232935 1.800000 623
625 3 135.981781 155.941623 11.946840 1.500000 624
626 3 111.029370 168.786232 -3.671281 1.500000 617
627 3 103.912761 168.066409 -3.191686 1.500000 626
628 3 102.270476 163.726556 -4.862995 1.800000 627
629 3 101.395906 162.051889 -6.099672 1.500000 628
630 3 103.320007 158.716691 -2.899840 2.100000 629
631 3 106.050330 153.404531 -2.124026 1.800000 630
632 3 107.352922 153.518755 -1.526109 1.500000 631
633 3 109.545425 149.879609 -0.939321 1.500000 632
634 3 108.157115 145.140501 0.098842 1.080000 633
635 3 110.602475 149.438926 -0.694792 1.500000 633
636 3 111.612507 147.141149 0.796119 1.500000 635
637 3 112.247690 191.838588 0.271384 1.800000 614
638 3 113.173562 190.955430 3.800689 1.800000 637
639 3 116.522288 190.331130 5.260105 2.400000 638
640 3 116.240680 188.983402 -0.419805 1.500000 639
641 3 120.174190 187.702500 3.625840 0.720000 640
642 3 123.893905 183.755013 4.240456 0.750000 641
643 3 129.393887 181.100025 8.538772 0.600000 642
644 3 133.429685 181.541749 10.637554 0.720000 643
645 3 137.400879 179.070924 9.402626 0.720000 644
646 3 116.463829 192.885501 4.260128 1.500000 640
647 3 120.236697 191.474253 1.788227 1.800000 646
648 3 120.213995 198.702859 -0.661558 0.675000 647
649 3 117.977986 200.301292 -0.647654 0.600000 648
650 3 117.675470 202.796465 -0.948432 0.750000 649
651 3 113.630833 205.569080 -4.895682 0.750000 650
652 3 118.104976 193.295353 3.486285 1.800000 647
653 3 120.398518 193.300887 6.018659 1.500000 652
654 3 124.070221 193.417323 5.930696 2.100000 653
655 3 128.340316 195.209726 4.295753 1.500000 654
656 3 128.874591 195.021079 6.746250 1.500000 655
657 3 133.827166 196.137228 9.669908 1.500000 656
658 3 135.630674 194.038043 9.078815 1.200000 657
659 3 137.039386 193.433143 9.009533 1.500000 658
660 3 142.899749 194.541557 13.298111 1.800000 659
661 3 145.044471 195.343083 12.131945 1.200000 660
662 3 144.966893 193.425135 14.019802 1.500000 661
663 3 62.971457 217.302933 -12.108449 8.640000 583
664 3 53.194317 221.211462 -12.073941 1.200000 663
665 3 50.205626 226.298235 -13.249398 0.750000 664
666 3 47.140325 228.132329 -15.210267 0.720000 665
667 3 45.075545 230.478974 -16.722725 0.750000 666
668 3 63.702699 219.011660 -6.443943 8.640000 663
669 3 65.201888 219.435609 -11.173499 8.640000 668
670 3 76.600786 213.887393 -12.319689 0.750000 669
671 3 78.326807 212.259609 -12.116023 1.125000 670
672 3 67.135605 228.075536 -11.236019 8.640000 669
673 3 68.547593 231.836831 -11.957194 9.504000 672
674 3 81.682468 227.522013 -10.470088 1.440000 673
675 3 89.783684 218.718092 -9.725621 1.500000 674
676 3 90.746453 214.722587 -10.042567 1.500000 675
677 3 95.274457 211.822047 -6.975010 1.500000 676
678 3 94.728992 211.190406 -6.904882 1.500000 677
679 3 97.194401 207.399964 -7.057334 1.500000 678
680 3 99.129201 207.305559 -4.263902 1.500000 679
681 3 92.021758 221.574350 -8.976115 1.440000 675
682 3 98.751618 219.570801 -7.307683 0.750000 681
683 3 104.974767 218.314453 -6.303089 0.750000 682
684 3 108.095570 218.617742 -5.067920 1.080000 683
685 3 109.176855 217.684714 -3.187749 0.675000 684
686 3 112.434252 217.260863 -4.340024 0.750000 685
687 3 114.402920 216.659785 -2.766635 0.691000 686
688 3 68.111397 239.798754 -8.811242 9.504000 673
689 3 81.913713 237.678468 -10.560729 2.400000 688
690 3 87.050447 239.383446 -13.646795 3.000000 689
691 3 88.458178 232.473961 -7.461347 1.215000 690
692 3 89.801664 231.691484 -7.570361 1.500000 691
693 3 90.757382 231.232936 -6.523511 1.500000 692
694 3 90.836410 239.547004 -8.418506 3.000000 690
695 3 90.000085 239.547277 -8.602908 2.700000 694
696 3 96.337676 236.254615 -6.892170 0.750000 695
697 3 96.695082 234.306595 -9.039244 1.500000 696
698 3 98.598755 230.714318 -5.406287 0.750000 697
699 3 98.027909 231.152988 -5.394999 1.440000 697
700 3 97.652217 228.889982 -7.663145 1.440000 699
701 3 99.039615 228.209890 -6.957312 1.440000 700
702 3 94.385903 242.037409 -6.081622 2.400000 695
703 3 95.426270 243.011739 -7.360841 2.400000 702
704 3 96.544536 246.885624 -6.541743 3.000000 703
705 3 98.592686 249.986980 -11.638658 0.750000 704
706 3 105.863189 245.389492 -9.911257 2.400000 704
707 3 109.547360 242.783179 -11.007691 1.500000 706
708 3 111.265973 237.808571 -10.767854 1.500000 707
709 3 111.096526 234.806870 -10.184567 1.200000 708
710 3 112.282652 233.317872 -9.792688 1.382000 709
711 3 111.861857 249.089377 -10.433296 2.100000 706
712 3 115.159473 257.003980 -8.960708 1.500000 711
713 3 117.182694 256.965106 -5.687142 1.800000 712
714 3 115.437619 259.128065 -5.814264 1.800000 713
715 3 119.275880 259.532073 -4.996320 1.500000 714
716 3 122.170509 260.409179 -2.492551 1.800000 715
717 3 126.043049 262.997837 -3.280743 1.728000 716
718 3 117.851576 249.255474 -7.834612 1.800000 711
719 3 119.832758 246.917750 -3.303853 2.400000 718
720 3 125.052252 243.483514 -6.159479 2.100000 719
721 3 122.783661 239.573663 -4.310574 1.800000 720
722 3 125.269791 239.283385 -2.579921 1.500000 721
723 3 126.537430 236.373201 -2.872936 1.500000 722
724 3 126.635129 236.065978 -2.588034 1.500000 723
725 3 121.890583 232.500917 -5.869116 0.750000 724
726 3 127.866106 233.904474 -1.091515 1.500000 724
727 3 126.866915 231.025929 -1.846508 1.500000 726
728 3 127.498743 230.142256 -1.498254 1.125000 727
729 3 130.201359 226.835651 -2.495729 1.680000 728
730 3 131.290600 225.088245 -1.347466 1.500000 729
731 3 132.887306 223.296319 1.007767 1.440000 730
732 3 140.099342 218.617933 2.921005 1.500000 731
733 3 124.357425 245.908150 -1.392131 2.400000 719
734 3 129.627226 246.417807 1.286470 1.800000 733
735 3 135.415234 245.868146 5.918779 2.100000 734
736 3 142.515316 244.294909 7.054388 2.100000 735
737 3 143.464399 238.683291 6.048329 1.440000 736
738 3 147.285978 238.476638 6.983884 1.728000 737
739 3 145.972410 237.523213 7.561101 1.728000 738
740 3 146.735485 231.365111 8.493011 1.500000 739
741 3 148.120231 233.439436 8.074682 1.500000 740
742 3 149.628154 228.605243 9.085252 1.920000 741
743 3 150.274949 227.771180 8.088922 1.500000 742
744 3 151.163911 225.712232 6.946572 1.728000 743
745 3 154.819645 220.832883 11.760964 1.200000 744
746 3 146.926763 247.547819 7.851926 2.160000 736
747 3 149.400147 249.276739 10.411349 1.800000 746
748 3 152.053176 249.905284 12.416450 1.728000 747
749 3 152.368651 248.538012 13.489440 1.152000 748
750 3 156.595113 245.697422 14.911971 1.200000 749
751 3 157.702223 244.202905 16.149013 0.691000 750
752 3 159.226642 243.740971 17.598026 1.125000 751
753 3 159.700217 240.205718 14.943703 1.500000 752
754 3 159.914132 237.988713 17.129963 1.500000 753
755 3 163.019180 238.171814 18.281871 1.344000 754
756 3 159.741326 236.182558 20.233224 1.200000 755
757 3 162.776717 236.382879 19.671334 1.500000 756
758 3 161.301070 234.271896 19.123629 1.500000 757
759 3 163.975436 231.439660 19.520696 1.500000 758
760 3 164.829475 232.690141 20.247642 1.200000 759
761 3 164.142626 233.037992 18.621332 1.800000 760
762 3 153.436989 248.556422 10.257899 1.728000 748
763 3 159.963900 249.009802 16.105725 1.440000 762
764 3 161.599922 250.048883 16.305379 1.200000 763
765 3 165.171881 253.028260 18.166996 1.440000 764
766 3 166.549696 253.758602 17.412979 1.680000 765
767 3 169.028988 255.257433 19.019581 1.920000 766
768 3 158.072241 256.110665 14.176149 2.074000 762
769 3 160.673078 260.206318 15.347743 1.500000 768
770 3 162.735105 262.758963 13.178101 1.800000 769
771 3 162.348960 265.455048 15.747068 1.800000 770
772 3 164.255976 264.904805 15.376120 1.500000 771
773 3 167.452271 268.446374 15.769015 1.500000 772
774 3 170.040905 270.019828 17.468249 1.680000 773
775 3 173.387276 268.447807 17.860526 1.500000 774
776 3 175.189056 265.415933 18.042102 1.680000 775
777 3 177.731113 263.480263 21.587214 1.440000 776
778 3 180.674451 263.111139 22.212385 2.100000 777
779 3 182.482965 261.068256 21.701918 1.500000 778
780 3 183.800505 258.614221 24.374936 1.500000 779
781 3 186.793412 257.611301 28.145478 1.536000 780
782 3 187.145770 259.710465 28.819071 1.536000 781
783 3 184.916280 265.801391 29.454738 0.675000 781
784 3 184.057985 267.504358 32.977342 0.750000 783
785 3 186.614503 267.220228 35.840754 0.750000 784
786 3 185.901014 269.556283 38.613669 0.750000 785
787 3 187.683773 273.314913 42.671675 0.750000 786
788 3 187.318293 272.768515 40.437613 0.720000 787
789 3 192.602495 272.550368 41.050908 0.750000 788
790 3 69.977396 244.391359 -13.352178 7.200000 688
791 3 60.715265 242.434311 -14.582039 0.900000 790
792 3 58.792460 247.514759 -15.921964 1.200000 791
793 3 55.107437 248.097706 -17.104062 1.500000 792
794 3 55.017743 247.150191 -16.703346 1.200000 793
795 3 50.837799 249.497285 -16.889720 1.500000 794
796 3 72.614718 250.686500 -14.814825 7.200000 790
797 3 59.997387 254.319775 -17.130576 0.750000 796
798 3 72.397838 250.925277 -13.162776 7.200000 796
799 3 74.244058 257.669939 -12.936516 8.640000 798
800 3 88.046982 253.904038 -15.058129 1.800000 799
801 3 77.815558 258.214425 -15.941751 8.640000 799
802 3 82.949688 269.115542 -18.819872 4.200000 801
803 3 86.183177 274.003484 -15.353450 1.800000 802
804 3 86.552572 277.681346 -12.559101 1.800000 803
805 3 89.760238 283.318092 -9.357581 1.800000 804
806 3 88.895516 284.486826 -10.345270 2.100000 805
807 3 92.366358 283.719600 -7.846890 0.900000 806
808 3 91.872324 285.770503 -8.339704 2.400000 807
809 3 95.415935 289.712940 -7.384022 2.100000 808
810 3 94.640054 290.970104 -7.541587 1.800000 809
811 3 95.735565 294.201011 -9.140467 2.100000 810
812 3 97.414669 295.124932 -7.049561 2.400000 811
813 3 101.156542 298.353289 -8.160208 1.500000 812
814 3 96.450205 301.719289 -7.837117 0.768000 813
815 3 94.671423 302.813924 -7.665972 1.200000 814
816 3 95.540473 304.250725 -6.145224 0.768000 815
817 3 94.459296 304.997904 -8.640197 0.750000 816
818 3 102.277170 300.789982 -7.677195 1.500000 813
819 3 102.387403 301.246041 -7.919667 1.800000 818
820 3 104.269447 302.977181 -8.132746 1.500000 819
821 3 105.254104 306.685837 -7.419295 1.800000 820
822 3 106.768774 308.112644 -6.831733 1.500000 821
823 3 106.171137 308.254179 -7.920938 1.800000 822
824 3 105.154264 313.444531 -7.907223 1.680000 823
825 3 104.208429 315.825913 -7.525008 1.728000 824
826 3 105.432801 319.580926 -9.076726 0.750000 825
827 3 104.959106 318.576517 -9.064592 1.800000 826
828 3 102.692861 319.003925 -9.852986 0.691000 827
829 3 108.935178 309.242604 -5.281321 1.800000 823
830 3 109.868823 311.774087 -5.352407 1.500000 829
831 3 113.409728 307.412967 -4.854734 1.500000 830
832 3 115.414656 305.922982 -2.871641 1.500000 831
833 3 118.533508 303.384655 -2.215191 1.382000 832
834 3 112.750286 313.293154 -6.059306 1.500000 830
835 3 114.758116 314.542294 -5.970730 1.440000 834
836 3 117.326797 314.039297 -3.441479 0.750000 835
837 3 118.197656 314.421081 -5.902550 0.900000 836
838 3 119.401025 311.122999 -3.097180 0.720000 837
839 3 120.055105 310.465275 -2.277638 0.750000 838
840 3 121.994688 309.790066 -0.747069 0.672000 839
841 3 122.895157 308.335951 0.083514 0.750000 840
842 3 122.659590 305.567972 -1.557635 0.600000 841
843 3 90.647069 269.239891 -13.539719 3.240000 802
844 3 96.530761 270.129960 -15.959124 3.456000 843
845 3 96.846479 260.874800 -15.465233 0.600000 844
846 3 99.598432 271.519476 -19.161080 3.456000 844
847 3 107.217345 264.303156 -13.698255 0.768000 846
848 3 102.393369 273.145550 -14.823359 3.456000 846
849 3 105.456004 277.045482 -14.405940 3.900000 848
850 3 113.926659 270.869424 -8.294651 1.200000 849
851 3 106.344094 278.396673 -10.728803 3.900000 849
852 3 114.183366 281.788786 -9.607272 3.629000 851
853 3 122.481707 289.104922 -6.331154 3.888000 852
854 3 129.607179 293.688910 -2.802145 3.456000 853
855 3 132.354492 293.975971 2.552772 3.300000 854
856 3 134.526899 302.635266 4.419435 1.500000 855
857 3 134.272603 304.051381 6.244950 1.500000 856
858 3 132.828254 307.013814 5.259917 1.500000 857
859 3 134.589239 308.577539 6.286781 1.500000 858
860 3 135.289205 311.551196 4.129501 1.500000 859
861 3 133.361236 310.772401 5.954957 1.500000 860
862 3 135.034246 312.195649 5.954693 1.800000 861
863 3 133.528613 316.308691 3.841535 0.750000 862
864 3 131.011738 316.448647 3.372831 1.200000 863
865 3 129.242509 319.175032 1.057799 0.750000 864
866 3 135.549381 315.883057 9.090578 1.500000 862
867 3 139.315432 318.628039 7.819346 1.500000 866
868 3 137.740261 318.890814 7.610821 0.750000 867
869 3 137.649567 319.785635 5.356172 1.200000 868
870 3 135.646655 321.956171 5.587331 0.750000 869
871 3 133.394829 322.482879 4.963908 0.750000 870
872 3 130.757685 323.580783 3.963233 1.080000 871
873 3 137.119747 295.041803 3.982859 3.300000 855
874 3 138.424595 298.943850 6.120273 2.700000 873
875 3 143.477819 293.470381 7.064183 1.536000 874
876 3 145.989062 291.852329 7.886444 1.500000 875
877 3 144.116622 292.883221 9.664174 1.200000 876
878 3 146.362360 288.180314 8.884981 1.500000 877
879 3 145.876658 288.013328 11.204478 1.500000 878
880 3 147.051213 287.381600 9.603598 1.500000 879
881 3 149.572330 281.838291 12.142517 1.200000 880
882 3 151.678856 284.258334 13.357007 1.440000 881
883 3 153.900215 283.246928 12.731911 1.440000 882
884 3 143.543932 301.998911 9.345358 2.100000 874
885 3 147.660633 305.685256 10.146845 2.880000 884
886 3 152.296461 301.836302 12.721058 1.500000 885
887 3 157.710294 299.329031 15.977386 1.500000 886
888 3 158.358905 299.099604 17.577256 1.800000 887
889 3 161.106661 298.285009 18.993536 1.680000 888
890 3 164.440066 289.320453 21.144755 1.215000 889
891 3 163.530956 286.667198 24.541199 1.500000 890
892 3 166.820435 284.649081 24.043835 1.800000 891
893 3 165.955111 282.626299 25.907303 1.500000 892
894 3 164.207452 300.140684 21.438882 1.500000 889
895 3 167.234658 302.053387 22.290994 1.500000 894
896 3 168.418659 300.021717 21.371324 1.500000 895
897 3 169.399983 301.153325 22.968287 1.800000 896
898 3 171.659666 299.056153 26.570376 1.500000 897
899 3 175.797342 298.399133 27.376587 1.843000 898
900 3 178.842462 296.319212 25.128954 1.500000 899
901 3 178.611688 295.403375 26.107360 1.012000 900
902 3 177.475709 290.541264 29.652679 1.200000 901
903 3 177.907742 287.314109 31.609464 0.900000 902
904 3 149.922501 307.759444 12.005191 2.100000 885
905 3 149.157342 306.323766 7.657797 3.000000 904
906 3 149.278507 310.515373 6.878393 1.200000 905
907 3 149.667652 313.585252 6.417738 1.500000 906
908 3 151.740597 315.130953 6.643693 1.500000 907
909 3 151.385637 316.572943 3.851554 1.800000 908
910 3 146.718198 319.938346 6.394559 1.200000 909
911 3 144.519170 321.855346 8.531555 1.200000 910
912 3 145.025005 321.524557 10.997557 1.500000 911
913 3 142.875770 323.060495 7.164328 1.200000 912
914 3 152.606117 317.322423 6.723148 1.800000 909
915 3 154.436549 319.880381 6.761216 1.800000 914
916 3 155.422403 319.037569 7.607941 1.800000 915
917 3 154.907800 322.876317 9.414985 2.100000 916
918 3 155.149222 325.904920 6.054279 2.100000 917
919 3 154.522470 328.607870 7.995930 1.500000 918
920 3 152.905998 327.944980 6.181224 0.750000 919
921 3 150.128242 329.570540 5.643928 0.750000 920
922 3 150.140508 327.242531 6.234030 0.750000 920
923 3 158.231759 328.611186 7.613759 1.500000 919
924 3 158.189712 331.135716 6.962901 1.500000 923
925 3 157.209467 333.203558 7.234934 1.500000 924
926 3 157.995385 334.712558 6.852502 1.500000 925
927 3 154.045313 310.516197 10.948006 2.100000 904
928 3 155.614022 311.457934 13.778017 1.800000 927
929 3 158.237370 311.945909 15.527824 2.400000 928
930 3 162.131787 310.541520 14.860101 1.200000 929
931 3 160.536570 309.965493 17.417636 1.200000 930
932 3 168.312607 311.316496 18.504707 1.500000 931
933 3 169.958716 310.703771 19.036685 1.800000 932
934 3 172.643364 312.237442 21.016891 1.500000 933
935 3 177.702454 313.635352 21.648130 1.500000 934
936 3 181.301047 311.432591 22.849030 1.659000 935
937 3 182.860371 313.683659 25.227705 1.440000 936
938 3 163.460164 316.837899 16.368300 1.800000 930
939 3 164.827629 317.291675 12.420634 1.800000 938
940 3 166.757483 325.823210 17.409920 1.800000 939
941 3 166.986369 327.701529 12.869817 1.800000 940
942 3 169.345590 334.139488 9.378536 1.728000 941
943 3 168.472766 335.819299 9.032749 1.440000 942
944 3 171.405077 330.263521 13.058055 1.500000 941
945 3 174.425304 331.898573 11.278691 1.500000 944
946 3 172.857768 333.331367 11.032354 1.200000 945
947 3 176.042529 335.452854 10.621523 1.440000 946
948 3 178.484796 339.929588 10.344833 1.843000 947
949 3 179.223167 340.209417 9.932441 1.500000 948
950 3 182.876336 342.226775 10.538023 1.920000 949
951 3 180.538048 345.027036 9.848778 0.750000 950
952 3 181.511049 340.219430 10.179244 1.440000 950
953 3 185.341683 336.243135 13.409095 1.008000 952
954 3 170.313166 319.294503 14.650309 2.400000 939
955 3 172.738765 317.914201 15.669636 1.500000 954
956 3 173.502817 321.428778 14.661723 1.500000 955
957 3 176.631622 319.712088 15.976723 1.500000 956
958 3 178.763312 320.667821 17.400152 1.500000 957
959 3 181.785225 321.890779 18.905992 1.215000 958
960 3 184.091822 322.249433 21.704315 1.215000 959
961 3 186.728952 324.552021 20.708360 1.500000 960
962 3 187.473297 323.658014 22.611695 1.500000 961
963 3 181.192293 327.246759 20.329229 1.500000 959
964 3 181.397743 326.840708 17.569360 1.500000 963
965 3 182.175275 328.906145 20.228633 1.800000 964
966 3 184.062047 329.335774 20.242719 1.200000 965
967 3 185.692305 329.268151 18.346586 1.440000 966
968 3 76.451848 262.079516 -21.497559 6.840000 801
969 3 68.902637 262.901536 -17.902728 1.012000 968
970 3 60.513087 264.023864 -22.092868 1.500000 969
971 3 55.684147 262.666548 -22.587765 1.500000 970
972 3 56.755533 259.873480 -22.865368 1.800000 971
973 3 54.219822 260.827872 -24.528246 1.800000 972
974 3 75.420604 267.965614 -21.220673 6.840000 968
975 3 74.996144 269.647049 -20.674935 6.480000 974
976 3 63.004036 276.030707 -18.459979 1.690000 975
977 3 56.723016 275.448146 -20.165903 1.500000 976
978 3 51.990292 273.739408 -24.119234 1.800000 977
979 3 53.455227 271.477769 -23.146835 1.500000 978
980 3 48.088868 273.376161 -26.028266 1.500000 979
981 3 47.865275 273.099993 -25.927191 1.500000 980
982 3 55.128774 278.173342 -22.625206 1.800000 977
983 3 56.053681 280.912838 -24.673211 1.680000 982
984 3 49.239193 282.393950 -22.059378 1.500000 983
985 3 49.883243 286.527219 -22.360121 1.500000 984
986 3 50.515254 286.658827 -25.429949 1.680000 985
987 3 50.045669 288.793093 -22.198740 1.500000 986
988 3 46.243709 289.901557 -24.793322 0.675000 987
989 3 46.075604 290.405945 -24.670847 0.720000 988
990 3 72.612098 278.111399 -22.698059 6.480000 975
991 3 74.184257 288.616225 -24.894090 6.840000 990
992 3 63.700934 293.882496 -20.871731 1.200000 991
993 3 61.483309 293.885988 -22.138648 1.500000 992
994 3 60.688711 295.564588 -21.638475 1.200000 993
995 3 59.981768 296.168327 -22.722562 1.080000 994
996 3 57.702485 295.922223 -23.835075 1.500000 995
997 3 56.137417 296.021021 -25.116865 0.720000 996
998 3 54.242837 298.913049 -23.680536 0.750000 997
999 3 52.325958 299.221569 -28.223704 0.750000 998
1000 3 72.879687 290.214143 -21.239954 6.840000 991
1001 3 73.687248 300.429146 -16.710617 5.875000 1000
1002 3 76.671280 307.262111 -16.025519 6.450000 1001
1003 3 79.428476 327.369846 -13.738249 4.355000 1002
1004 3 70.005304 340.808244 -13.063710 3.600000 1003
1005 3 76.582654 346.158612 -10.835249 0.768000 1004
1006 3 67.758541 341.009913 -11.369573 3.600000 1004
1007 3 67.977396 347.612091 -9.758090 3.456000 1006
1008 3 61.664207 350.525492 -7.340315 1.012000 1007
1009 3 59.509204 353.453427 -5.150204 1.440000 1008
1010 3 56.158531 352.267397 -2.140619 0.900000 1009
1011 3 50.958682 356.834850 0.599803 0.750000 1010
1012 3 48.652381 360.144974 2.978811 1.440000 1011
1013 3 46.546721 366.498753 4.003445 1.536000 1012
1014 3 65.182737 353.530765 -6.636262 3.456000 1007
1015 3 68.974457 356.531657 -7.364555 0.600000 1014
1016 3 61.103980 362.479247 -5.592619 2.700000 1014
1017 3 56.465977 371.169779 -4.846173 3.226000 1016
1018 3 53.140551 375.944781 -1.768844 2.400000 1017
1019 3 43.998317 384.102905 -0.413926 1.536000 1018
1020 3 43.714819 389.957689 1.210669 1.800000 1019
1021 3 43.254182 392.584894 3.248785 1.500000 1020
1022 3 41.755350 396.104325 6.813401 1.920000 1021
1023 3 44.495517 400.541892 10.100904 1.920000 1022
1024 3 54.367905 377.850342 0.501682 1.500000 1018
1025 3 56.864878 384.797437 3.945136 1.800000 1024
1026 3 57.504281 387.532429 6.044173 2.400000 1025
1027 3 59.764798 389.641515 9.672073 2.100000 1026
1028 3 60.923391 396.389445 9.329273 1.440000 1027
1029 3 61.819428 398.519977 8.227645 1.800000 1028
1030 3 61.132772 401.071677 8.487951 1.500000 1029
1031 3 62.569617 399.634701 9.679265 1.200000 1030
1032 3 63.024598 407.101789 7.518874 1.500000 1031
1033 3 61.929974 391.530564 11.143549 1.690000 1027
1034 3 62.690283 389.965395 10.038745 1.200000 1033
1035 3 66.745190 392.207525 12.211819 1.680000 1034
1036 3 69.099882 395.297409 12.876469 1.106000 1035
1037 3 69.303969 394.247293 10.142391 1.382000 1036
1038 3 68.674475 396.038387 12.183230 1.458000 1037
1039 3 69.981823 398.413684 14.514080 1.200000 1038
1040 3 86.755801 321.218984 -14.228724 6.048000 1002
1041 3 88.307797 326.045343 -10.576322 5.100000 1040
1042 3 93.394415 340.547799 -11.800227 2.700000 1041
1043 3 92.739589 347.499257 -17.695774 1.800000 1042
1044 3 92.604441 354.309982 -15.195036 2.100000 1043
1045 3 90.626772 358.690525 -17.753958 1.500000 1044
1046 3 92.080895 362.053805 -19.379641 1.680000 1045
1047 3 88.141151 366.654288 -22.129771 1.800000 1046
1048 3 95.706008 341.912575 -11.327066 3.000000 1042
1049 3 97.393695 343.099305 -12.703566 2.400000 1048
1050 3 101.071113 346.233054 -10.389921 2.640000 1049
1051 3 101.760324 348.679546 -11.029256 2.400000 1050
1052 3 103.995358 355.378688 -11.163356 2.640000 1051
1053 3 105.864419 356.601324 -10.785307 1.800000 1052
1054 3 104.224970 358.128838 -10.223248 2.100000 1053
1055 3 105.802671 360.798141 -12.281176 2.640000 1054
1056 3 105.511335 361.663420 -11.108139 2.400000 1055
1057 3 107.969700 364.356969 -11.826989 2.100000 1056
1058 3 108.515695 362.794639 -14.075485 2.400000 1057
1059 3 111.354482 362.450450 -12.251310 1.500000 1058
1060 3 113.483595 363.758443 -12.711084 1.728000 1059
1061 3 117.137610 364.201806 -11.226455 1.500000 1060
1062 3 115.517417 364.999031 -10.197299 1.800000 1061
1063 3 121.086475 363.668729 -9.419179 1.800000 1062
1064 3 123.394333 365.489526 -9.456839 1.440000 1063
1065 3 126.754690 369.149523 -8.745937 1.536000 1064
1066 3 127.899634 368.025437 -6.242688 1.536000 1065
1067 3 106.933870 365.043573 -11.371010 2.400000 1058
1068 3 106.526848 365.559588 -11.969606 2.304000 1067
1069 3 108.785594 369.750869 -9.385937 2.400000 1068
1070 3 108.509751 369.197555 -10.038366 2.160000 1069
1071 3 106.182139 374.849874 -13.912462 1.500000 1070
1072 3 111.249570 375.894919 -17.832840 1.500000 1071
1073 3 115.394658 377.733071 -18.064645 1.500000 1072
1074 3 117.588386 378.133407 -22.383795 1.094000 1073
1075 3 120.522803 378.338324 -22.677901 1.152000 1074
1076 3 123.731114 375.934528 -22.193226 1.200000 1075
1077 3 128.154204 374.554089 -16.199973 1.200000 1076
1078 3 129.573845 374.686831 -14.873468 0.720000 1077
1079 3 131.510363 374.254943 -15.873511 0.750000 1078
1080 3 131.626256 376.491770 -17.441314 0.750000 1079
1081 3 111.782598 379.294380 -18.441886 1.680000 1072
1082 3 109.886243 381.308567 -21.160619 2.100000 1081
1083 3 109.922375 382.119297 -24.547541 1.597000 1082
1084 3 108.904911 385.607291 -18.929883 0.768000 1083
1085 3 105.383501 387.595521 -17.456553 0.720000 1084
1086 3 103.004030 390.513680 -16.408923 0.768000 1085
1087 3 104.057322 383.731658 -22.888417 1.597000 1083
1088 3 101.997969 387.500992 -21.125439 1.680000 1087
1089 3 100.324612 389.365925 -18.341713 1.690000 1088
1090 3 97.250446 391.614440 -15.893472 1.500000 1089
1091 3 96.044868 395.181925 -10.366179 0.400000 1090
1092 3 95.673657 397.284645 -10.425502 0.691000 1091
1093 3 92.428164 393.019117 -13.569629 1.500000 1090
1094 3 90.604808 394.833416 -9.765190 1.500000 1093
1095 3 87.399758 398.625079 -9.287287 1.800000 1094
1096 3 117.713107 380.412364 -20.999049 1.500000 1082
1097 3 116.556768 382.625121 -22.482358 1.200000 1096
1098 3 115.162658 383.319576 -20.085648 1.500000 1097
1099 3 114.091471 387.263373 -16.199617 1.200000 1098
1100 3 114.176089 385.995539 -15.139647 0.600000 1099
1101 3 112.786027 387.982591 -11.791823 0.750000 1100
1102 3 117.797112 379.695027 -23.562059 1.500000 1096
1103 3 118.104097 380.179569 -21.448392 1.500000 1102
1104 3 121.752414 382.383876 -23.223241 1.800000 1103
1105 3 125.711126 380.359528 -23.613118 1.475000 1104
1106 3 123.854739 383.840095 -24.499380 0.506000 1105
1107 3 123.294018 383.887290 -20.168676 0.750000 1106
1108 3 122.794526 385.335513 -17.404054 0.768000 1107
1109 3 119.600236 387.596448 -16.140889 0.768000 1108
1110 3 124.206452 382.422404 -21.618634 1.475000 1105
1111 3 124.966802 382.068312 -21.119584 1.597000 1110
1112 3 124.114394 380.486173 -18.446526 1.500000 1111
1113 3 127.974259 380.022318 -19.090699 1.215000 1112
1114 3 128.556091 381.919158 -18.461755 1.500000 1113
1115 3 129.472190 380.672367 -19.927046 1.440000 1114
1116 3 98.755328 331.910061 -9.671287 3.024000 1041
1117 3 104.607526 332.017816 -8.434540 3.000000 1116
1118 3 106.461869 334.796657 -5.628993 2.880000 1117
1119 3 110.869586 330.535372 -6.896645 0.900000 1118
1120 3 116.123536 330.942578 -4.753035 1.500000 1119
1121 3 119.738039 331.823008 -2.122475 1.800000 1120
1122 3 127.158771 330.488433 -4.779532 1.728000 1121
1123 3 125.343161 328.755341 -2.353949 0.750000 1122
1124 3 124.375309 327.282142 0.025691 0.720000 1123
1125 3 127.840399 332.525858 -2.611788 1.728000 1122
1126 3 130.282190 332.570465 0.412502 1.500000 1125
1127 3 134.959733 331.822493 1.637868 1.500000 1126
1128 3 135.297895 330.512482 2.234086 0.911000 1127
1129 3 136.159851 333.776641 1.842980 1.593000 1128
1130 3 110.053017 334.039526 -8.273054 2.880000 1118
1131 3 112.973184 338.034944 -5.378171 2.419000 1130
1132 3 116.853720 340.584124 -7.301625 2.700000 1131
1133 3 123.907405 343.416448 -4.817335 1.500000 1132
1134 3 127.028359 341.180760 -4.350004 1.500000 1133
1135 3 129.340086 340.896863 -4.139167 1.500000 1134
1136 3 134.715400 340.454691 -1.036883 1.500000 1135
1137 3 141.823709 341.839109 -4.226034 1.800000 1136
1138 3 145.563027 336.414107 -1.417544 1.536000 1137
1139 3 144.926184 339.373835 1.191192 1.800000 1137
1140 3 149.000611 341.829323 3.218713 2.100000 1139
1141 3 149.782033 343.305383 3.559584 1.800000 1140
1142 3 153.129416 343.763070 2.867678 1.800000 1141
1143 3 159.400568 345.029148 5.185245 1.800000 1142
1144 3 164.482202 344.167745 2.695711 1.500000 1143
1145 3 165.129516 343.885100 2.567703 1.344000 1144
1146 3 164.671430 340.113831 2.670951 0.750000 1145
1147 3 125.672576 345.891864 -9.567176 2.100000 1133
1148 3 126.662525 347.174238 -6.855714 1.800000 1147
1149 3 126.045799 351.059051 -6.054898 1.139000 1148
1150 3 122.916885 353.701863 -4.547027 1.200000 1149
1151 3 122.720431 354.560786 -4.705697 1.440000 1150
1152 3 126.534171 358.758167 -6.646104 1.500000 1151
1153 3 126.402506 361.965397 -9.547020 1.597000 1152
1154 3 129.568947 362.780594 -10.720531 1.440000 1153
1155 3 128.036937 349.469322 -7.617906 1.800000 1148
1156 3 136.622451 347.827877 -4.910782 1.440000 1155
1157 3 138.899123 350.929888 -3.495265 1.440000 1156
1158 3 141.368316 352.661040 -6.780416 1.800000 1157
1159 3 144.968989 353.012043 -6.867361 1.800000 1158
1160 3 147.056604 351.083153 -4.593773 1.500000 1159
1161 3 150.727877 350.524760 -2.505689 1.800000 1160
1162 3 152.060303 353.558459 -4.847973 2.100000 1161
1163 3 133.470232 354.580348 -11.460848 1.800000 1155
1164 3 135.071833 355.821597 -7.873386 2.400000 1163
1165 3 139.379970 356.491378 -8.187298 1.500000 1164
1166 3 137.788933 356.091162 -7.682055 2.400000 1165
1167 3 138.503443 358.850686 -7.900854 1.440000 1166
1168 3 139.863869 364.119149 -12.362330 0.750000 1167
1169 3 138.953162 358.767345 -9.844547 1.800000 1167
1170 3 144.613952 359.348865 -10.294610 1.344000 1169
1171 3 143.066778 361.219980 -12.871111 1.475000 1170
1172 3 145.124801 364.710841 -13.179392 0.768000 1171
1173 3 147.779307 367.250586 -9.360459 0.768000 1172
1174 3 146.718730 366.495083 -17.611719 0.720000 1172
1175 3 146.282330 366.573698 -17.008034 0.750000 1174
1176 3 143.201626 369.245150 -15.346731 0.600000 1175
1177 3 143.874174 370.585645 -18.345408 0.750000 1176
1178 3 137.781466 368.238980 -17.602200 0.750000 1177
1179 3 144.554803 356.733480 -9.425125 1.500000 1170
1180 3 146.891621 361.147615 -10.637816 1.200000 1179
1181 3 146.820826 361.010676 -11.025814 1.800000 1180
1182 3 150.508184 360.824114 -9.053554 1.200000 1181
1183 3 150.509275 361.186239 -9.985579 1.500000 1182
1184 3 151.991072 360.609602 -7.265774 1.500000 1183
1185 3 155.671207 359.133809 -8.153227 1.728000 1184
1186 3 158.867429 356.059785 -11.672041 1.200000 1185
1187 3 160.882633 355.244603 -11.782399 0.750000 1186
1188 3 162.420414 357.161632 -8.791890 0.675000 1187
1189 3 164.008067 353.934843 -9.379884 0.768000 1188
1190 3 165.545880 354.847129 -10.982986 0.750000 1189
1191 3 158.462989 359.106651 -9.853268 1.728000 1185
1192 3 160.380357 359.557307 -11.794789 1.500000 1191
1193 3 161.404493 361.635215 -9.360400 1.800000 1192
1194 3 161.743999 362.477331 -11.580888 1.800000 1193
1195 3 159.349952 363.763527 -13.000648 1.500000 1194
1196 3 158.132552 367.115142 -14.284910 1.500000 1195
1197 3 26.795428 50.573917 -0.981270 8.640000 1
1198 3 27.015945 26.482466 -1.227665 8.280000 1197
1199 3 25.836451 6.311915 -3.509819 8.280000 1198
1200 3 29.918939 -12.257247 -2.803161 7.200000 1199
1201 3 35.236355 -32.225750 0.489437 7.500000 1200
1202 3 37.416088 -47.152909 5.071692 9.704000 1201
1203 3 45.893517 -74.797669 10.504924 7.500000 1202
1204 3 45.701104 -97.960874 15.016052 7.500000 1203
1205 3 48.746101 -112.411475 19.357345 9.000000 1204
1206 3 61.931900 -141.733555 23.535458 8.294000 1205
1207 3 67.173311 -163.079684 30.386952 8.640000 1206
1208 3 77.455030 -181.329906 30.266839 7.800000 1207
1209 3 81.576236 -187.498515 29.825468 7.800000 1208
1210 3 86.932306 -190.299084 35.020842 1.555000 1209
1211 3 91.522072 -187.758378 38.510802 1.200000 1210
1212 3 96.833834 -189.124507 41.991226 1.500000 1211
1213 3 103.236393 -185.214621 42.813709 1.500000 1212
1214 3 95.417807 -193.035347 38.498663 1.555000 1210
1215 3 98.585062 -195.570588 40.625179 2.100000 1214
1216 3 103.312275 -193.778887 45.556149 1.680000 1215
1217 3 80.739674 -196.181430 32.798541 7.800000 1209
1218 3 80.853425 -199.433648 37.133399 6.120000 1217
1219 3 87.833254 -209.357876 37.999555 6.120000 1218
1220 3 96.034869 -205.655286 42.990583 2.074000 1219
1221 3 100.709790 -205.889613 45.840466 2.160000 1220
1222 3 109.680918 -206.738610 50.217004 1.728000 1221
1223 3 114.466419 -205.753375 54.980185 2.100000 1222
1224 3 119.471613 -207.852122 57.519875 2.100000 1223
1225 3 126.875798 -209.669992 61.535696 1.500000 1224
1226 3 131.365123 -209.001764 64.641192 1.440000 1225
1227 3 111.059401 -200.952921 49.800999 2.400000 1221
1228 3 118.170978 -197.318920 53.648993 1.728000 1227
1229 3 126.497023 -199.024295 56.546919 1.800000 1228
1230 3 134.492437 -200.887209 57.863506 2.016000 1229
1231 3 138.330512 -204.453394 65.483289 1.800000 1230
1232 3 137.451799 -208.221567 60.658859 1.500000 1231
1233 3 141.986271 -199.684976 68.488672 1.728000 1231
1234 3 144.648092 -200.005393 71.912197 1.728000 1233
1235 3 144.002436 -187.745073 73.200589 1.350000 1234
1236 3 91.039946 -217.522797 42.432975 6.739000 1219
1237 3 90.040113 -219.964191 39.525434 6.739000 1236
1238 3 104.423384 -216.873413 44.298241 0.720000 1237
1239 3 106.700113 -216.792644 47.838978 1.500000 1238
1240 3 106.595691 -219.338779 51.300913 1.500000 1239
1241 3 89.299964 -225.579302 44.900095 6.048000 1237
1242 3 102.117638 -231.735567 47.710540 1.728000 1241
1243 3 110.364315 -246.150068 55.062569 1.500000 1242
1244 3 115.597277 -249.487828 57.206591 1.800000 1243
1245 3 117.607487 -252.823419 62.023475 1.800000 1244
1246 3 119.010214 -255.017166 62.913696 1.800000 1245
1247 3 121.492986 -258.690736 65.199858 1.500000 1246
1248 3 126.663627 -264.942280 67.963730 1.800000 1247
1249 3 133.694577 -265.916993 70.165985 2.100000 1248
1250 3 92.515062 -232.730460 42.198535 7.200000 1241
1251 3 95.797967 -246.143403 41.872480 7.200000 1250
1252 3 107.402460 -247.544129 46.730425 1.200000 1251
1253 3 109.226068 -249.689793 50.930360 1.382000 1252
1254 3 94.115221 -249.442280 46.174256 5.760000 1251
1255 3 94.857726 -265.623717 47.796858 4.680000 1254
1256 3 99.429437 -266.452229 44.887771 4.680000 1255
1257 3 105.719733 -263.751185 47.797312 1.012000 1256
1258 3 102.140223 -275.386857 43.025886 4.778000 1256
1259 3 104.442247 -287.213889 44.959850 3.600000 1258
1260 3 106.015873 -291.386415 44.194510 3.600000 1259
1261 3 113.556240 -295.009582 48.859119 1.080000 1260
1262 3 119.492449 -297.281749 52.966197 1.500000 1261
1263 3 121.594086 -300.001343 55.061548 1.500000 1262
1264 3 109.918528 -298.610482 47.085050 3.300000 1260
1265 3 107.188264 -309.515798 46.218315 5.100000 1264
1266 3 108.901100 -312.437135 50.081803 5.100000 1265
1267 3 120.219101 -316.332735 51.690270 2.100000 1266
1268 3 108.981815 -322.096530 46.073206 4.800000 1266
1269 3 109.718961 -335.414635 46.084866 4.200000 1268
1270 3 110.939723 -350.106422 45.947399 4.500000 1269
1271 3 111.439123 -359.696657 44.694110 3.900000 1270
1272 3 110.798779 -367.482727 46.232183 3.300000 1271
1273 3 111.219978 -381.891178 46.873999 2.700000 1272
1274 3 112.176449 -388.139133 44.669924 2.400000 1273
1275 3 120.997664 -397.268447 46.341948 2.304000 1274
1276 3 120.863996 -400.169433 47.763322 2.205000 1275
1277 3 123.795347 -406.548058 50.913928 1.800000 1276
1278 3 127.500580 -415.928842 52.498395 1.500000 1277
1279 3 129.563264 -425.636925 56.402974 1.800000 1278
1280 3 131.412220 -435.361371 56.344769 1.800000 1279
1281 3 128.097240 -447.185815 54.986459 0.800000 1280
1282 3 110.151032 -392.895762 48.933248 1.500000 1274
1283 3 108.745644 -399.246411 51.014963 1.800000 1282
1284 3 109.721827 -404.923022 48.955397 1.800000 1283
1285 3 107.802251 -409.224790 50.152039 1.800000 1284
1286 3 106.470418 -413.300132 50.829278 1.500000 1285
1287 3 109.379549 -421.299167 54.432996 1.500000 1286
1288 3 109.869553 -427.567251 53.541312 1.500000 1287
1289 3 111.524193 -429.605973 55.717718 1.440000 1288
1290 3 112.960076 -435.545453 53.845573 1.800000 1289
