# Supplementary material for: Adaptations during Maturation in an Identified Honeybee Interneuron Responsive to Waggle Dance Vibration Signals
Source: eNeuro. 2019 Sep 5;6(5):ENEURO.0454-18.2019. doi: 10.1523/ENEURO.0454-18.2019 (PMC6731536; doi:10.1523/ENEURO.0454-18.2019)
Supplement: Extended Data 1 — This ZIP file contains all the code used to generate the results of this publication. The code is organized into two folders: (1) GJEphys-master, which contains code for analyzing and plotting electrophysiology data and (2) GJMorph-master, which contains code for analyzing morphology data. Download Extended Data 1, ZIP file. [file sup_enu-eN-NWR-0454-18-s02.zip › Reg-MaxS-1.1/TestFiles/HSN-fluoro01.CNG.swc]

# SWC to SWC conversion from L-Measure. Sridevi Polavaram: spolavar@gmu.edu
# Original fileName:/cng_repository/Soumya/LM_Automated_Testing_Enviornment/Test_Lm3.7.2_11022011_SG_Linux_NMOConv8/TestResults/LoadTest/test_52/HSN-fluoro01.CNG.swc
#
# Original file HSN-fluoro01.swc edited using StdSwc version 1.31 on 5/31/11.
# Irregularities and fixes documented in HSN-fluoro01.swc.std.  See StdSwc1.31.doc for more information.
#
# HSN neuron (lobula place tangential cells, LPTC) from Calliphora vicina
# identification by response properties, in vivo Alexa injection, 2-photon-microscopy imaging, x63 objective, multiple image tiles
# reconstructed and processed with Matlab and the TREES toolbox http://www.treestoolbox.org
# scaling 1:1:1 um
#  Max Planck Institute of Neurobiology, Martinsried, Germany
#  Systems and Computational Neuroscience, Alexander Borst
#  published in "The morphological identity of insect dendrites" Cuntz H, Forstner F, Haag J, Borst A. PMID 19112481
# SCALE 1.0 1.0 1.0 
1 1 26.270 59.560 -4.810 6.912 -1
2 1 26.270 52.648 -4.810 6.912 1
3 1 26.270 66.472 -4.810 6.912 1
4 3 17.260 44.870 -1.340 2.100 1
5 3 9.000 33.560 -1.760 6.420 4
6 3 2.170 27.120 -3.380 8.640 5
7 3 -4.340 20.500 -4.860 13.312 6
8 3 -6.040 12.460 -4.260 15.974 7
9 3 -4.300 4.930 -2.420 14.930 8
10 3 0.000 0.000 0.000 8.294 9
11 3 24.600 68.560 -2.720 6.912 1
12 3 21.130 83.840 -7.380 6.221 11
13 3 19.370 101.840 -10.550 7.560 12
14 3 18.570 115.560 -8.790 6.300 13
15 3 16.780 139.150 -14.020 8.294 14
16 3 23.310 156.960 -11.950 8.280 15
17 3 27.620 166.150 -9.330 9.331 16
18 3 14.210 178.030 -8.550 1.800 17
19 3 13.710 179.590 -9.670 1.500 18
20 3 9.260 176.150 -8.680 0.900 19
21 3 5.860 173.710 -9.600 1.200 20
22 3 7.420 186.960 -8.900 1.500 19
23 3 3.230 191.310 -6.640 1.500 22
24 3 9.290 193.710 -9.320 0.900 23
25 3 12.780 193.150 -9.970 0.750 24
26 3 14.780 194.180 -9.360 0.750 25
27 3 0.590 193.060 -4.010 1.500 23
28 3 -1.390 190.560 -7.000 0.720 27
29 3 -4.360 188.250 -10.090 0.600 28
30 3 0.850 195.280 -7.200 1.500 27
31 3 -8.590 207.210 -12.120 1.500 30
32 3 -11.640 209.750 -9.590 2.100 31
33 3 -19.210 209.340 -11.800 1.500 32
34 3 -23.820 207.680 -13.320 1.500 33
35 3 -25.810 206.680 -13.930 1.440 34
36 3 -36.570 207.340 -11.940 0.675 35
37 3 -42.640 208.120 -9.540 0.750 36
38 3 -46.180 208.590 -6.870 1.080 37
39 3 -34.780 198.310 -10.990 1.500 35
40 3 -38.600 195.560 -8.080 0.900 39
41 3 -41.610 191.280 -4.950 1.200 40
42 3 -13.080 214.280 -13.130 2.100 32
43 3 -15.780 218.500 -16.780 1.500 42
44 3 -25.380 227.150 -15.370 1.800 43
45 3 -20.560 238.750 -12.910 1.080 44
46 3 -28.790 228.500 -12.770 1.800 44
47 3 -33.220 231.060 -10.370 1.500 46
48 3 -37.340 233.400 -7.930 1.500 47
49 3 -43.270 239.900 -6.010 1.800 48
50 3 -38.620 249.650 -3.400 1.440 49
51 3 -52.730 246.000 -4.370 1.200 49
52 3 -57.820 246.180 -1.820 1.690 51
53 3 -64.450 243.150 0.850 1.012 52
54 3 -66.570 242.210 1.670 0.768 53
55 3 -68.050 241.310 1.240 1.440 54
56 3 -67.140 251.560 -0.110 1.125 52
57 3 -75.450 253.810 1.950 0.750 56
58 3 -79.330 254.400 4.570 0.720 57
59 3 -77.980 258.090 3.480 0.750 58
60 3 -79.020 254.430 3.640 0.720 58
61 3 -88.360 257.060 -0.450 0.600 60
62 3 -83.160 251.500 2.510 0.600 60
63 3 -46.310 233.280 -5.710 1.800 48
64 3 -50.290 233.060 -3.030 1.843 63
65 3 -53.500 233.310 -0.320 1.728 64
66 3 -62.200 231.810 2.040 1.500 65
67 3 -64.190 230.840 4.970 1.800 66
68 3 -65.980 230.210 7.880 1.500 67
69 3 -66.960 229.430 7.840 1.500 68
70 3 -69.000 227.000 7.430 1.800 69
71 3 -70.080 225.310 7.280 1.500 70
72 3 -70.730 224.310 7.180 1.680 71
73 3 -72.210 223.370 6.760 1.500 72
74 3 -74.430 222.000 6.120 1.800 73
75 3 -75.690 221.430 5.720 0.750 74
76 3 31.520 176.370 -6.840 9.331 17
77 3 45.950 171.310 -6.810 1.080 76
78 3 51.910 166.870 -5.980 1.440 77
79 3 54.750 158.310 -5.730 1.500 78
80 3 57.190 154.590 -8.210 1.500 79
81 3 61.700 155.310 -6.920 1.500 80
82 3 62.830 155.000 -6.440 1.500 81
83 3 64.390 155.370 -5.900 1.500 82
84 3 65.730 155.430 -5.390 1.200 83
85 3 67.380 155.250 -4.720 1.500 84
86 3 69.300 153.430 -3.700 1.500 85
87 3 57.380 152.340 -4.970 1.500 80
88 3 58.240 150.710 -5.370 1.200 87
89 3 51.670 148.780 -5.430 1.500 88
90 3 47.750 139.340 -5.470 1.344 89
91 3 46.140 151.150 -7.930 1.500 89
92 3 59.020 149.210 -4.830 1.200 88
93 3 62.030 145.650 -3.130 1.200 92
94 3 63.410 143.710 -2.290 1.500 93
95 3 61.980 140.810 -2.390 1.500 94
96 3 59.540 139.120 -3.070 1.500 95
97 3 57.550 138.090 -3.670 1.800 96
98 3 56.020 135.750 -3.890 1.500 97
99 3 54.720 133.750 -4.080 1.200 98
100 3 53.720 131.500 -4.130 1.800 99
101 3 53.030 129.090 -4.010 1.500 100
102 3 49.980 127.810 -4.980 1.440 101
103 3 32.510 178.590 -6.610 9.331 76
104 3 38.530 186.250 -9.750 9.331 103
105 3 32.390 202.180 -12.490 6.480 104
106 3 20.560 204.710 -10.760 0.759 105
107 3 28.240 209.750 -10.500 6.480 105
108 3 38.050 210.870 -11.670 0.720 107
109 3 26.440 216.900 -10.570 6.480 107
110 3 36.660 217.650 -12.740 1.200 109
111 3 24.270 220.750 -8.080 5.700 109
112 3 15.680 220.310 -11.850 1.536 111
113 3 25.520 222.400 -11.130 5.700 111
114 3 24.050 230.180 -13.560 5.760 113
115 3 25.460 235.530 -16.920 5.400 114
116 3 33.520 238.590 -15.560 1.200 115
117 3 37.210 240.870 -14.490 0.750 116
118 3 42.050 240.150 -14.680 0.720 117
119 3 36.820 245.030 -15.290 1.008 117
120 3 39.770 246.870 -14.440 0.720 119
121 3 25.670 237.250 -20.070 5.400 115
122 3 10.990 238.620 -23.140 1.350 121
123 3 4.380 239.310 -20.780 1.920 122
124 3 23.600 241.030 -18.670 5.400 121
125 3 21.200 248.900 -19.730 6.120 124
126 3 26.260 259.280 -17.140 1.125 125
127 3 28.410 260.680 -16.630 0.750 126
128 3 31.570 259.460 -15.220 0.750 127
129 3 34.960 258.560 -13.770 0.750 128
130 3 17.690 252.870 -17.370 6.120 125
131 3 5.850 256.710 -15.760 3.960 130
132 3 -6.920 266.120 -14.710 3.650 131
133 3 -13.880 273.840 -12.990 4.080 132
134 3 -27.000 273.780 -11.150 1.215 133
135 3 -35.930 275.090 -9.050 1.382 134
136 3 -43.390 275.900 -6.780 1.500 135
137 3 -25.590 287.340 -13.400 4.080 133
138 3 -28.110 290.030 -10.840 3.600 137
139 3 -39.680 283.960 -8.340 0.450 138
140 3 -33.440 299.530 -9.120 3.600 138
141 3 -46.330 299.750 -7.290 1.440 140
142 3 -35.860 301.620 -6.500 3.600 140
143 3 -32.150 306.710 -3.580 1.200 142
144 3 -38.970 306.150 -4.150 3.600 142
145 3 -45.580 306.870 -1.790 2.700 144
146 3 -50.380 308.650 0.640 1.800 145
147 3 -52.750 309.900 3.330 1.500 146
148 3 -55.960 311.250 5.950 1.800 147
149 3 -57.870 312.120 7.130 1.500 148
150 3 -60.440 312.930 6.010 1.500 149
151 3 -62.480 313.870 5.080 1.500 150
152 3 -64.010 314.960 4.330 1.382 151
153 3 -69.360 314.650 7.420 1.500 151
154 3 -72.010 317.780 9.930 1.080 153
155 3 -74.840 318.780 8.230 0.750 154
156 3 -72.310 314.840 10.160 1.500 153
157 3 -77.960 315.370 9.730 1.200 156
158 3 -82.170 316.400 7.950 1.800 157
159 3 -89.210 313.060 5.770 0.750 158
160 3 -88.080 320.000 4.080 1.536 158
161 3 -81.210 310.400 9.260 0.900 157
162 3 -82.300 308.710 9.100 0.750 161
163 3 -82.990 306.280 9.210 0.768 162
164 3 -40.590 308.120 -1.440 3.600 144
165 3 -45.340 317.780 0.300 3.600 164
166 3 -40.820 322.460 3.330 1.080 165
167 3 -47.670 325.310 2.460 3.600 165
168 3 -48.870 326.460 5.270 3.456 167
169 3 -41.860 328.590 6.400 0.750 168
170 3 -49.870 327.960 8.080 3.456 168
171 3 -45.820 335.590 10.810 1.382 170
172 3 -47.550 341.650 8.680 1.500 171
173 3 -49.740 347.840 9.040 1.500 172
174 3 -49.430 351.030 8.660 1.344 173
175 3 -50.030 354.840 7.830 1.200 174
176 3 -49.600 355.530 7.890 1.800 175
177 3 -51.210 357.120 7.030 0.768 176
178 3 -44.470 337.560 10.500 1.500 171
179 3 -41.750 334.930 9.790 0.720 178
180 3 -42.420 340.030 10.900 1.500 178
181 3 -35.490 339.780 11.440 0.720 180
182 3 -40.840 344.500 8.650 1.500 180
183 3 -40.500 349.090 8.070 1.500 182
184 3 -38.710 349.810 8.640 1.344 183
185 3 -36.850 349.960 9.340 0.750 184
186 3 -49.330 328.960 5.020 3.456 170
187 3 -53.010 332.560 5.830 3.600 186
188 3 -60.740 333.650 8.050 0.900 187
189 3 -71.250 337.430 9.790 0.750 188
190 3 -72.820 337.530 8.260 1.200 189
191 3 -74.570 340.960 9.210 1.500 190
192 3 -75.350 342.500 8.680 1.200 191
193 3 -77.090 343.250 7.890 1.659 192
194 3 -74.170 337.530 7.740 1.200 190
195 3 -77.340 335.370 6.860 1.168 194
196 3 -81.270 332.060 8.020 0.750 195
197 3 -80.050 338.030 7.560 1.200 194
198 3 -88.190 339.120 6.430 1.200 197
199 3 -58.590 339.650 4.740 3.600 187
200 3 -64.130 347.430 6.580 3.000 199
201 3 -61.900 354.430 9.210 1.500 200
202 3 -62.340 360.650 11.650 1.800 201
203 3 -63.490 364.840 9.770 1.680 202
204 3 -66.010 370.460 7.920 1.536 203
205 3 -70.190 385.840 3.180 1.920 204
206 3 -71.900 387.500 -0.130 1.800 205
207 3 -72.410 390.180 -3.430 1.680 206
208 3 -72.060 392.780 -6.650 1.500 207
209 3 -70.540 396.030 -8.620 1.500 208
210 3 -69.750 397.930 -8.610 1.500 209
211 3 -71.750 400.310 -9.750 1.200 210
212 3 -74.800 399.030 -10.720 1.500 211
213 3 -77.840 397.750 -11.690 1.215 212
214 3 -64.810 348.460 9.460 3.000 200
215 3 -72.440 349.710 8.670 0.675 214
216 3 -64.270 349.530 6.390 3.000 214
217 3 -71.690 357.650 5.560 2.592 216
218 3 -82.240 360.530 7.380 1.475 217
219 3 -89.510 361.780 9.640 1.500 218
220 3 -94.920 362.180 11.080 1.500 219
221 3 -92.510 359.750 10.220 1.352 219
222 3 -94.440 357.460 12.000 1.440 221
223 3 -72.230 358.680 2.400 2.592 217
224 3 -77.620 363.750 4.500 2.880 223
225 3 -85.930 366.710 6.510 2.100 224
226 3 -88.840 367.840 9.170 1.500 225
227 3 -91.070 369.430 9.270 1.500 226
228 3 -93.820 371.340 7.920 1.500 227
229 3 -95.030 372.180 7.320 1.536 228
230 3 -97.210 372.250 6.470 1.327 229
231 3 -105.080 368.930 9.070 1.440 230
232 3 -103.430 375.590 8.640 1.344 230
233 3 -111.600 377.340 10.770 1.500 232
234 3 -114.790 379.030 13.360 1.659 233
235 3 -121.830 383.900 15.320 1.613 234
236 3 -125.410 386.340 17.810 1.500 235
237 3 -131.770 389.250 20.000 1.500 236
238 3 -135.660 389.840 22.620 1.200 237
239 3 -134.750 394.620 25.310 1.500 238
240 3 -80.620 365.930 7.060 2.880 224
241 3 -86.520 372.960 6.130 2.592 240
242 3 -93.600 383.310 7.620 2.322 241
243 3 -93.870 386.250 7.740 2.074 242
244 3 -101.860 386.900 9.980 0.675 243
245 3 -105.610 387.000 12.660 0.750 244
246 3 -108.620 387.590 15.360 1.125 245
247 3 -111.790 389.280 17.950 0.600 246
248 3 -116.090 391.340 20.400 0.750 247
249 3 -117.770 395.000 22.960 0.600 248
250 3 -122.070 392.710 22.760 0.750 248
251 3 -97.440 393.530 9.810 2.074 243
252 3 -89.370 400.590 6.910 0.768 251
253 3 -87.090 401.000 4.060 0.720 252
254 3 -96.520 403.650 6.000 1.800 251
255 3 -95.090 404.180 3.050 1.800 254
256 3 -87.560 406.310 0.530 0.750 255
257 3 -93.330 409.370 -0.250 1.500 255
258 3 -89.490 410.060 -2.980 1.800 257
259 3 -88.250 410.560 -5.940 1.500 258
260 3 -87.630 411.500 -8.990 1.800 259
261 3 -88.490 413.030 -12.220 2.100 260
262 3 -90.980 412.810 -15.450 1.500 261
263 3 -93.440 413.710 -18.780 1.500 262
264 3 -95.920 413.210 -21.990 1.500 263
265 3 -98.700 413.250 -22.120 1.500 264
266 3 -101.780 414.650 -25.550 1.200 265
267 3 -104.600 417.090 -27.160 1.440 266
268 3 -99.020 404.530 2.670 1.800 254
269 3 -98.110 404.710 -0.280 1.475 268
270 3 -99.270 403.060 -3.260 1.296 269
271 3 -99.880 401.430 -6.200 1.500 270
272 3 -100.370 400.750 -9.210 1.200 271
273 3 -102.470 400.750 -10.810 1.500 272
274 3 -104.990 399.590 -11.590 1.500 273
275 3 -101.470 405.530 -6.700 1.500 270
276 3 -105.640 410.340 -10.520 1.500 275
277 3 -106.100 405.060 -10.110 1.500 275
278 3 -108.470 405.680 -13.400 1.500 277
279 3 -110.560 404.680 -16.530 1.536 278
280 3 -117.690 403.650 -14.060 1.500 279
281 3 -127.690 405.560 -14.750 1.200 280
282 3 -130.770 406.250 -16.050 1.536 281
283 3 17.670 263.370 -15.260 3.960 130
284 3 14.720 278.530 -13.820 4.666 283
285 3 17.700 279.710 -10.630 0.672 284
286 3 16.710 279.870 -7.710 0.759 285
287 3 17.550 280.650 -4.670 0.750 286
288 3 16.350 284.150 -2.060 0.300 287
289 3 18.140 278.280 -1.390 0.750 287
290 3 12.930 280.150 -11.100 4.666 284
291 3 11.460 286.460 -8.760 4.800 290
292 3 4.070 290.150 -6.720 1.215 291
293 3 -0.990 293.120 -4.420 1.500 292
294 3 -4.800 295.210 -1.920 1.500 293
295 3 -8.970 298.000 0.480 1.800 294
296 3 -13.240 304.180 2.570 1.800 295
297 3 -19.200 315.280 4.090 2.100 296
298 3 -24.030 324.810 5.850 1.800 297
299 3 -24.660 332.810 8.130 1.500 298
300 3 -25.020 338.960 10.590 1.500 299
301 3 -24.150 342.280 13.400 1.536 300
302 3 10.120 298.500 -6.900 4.800 291
303 3 13.920 297.060 -3.400 0.600 302
304 3 15.120 296.750 -0.240 0.675 303
305 3 16.420 295.930 2.960 0.691 304
306 3 20.860 292.840 6.650 0.675 305
307 3 8.750 304.280 -4.500 4.800 302
308 3 8.280 307.430 -1.790 6.300 307
309 3 13.080 308.210 1.590 1.200 308
310 3 7.670 311.340 0.830 6.300 308
311 3 13.140 321.370 3.480 2.074 310
312 3 17.270 324.500 6.610 1.800 311
313 3 20.350 324.500 9.910 1.500 312
314 3 21.770 324.560 13.060 1.613 313
315 3 23.300 323.930 12.700 1.536 314
316 3 26.160 322.930 13.960 1.440 315
317 3 17.930 325.930 9.570 1.800 312
318 3 19.290 328.000 12.540 1.800 317
319 3 21.020 330.650 12.940 1.500 318
320 3 21.280 332.430 12.770 1.500 319
321 3 22.070 334.310 12.780 1.800 320
322 3 22.930 335.650 12.910 1.500 321
323 3 25.710 338.560 13.520 1.500 322
324 3 27.630 340.150 14.010 1.500 323
325 3 28.630 342.370 14.050 1.500 324
326 3 29.100 344.460 13.910 1.037 325
327 3 29.370 346.180 13.740 0.720 326
328 3 29.630 347.960 13.570 1.200 327
329 3 29.150 349.280 13.180 1.500 328
330 3 6.940 314.590 3.510 6.300 310
331 3 -3.730 316.310 5.410 1.344 330
332 3 3.710 317.120 6.010 6.300 330
333 3 6.400 320.340 4.590 6.300 332
334 3 -4.120 321.370 6.570 0.675 333
335 3 -10.390 323.500 8.840 0.750 334
336 3 2.830 326.560 6.760 6.300 333
337 3 3.680 333.280 9.270 6.900 336
338 3 -4.350 343.340 7.700 3.600 337
339 3 -11.530 341.090 10.270 0.720 338
340 3 -13.620 340.710 13.140 0.750 339
341 3 -15.670 338.280 12.810 0.750 340
342 3 -14.910 331.120 10.470 0.720 341
343 3 -12.760 329.090 8.850 0.750 342
344 3 -6.960 344.960 10.350 3.600 338
345 3 -7.060 346.000 8.410 3.600 344
346 3 -8.050 353.030 10.740 1.352 345
347 3 -10.390 354.620 13.410 1.500 346
348 3 -4.810 354.960 14.390 0.720 347
349 3 -9.950 355.900 14.420 1.500 347
350 3 -10.340 360.090 13.630 1.200 349
351 3 -10.820 361.370 13.240 1.500 350
352 3 -11.080 363.030 12.890 1.800 351
353 3 -13.900 364.530 15.520 1.500 352
354 3 -9.750 365.030 12.830 1.200 353
355 3 -7.300 364.750 14.070 0.720 354
356 3 -12.200 364.810 12.630 1.500 353
357 3 -13.730 367.810 11.120 1.500 356
358 3 -14.820 369.500 10.430 1.500 357
359 3 -12.160 371.560 11.140 1.500 358
360 3 -11.430 372.030 11.350 1.800 359
361 3 -9.340 372.500 12.080 1.500 360
362 3 -16.200 371.460 9.600 1.200 358
363 3 -17.660 374.680 10.710 1.440 362
364 3 -16.050 376.500 11.050 1.500 363
365 3 -16.000 377.930 10.840 0.750 364
366 3 -10.480 348.960 10.880 3.600 345
367 3 -15.560 348.650 13.460 0.911 366
368 3 -16.940 347.180 13.090 1.200 367
369 3 -16.390 345.370 13.590 0.720 368
370 3 -13.870 353.250 9.000 3.600 366
371 3 -20.160 352.120 11.550 0.506 370
372 3 -21.350 352.000 12.810 0.720 371
373 3 -22.840 351.090 12.380 0.720 372
374 3 -24.440 349.280 12.040 0.672 373
375 3 -18.450 356.780 11.300 3.600 370
376 3 -23.480 362.560 13.370 3.000 375
377 3 -29.590 362.400 9.800 1.152 376
378 3 -34.660 363.460 8.070 1.125 377
379 3 -25.410 364.840 11.420 3.000 376
380 3 -25.970 366.680 10.920 2.520 379
381 3 -29.000 366.060 7.670 0.675 380
382 3 -35.220 369.900 3.750 0.720 381
383 3 -27.030 369.150 12.290 2.520 380
384 3 -32.090 370.560 14.730 1.536 383
385 3 -34.460 372.710 15.370 1.500 384
386 3 -34.810 374.900 14.900 1.500 385
387 3 -36.720 376.750 13.880 1.416 386
388 3 -40.740 377.370 14.400 0.720 387
389 3 -43.990 379.150 12.870 0.750 388
390 3 -49.710 381.960 12.400 0.750 389
391 3 -56.850 385.280 11.310 0.750 390
392 3 -37.510 378.250 13.340 1.500 387
393 3 -38.280 379.750 12.810 1.200 392
394 3 -39.590 381.150 12.090 1.200 393
395 3 -41.640 382.090 11.160 1.200 394
396 3 -44.770 384.750 9.540 1.500 395
397 3 -46.600 386.030 8.640 1.500 396
398 3 -47.890 387.430 7.920 1.800 397
399 3 -49.110 388.310 7.320 1.200 398
400 3 -55.200 389.120 4.850 1.200 399
401 3 -29.460 377.620 10.040 2.520 383
402 3 -34.950 387.560 8.540 2.520 401
403 3 -34.370 388.210 5.520 2.520 402
404 3 -33.180 390.210 8.480 1.382 403
405 3 -29.480 397.340 9.130 0.720 404
406 3 -24.590 392.030 12.120 1.125 404
407 3 -35.640 391.650 2.080 2.520 403
408 3 -41.570 393.650 -0.350 0.540 407
409 3 -47.250 397.090 1.850 0.720 408
410 3 -52.820 400.060 4.110 0.562 409
411 3 -56.090 396.530 4.120 0.750 409
412 3 -60.420 396.250 6.770 0.750 411
413 3 -61.480 396.460 5.610 0.750 412
414 3 -40.050 396.030 -0.130 2.520 407
415 3 -39.870 397.430 -3.260 2.100 414
416 3 -37.820 404.180 -0.640 0.900 415
417 3 -40.050 399.460 -6.480 2.100 415
418 3 -49.020 401.250 -8.720 0.600 417
419 3 -55.800 403.000 -6.470 0.720 418
420 3 -58.890 404.090 -3.820 0.720 419
421 3 -71.350 405.460 -2.050 0.720 420
422 3 -59.460 402.560 -3.740 0.750 419
423 3 -62.910 402.710 -1.040 0.600 422
424 3 -67.810 400.870 1.690 0.768 423
425 3 -43.580 402.780 -6.870 2.100 417
426 3 -43.410 404.210 -10.000 2.100 425
427 3 -41.770 406.870 -7.060 0.400 426
428 3 -46.970 407.060 -8.850 2.100 426
429 3 -55.240 409.430 -6.780 0.900 428
430 3 -62.350 411.400 -4.570 0.672 429
431 3 -70.500 409.750 -2.150 0.720 430
432 3 -49.820 413.400 -6.630 2.074 428
433 3 -50.860 417.090 -10.070 0.720 432
434 3 -54.770 416.340 -13.380 1.200 433
435 3 -46.890 414.780 -9.510 1.500 432
436 3 -46.600 418.900 -6.820 1.500 435
437 3 -45.640 414.590 -6.350 0.746 435
438 3 -44.600 414.840 -5.890 1.200 437
439 3 -42.950 414.650 -5.230 1.200 438
440 3 -41.160 415.310 -4.650 1.200 439
441 3 5.590 342.590 11.660 4.800 337
442 3 12.510 342.780 14.280 1.382 441
443 3 7.350 345.180 14.620 4.800 441
444 3 4.820 350.150 16.990 5.040 443
445 3 11.640 350.430 20.610 1.080 444
446 3 15.890 348.530 18.130 1.500 445
447 3 17.610 346.250 15.460 1.800 446
448 3 8.260 356.030 14.920 5.040 444
449 3 14.040 355.370 17.240 1.800 448
450 3 18.010 353.280 16.930 0.750 449
451 3 17.400 360.500 15.570 1.800 449
452 3 21.720 363.060 14.670 1.500 451
453 3 25.180 366.400 11.670 1.800 452
454 3 23.840 359.370 13.230 0.750 451
455 3 24.690 358.780 14.310 0.600 454
456 3 27.120 357.090 15.510 0.750 455
457 3 6.940 360.120 15.940 4.320 448
458 3 0.840 360.280 15.730 0.600 457
459 3 4.040 366.810 18.120 4.320 457
460 3 -1.100 370.400 14.320 0.750 459
461 3 5.650 367.840 15.150 4.320 459
462 3 10.050 370.750 12.270 1.500 461
463 3 10.600 371.870 13.360 1.500 462
464 3 12.210 373.620 13.700 1.500 463
465 3 13.180 374.430 13.940 1.200 464
466 3 3.190 374.960 17.340 3.960 461
467 3 -1.930 375.590 13.790 0.691 466
468 3 -3.600 377.250 13.550 0.750 467
469 3 -5.820 379.310 12.380 0.600 468
470 3 -7.120 380.650 11.660 0.720 469
471 3 -10.780 383.210 9.860 0.720 470
472 3 -12.900 384.680 8.810 0.768 471
473 3 -15.850 386.250 7.430 0.675 472
474 3 -20.290 386.930 5.620 0.750 473
475 3 3.430 381.090 13.800 3.960 466
476 3 9.940 387.840 10.780 1.344 475
477 3 12.300 390.090 11.170 1.210 476
478 3 13.300 392.340 11.210 1.440 477
479 3 14.170 393.650 11.340 1.728 478
480 3 15.470 395.650 11.530 1.680 479
481 3 18.650 397.840 12.410 1.500 480
482 3 2.750 382.210 13.050 3.960 475
483 3 2.840 382.870 9.980 2.400 482
484 3 3.500 390.180 9.940 1.800 483
485 3 7.580 396.530 6.740 2.100 484
486 3 11.850 399.560 5.200 1.800 485
487 3 10.580 405.030 1.580 0.672 486
488 3 6.660 405.810 0.060 0.600 487
489 3 14.870 403.500 3.580 1.800 486
490 3 16.180 405.500 3.770 2.100 489
491 3 16.520 406.710 3.710 2.100 490
492 3 17.390 408.030 3.840 1.800 491
493 3 19.180 408.780 4.420 1.800 492
494 3 20.870 410.000 4.880 1.800 493
495 3 19.870 413.370 1.470 0.750 494
496 3 18.780 417.960 -2.040 0.720 495
497 3 25.590 412.250 2.080 1.200 494
498 3 27.910 414.000 0.470 0.750 497
499 3 -1.720 388.250 10.390 2.400 483
500 3 -4.270 398.060 6.290 2.160 499
501 3 0.570 399.210 5.240 0.720 500
502 3 -4.880 404.310 2.670 2.100 500
503 3 -4.590 408.870 -0.720 2.100 502
504 3 -2.390 410.960 -2.050 1.800 503
505 3 1.430 411.400 -2.810 1.800 504
506 3 4.500 416.780 -4.630 1.500 505
507 3 -8.270 411.900 -4.340 1.500 503
508 3 -12.780 409.960 -5.890 0.600 507
509 3 -9.120 413.430 -7.570 1.500 507
510 3 -13.070 414.250 -8.830 0.750 509
511 3 -9.810 415.840 -7.830 0.768 509
512 3 -8.340 416.780 -7.400 1.125 511
513 3 -7.380 417.590 -7.160 0.750 512
514 3 -5.450 391.370 8.470 1.800 499
515 3 -13.310 391.590 9.750 0.600 514
516 3 -7.580 392.870 7.420 1.800 514
517 3 -11.930 396.370 5.200 2.100 516
518 3 -14.110 397.000 1.930 1.800 517
519 3 -12.910 401.620 1.840 0.720 518
520 3 -16.750 397.810 3.130 1.800 518
521 3 -20.620 395.180 6.030 0.450 520
522 3 -19.360 400.590 1.690 1.800 520
523 3 -27.080 401.180 3.960 0.750 522
524 3 -19.590 402.780 -1.530 1.800 522
525 3 -17.210 405.870 1.430 0.400 524
526 3 -21.920 404.310 1.130 1.800 524
527 3 -23.490 404.560 -2.040 0.750 526
528 3 -27.810 403.590 0.660 0.300 527
529 3 -29.130 406.460 0.290 0.750 527
530 3 -32.840 409.810 1.560 0.750 529
531 3 -33.750 410.460 1.120 0.750 530
532 3 -34.970 411.310 0.520 1.200 531
533 3 -36.480 412.400 -0.230 1.200 532
534 3 -37.400 413.000 -0.670 0.720 533
535 3 -39.440 413.930 -1.610 0.900 534
536 3 -22.660 407.750 -0.680 1.500 526
537 3 -21.640 409.060 -3.730 1.500 536
538 3 -27.660 410.210 -3.000 0.672 537
539 3 -31.310 412.780 -4.800 0.720 538
540 3 -32.140 416.280 -5.660 0.720 539
541 3 -23.620 411.810 -1.120 1.500 537
542 3 -25.690 415.180 -4.630 1.500 541
543 3 -25.530 418.650 -7.940 1.500 542
544 3 -22.770 419.840 -10.810 1.382 543
545 3 -18.930 419.150 -13.430 1.200 544
546 3 -17.490 418.960 -13.430 1.200 545
547 3 -14.170 419.310 -14.370 1.500 546
548 3 -12.260 420.870 -13.880 1.500 547
549 3 -20.140 421.060 -16.730 1.500 545
550 3 -21.860 421.750 -17.710 1.125 549
551 3 -22.990 422.030 -18.190 0.720 550
552 3 -24.030 421.780 -18.550 0.691 551
553 3 44.290 191.870 -10.640 10.451 104
554 3 57.020 182.650 -11.710 1.296 553
555 3 63.480 183.210 -10.580 1.500 554
556 3 57.590 180.310 -10.220 1.500 554
557 3 61.420 176.680 -8.190 1.500 556
558 3 64.160 174.750 -6.840 1.800 557
559 3 65.980 173.500 -5.940 1.500 558
560 3 70.990 175.060 -6.420 1.680 559
561 3 72.730 174.340 -5.630 1.440 560
562 3 68.770 169.620 -4.270 1.500 559
563 3 70.450 167.500 -3.280 1.500 562
564 3 72.370 165.680 -2.260 1.382 563
565 3 75.410 163.560 -0.760 1.382 564
566 3 80.680 165.620 -3.490 1.200 565
567 3 79.220 169.030 -6.940 0.300 566
568 3 83.300 166.150 -6.320 1.500 566
569 3 84.910 166.500 -6.230 1.500 568
570 3 86.560 166.280 -5.560 1.500 569
571 3 90.120 164.340 -3.890 1.500 570
572 3 83.760 156.900 -2.450 1.440 565
573 3 80.780 154.810 -5.560 0.750 572
574 3 79.910 152.030 -5.900 0.750 573
575 3 77.300 154.810 -7.340 0.768 573
576 3 89.350 152.930 -4.620 1.215 572
577 3 91.010 152.750 -3.910 1.200 576
578 3 93.960 151.150 -2.530 1.500 577
579 3 95.560 149.560 -1.660 1.500 578
580 3 94.960 146.590 -1.430 1.800 579
581 3 90.010 147.120 -3.420 1.012 580
582 3 94.960 143.210 -0.900 1.728 580
583 3 53.860 202.680 -7.690 10.451 553
584 3 69.060 198.310 -8.950 1.500 583
585 3 68.550 189.680 -7.470 0.750 584
586 3 70.350 197.840 -10.210 1.500 584
587 3 76.870 204.430 -13.210 0.720 586
588 3 72.850 197.060 -12.940 1.500 586
589 3 80.240 193.340 -10.030 1.680 588
590 3 80.820 193.680 -6.990 1.800 589
591 3 80.350 189.340 -9.680 1.597 590
592 3 76.420 186.780 -10.480 0.750 591
593 3 84.810 193.560 -8.310 1.800 590
594 3 85.800 201.870 -7.060 0.562 593
595 3 89.630 192.120 -6.240 1.800 593
596 3 93.030 190.810 -8.840 2.100 595
597 3 90.030 188.650 -7.700 1.382 596
598 3 85.990 185.150 -8.720 1.344 597
599 3 90.340 185.060 -7.030 0.750 597
600 3 89.340 182.810 -7.070 1.500 599
601 3 88.990 181.590 -7.010 1.200 600
602 3 88.730 179.870 -6.830 1.200 601
603 3 92.680 190.460 -5.820 2.100 596
604 3 94.770 190.500 -4.010 1.800 603
605 3 96.590 183.840 -6.290 1.200 604
606 3 96.880 182.180 -6.230 1.200 605
607 3 96.700 179.840 -5.940 1.500 606
608 3 96.660 178.400 -5.730 1.500 607
609 3 96.710 176.460 -5.410 1.200 608
610 3 95.910 174.560 -5.420 1.500 609
611 3 98.370 189.900 -2.530 2.100 604
612 3 96.410 197.120 -4.400 0.675 611
613 3 102.070 188.780 -0.940 1.800 611
614 3 104.620 188.030 0.160 2.400 613
615 3 108.370 181.430 -1.940 1.500 614
616 3 110.090 177.310 -0.390 1.500 615
617 3 110.140 175.370 -0.070 1.800 616
618 3 111.660 174.280 0.670 1.200 617
619 3 113.790 172.810 1.720 1.500 618
620 3 120.590 168.250 2.870 1.800 619
621 3 122.750 168.210 3.720 1.500 620
622 3 127.050 166.680 5.610 1.500 621
623 3 130.310 164.930 7.140 1.500 622
624 3 133.660 162.560 8.790 1.800 623
625 3 137.750 157.280 11.190 1.500 624
626 3 108.340 169.000 -2.710 1.500 617
627 3 104.580 166.780 -3.040 1.500 626
628 3 102.330 163.250 -5.960 1.800 627
629 3 102.500 160.180 -4.970 1.500 628
630 3 103.900 158.250 -4.140 2.100 629
631 3 105.860 154.430 -2.800 1.800 630
632 3 107.030 152.180 -1.990 1.500 631
633 3 107.900 150.120 -1.330 1.500 632
634 3 108.070 145.620 -0.570 1.080 633
635 3 110.030 148.620 -0.280 1.500 633
636 3 110.810 147.120 0.240 1.500 635
637 3 110.490 190.250 2.080 1.800 614
638 3 112.050 190.620 2.620 1.800 637
639 3 114.530 190.340 3.620 2.400 638
640 3 117.130 190.530 0.810 1.500 639
641 3 120.530 187.310 4.420 0.720 640
642 3 125.110 184.150 6.480 0.750 641
643 3 129.540 183.500 8.290 0.600 642
644 3 133.330 181.810 10.000 0.720 643
645 3 138.210 179.090 10.130 0.720 644
646 3 116.700 192.210 3.650 1.500 640
647 3 119.400 191.840 0.900 1.800 646
648 3 119.690 196.870 0.250 0.675 647
649 3 118.260 200.780 -0.900 0.600 648
650 3 117.390 202.840 -1.550 0.750 649
651 3 115.570 204.150 -2.450 0.750 650
652 3 118.850 192.650 3.810 1.800 647
653 3 121.360 193.340 5.770 1.500 652
654 3 123.360 194.370 6.380 2.100 653
655 3 128.340 194.530 6.110 1.500 654
656 3 130.720 194.780 6.980 1.500 655
657 3 132.900 194.750 7.830 1.500 656
658 3 136.110 194.930 9.030 1.200 657
659 3 138.670 194.150 10.140 1.500 658
660 3 142.410 194.430 11.530 1.800 659
661 3 144.890 194.180 12.530 1.200 660
662 3 146.620 193.430 13.310 1.500 661
663 3 63.590 216.370 -11.010 8.640 583
664 3 54.310 221.530 -13.570 1.200 663
665 3 49.850 224.930 -13.640 0.750 664
666 3 47.990 228.150 -14.870 0.720 665
667 3 43.780 229.150 -16.640 0.750 666
668 3 62.650 217.930 -8.210 8.640 663
669 3 64.820 218.930 -11.120 8.640 668
670 3 76.190 212.960 -12.590 0.750 669
671 3 78.660 212.680 -11.480 1.125 670
672 3 66.770 229.620 -8.850 8.640 669
673 3 68.770 231.710 -11.870 9.504 672
674 3 80.650 226.650 -10.730 1.440 673
675 3 90.270 219.650 -8.110 1.500 674
676 3 91.980 214.780 -8.850 1.500 675
677 3 94.280 212.210 -7.570 1.500 676
678 3 95.590 210.810 -6.850 1.500 677
679 3 97.590 208.430 -5.710 1.500 678
680 3 97.840 206.840 -5.360 1.500 679
681 3 93.730 220.870 -9.130 1.440 675
682 3 98.410 218.590 -6.970 0.750 681
683 3 103.870 217.400 -6.860 0.750 682
684 3 107.510 218.210 -5.580 1.080 683
685 3 109.470 217.870 -4.770 0.675 684
686 3 111.950 217.590 -3.780 0.750 685
687 3 114.380 215.900 -2.580 0.691 686
688 3 68.520 240.560 -9.640 9.504 673
689 3 81.630 238.370 -10.010 2.400 688
690 3 86.090 238.840 -12.670 3.000 689
691 3 88.440 233.840 -9.000 1.215 690
692 3 88.690 232.210 -8.500 1.500 691
693 3 90.480 229.500 -7.400 1.500 692
694 3 89.160 241.090 -9.560 3.000 690
695 3 91.210 240.180 -8.770 2.700 694
696 3 94.820 236.210 -6.760 0.750 695
697 3 96.270 232.930 -7.870 1.500 696
698 3 99.750 231.500 -6.310 0.750 697
699 3 97.440 230.710 -7.060 1.440 697
700 3 98.220 229.180 -6.530 1.440 699
701 3 99.350 228.900 -6.040 1.440 700
702 3 93.950 241.680 -7.950 2.400 695
703 3 96.430 244.780 -7.480 2.400 702
704 3 98.960 245.930 -6.690 3.000 703
705 3 98.440 250.960 -10.190 0.750 704
706 3 106.500 245.750 -9.010 2.400 704
707 3 109.520 240.870 -11.330 1.500 706
708 3 110.700 238.090 -9.610 1.500 707
709 3 111.140 235.370 -9.020 1.200 708
710 3 111.480 233.210 -8.550 1.382 709
711 3 111.300 248.370 -11.820 2.100 706
712 3 114.810 256.150 -9.160 1.500 711
713 3 115.740 257.500 -6.170 1.800 712
714 3 117.750 258.530 -5.740 1.800 713
715 3 119.020 259.090 -5.350 1.500 714
716 3 123.100 260.620 -4.010 1.800 715
717 3 125.140 263.090 -3.610 1.728 716
718 3 118.660 247.870 -8.090 1.800 711
719 3 120.580 247.000 -4.820 2.400 718
720 3 123.650 241.710 -5.190 2.100 719
721 3 124.830 239.430 -4.380 1.800 720
722 3 126.440 237.840 -3.520 1.500 721
723 3 126.910 236.530 -3.130 1.500 722
724 3 127.480 234.650 -2.620 1.500 723
725 3 122.950 232.960 -5.910 0.750 724
726 3 127.740 233.030 -2.270 1.500 724
727 3 127.780 231.060 -1.950 1.500 726
728 3 128.130 228.870 -1.470 1.125 727
729 3 129.000 226.810 -0.810 1.680 728
730 3 130.390 224.870 0.010 1.500 729
731 3 131.700 223.460 0.730 1.440 730
732 3 138.880 218.180 2.150 1.500 731
733 3 123.570 245.710 -1.410 2.400 719
734 3 129.410 246.530 0.600 1.800 733
735 3 134.880 247.340 4.050 2.100 734
736 3 142.410 244.710 5.870 2.100 735
737 3 144.200 239.310 5.240 1.440 736
738 3 145.410 238.460 5.840 1.728 737
739 3 147.330 236.650 6.860 1.728 738
740 3 147.370 234.680 7.180 1.500 739
741 3 148.160 233.180 7.720 1.500 740
742 3 149.890 229.030 9.020 1.920 741
743 3 150.590 228.090 9.440 1.500 742
744 3 151.680 226.340 10.130 1.728 743
745 3 154.760 222.280 11.960 1.200 744
746 3 146.260 248.650 8.910 2.160 736
747 3 149.170 249.060 9.970 1.800 746
748 3 150.720 250.180 13.030 1.728 747
749 3 153.890 247.500 14.190 1.152 748
750 3 155.500 245.870 15.060 1.200 749
751 3 157.330 244.590 15.960 0.691 750
752 3 158.550 243.750 16.560 1.125 751
753 3 159.930 241.840 17.390 1.500 752
754 3 160.190 240.180 17.750 1.500 753
755 3 160.460 238.560 18.110 1.344 754
756 3 160.930 237.250 18.490 1.200 755
757 3 162.010 235.560 19.180 1.500 756
758 3 163.020 234.370 19.750 1.500 757
759 3 163.710 233.340 20.170 1.500 758
760 3 164.630 232.750 20.620 1.200 759
761 3 165.980 232.750 21.130 1.800 760
762 3 152.820 249.930 11.240 1.728 748
763 3 160.620 250.060 14.960 1.440 762
764 3 162.190 251.430 16.770 1.200 763
765 3 164.190 252.430 17.380 1.440 764
766 3 166.760 255.030 17.960 1.680 765
767 3 169.070 255.840 18.720 1.920 766
768 3 159.100 257.460 14.180 2.074 762
769 3 161.410 259.750 15.180 1.500 768
770 3 163.070 262.960 15.310 1.800 769
771 3 164.280 265.530 15.380 1.800 770
772 3 165.890 267.310 15.720 1.500 771
773 3 168.500 267.930 16.630 1.500 772
774 3 171.100 268.530 17.540 1.680 773
775 3 173.280 268.460 18.390 1.500 774
776 3 176.020 266.560 19.730 1.680 775
777 3 178.760 264.680 21.090 1.440 776
778 3 180.360 263.030 21.950 2.100 777
779 3 181.970 261.430 22.820 1.500 778
780 3 184.500 259.180 24.140 1.500 779
781 3 185.950 259.530 27.260 1.536 780
782 3 187.110 260.120 30.350 1.536 781
783 3 185.210 264.870 29.760 0.675 781
784 3 184.210 266.810 32.530 0.750 783
785 3 186.110 268.930 35.540 0.750 784
786 3 187.040 270.280 38.530 0.750 785
787 3 187.970 271.650 41.520 0.750 786
788 3 188.890 272.930 41.020 0.720 787
789 3 191.500 273.560 41.930 0.750 788
790 3 70.840 242.400 -12.610 7.200 688
791 3 60.870 243.210 -14.410 0.900 790
792 3 57.530 245.560 -16.060 1.200 791
793 3 55.830 247.680 -17.050 1.500 792
794 3 54.830 248.870 -17.620 1.200 793
795 3 52.910 250.680 -18.640 1.500 794
796 3 74.230 249.370 -15.930 7.200 790
797 3 60.180 254.370 -16.420 0.750 796
798 3 71.760 252.310 -13.390 7.200 796
799 3 75.420 256.710 -14.170 8.640 798
800 3 88.250 253.340 -15.730 1.800 799
801 3 78.130 257.560 -17.020 8.640 799
802 3 84.890 267.120 -17.560 4.200 801
803 3 85.410 275.030 -15.170 1.800 802
804 3 86.780 277.060 -12.200 1.800 803
805 3 88.570 283.150 -9.550 1.800 804
806 3 89.780 284.250 -9.680 2.100 805
807 3 91.660 284.400 -8.980 0.900 806
808 3 94.740 287.120 -8.220 2.400 807
809 3 95.080 288.340 -8.270 2.100 808
810 3 96.090 290.560 -8.230 1.800 809
811 3 97.300 293.120 -8.160 2.100 810
812 3 97.650 294.310 -8.220 2.400 811
813 3 99.210 298.090 -8.200 1.500 812
814 3 96.420 301.280 -7.610 0.768 813
815 3 95.200 302.120 -8.210 1.200 814
816 3 94.420 303.620 -8.750 0.768 815
817 3 93.940 304.960 -9.140 0.750 816
818 3 100.300 299.780 -8.050 1.500 813
819 3 102.520 301.120 -7.410 1.800 818
820 3 103.820 303.120 -7.210 1.500 819
821 3 106.090 305.930 -6.780 1.800 820
822 3 106.560 308.030 -6.920 1.500 821
823 3 107.730 309.150 -6.650 1.800 822
824 3 104.780 314.150 -8.560 1.680 823
825 3 105.120 315.370 -8.610 1.728 824
826 3 105.380 317.120 -8.790 0.750 825
827 3 105.210 318.210 -9.020 1.800 826
828 3 102.570 319.560 -10.250 0.691 827
829 3 109.510 309.840 -6.070 1.800 823
830 3 110.780 310.430 -5.680 1.500 829
831 3 113.600 307.960 -4.210 1.500 830
832 3 115.950 306.840 -3.130 1.500 831
833 3 118.690 304.930 -1.770 1.382 832
834 3 112.300 312.780 -5.450 1.500 830
835 3 113.990 314.030 -5.000 1.440 834
836 3 115.950 313.620 -4.180 0.750 835
837 3 117.170 312.780 -3.590 0.900 836
838 3 118.380 311.930 -2.980 0.720 837
839 3 120.520 310.460 -1.930 0.750 838
840 3 122.120 308.840 -1.060 0.672 839
841 3 123.210 307.120 -0.380 0.750 840
842 3 123.170 305.680 -0.170 0.600 841
843 3 92.630 269.030 -14.000 3.240 802
844 3 95.760 269.340 -16.760 3.456 843
845 3 97.430 261.210 -16.150 0.600 844
846 3 99.640 270.340 -19.520 3.456 844
847 3 106.440 265.340 -15.450 0.768 846
848 3 100.460 273.180 -16.670 3.456 846
849 3 103.960 275.650 -13.540 3.900 848
850 3 114.340 271.560 -9.220 1.200 849
851 3 105.970 277.210 -10.470 3.900 849
852 3 113.230 282.840 -9.100 3.629 851
853 3 122.960 287.960 -5.640 3.888 852
854 3 129.710 292.960 -2.440 3.456 853
855 3 133.960 296.120 0.690 3.300 854
856 3 133.390 301.680 3.180 1.500 855
857 3 133.380 303.710 6.020 1.500 856
858 3 133.670 306.900 5.830 1.500 857
859 3 133.920 308.680 5.660 1.500 858
860 3 134.710 310.560 5.670 1.500 859
861 3 134.850 311.400 5.580 1.500 860
862 3 135.190 312.620 5.530 1.800 861
863 3 132.500 315.960 3.970 0.750 862
864 3 131.490 317.150 3.400 1.200 863
865 3 129.980 318.210 2.660 0.750 864
866 3 136.940 317.530 8.280 1.500 862
867 3 137.960 318.280 7.880 1.500 866
868 3 137.780 319.370 7.640 0.750 867
869 3 137.310 320.680 7.250 1.200 868
870 3 135.480 321.960 6.360 0.750 869
871 3 133.840 322.090 5.690 0.750 870
872 3 130.140 323.210 4.100 1.080 871
873 3 134.450 296.840 3.700 3.300 855
874 3 139.300 297.840 7.070 2.700 873
875 3 142.570 293.340 7.040 1.536 874
876 3 143.780 292.500 7.630 1.500 875
877 3 145.300 291.460 8.380 1.200 876
878 3 146.780 288.960 9.340 1.500 877
879 3 147.770 287.780 9.900 1.500 878
880 3 148.650 285.710 10.560 1.500 879
881 3 150.430 283.000 11.670 1.200 880
882 3 152.300 283.180 12.360 1.440 881
883 3 153.430 282.870 12.840 1.440 882
884 3 143.420 304.210 7.840 2.100 874
885 3 148.500 304.560 9.740 2.880 884
886 3 153.070 302.620 13.350 1.500 885
887 3 156.570 300.650 15.620 1.500 886
888 3 159.140 299.840 16.730 1.800 887
889 3 160.960 298.590 17.630 1.680 888
890 3 164.400 290.120 21.700 1.215 889
891 3 164.730 286.030 23.190 1.500 890
892 3 164.990 284.370 23.550 1.800 891
893 3 166.470 281.900 24.500 1.500 892
894 3 163.930 301.150 20.700 1.500 889
895 3 166.560 301.750 21.450 1.500 894
896 3 169.030 301.500 22.440 1.500 895
897 3 170.680 301.340 23.110 1.800 896
898 3 172.940 300.710 24.070 1.500 897
899 3 176.420 299.280 25.630 1.843 898
900 3 179.160 297.340 26.980 1.500 899
901 3 180.160 296.150 27.550 1.012 900
902 3 177.500 290.030 29.650 1.200 901
903 3 177.400 287.210 30.050 0.900 902
904 3 150.110 306.340 10.080 2.100 885
905 3 148.550 308.590 6.720 3.000 904
906 3 148.690 310.930 6.660 1.200 905
907 3 149.690 313.150 6.690 1.500 906
908 3 150.180 315.250 6.550 1.500 907
909 3 152.410 316.060 3.660 1.800 908
910 3 147.820 319.780 5.950 1.200 909
911 3 147.140 320.810 8.820 1.200 910
912 3 146.060 322.560 8.170 1.500 911
913 3 143.100 324.090 6.780 1.200 912
914 3 151.720 317.560 6.490 1.800 909
915 3 153.000 319.590 6.970 1.800 914
916 3 154.300 321.620 7.150 1.800 915
917 3 154.780 323.710 7.010 2.100 916
918 3 155.260 325.810 6.870 2.100 917
919 3 156.470 328.370 6.940 1.500 918
920 3 152.550 328.430 7.580 0.750 919
921 3 150.640 330.250 6.560 0.750 920
922 3 149.280 326.840 6.580 0.750 920
923 3 157.990 330.680 7.160 1.500 919
924 3 158.130 331.560 7.080 1.500 923
925 3 158.080 333.560 6.750 1.500 924
926 3 157.520 335.370 6.250 1.500 925
927 3 152.590 309.460 10.550 2.100 904
928 3 157.220 310.400 13.910 1.800 927
929 3 159.790 311.030 15.240 2.400 928
930 3 161.630 310.460 13.870 1.200 929
931 3 162.210 310.840 16.910 1.200 930
932 3 167.440 310.560 18.250 1.500 931
933 3 169.530 311.060 18.980 1.800 932
934 3 174.140 312.680 20.500 1.500 933
935 3 177.140 312.560 21.670 1.500 934
936 3 180.660 312.560 23.030 1.659 935
937 3 183.180 313.710 23.820 1.440 936
938 3 164.390 317.780 16.510 1.800 930
939 3 165.870 318.150 13.590 1.800 938
940 3 165.990 326.180 15.930 1.800 939
941 3 168.250 328.430 12.910 1.800 940
942 3 167.780 332.120 10.700 1.728 941
943 3 169.170 337.000 10.480 1.440 942
944 3 170.820 330.030 12.200 1.500 941
945 3 173.280 332.370 10.610 1.500 944
946 3 174.350 334.060 10.760 1.200 945
947 3 175.230 335.370 10.890 1.440 946
948 3 178.940 338.370 9.690 1.843 947
949 3 180.020 340.030 9.850 1.500 948
950 3 181.280 340.590 10.240 1.920 949
951 3 179.550 344.750 8.930 0.750 950
952 3 183.110 339.340 11.140 1.440 950
953 3 185.030 337.530 12.160 1.008 952
954 3 170.040 317.900 13.780 2.400 939
955 3 172.950 318.310 14.840 1.500 954
956 3 174.950 319.340 15.440 1.500 955
957 3 176.730 320.030 16.020 1.500 956
958 3 177.990 320.620 16.420 1.500 957
959 3 180.920 321.810 19.600 1.215 958
960 3 183.750 322.710 20.470 1.215 959
961 3 186.050 323.560 21.230 1.500 960
962 3 187.620 323.900 21.780 1.500 961
963 3 180.550 325.930 18.740 1.500 959
964 3 181.410 327.280 18.870 1.500 963
965 3 181.980 328.810 18.840 1.800 964
966 3 183.540 329.180 19.380 1.200 965
967 3 184.420 330.500 19.510 1.440 966
968 3 77.130 261.590 -20.480 6.840 801
969 3 67.580 262.030 -18.360 1.012 968
970 3 59.620 264.400 -22.320 1.500 969
971 3 56.770 262.030 -23.250 1.500 970
972 3 55.380 260.560 -23.550 1.800 971
973 3 53.300 260.090 -24.280 1.800 972
974 3 74.280 269.180 -21.960 6.840 968
975 3 74.060 272.210 -22.520 6.480 974
976 3 63.510 275.060 -20.700 1.690 975
977 3 56.920 276.560 -21.120 1.500 976
978 3 53.510 273.310 -24.170 1.800 977
979 3 51.630 273.180 -24.790 1.500 978
980 3 49.460 273.210 -25.640 1.500 979
981 3 48.240 274.090 -26.240 1.500 980
982 3 55.010 278.370 -22.140 1.800 977
983 3 54.000 279.530 -22.710 1.680 982
984 3 50.090 283.060 -22.600 1.500 983
985 3 50.120 284.460 -22.800 1.500 984
986 3 48.870 287.310 -23.720 1.680 985
987 3 47.690 289.560 -24.530 1.500 986
988 3 46.780 290.250 -24.980 0.675 987
989 3 45.870 290.870 -25.430 0.720 988
990 3 73.540 278.930 -23.760 6.480 975
991 3 73.870 286.250 -22.600 6.840 990
992 3 64.500 293.650 -21.070 1.200 991
993 3 63.270 294.500 -21.470 1.500 992
994 3 61.750 295.530 -22.210 1.200 993
995 3 60.840 296.150 -22.670 1.080 994
996 3 58.360 296.430 -23.660 1.500 995
997 3 56.620 297.150 -24.440 0.720 996
998 3 53.750 298.180 -25.710 0.750 997
999 3 51.620 299.680 -26.760 0.750 998
1000 3 73.010 288.840 -19.880 6.840 991
1001 3 73.520 299.750 -17.760 5.875 1000
1002 3 76.640 308.280 -16.300 6.450 1001
1003 3 77.060 326.370 -14.810 4.355 1002
1004 3 70.460 340.650 -13.620 3.600 1003
1005 3 77.120 344.590 -10.340 0.768 1004
1006 3 68.750 341.750 -10.850 3.600 1004
1007 3 68.450 347.500 -10.390 3.456 1006
1008 3 61.030 349.710 -8.240 1.012 1007
1009 3 58.170 351.150 -5.600 1.440 1008
1010 3 55.100 353.710 -3.080 0.900 1009
1011 3 51.550 357.620 -0.710 0.750 1010
1012 3 49.480 360.900 1.830 1.440 1011
1013 3 46.910 365.560 4.220 1.536 1012
1014 3 65.700 353.250 -8.120 3.456 1007
1015 3 68.310 356.650 -5.160 0.600 1014
1016 3 59.970 363.500 -6.510 2.700 1014
1017 3 56.430 372.210 -4.560 3.226 1016
1018 3 55.290 374.900 -1.870 2.400 1017
1019 3 45.640 385.530 -0.640 1.536 1018
1020 3 43.560 388.810 1.890 1.800 1019
1021 3 41.440 392.530 4.400 1.500 1020
1022 3 41.230 395.680 7.140 1.920 1021
1023 3 43.530 400.430 9.950 1.920 1022
1024 3 55.480 379.530 0.760 1.500 1018
1025 3 57.310 386.180 3.370 1.800 1024
1026 3 57.930 387.750 6.310 2.400 1025
1027 3 60.810 390.210 9.390 2.100 1026
1028 3 61.550 396.960 9.560 1.440 1027
1029 3 62.000 397.680 9.620 1.800 1028
1030 3 62.810 400.960 9.420 1.500 1029
1031 3 62.940 401.870 9.330 1.200 1030
1032 3 64.120 406.370 9.080 1.500 1031
1033 3 61.770 390.530 10.650 1.690 1027
1034 3 63.250 391.430 11.070 1.200 1033
1035 3 65.770 392.590 11.860 1.680 1034
1036 3 68.210 394.280 12.530 1.106 1035
1037 3 69.070 395.650 12.660 1.382 1036
1038 3 69.950 396.960 12.790 1.458 1037
1039 3 71.340 398.430 13.090 1.200 1038
1040 3 86.280 322.210 -13.610 6.048 1002
1041 3 89.160 325.370 -10.600 5.100 1040
1042 3 93.460 339.560 -12.540 2.700 1041
1043 3 92.640 347.120 -16.290 1.800 1042
1044 3 92.860 354.280 -17.220 2.100 1043
1045 3 92.160 358.620 -18.170 1.500 1044
1046 3 91.260 362.680 -19.150 1.680 1045
1047 3 88.770 366.340 -20.670 1.800 1046
1048 3 94.720 340.120 -12.150 3.000 1042
1049 3 98.530 343.310 -11.170 2.400 1048
1050 3 100.410 346.870 -11.000 2.640 1049
1051 3 101.400 349.090 -10.960 2.400 1050
1052 3 103.840 354.180 -10.820 2.640 1051
1053 3 105.060 356.750 -10.750 1.800 1052
1054 3 105.530 358.840 -10.890 2.100 1053
1055 3 105.580 360.250 -11.100 2.640 1054
1056 3 105.920 361.460 -11.150 2.400 1055
1057 3 106.190 363.250 -11.330 2.100 1056
1058 3 107.890 363.960 -14.260 2.400 1057
1059 3 112.610 363.560 -13.230 1.500 1058
1060 3 113.960 363.590 -12.720 1.728 1059
1061 3 116.040 364.060 -12.000 1.500 1060
1062 3 116.780 364.530 -11.780 1.800 1061
1063 3 119.700 364.930 -10.720 1.800 1062
1064 3 122.910 365.120 -9.510 1.440 1063
1065 3 126.600 367.400 -8.450 1.536 1064
1066 3 127.780 368.530 -8.170 1.536 1065
1067 3 106.980 365.120 -11.420 2.400 1058
1068 3 107.230 366.900 -11.490 2.304 1067
1069 3 107.190 368.870 -11.810 2.400 1068
1070 3 107.450 370.650 -11.990 2.160 1069
1071 3 107.150 374.250 -12.670 1.500 1070
1072 3 110.610 376.900 -15.610 1.500 1071
1073 3 115.700 377.430 -18.210 1.500 1072
1074 3 118.200 377.030 -20.980 1.094 1073
1075 3 120.140 377.090 -21.110 1.152 1074
1076 3 123.970 376.900 -19.600 1.200 1075
1077 3 127.140 375.620 -18.180 1.200 1076
1078 3 128.710 376.030 -17.640 0.720 1077
1079 3 131.180 375.750 -16.640 0.750 1078
1080 3 133.050 375.900 -15.950 0.750 1079
1081 3 110.870 379.840 -18.860 1.680 1072
1082 3 109.770 380.930 -20.280 2.100 1081
1083 3 108.870 382.090 -23.480 1.597 1082
1084 3 107.730 384.780 -20.800 0.768 1083
1085 3 105.930 386.430 -18.080 0.720 1084
1086 3 103.990 390.650 -15.600 0.768 1085
1087 3 104.890 384.340 -22.680 1.597 1083
1088 3 101.660 387.960 -20.260 1.680 1087
1089 3 99.550 389.840 -17.590 1.690 1088
1090 3 96.680 391.280 -14.960 1.500 1089
1091 3 95.590 393.780 -12.250 0.400 1090
1092 3 96.110 395.930 -9.360 0.691 1091
1093 3 93.450 393.340 -12.400 1.500 1090
1094 3 90.670 395.370 -9.810 1.500 1093
1095 3 89.090 398.960 -8.300 1.800 1094
1096 3 116.910 379.900 -22.560 1.500 1082
1097 3 116.230 382.650 -22.390 1.200 1096
1098 3 115.060 383.840 -19.580 1.500 1097
1099 3 114.950 385.340 -16.690 1.200 1098
1100 3 114.000 386.870 -13.890 0.600 1099
1101 3 113.050 388.430 -11.090 0.750 1100
1102 3 117.760 380.250 -22.510 1.500 1096
1103 3 119.320 380.620 -21.970 1.500 1102
1104 3 121.410 381.120 -21.240 1.800 1103
1105 3 124.360 380.430 -23.940 1.475 1104
1106 3 123.990 383.030 -23.790 0.506 1105
1107 3 122.820 384.210 -20.980 0.750 1106
1108 3 122.410 385.870 -18.140 0.768 1107
1109 3 121.460 387.430 -15.330 0.768 1108
1110 3 123.860 381.340 -21.040 1.475 1105
1111 3 124.930 381.090 -19.880 1.597 1110
1112 3 126.270 381.120 -19.370 1.500 1111
1113 3 127.410 380.810 -18.890 1.215 1112
1114 3 128.360 381.590 -18.640 1.500 1113
1115 3 129.100 382.060 -18.430 1.440 1114
1116 3 99.100 331.280 -9.080 3.024 1041
1117 3 105.360 332.710 -6.900 3.000 1116
1118 3 106.840 333.650 -6.470 2.880 1117
1119 3 110.280 331.460 -6.970 0.900 1118
1120 3 116.060 330.810 -4.650 1.500 1119
1121 3 120.320 331.280 -3.080 1.800 1120
1122 3 125.690 331.460 -5.630 1.728 1121
1123 3 125.150 328.840 -2.430 0.750 1122
1124 3 124.630 326.310 -0.650 0.720 1123
1125 3 125.980 332.150 -2.640 1.728 1122
1126 3 129.860 332.400 0.710 1.500 1125
1127 3 134.190 330.840 2.310 1.500 1126
1128 3 136.590 331.090 3.190 0.911 1127
1129 3 137.760 332.250 3.470 1.593 1128
1130 3 109.550 334.400 -7.710 2.880 1118
1131 3 113.800 338.210 -6.670 2.419 1130
1132 3 115.940 340.150 -6.150 2.700 1131
1133 3 124.170 341.900 -5.420 1.500 1132
1134 3 127.080 342.280 -4.360 1.500 1133
1135 3 130.080 342.150 -3.190 1.500 1134
1136 3 134.600 340.960 -1.260 1.500 1135
1137 3 140.090 340.430 -3.740 1.800 1136
1138 3 145.340 336.090 0.130 1.536 1137
1139 3 144.280 340.930 -0.380 1.800 1137
1140 3 149.360 342.280 2.980 2.100 1139
1141 3 150.810 342.780 4.680 1.800 1140
1142 3 154.700 344.620 3.720 1.800 1141
1143 3 160.000 345.310 5.650 1.800 1142
1144 3 165.900 343.810 3.300 1.500 1143
1145 3 165.560 341.590 1.880 1.344 1144
1146 3 165.220 340.370 1.940 0.750 1145
1147 3 124.950 344.960 -8.640 2.100 1133
1148 3 127.940 346.960 -9.090 1.800 1147
1149 3 124.650 351.250 -6.740 1.139 1148
1150 3 123.780 353.370 -3.980 1.200 1149
1151 3 123.230 354.780 -3.450 1.440 1150
1152 3 124.820 358.960 -6.700 1.500 1151
1153 3 126.850 361.370 -9.750 1.597 1152
1154 3 128.900 361.370 -10.960 1.440 1153
1155 3 129.300 349.210 -6.140 1.800 1148
1156 3 134.220 349.210 -4.850 1.440 1155
1157 3 137.700 351.120 -3.820 1.440 1156
1158 3 142.820 352.840 -6.520 1.800 1157
1159 3 144.900 353.340 -5.720 1.800 1158
1160 3 146.850 352.930 -4.910 1.500 1159
1161 3 149.730 351.930 -3.640 1.800 1160
1162 3 150.380 352.900 -3.550 2.100 1161
1163 3 134.620 354.680 -9.150 1.800 1155
1164 3 135.640 355.400 -9.610 2.400 1163
1165 3 137.650 356.460 -9.000 1.500 1164
1166 3 138.690 356.710 -8.630 2.400 1165
1167 3 139.780 358.370 -8.470 1.440 1166
1168 3 138.220 365.250 -12.240 0.750 1167
1169 3 140.730 359.150 -8.230 1.800 1167
1170 3 143.590 359.530 -11.030 1.344 1169
1171 3 142.980 361.900 -12.120 1.475 1170
1172 3 146.250 364.210 -13.380 0.768 1171
1173 3 146.100 365.560 -10.490 0.768 1172
1174 3 145.850 366.120 -16.610 0.720 1172
1175 3 145.400 366.930 -16.300 0.750 1174
1176 3 143.700 369.090 -17.290 0.600 1175
1177 3 143.100 369.530 -17.590 0.750 1176
1178 3 137.840 370.250 -19.730 0.750 1177
1179 3 144.890 360.090 -11.100 1.500 1170
1180 3 146.890 361.090 -10.490 1.200 1179
1181 3 147.940 361.340 -10.130 1.800 1180
1182 3 149.890 360.930 -9.320 1.200 1181
1183 3 150.810 360.310 -8.870 1.500 1182
1184 3 152.770 359.930 -8.060 1.500 1183
1185 3 156.990 359.620 -8.540 1.728 1184
1186 3 158.800 356.340 -11.120 1.200 1185
1187 3 159.970 356.060 -11.170 0.750 1186
1188 3 161.400 355.530 -10.540 0.675 1187
1189 3 163.360 355.120 -9.720 0.768 1188
1190 3 165.840 354.870 -8.730 0.750 1189
1191 3 159.190 359.000 -11.320 1.728 1185
1192 3 159.970 359.400 -11.690 1.500 1191
1193 3 160.760 361.280 -11.690 1.800 1192
1194 3 160.800 362.710 -11.890 1.800 1193
1195 3 159.580 363.560 -12.490 1.500 1194
1196 3 157.280 366.150 -13.780 1.500 1195
1197 3 26.250 48.650 -0.840 8.640 1
1198 3 28.300 26.030 -1.720 8.280 1197
1199 3 25.840 5.560 -3.190 8.280 1198
1200 3 30.660 -14.370 -4.050 7.200 1199
1201 3 32.940 -30.960 0.610 7.500 1200
1202 3 37.450 -47.750 5.500 9.704 1201
1203 3 44.320 -76.840 11.670 7.500 1202
1204 3 46.940 -98.120 15.200 7.500 1203
1205 3 50.960 -113.500 19.930 9.000 1204
1206 3 62.430 -141.460 24.230 8.294 1205
1207 3 67.370 -162.430 29.520 8.640 1206
1208 3 77.100 -180.810 30.710 7.800 1207
1209 3 80.330 -188.340 30.150 7.800 1208
1210 3 87.240 -190.840 34.020 1.555 1209
1211 3 92.390 -187.780 37.240 1.200 1210
1212 3 97.340 -188.400 40.770 1.500 1211
1213 3 101.780 -184.340 43.840 1.500 1212
1214 3 95.100 -194.030 38.030 1.555 1210
1215 3 99.340 -193.710 41.410 2.100 1214
1216 3 105.670 -194.400 45.070 1.680 1215
1217 3 82.030 -198.000 34.160 7.800 1209
1218 3 80.780 -199.620 37.210 6.120 1217
1219 3 86.320 -208.680 39.110 6.120 1218
1220 3 94.670 -204.960 42.570 2.074 1219
1221 3 101.230 -204.840 46.170 2.160 1220
1222 3 108.590 -206.710 50.030 1.728 1221
1223 3 114.940 -205.430 53.520 2.100 1222
1224 3 121.550 -206.620 57.250 2.100 1223
1225 3 127.150 -210.030 61.070 1.500 1224
1226 3 133.070 -208.780 64.530 1.440 1225
1227 3 110.390 -201.280 49.720 2.400 1221
1228 3 118.300 -197.030 53.100 1.728 1227
1229 3 125.570 -197.210 56.800 1.800 1228
1230 3 134.810 -199.280 60.840 2.016 1229
1231 3 137.840 -204.460 64.590 1.800 1230
1232 3 137.370 -209.060 61.920 1.500 1231
1233 3 140.790 -200.930 67.570 1.728 1231
1234 3 145.860 -199.560 70.940 1.728 1233
1235 3 144.690 -188.960 72.940 1.350 1234
1236 3 89.580 -217.430 43.180 6.739 1219
1237 3 91.240 -219.960 40.530 6.739 1236
1238 3 105.190 -218.210 44.670 0.720 1237
1239 3 106.530 -218.750 47.860 1.500 1238
1240 3 108.040 -218.560 51.010 1.500 1239
1241 3 90.210 -226.150 44.000 6.048 1237
1242 3 102.240 -232.530 48.670 1.728 1241
1243 3 110.670 -246.650 53.680 1.500 1242
1244 3 115.190 -250.460 57.450 1.800 1243
1245 3 117.300 -252.870 60.870 1.800 1244
1246 3 119.240 -254.710 61.650 1.800 1245
1247 3 121.590 -259.280 63.270 1.500 1246
1248 3 127.230 -264.400 67.240 1.800 1247
1249 3 133.570 -267.090 71.080 2.100 1248
1250 3 93.120 -234.430 41.960 7.200 1241
1251 3 96.220 -246.210 41.840 7.200 1250
1252 3 107.290 -248.750 46.090 1.200 1251
1253 3 109.440 -250.840 49.490 1.382 1252
1254 3 95.160 -248.960 45.000 5.760 1251
1255 3 96.280 -264.310 47.460 4.680 1254
1256 3 97.330 -267.560 44.810 4.680 1255
1257 3 107.060 -264.930 48.490 1.012 1256
1258 3 101.260 -275.710 42.850 4.778 1256
1259 3 104.080 -288.340 45.900 3.600 1258
1260 3 106.360 -291.680 45.130 3.600 1259
1261 3 113.550 -294.500 49.050 1.080 1260
1262 3 118.520 -297.430 52.780 1.500 1261
1263 3 121.550 -299.560 54.370 1.500 1262
1264 3 109.420 -299.150 47.760 3.300 1260
1265 3 107.870 -308.560 45.420 5.100 1264
1266 3 107.620 -311.500 48.680 5.100 1265
1267 3 119.770 -315.870 53.180 2.100 1266
1268 3 110.180 -322.560 46.840 4.800 1266
1269 3 110.670 -336.120 45.040 4.200 1268
1270 3 112.640 -349.430 45.700 4.500 1269
1271 3 111.310 -358.960 44.510 3.900 1270
1272 3 111.130 -368.060 45.860 3.300 1271
1273 3 110.020 -380.680 45.220 2.700 1272
1274 3 112.680 -388.150 45.240 2.400 1273
1275 3 120.040 -397.930 47.430 2.304 1274
1276 3 120.850 -399.680 48.010 2.205 1275
1277 3 124.120 -406.620 50.350 1.800 1276
1278 3 127.040 -416.430 53.000 1.500 1277
1279 3 129.940 -426.210 55.640 1.800 1278
1280 3 130.530 -434.180 54.940 1.800 1279
1281 3 129.140 -445.840 56.220 0.800 1280
1282 3 109.190 -392.960 48.370 1.500 1274
1283 3 109.120 -399.680 50.010 1.800 1282
1284 3 108.120 -405.310 50.500 1.800 1283
1285 3 107.700 -409.400 50.960 1.800 1284
1286 3 107.870 -413.900 51.730 1.500 1285
1287 3 109.000 -421.030 53.270 1.500 1286
1288 3 111.310 -427.000 55.080 1.500 1287
1289 3 111.080 -430.710 55.580 1.440 1288
1290 3 113.390 -435.280 53.160 1.800 1289
