# Supplementary material for: Adaptations during Maturation in an Identified Honeybee Interneuron Responsive to Waggle Dance Vibration Signals
Source: eNeuro. 2019 Sep 5;6(5):ENEURO.0454-18.2019. doi: 10.1523/ENEURO.0454-18.2019 (PMC6731536; doi:10.1523/ENEURO.0454-18.2019)
Supplement: Extended Data 1 — This ZIP file contains all the code used to generate the results of this publication. The code is organized into two folders: (1) GJEphys-master, which contains code for analyzing and plotting electrophysiology data and (2) GJMorph-master, which contains code for analyzing morphology data. Download Extended Data 1, ZIP file. [file sup_enu-eN-NWR-0454-18-s02.zip › Reg-MaxS-1.1/tests/testFiles/toy1.swc]

# Courtesy B. Torben Nielson, btmorph_v2
# Horton-Strahler index example from wikipedia
#http://en.wikipedia.org/wiki/Strahler_number
#http://en.wikipedia.org/wiki/File:Flussordnung_%28Strahler%29.svg
#For testing purposes
1 1 0.0 0.0 0.0 4 -1
2 1 0.0 -2.0 0.0 1 1
3 1 0.0 2.0 0.0 1 1
4 3 0.0 10 0.0 4 1
5 3 -10.0 20.0 0.0 1 4
6 3 0.0 20.0 0.0 4 4
7 3 10.0 30.0 0.0 3 6
8 3 20.0 30.0 0.0 2 7
9 3 30.0 30.0 0.0 1 8
10 3 30.0 40.0 0.0 1 8
11 3 10.0 40.0 0.0 2 7
12 3 20.0 40.0 0.0 1 11
13 3 10.0 50.0 0.0 1 11
14 3 0.0 30.0 0.0 3 6
15 3 -10.0 40.0 0.0 1 14
16 3 0.0 40.0 0.0 3 14
17 3 -10.0 50.0 0.0 2 16
18 3 -20.0 50.0 0.0 1 17
19 3 -10.0 60.0 0.0 1 17
20 3 0.0 50.0 0.0 2 16
21 3 0.0 60.0 0.0 1 20
22 3 10.0 60.0 0.0 1 20
