# Supplementary material for: Adaptations during Maturation in an Identified Honeybee Interneuron Responsive to Waggle Dance Vibration Signals
Source: eNeuro. 2019 Sep 5;6(5):ENEURO.0454-18.2019. doi: 10.1523/ENEURO.0454-18.2019 (PMC6731536; doi:10.1523/ENEURO.0454-18.2019)
Supplement: Extended Data 1 — This ZIP file contains all the code used to generate the results of this publication. The code is organized into two folders: (1) GJEphys-master, which contains code for analyzing and plotting electrophysiology data and (2) GJMorph-master, which contains code for analyzing morphology data. Download Extended Data 1, ZIP file. [file sup_enu-eN-NWR-0454-18-s02.zip › Reg-MaxS-1.1/regmaxsn/core/scaleOnce.py]

from SWCTransforms import SWCScale, SWCTranslate, ArgGenIterator, objFun
import multiprocessing as mp
import numpy as np
import json
import sys
from itertools import product
from regmaxsn.core.transforms import compose_matrix

debugging = False
# debugging = True

assert len(sys.argv) == 2, 'Only one argument, the path of the swcfile expected, ' + str(len(sys.argv)) + 'found'

parFile = sys.argv[1]
with open(parFile, 'r') as fle:
    pars = json.load(fle)

refSWC, SWC2Align, outFiles, gridSizes, bounds, minStepSize, nCPU = pars

initBounds = bounds
boundL = lambda x, y: max(y[0], min(y[1], x))
data = np.loadtxt(SWC2Align)[:, 2:5]
dataCentered = data - data.mean(axis=0)
maxDist = max(np.linalg.norm(dataCentered, axis=1).max(), gridSizes[0] * 1.01)
pool = mp.Pool(processes=nCPU)

SWCDatas = [SWCScale(refSWC, SWC2Align, x) for x in gridSizes]

bestSol = [1.0, 1.0, 1.0]

stepSizes = [max(minStepSize, min(2.0, (maxDist / (maxDist - g)))) for g in gridSizes]
if debugging:
    print(maxDist, [(maxDist / (maxDist - g)) for g in gridSizes])

overestimationError = lambda d, g: (d + g) / d
underestimationError = lambda d, g: ((d + 1.5 * g) * d) / ((d - 0.5 * g) * (d + g))

for gridInd, gridSize in enumerate(gridSizes):


    stepSize = stepSizes[gridInd]
    bounds = np.array(bounds)
    boundsExponents = np.log([x / y for x, y in zip(bounds, bestSol)]) / np.log(stepSize)
    boundsExponentsRoundedDown = np.sign(boundsExponents) * np.ceil(np.abs(boundsExponents))

    possiblePts1D = [(bestSol[x] * (stepSize ** np.arange(int(y[0]), int(y[1]) + 1)))
                        for x, y in enumerate(boundsExponentsRoundedDown)]
    if debugging:
        print(stepSize)
        print('Gridsize:' + str(gridSize))
        print(bounds)
        print(map(len, possiblePts1D))
        print([bestSol[x] * (stepSize ** y) for x, y in enumerate(boundsExponentsRoundedDown)])
    possiblePts3D = np.round(list(product(*possiblePts1D)), 6).tolist()
    argGen = ArgGenIterator(possiblePts3D, SWCDatas[gridInd])
    funcVals = pool.map_async(objFun, argGen).get(1800)
    minimum = min(funcVals)
    minimzers = [y for x, y in enumerate(possiblePts3D) if funcVals[x] == minimum]

    if not gridInd:

        distFrom0 = [np.mean([max(x, 1 / x) for x in y]) for y in minimzers]
        bestSol = minimzers[np.argmin(distFrom0)]
    else:

        prevVals = [objFun((x, SWCDatas[gridInd - 1])) for x in minimzers]
        bestSol = minimzers[np.argmin(prevVals)]
    bounds = [[boundL(x / overestimationError(maxDist, gridSize), iB),
               boundL(x * underestimationError(maxDist, gridSize), iB)]
              for x, iB in zip(bestSol, initBounds)]

    if debugging:
        print(bestSol)


if stepSizes[-1] > minStepSize:

    stepSize = minStepSize
    bounds = np.array(bounds)

    boundsExponents = np.log([x / y for x, y in zip(bounds, bestSol)]) / np.log(stepSize)
    boundsExponentsRoundedDown = np.sign(boundsExponents) * np.ceil(np.abs(boundsExponents))
    possiblePts1D = [(bestSol[x] * (stepSize ** np.arange(int(y[0]), int(y[1]) + 1)))
        for x, y in enumerate(boundsExponentsRoundedDown)]
    if debugging:
        print(stepSize)
        print(bounds)
        print(map(len, possiblePts1D))
        print([bestSol[x] * (stepSize ** y) for x, y in enumerate(boundsExponentsRoundedDown)])
    possiblePts3D = np.round(list(product(*possiblePts1D)), 6).tolist()
    argGen = ArgGenIterator(possiblePts3D, SWCDatas[-1])
    funcVals = pool.map_async(objFun, argGen).get(1800)
    minimum = min(funcVals)
    minimzers = [y for x, y in enumerate(possiblePts3D) if funcVals[x] == minimum]
    prevVals = [objFun((x, SWCDatas[-2])) for x in minimzers]
    bestSol = minimzers[np.argmin(prevVals)]
    if debugging:
        print(bestSol, min(funcVals))

bestVal = objFun((bestSol, SWCDatas[-1]))
nochange = objFun(([1, 1, 1], SWCDatas[-1]))

if debugging:
    bestVals = [objFun((bestSol, x)) for x in SWCDatas]
    print(bestSol, nochange, bestVal)

done = False

# all values are worse than doing nothing
if bestVal > nochange:

    done = True
    bestSol = [1, 1, 1]
    bestVal = nochange

# best solution and no change are equally worse
elif bestVal == nochange:

    # the solution step is very close to zero
    if np.abs(bestSol).max() <= min(minStepSize, stepSizes[-1]):
        done = True
        bestSol = [1, 1, 1]
        bestVal = nochange


SWCDatas[-1].writeSolution(outFiles[0], bestSol)
temp = SWCTranslate(refSWC, outFiles[0], gridSizes[-1])
bestVal = objFun(([0, 0, 0], temp))
matrix = compose_matrix(scale=bestSol).tolist()
with open(outFiles[1], 'w') as fle:
    json.dump({'type': 'XYZ Scales', 'bestSol': bestSol,
               'transMat': matrix, 'done': done, 'bestVal': bestVal}, fle)
