# Supplementary material for: Adaptations during Maturation in an Identified Honeybee Interneuron Responsive to Waggle Dance Vibration Signals
Source: eNeuro. 2019 Sep 5;6(5):ENEURO.0454-18.2019. doi: 10.1523/ENEURO.0454-18.2019 (PMC6731536; doi:10.1523/ENEURO.0454-18.2019)
Supplement: Extended Data 1 — This ZIP file contains all the code used to generate the results of this publication. The code is organized into two folders: (1) GJEphys-master, which contains code for analyzing and plotting electrophysiology data and (2) GJMorph-master, which contains code for analyzing morphology data. Download Extended Data 1, ZIP file. [file sup_enu-eN-NWR-0454-18-s02.zip › Reg-MaxS-1.1/regmaxsn/core/rotOnce.py]

from SWCTransforms import SWCRotate, ArgGenIterator, objFun
import multiprocessing as mp
import numpy as np
import json
import sys
from itertools import product
from regmaxsn.core.transforms import compose_matrix

debugging = False
# debugging = True


assert len(sys.argv) == 2, 'Only one argument, the path of the swcfile expected, ' + str(len(sys.argv)) + 'found'

parFile = sys.argv[1]
with open(parFile, 'r') as fle:
    pars = json.load(fle)

refSWC, SWC2Align, outFiles, gridSizes, bounds, minRes, nCPU = pars

data = np.loadtxt(SWC2Align)[:, 2:5]
dataCentered = data - data.mean(axis=0)
maxDist = np.linalg.norm(data, axis=1).max()
pool = mp.Pool(processes=nCPU)

SWCDatas = [SWCRotate(refSWC, SWC2Align, x) for x in gridSizes]
stepSizes = [max(x / maxDist, minRes) for x in gridSizes]

bestSol = [0, 0, 0]

for gridInd, gridSize in enumerate(gridSizes):

    if debugging:
        print('Gridsize:' + str(gridSize))
    stepSize = stepSizes[gridInd]
    if debugging:
        print('Stepsize: ' + str(np.rad2deg(stepSize)))
    bounds = (np.array(bounds).T - np.array(bestSol)).T
    boundsRoundedUp = np.sign(bounds) * np.ceil(np.abs(bounds) / stepSize) * stepSize
    possiblePts1D = [np.round(bestSol[ind] + np.arange(x[0], x[1] + stepSize, stepSize), 3).tolist()
                     for ind, x in enumerate(boundsRoundedUp)]
    if debugging:
        print(np.rad2deg([bestSol[ind] + x for ind, x in enumerate(boundsRoundedUp)]))
    possiblePts3D = np.round(list(product(*possiblePts1D)), 6).tolist()
    argGen = ArgGenIterator(possiblePts3D, SWCDatas[gridInd])
    funcVals = pool.map_async(objFun, argGen).get(1800)
    minimum = min(funcVals)
    minimzers = [y for x, y in enumerate(possiblePts3D) if funcVals[x] == minimum]

    if not gridInd:
        distFrom0 = np.linalg.norm(minimzers, axis=1)
        bestSol = minimzers[np.argmin(distFrom0)]
    else:

        prevVals = [objFun((x, SWCDatas[gridInd - 1])) for x in minimzers]
        bestSol = minimzers[np.argmin(prevVals)]
    bounds = map(lambda x: [x - np.sqrt(2) * stepSize, x + np.sqrt(2) * stepSize], bestSol)

    if debugging:
        bestVal = objFun((bestSol, SWCDatas[gridInd]))
        print(np.rad2deg(bestSol), bestVal)


if minRes < stepSizes[-1]:

    if debugging:
        print('Stepsize: ' + str(np.rad2deg(minRes)))
    bounds = (np.array(bounds).T - np.array(bestSol)).T
    boundsRoundedUp = np.sign(bounds) * np.ceil(np.abs(bounds) / minRes) * minRes
    if debugging:
        print(np.rad2deg([bestSol[ind] + x for ind, x in enumerate(boundsRoundedUp)]))
    possiblePts1D = [np.round(bestSol[ind] + np.arange(x[0], x[1] + minRes, minRes), 3).tolist()
                     for ind, x in enumerate(boundsRoundedUp)]
    possiblePts3D = np.round(list(product(*possiblePts1D)), 6).tolist()

    argGen = ArgGenIterator(possiblePts3D, SWCDatas[-1])
    funcVals = pool.map_async(objFun, argGen).get(1800)
    minimum = min(funcVals)
    minimzers = [y for x, y in enumerate(possiblePts3D) if funcVals[x] == minimum]
    prevVals = [objFun((x, SWCDatas[-2])) for x in minimzers]
    bestSol = minimzers[np.argmin(prevVals)]
    if debugging:
        bestVal = objFun((bestSol, SWCDatas[-1]))
        print(np.rad2deg(bestSol), bestVal)

bestVal = objFun((bestSol, SWCDatas[-1]))
nochange = objFun(([0, 0, 0], SWCDatas[-1]))
if debugging:
    print(np.rad2deg(bestSol), bestVal, nochange)


done = False

# all values are worse than doing nothing
if bestVal > nochange:

    done = True
    bestSol = [0, 0, 0]
    bestVal = nochange

# best solution and no change are equally worse
elif bestVal == nochange:

    # the solution step is very close to zero
    if np.abs(bestSol).max() <= min(minRes, stepSizes[-1]):

        done = True
        bestSol = [0, 0, 0]
        bestVal = nochange


SWCDatas[-1].writeSolution(outFiles[0], bestSol)
matrix = compose_matrix(angles=bestSol).tolist()
with open(outFiles[1], 'w') as fle:
    json.dump({'type': 'XYZ Euler Angles in radians','bestSol': bestSol,
               'transMat': matrix, 'done': done, 'bestVal': bestVal}, fle)
