# Supplementary material for: Adaptations during Maturation in an Identified Honeybee Interneuron Responsive to Waggle Dance Vibration Signals
Source: eNeuro. 2019 Sep 5;6(5):ENEURO.0454-18.2019. doi: 10.1523/ENEURO.0454-18.2019 (PMC6731536; doi:10.1523/ENEURO.0454-18.2019)
Supplement: Extended Data 1 — This ZIP file contains all the code used to generate the results of this publication. The code is organized into two folders: (1) GJEphys-master, which contains code for analyzing and plotting electrophysiology data and (2) GJMorph-master, which contains code for analyzing morphology data. Download Extended Data 1, ZIP file. [file sup_enu-eN-NWR-0454-18-s02.zip › Reg-MaxS-1.1/regmaxsn/core/misc.py]

import json

def parFileCheck(parFile, parNames):
    """
    Checks if each dictionary in the list of dictionaries in parFile contains all the keys in parNames. Assertions
    are used to raise errors if problems are detected.
    :param parFile: a valid file path containing the list of dictionaries
    :param parNames: list of parameter names expected
    :return: list of dictionaries in parFile
    """

    with open(parFile, 'r') as fle:

        parsList = json.load(fle)
        assert type(parsList) == list, 'Parameter file does not contain a list of dictionaries as is the requirement.'
        for parInd, par in enumerate(parsList):
            assert type(par) == dict, 'Parameter set # {} in {} not a list'.format(parInd, parFile)

            for pn in parNames:
                assert pn in par, 'Parameter {} not found in ' \
                                  'parameter set # {} of {} is improper'.format(pn, parInd, parFile)

    return parsList
