# Supplementary material for: Adaptations during Maturation in an Identified Honeybee Interneuron Responsive to Waggle Dance Vibration Signals
Source: eNeuro. 2019 Sep 5;6(5):ENEURO.0454-18.2019. doi: 10.1523/ENEURO.0454-18.2019 (PMC6731536; doi:10.1523/ENEURO.0454-18.2019)
Supplement: Extended Data 1 — This ZIP file contains all the code used to generate the results of this publication. The code is organized into two folders: (1) GJEphys-master, which contains code for analyzing and plotting electrophysiology data and (2) GJMorph-master, which contains code for analyzing morphology data. Download Extended Data 1, ZIP file. [file sup_enu-eN-NWR-0454-18-s02.zip › Reg-MaxS-1.1/TestFiles/LLC/Gad1-F-600000.CNG.swc]

1 2 270.470400 233.619200 74.892999 0.500000 -1
2 2 269.833600 235.526400 72.898283 0.500000 1
3 2 270.150400 233.619200 72.898283 0.500000 2
4 2 269.516800 232.028800 72.898283 0.500000 3
5 2 270.470400 231.708800 73.894320 0.500000 4
6 2 272.694400 227.574400 73.894320 0.500000 5
7 2 272.377600 227.254400 73.894320 0.500000 6
8 2 271.104000 226.620800 73.894320 0.500000 7
9 2 270.150400 224.073600 73.894320 0.500000 8
10 2 269.196800 224.073600 72.898283 0.500000 9
11 2 269.196800 221.846400 74.892999 0.500000 10
12 2 267.609600 220.892800 73.894320 0.500000 11
13 2 267.289600 219.302400 72.898283 0.500000 12
14 2 266.019200 216.121600 73.894320 0.500000 13
15 2 263.475200 216.438400 72.898283 0.500000 14
16 2 263.158400 216.758400 70.900925 0.500000 15
17 2 262.204800 215.801600 70.900925 0.500000 16
18 2 260.934400 215.801600 71.899604 0.500000 17
19 2 257.436800 213.574400 69.904888 0.500000 18
20 2 254.576000 207.849600 68.906209 0.500000 19
21 2 252.668800 204.668800 66.911493 0.500000 20
22 2 252.668800 199.257600 65.915456 0.500000 21
23 2 252.668800 198.620800 63.918098 0.500000 22
24 2 251.398400 194.169600 64.916777 0.500000 23
25 2 249.808000 188.441600 63.918098 0.500000 24
26 2 250.444800 189.078400 59.928666 0.500000 25
27 2 250.124800 188.441600 59.928666 0.500000 26
28 2 248.854400 188.124800 57.933950 0.500000 27
29 2 248.854400 189.078400 56.937913 0.500000 28
30 2 253.622400 192.896000 52.945839 0.500000 29
31 2 254.259200 195.123200 50.951123 0.500000 30
32 2 254.259200 195.760000 50.951123 0.500000 31
33 2 252.985600 196.713600 47.957728 0.500000 32
34 2 252.985600 196.076800 46.961691 0.500000 33
35 2 253.939200 194.803200 43.968296 0.500000 34
36 2 255.846400 192.896000 43.968296 0.500000 35
37 2 257.436800 190.985600 41.973580 0.500000 36
38 2 252.032000 196.396800 47.957728 0.500000 34
39 2 249.808000 195.123200 46.961691 0.500000 38
40 2 248.537600 194.803200 46.961691 0.500000 39
41 2 247.584000 190.985600 45.963012 0.500000 40
42 2 246.947200 188.758400 45.963012 0.500000 41
43 2 243.449600 188.441600 47.957728 0.500000 42
44 2 241.225600 190.352000 47.957728 0.500000 43
45 2 241.542400 192.576000 47.957728 0.500000 44
46 2 241.862400 192.576000 46.961691 0.500000 45
47 2 246.947200 194.803200 47.957728 0.500000 39
48 2 246.630400 194.486400 47.957728 0.500000 47
49 2 244.403200 195.123200 50.951123 0.500000 48
50 2 246.310400 198.620800 49.955086 0.500000 49
51 2 246.630400 198.940800 48.956407 0.500000 50
52 2 254.892800 192.896000 49.955086 0.500000 31
53 2 255.529600 191.942400 48.956407 0.500000 52
54 2 257.753600 190.985600 49.955086 0.500000 53
55 2 261.568000 190.985600 48.956407 0.500000 54
56 2 262.521600 189.395200 46.961691 0.500000 55
57 2 262.521600 186.531200 45.963012 0.500000 56
58 2 261.888000 186.214400 46.961691 0.500000 57
59 2 261.568000 183.987200 45.963012 0.500000 58
60 2 260.297600 182.396800 46.961691 0.500000 59
61 2 260.297600 182.080000 46.961691 0.500000 60
62 2 258.707200 188.124800 50.951123 0.500000 54
63 2 260.934400 187.488000 49.955086 0.500000 62
64 2 261.568000 185.897600 50.951123 0.500000 63
65 2 264.748800 185.260800 50.951123 0.500000 64
66 2 266.019200 186.214400 48.956407 0.500000 65
67 2 254.576000 190.668800 45.963012 0.500000 53
68 2 254.259200 189.715200 46.961691 0.500000 67
69 2 252.985600 189.395200 46.961691 0.500000 68
70 2 253.622400 183.350400 47.957728 0.500000 69
71 2 254.892800 183.350400 48.956407 0.500000 70
72 2 254.576000 182.080000 48.956407 0.500000 71
73 2 249.808000 193.212800 60.927345 0.500000 26
74 2 247.264000 197.030400 56.937913 0.500000 73
75 2 245.356800 197.987200 56.937913 0.500000 74
76 2 241.542400 197.667200 54.940555 0.500000 75
77 2 238.681600 201.168000 52.945839 0.500000 76
78 2 238.364800 206.259200 52.945839 0.500000 77
79 2 239.001600 208.166400 51.949802 0.500000 78
80 2 238.681600 208.166400 50.951123 0.500000 79
81 2 236.774400 212.304000 48.956407 0.500000 80
82 2 236.774400 214.211200 47.957728 0.500000 81
83 2 233.280000 214.531200 48.956407 0.500000 82
84 2 233.280000 214.848000 48.956407 0.500000 83
85 2 265.065600 216.121600 72.898283 0.500000 15
86 2 265.382400 214.211200 72.898283 0.500000 85
87 2 262.841600 210.713600 72.898283 0.500000 86
88 2 262.204800 210.393600 72.898283 0.500000 87
89 2 260.614400 210.076800 73.894320 0.500000 88
90 2 266.336000 220.892800 71.899604 0.500000 13
91 2 264.748800 220.576000 71.899604 0.500000 90
92 2 264.748800 219.939200 71.899604 0.500000 91
93 2 261.251200 221.209600 71.899604 0.500000 92
94 2 260.934400 221.209600 71.899604 0.500000 93
95 2 270.470400 223.756800 75.889036 0.500000 9
96 2 272.377600 223.120000 74.892999 0.500000 95
97 2 274.284800 222.483200 74.892999 0.500000 96
98 2 276.508800 222.803200 72.898283 0.500000 97
99 2 276.825600 221.209600 74.892999 0.500000 98
100 2 278.099200 220.892800 75.889036 0.500000 99
101 2 280.006400 218.665600 75.889036 0.500000 100
102 2 280.006400 218.028800 76.887715 0.500000 101
103 2 276.192000 221.209600 75.889036 0.500000 99
104 2 275.238400 218.665600 76.887715 0.500000 103
105 2 274.601600 218.348800 76.887715 0.500000 104
106 2 271.104000 222.483200 74.892999 0.500000 96
107 2 271.740800 217.392000 74.892999 0.500000 106
108 2 268.880000 223.756800 74.892999 0.500000 95
109 2 267.289600 224.393600 74.892999 0.500000 108
110 2 266.656000 224.393600 73.894320 0.500000 109
111 2 265.382400 223.756800 73.894320 0.500000 110
112 2 269.196800 227.891200 74.892999 0.500000 8
113 2 266.019200 227.891200 75.889036 0.500000 112
114 2 273.331200 227.254400 75.889036 0.500000 6
115 2 274.284800 226.937600 75.889036 0.500000 114
116 2 274.918400 228.211200 72.898283 0.500000 115
117 2 275.872000 227.891200 71.899604 0.500000 116
