# Supplementary material for: Adaptations during Maturation in an Identified Honeybee Interneuron Responsive to Waggle Dance Vibration Signals
Source: eNeuro. 2019 Sep 5;6(5):ENEURO.0454-18.2019. doi: 10.1523/ENEURO.0454-18.2019 (PMC6731536; doi:10.1523/ENEURO.0454-18.2019)
Supplement: Extended Data 1 — This ZIP file contains all the code used to generate the results of this publication. The code is organized into two folders: (1) GJEphys-master, which contains code for analyzing and plotting electrophysiology data and (2) GJMorph-master, which contains code for analyzing morphology data. Download Extended Data 1, ZIP file. [file sup_enu-eN-NWR-0454-18-s02.zip › Reg-MaxS-1.1/TestFiles/LLC/Gad1-F-000062.CNG.swc]

1 2 -125.344000 171.833600 -55.558785 0.500000 -1
2 2 -125.980800 172.470400 -55.558785 0.500000 1
3 2 -127.891200 171.196800 -53.556143 0.500000 2
4 2 -130.438400 171.513600 -51.550859 0.500000 3
5 2 -132.665600 171.513600 -53.556143 0.500000 4
6 2 -132.985600 171.833600 -53.556143 0.500000 5
7 2 -134.896000 173.424000 -56.562748 0.500000 6
8 2 -136.166400 174.700800 -56.562748 0.500000 7
9 2 -138.396800 175.654400 -57.564069 0.500000 8
10 2 -139.033600 176.611200 -58.568032 0.500000 9
11 2 -139.350400 177.248000 -57.564069 0.500000 10
12 2 -144.124800 180.115200 -58.568032 0.500000 11
13 2 -144.444800 182.662400 -58.568032 0.500000 12
14 2 -144.761600 184.572800 -56.562748 0.500000 13
15 2 -145.081600 184.572800 -56.562748 0.500000 14
16 2 -145.081600 185.846400 -58.568032 0.500000 15
17 2 -146.035200 187.120000 -58.568032 0.500000 16
18 2 -146.672000 190.307200 -57.564069 0.500000 17
19 2 -146.355200 190.944000 -58.568032 0.500000 18
20 2 -146.355200 190.944000 -57.564069 0.500000 19
21 2 -143.808000 192.217600 -58.568032 0.500000 20
22 2 -142.214400 191.897600 -57.564069 0.500000 21
23 2 -142.214400 191.260800 -55.558785 0.500000 22
24 2 -140.944000 192.217600 -54.557464 0.500000 23
25 2 -141.577600 193.491200 -53.556143 0.500000 24
26 2 -143.171200 193.491200 -53.556143 0.500000 25
27 2 -144.761600 191.260800 -50.546896 0.500000 26
28 2 -147.945600 189.033600 -45.535007 0.500000 27
29 2 -147.945600 190.307200 -41.527081 0.500000 28
30 2 -147.945600 189.670400 -38.517834 0.500000 29
31 2 -148.582400 189.670400 -36.512550 0.500000 30
32 2 -147.945600 189.670400 -33.505945 0.500000 31
33 2 -147.308800 189.670400 -33.505945 0.500000 32
34 2 -147.308800 189.987200 -32.504624 0.500000 33
35 2 -146.672000 191.580800 -33.505945 0.500000 34
36 2 -145.081600 191.260800 -31.500661 0.500000 35
37 2 -143.488000 193.491200 -31.500661 0.500000 36
38 2 -142.851200 196.358400 -32.504624 0.500000 37
39 2 -141.897600 197.952000 -30.499339 0.500000 38
40 2 -141.260800 199.862400 -29.495376 0.500000 39
41 2 -139.987200 201.772800 -30.499339 0.500000 40
42 2 -139.670400 201.136000 -29.495376 0.500000 41
43 2 -137.760000 202.729600 -29.495376 0.500000 42
44 2 -136.803200 204.320000 -27.492734 0.500000 43
45 2 -136.486400 204.320000 -27.492734 0.500000 44
46 2 -136.166400 205.276800 -27.492734 0.500000 45
47 2 -134.896000 206.230400 -28.494055 0.500000 46
48 2 -134.576000 210.054400 -25.487450 0.500000 47
49 2 -133.302400 211.964800 -25.487450 0.500000 48
50 2 -131.712000 212.601600 -26.488771 0.500000 49
51 2 -131.392000 211.964800 -26.488771 0.500000 50
52 2 -131.392000 212.601600 -27.492734 0.500000 51
53 2 -127.254400 214.512000 -27.492734 0.500000 52
54 2 -126.617600 215.788800 -26.488771 0.500000 53
55 2 -124.710400 217.379200 -25.487450 0.500000 54
56 2 -124.073600 217.699200 -26.488771 0.500000 55
57 2 -123.436800 217.379200 -26.488771 0.500000 56
58 2 -120.252800 217.699200 -24.483487 0.500000 57
59 2 -120.252800 218.016000 -23.482166 0.500000 58
60 2 -120.252800 217.062400 -22.478203 0.500000 59
61 2 -118.979200 215.148800 -22.478203 0.500000 60
62 2 -118.979200 213.238400 -22.478203 0.500000 61
63 2 -118.025600 212.921600 -23.482166 0.500000 62
64 2 -117.388800 210.371200 -21.476882 0.500000 63
65 2 -118.662400 209.417600 -20.475561 0.500000 64
66 2 -124.073600 217.062400 -21.476882 0.500000 60
67 2 -123.753600 213.558400 -20.475561 0.500000 66
68 2 -117.388800 217.379200 -24.483487 0.500000 58
69 2 -115.478400 216.742400 -25.487450 0.500000 68
70 2 -114.204800 218.336000 -25.487450 0.500000 69
71 2 -114.521600 219.926400 -25.487450 0.500000 70
72 2 -115.478400 220.566400 -24.483487 0.500000 71
73 2 -116.752000 222.793600 -26.488771 0.500000 72
74 2 -118.662400 224.067200 -24.483487 0.500000 73
75 2 -120.252800 224.387200 -25.487450 0.500000 74
76 2 -120.569600 225.660800 -27.492734 0.500000 75
77 2 -119.932800 226.934400 -26.488771 0.500000 76
78 2 -118.979200 228.208000 -27.492734 0.500000 77
79 2 -119.616000 228.208000 -29.495376 0.500000 78
80 2 -119.299200 230.758400 -27.492734 0.500000 79
81 2 -120.252800 231.395200 -27.492734 0.500000 80
82 2 -122.163200 230.758400 -26.488771 0.500000 81
83 2 -124.073600 230.758400 -26.488771 0.500000 82
84 2 -125.344000 229.164800 -26.488771 0.500000 83
85 2 -126.617600 228.528000 -24.483487 0.500000 84
86 2 -126.617600 228.208000 -24.483487 0.500000 85
87 2 -123.116800 226.934400 -24.483487 0.500000 86
88 2 -122.480000 225.980800 -25.487450 0.500000 87
89 2 -121.843200 224.704000 -24.483487 0.500000 88
90 2 -124.073600 223.430400 -23.482166 0.500000 89
91 2 -124.073600 222.793600 -21.476882 0.500000 90
92 2 -126.617600 227.891200 -22.478203 0.500000 86
93 2 -127.574400 226.297600 -21.476882 0.500000 92
94 2 -128.528000 225.980800 -21.476882 0.500000 93
95 2 -129.164800 222.793600 -20.475561 0.500000 94
96 2 -124.073600 231.712000 -26.488771 0.500000 83
97 2 -125.980800 233.305600 -28.494055 0.500000 96
98 2 -126.937600 233.622400 -28.494055 0.500000 97
99 2 -127.254400 236.489600 -28.494055 0.500000 98
100 2 -125.980800 236.809600 -28.494055 0.500000 99
101 2 -125.664000 237.763200 -30.499339 0.500000 100
102 2 -123.116800 237.126400 -31.500661 0.500000 101
103 2 -118.979200 233.305600 -27.492734 0.500000 81
104 2 -117.388800 234.262400 -27.492734 0.500000 103
105 2 -112.294400 219.289600 -25.487450 0.500000 70
106 2 -111.020800 218.336000 -25.487450 0.500000 105
107 2 -111.340800 216.742400 -25.487450 0.500000 106
108 2 -111.977600 216.425600 -24.483487 0.500000 107
109 2 -110.067200 213.558400 -25.487450 0.500000 108
110 2 -110.384000 211.964800 -26.488771 0.500000 109
111 2 -125.344000 218.336000 -27.492734 0.500000 55
112 2 -124.390400 219.926400 -26.488771 0.500000 111
113 2 -124.073600 220.883200 -28.494055 0.500000 112
114 2 -123.753600 222.156800 -27.492734 0.500000 113
115 2 -123.436800 221.840000 -28.494055 0.500000 114
116 2 -130.755200 205.913600 -26.488771 0.500000 51
117 2 -127.574400 204.320000 -26.488771 0.500000 116
118 2 -125.664000 203.683200 -26.488771 0.500000 117
119 2 -125.344000 203.366400 -26.488771 0.500000 118
120 2 -132.665600 216.425600 -27.492734 0.500000 50
121 2 -133.302400 216.742400 -28.494055 0.500000 120
122 2 -134.259200 216.742400 -29.495376 0.500000 121
123 2 -134.576000 216.742400 -30.499339 0.500000 122
124 2 -137.440000 217.699200 -30.499339 0.500000 123
125 2 -137.123200 219.289600 -29.495376 0.500000 124
126 2 -138.713600 218.972800 -29.495376 0.500000 125
127 2 -139.987200 220.566400 -26.488771 0.500000 126
128 2 -139.987200 225.024000 -29.495376 0.500000 127
129 2 -141.897600 227.254400 -29.495376 0.500000 128
130 2 -141.577600 226.934400 -28.494055 0.500000 129
131 2 -135.212800 223.430400 -29.495376 0.500000 125
132 2 -133.302400 223.750400 -29.495376 0.500000 131
133 2 -132.985600 227.571200 -29.495376 0.500000 132
134 2 -132.348800 229.484800 -30.499339 0.500000 133
135 2 -133.302400 217.379200 -26.488771 0.500000 121
136 2 -132.348800 219.289600 -26.488771 0.500000 135
137 2 -132.028800 219.289600 -26.488771 0.500000 136
138 2 -131.075200 221.203200 -26.488771 0.500000 137
139 2 -130.755200 221.520000 -27.492734 0.500000 138
140 2 -128.528000 223.430400 -28.494055 0.500000 139
141 2 -128.528000 223.113600 -29.495376 0.500000 140
142 2 -131.075200 221.203200 -25.487450 0.500000 138
143 2 -131.392000 219.609600 -22.478203 0.500000 142
144 2 -148.262400 190.624000 -37.516513 0.500000 32
145 2 -147.945600 191.260800 -40.523118 0.500000 144
146 2 -151.766400 193.811200 -41.527081 0.500000 145
147 2 -154.947200 194.128000 -43.529723 0.500000 146
148 2 -157.811200 196.675200 -44.533686 0.500000 147
149 2 -158.768000 197.952000 -45.535007 0.500000 148
150 2 -160.678400 202.729600 -48.544254 0.500000 149
151 2 -160.678400 204.320000 -50.546896 0.500000 150
152 2 -160.041600 204.956800 -50.546896 0.500000 151
153 2 -160.358400 211.964800 -51.550859 0.500000 152
154 2 -160.358400 213.238400 -53.556143 0.500000 153
155 2 -160.995200 217.379200 -52.552180 0.500000 154
156 2 -160.358400 219.926400 -54.557464 0.500000 155
157 2 -160.995200 221.520000 -53.556143 0.500000 156
158 2 -161.315200 221.520000 -52.552180 0.500000 157
159 2 -161.632000 222.476800 -52.552180 0.500000 158
160 2 -161.632000 222.793600 -50.546896 0.500000 159
161 2 -162.588800 222.476800 -50.546896 0.500000 160
162 2 -163.222400 219.926400 -49.545575 0.500000 161
163 2 -164.179200 222.156800 -50.546896 0.500000 162
164 2 -165.132800 221.840000 -50.546896 0.500000 163
165 2 -165.132800 225.344000 -49.545575 0.500000 164
166 2 -162.905600 227.254400 -49.545575 0.500000 165
167 2 -162.905600 223.113600 -51.550859 0.500000 161
168 2 -165.769600 223.113600 -55.558785 0.500000 167
169 2 -167.043200 223.750400 -54.557464 0.500000 168
170 2 -161.632000 222.476800 -57.564069 0.500000 158
171 2 -161.632000 223.113600 -58.568032 0.500000 170
172 2 -163.542400 223.113600 -59.569353 0.500000 171
173 2 -162.268800 225.660800 -58.568032 0.500000 172
174 2 -160.358400 226.617600 -58.568032 0.500000 173
175 2 -159.721600 227.891200 -58.568032 0.500000 174
176 2 -159.404800 218.972800 -56.562748 0.500000 156
177 2 -155.904000 218.972800 -55.558785 0.500000 176
178 2 -156.220800 217.379200 -55.558785 0.500000 177
179 2 -157.177600 205.276800 -52.552180 0.500000 152
180 2 -146.355200 190.624000 -62.575958 0.500000 19
181 2 -142.534400 189.987200 -63.579921 0.500000 180
182 2 -140.944000 189.033600 -64.581242 0.500000 181
183 2 -140.624000 189.033600 -63.579921 0.500000 182
184 2 -136.486400 185.846400 -64.581242 0.500000 183
185 2 -133.939200 184.572800 -64.581242 0.500000 184
186 2 -132.348800 182.342400 -62.575958 0.500000 185
187 2 -132.985600 180.115200 -61.574637 0.500000 186
188 2 -134.259200 179.478400 -59.569353 0.500000 187
189 2 -135.212800 178.838400 -60.573316 0.500000 188
190 2 -148.262400 190.944000 -62.575958 0.500000 180
191 2 -148.899200 190.307200 -61.574637 0.500000 190
192 2 -149.856000 192.854400 -57.564069 0.500000 191
193 2 -150.809600 193.171200 -57.564069 0.500000 192
194 2 -150.809600 192.854400 -56.562748 0.500000 193
195 2 -149.856000 193.811200 -63.579921 0.500000 190
196 2 -150.492800 196.038400 -62.575958 0.500000 195
197 2 -145.081600 185.846400 -61.574637 0.500000 16
198 2 -143.488000 185.846400 -60.573316 0.500000 197
199 2 -138.713600 187.440000 -60.573316 0.500000 198
200 2 -135.532800 186.803200 -58.568032 0.500000 199
201 2 -145.398400 184.572800 -54.557464 0.500000 15
202 2 -146.988800 186.166400 -54.557464 0.500000 201
203 2 -147.308800 187.120000 -54.557464 0.500000 202
204 2 -147.625600 186.166400 -56.562748 0.500000 203
205 2 -155.267200 190.307200 -56.562748 0.500000 204
206 2 -144.124800 183.616000 -54.557464 0.500000 14
207 2 -140.307200 180.752000 -55.558785 0.500000 206
208 2 -133.939200 180.115200 -55.558785 0.500000 207
209 2 -131.392000 178.521600 -56.562748 0.500000 208
210 2 -130.438400 173.424000 -56.562748 0.500000 209
211 2 -131.075200 172.470400 -58.568032 0.500000 210
212 2 -130.755200 171.833600 -58.568032 0.500000 211
