# Supplementary material for: Adaptations during Maturation in an Identified Honeybee Interneuron Responsive to Waggle Dance Vibration Signals
Source: eNeuro. 2019 Sep 5;6(5):ENEURO.0454-18.2019. doi: 10.1523/ENEURO.0454-18.2019 (PMC6731536; doi:10.1523/ENEURO.0454-18.2019)
Supplement: Extended Data 1 — This ZIP file contains all the code used to generate the results of this publication. The code is organized into two folders: (1) GJEphys-master, which contains code for analyzing and plotting electrophysiology data and (2) GJMorph-master, which contains code for analyzing morphology data. Download Extended Data 1, ZIP file. [file sup_enu-eN-NWR-0454-18-s02.zip › Reg-MaxS-1.1/TestFiles/LLC/Cha-F-400051.CNG.swc]

1 2 239.769600 207.056000 89.294584 0.500000 -1
2 2 239.769600 207.689600 90.295905 0.500000 1
3 2 239.452800 208.009600 92.298547 0.500000 2
4 2 238.819200 207.056000 92.298547 0.500000 3
5 2 236.281600 207.056000 91.297226 0.500000 4
6 2 235.011200 206.102400 91.297226 0.500000 5
7 2 236.598400 203.881600 91.297226 0.500000 6
8 2 240.089600 201.974400 91.297226 0.500000 7
9 2 240.406400 201.974400 91.297226 0.500000 8
10 2 239.452800 199.116800 91.297226 0.500000 9
11 2 239.452800 196.259200 92.298547 0.500000 10
12 2 240.089600 195.942400 91.297226 0.500000 11
13 2 240.089600 195.625600 90.295905 0.500000 12
14 2 238.185600 194.035200 89.294584 0.500000 13
15 2 236.915200 194.035200 90.295905 0.500000 14
16 2 233.424000 193.084800 91.297226 0.500000 15
17 2 232.153600 192.131200 89.294584 0.500000 16
18 2 231.520000 191.814400 88.293263 0.500000 17
19 2 231.203200 190.227200 88.293263 0.500000 18
20 2 229.299200 189.590400 88.293263 0.500000 19
21 2 228.982400 189.273600 87.291942 0.500000 20
22 2 224.537600 186.416000 85.291942 0.500000 21
23 2 223.587200 183.558400 83.289300 0.500000 22
24 2 224.854400 181.651200 81.286658 0.500000 23
25 2 225.171200 179.430400 82.287979 0.500000 24
26 2 225.491200 179.430400 81.286658 0.500000 25
27 2 225.171200 177.523200 80.285337 0.500000 26
28 2 224.537600 177.206400 79.284016 0.500000 27
29 2 220.729600 177.843200 78.282695 0.500000 28
30 2 220.729600 181.017600 76.282695 0.500000 29
31 2 222.950400 182.604800 72.277411 0.500000 30
32 2 224.220800 182.604800 71.276090 0.500000 31
33 2 224.220800 183.875200 70.274769 0.500000 32
34 2 223.904000 183.875200 69.273448 0.500000 33
35 2 219.779200 186.732800 68.272127 0.500000 34
36 2 218.508800 188.640000 65.270806 0.500000 35
37 2 218.825600 190.544000 65.270806 0.500000 36
38 2 219.459200 191.497600 64.269485 0.500000 37
39 2 219.779200 192.448000 63.268164 0.500000 38
40 2 219.142400 192.768000 62.266843 0.500000 39
41 2 218.825600 192.448000 62.266843 0.500000 40
42 2 216.921600 192.131200 56.261559 0.500000 41
43 2 216.921600 191.814400 55.260238 0.500000 42
44 2 217.875200 191.497600 55.260238 0.500000 43
45 2 218.508800 190.544000 54.258917 0.500000 44
46 2 217.238400 188.640000 54.258917 0.500000 45
47 2 215.017600 192.768000 60.264201 0.500000 42
48 2 212.796800 194.672000 60.264201 0.500000 47
49 2 212.480000 194.672000 60.264201 0.500000 48
50 2 219.459200 193.084800 59.262880 0.500000 40
51 2 221.046400 193.718400 58.264201 0.500000 50
52 2 221.363200 194.035200 57.262880 0.500000 51
53 2 225.171200 183.241600 70.274769 0.500000 33
54 2 225.491200 182.604800 69.273448 0.500000 53
55 2 226.124800 182.921600 66.272127 0.500000 54
56 2 225.808000 182.921600 64.269485 0.500000 55
57 2 226.124800 181.651200 61.265522 0.500000 56
58 2 226.758400 181.651200 58.264201 0.500000 57
59 2 227.395200 181.334400 58.264201 0.500000 58
60 2 228.662400 180.384000 59.262880 0.500000 59
61 2 228.028800 180.700800 62.266843 0.500000 60
62 2 227.712000 178.793600 66.272127 0.500000 61
63 2 228.662400 178.160000 66.272127 0.500000 62
64 2 230.566400 176.572800 68.272127 0.500000 63
65 2 233.107200 174.665600 67.273448 0.500000 64
66 2 236.281600 173.395200 64.269485 0.500000 65
67 2 236.915200 173.715200 64.269485 0.500000 66
68 2 238.185600 173.078400 64.269485 0.500000 67
69 2 240.723200 174.348800 64.269485 0.500000 68
70 2 241.676800 174.985600 65.270806 0.500000 69
71 2 243.580800 175.302400 65.270806 0.500000 70
72 2 245.484800 179.113600 67.273448 0.500000 71
73 2 245.164800 179.747200 66.272127 0.500000 72
74 2 242.627200 181.017600 67.273448 0.500000 73
75 2 238.502400 173.078400 63.268164 0.500000 68
76 2 240.406400 170.220800 61.265522 0.500000 75
77 2 240.723200 169.267200 63.268164 0.500000 76
78 2 240.723200 169.267200 66.272127 0.500000 77
79 2 237.865600 171.174400 69.273448 0.500000 78
80 2 237.865600 171.491200 70.274769 0.500000 79
81 2 238.185600 174.032000 62.266843 0.500000 67
82 2 238.502400 174.985600 61.265522 0.500000 81
83 2 241.356800 176.572800 59.262880 0.500000 82
84 2 241.356800 177.843200 61.265522 0.500000 83
85 2 241.993600 178.793600 57.262880 0.500000 84
86 2 233.424000 173.395200 67.273448 0.500000 65
87 2 233.424000 173.078400 64.269485 0.500000 86
88 2 231.203200 172.128000 61.265522 0.500000 87
89 2 232.790400 172.444800 61.265522 0.500000 88
90 2 232.470400 172.444800 60.264201 0.500000 89
91 2 230.566400 179.113600 60.264201 0.500000 60
92 2 230.886400 179.113600 58.264201 0.500000 91
93 2 232.470400 179.747200 60.264201 0.500000 92
94 2 232.470400 180.064000 58.264201 0.500000 93
95 2 233.424000 180.384000 58.264201 0.500000 94
96 2 233.424000 180.064000 60.264201 0.500000 95
97 2 235.644800 180.700800 60.264201 0.500000 96
98 2 237.865600 182.288000 61.265522 0.500000 97
99 2 237.548800 182.604800 64.269485 0.500000 98
100 2 238.185600 182.288000 67.273448 0.500000 99
101 2 237.548800 182.288000 68.272127 0.500000 100
102 2 234.694400 181.017600 70.274769 0.500000 101
103 2 232.790400 181.651200 69.273448 0.500000 102
104 2 237.232000 183.558400 64.269485 0.500000 99
105 2 234.694400 183.875200 61.265522 0.500000 104
106 2 233.740800 184.192000 62.266843 0.500000 105
107 2 233.424000 184.828800 62.266843 0.500000 106
108 2 223.587200 182.604800 62.266843 0.500000 56
109 2 222.316800 181.971200 62.266843 0.500000 108
110 2 222.000000 179.747200 62.266843 0.500000 109
111 2 221.363200 180.064000 61.265522 0.500000 110
112 2 221.683200 180.700800 61.265522 0.500000 111
113 2 225.491200 183.241600 65.270806 0.500000 55
114 2 226.124800 185.779200 63.268164 0.500000 113
115 2 228.028800 186.732800 63.268164 0.500000 114
116 2 228.662400 186.732800 62.266843 0.500000 115
117 2 229.616000 188.320000 60.264201 0.500000 116
118 2 228.662400 187.686400 60.264201 0.500000 117
119 2 228.982400 186.732800 59.262880 0.500000 118
120 2 229.932800 189.590400 90.295905 0.500000 20
121 2 230.566400 188.640000 89.294584 0.500000 120
122 2 232.470400 188.320000 90.295905 0.500000 121
123 2 232.470400 185.145600 91.297226 0.500000 122
124 2 232.470400 185.145600 92.298547 0.500000 123
125 2 230.249600 192.448000 88.293263 0.500000 18
126 2 229.616000 194.988800 87.291942 0.500000 125
127 2 228.982400 195.942400 88.293263 0.500000 126
128 2 234.694400 192.448000 89.294584 0.500000 17
129 2 234.694400 192.768000 89.294584 0.500000 128
130 2 235.961600 194.355200 89.294584 0.500000 129
131 2 235.961600 195.305600 88.293263 0.500000 130
132 2 236.281600 196.259200 90.295905 0.500000 131
133 2 236.281600 196.576000 90.295905 0.500000 132
134 2 233.107200 199.116800 90.295905 0.500000 133
135 2 234.377600 200.704000 90.295905 0.500000 134
136 2 237.232000 194.672000 94.301189 0.500000 15
137 2 239.769600 193.084800 94.301189 0.500000 136
138 2 240.406400 192.768000 93.299868 0.500000 137
139 2 240.406400 192.448000 93.299868 0.500000 138
140 2 243.260800 191.497600 93.299868 0.500000 139
141 2 242.944000 190.860800 93.299868 0.500000 140
142 2 247.068800 188.320000 95.299868 0.500000 141
143 2 247.705600 187.369600 94.301189 0.500000 142
144 2 244.531200 183.875200 95.299868 0.500000 143
145 2 242.944000 185.779200 96.301189 0.500000 144
146 2 242.944000 187.049600 95.299868 0.500000 145
147 2 242.627200 187.049600 95.299868 0.500000 146
148 2 240.089600 189.273600 91.297226 0.500000 139
149 2 241.040000 188.956800 93.299868 0.500000 148
150 2 240.723200 187.686400 91.297226 0.500000 149
151 2 239.769600 187.049600 92.298547 0.500000 150
152 2 239.769600 187.369600 93.299868 0.500000 151
153 2 239.769600 192.448000 94.301189 0.500000 137
154 2 238.819200 191.177600 93.299868 0.500000 153
155 2 238.502400 188.640000 95.299868 0.500000 154
156 2 237.865600 188.956800 97.302510 0.500000 155
157 2 240.089600 197.529600 92.298547 0.500000 12
158 2 244.848000 199.753600 91.297226 0.500000 157
159 2 246.435200 201.974400 89.294584 0.500000 158
160 2 246.435200 201.657600 89.294584 0.500000 159
161 2 240.406400 202.611200 91.297226 0.500000 8
162 2 241.676800 202.291200 92.298547 0.500000 161
163 2 242.627200 203.561600 91.297226 0.500000 162
164 2 243.580800 206.102400 93.299868 0.500000 163
165 2 243.897600 206.102400 90.295905 0.500000 164
166 2 243.580800 206.419200 89.294584 0.500000 165
