# Supplementary material for: Adaptations during Maturation in an Identified Honeybee Interneuron Responsive to Waggle Dance Vibration Signals
Source: eNeuro. 2019 Sep 5;6(5):ENEURO.0454-18.2019. doi: 10.1523/ENEURO.0454-18.2019 (PMC6731536; doi:10.1523/ENEURO.0454-18.2019)
Supplement: Extended Data 1 — This ZIP file contains all the code used to generate the results of this publication. The code is organized into two folders: (1) GJEphys-master, which contains code for analyzing and plotting electrophysiology data and (2) GJMorph-master, which contains code for analyzing morphology data. Download Extended Data 1, ZIP file. [file sup_enu-eN-NWR-0454-18-s02.zip › Reg-MaxS-1.1/TestFiles/LLC/Cha-F-300331.CNG.swc]

1 2 -66.467200 180.089600 -56.536328 0.500000 -1
2 2 -66.467200 179.772800 -57.540291 0.500000 1
3 2 -67.740800 179.452800 -57.540291 0.500000 2
4 2 -69.651200 179.772800 -57.540291 0.500000 3
5 2 -69.968000 178.816000 -55.532365 0.500000 4
6 2 -68.694400 175.318400 -55.532365 0.500000 5
7 2 -68.377600 172.454400 -56.536328 0.500000 6
8 2 -70.924800 172.134400 -55.532365 0.500000 7
9 2 -72.835200 172.771200 -56.536328 0.500000 8
10 2 -73.155200 173.091200 -56.536328 0.500000 9
11 2 -76.976000 175.318400 -54.531044 0.500000 10
12 2 -77.292800 176.588800 -53.527081 0.500000 11
13 2 -76.656000 175.952000 -54.531044 0.500000 12
14 2 -76.339200 175.635200 -56.536328 0.500000 13
15 2 -79.203200 175.635200 -58.541612 0.500000 14
16 2 -78.566400 180.089600 -58.541612 0.500000 15
17 2 -78.886400 182.000000 -56.536328 0.500000 16
18 2 -80.160000 184.544000 -56.536328 0.500000 17
19 2 -81.116800 185.180800 -57.540291 0.500000 18
20 2 -81.433600 187.091200 -53.527081 0.500000 19
21 2 -83.344000 188.361600 -53.527081 0.500000 20
22 2 -84.617600 188.361600 -52.525760 0.500000 21
23 2 -85.574400 188.044800 -48.512550 0.500000 22
24 2 -91.625600 186.454400 -47.511229 0.500000 23
25 2 -93.219200 185.497600 -45.505945 0.500000 24
26 2 -93.219200 185.497600 -46.507266 0.500000 25
27 2 -94.172800 183.907200 -45.505945 0.500000 26
28 2 -92.579200 181.363200 -40.491413 0.500000 27
29 2 -92.262400 179.452800 -41.492734 0.500000 28
30 2 -90.352000 178.816000 -40.491413 0.500000 29
31 2 -89.395200 178.179200 -37.482166 0.500000 30
32 2 -88.441600 184.544000 -35.476882 0.500000 31
33 2 -85.574400 185.180800 -33.468956 0.500000 32
34 2 -84.617600 186.454400 -30.462351 0.500000 33
35 2 -78.566400 191.545600 -31.463672 0.500000 34
36 2 -76.976000 194.409600 -29.458388 0.500000 35
37 2 -74.428800 194.409600 -28.454425 0.500000 36
38 2 -74.108800 195.046400 -27.453104 0.500000 37
39 2 -74.428800 197.590400 -26.449141 0.500000 38
40 2 -73.155200 197.907200 -27.453104 0.500000 39
41 2 -72.198400 200.134400 -28.454425 0.500000 40
42 2 -70.604800 203.635200 -28.454425 0.500000 41
43 2 -70.288000 203.635200 -29.458388 0.500000 42
44 2 -69.968000 203.955200 -29.458388 0.500000 43
45 2 -69.331200 206.499200 -29.458388 0.500000 44
46 2 -69.014400 204.908800 -25.447820 0.500000 45
47 2 -69.014400 203.635200 -25.447820 0.500000 46
48 2 -67.740800 203.635200 -23.439894 0.500000 47
49 2 -67.420800 205.225600 -22.438573 0.500000 48
50 2 -66.147200 206.182400 -21.434610 0.500000 49
51 2 -66.147200 206.819200 -21.434610 0.500000 50
52 2 -67.420800 207.136000 -19.429326 0.500000 51
53 2 -67.104000 206.819200 -18.428005 0.500000 52
54 2 -67.420800 208.089600 -21.434610 0.500000 52
55 2 -67.104000 209.683200 -22.438573 0.500000 54
56 2 -65.190400 210.316800 -25.447820 0.500000 55
57 2 -65.827200 209.363200 -25.447820 0.500000 56
58 2 -66.467200 209.046400 -26.449141 0.500000 57
59 2 -62.326400 209.683200 -27.453104 0.500000 58
60 2 -62.326400 210.000000 -27.453104 0.500000 59
61 2 -58.185600 210.636800 -27.453104 0.500000 60
62 2 -56.275200 213.500800 -27.453104 0.500000 61
63 2 -55.638400 215.408000 -27.453104 0.500000 62
64 2 -54.681600 215.728000 -29.458388 0.500000 63
65 2 -55.001600 216.681600 -30.462351 0.500000 64
66 2 -55.001600 217.955200 -28.454425 0.500000 65
67 2 -56.912000 220.819200 -28.454425 0.500000 66
68 2 -56.912000 221.136000 -27.453104 0.500000 67
69 2 -55.955200 215.408000 -25.447820 0.500000 62
70 2 -56.275200 215.728000 -23.439894 0.500000 69
71 2 -62.326400 210.316800 -27.453104 0.500000 60
72 2 -60.416000 211.590400 -24.443857 0.500000 71
73 2 -60.096000 214.454400 -23.439894 0.500000 72
74 2 -59.779200 214.137600 -23.439894 0.500000 73
75 2 -64.553600 212.227200 -26.449141 0.500000 56
76 2 -65.510400 213.817600 -26.449141 0.500000 75
77 2 -66.147200 215.408000 -26.449141 0.500000 76
78 2 -66.784000 215.728000 -25.447820 0.500000 77
79 2 -66.784000 215.728000 -24.443857 0.500000 78
80 2 -68.694400 215.091200 -22.438573 0.500000 79
81 2 -69.968000 216.681600 -22.438573 0.500000 80
82 2 -69.968000 216.681600 -23.439894 0.500000 81
83 2 -72.835200 219.228800 -22.438573 0.500000 82
84 2 -72.835200 219.545600 -22.438573 0.500000 83
85 2 -67.420800 215.728000 -24.443857 0.500000 79
86 2 -67.420800 218.592000 -25.447820 0.500000 85
87 2 -68.694400 220.499200 -24.443857 0.500000 86
88 2 -68.694400 220.819200 -23.439894 0.500000 87
89 2 -64.553600 215.091200 -25.447820 0.500000 76
90 2 -63.280000 218.592000 -25.447820 0.500000 89
91 2 -62.963200 220.819200 -27.453104 0.500000 90
92 2 -60.732800 219.228800 -29.458388 0.500000 91
93 2 -62.326400 223.046400 -27.453104 0.500000 91
94 2 -61.689600 224.000000 -27.453104 0.500000 93
95 2 -63.280000 215.091200 -22.438573 0.500000 89
96 2 -63.600000 216.681600 -21.434610 0.500000 95
97 2 -63.600000 216.364800 -21.434610 0.500000 96
98 2 -67.104000 210.316800 -21.434610 0.500000 54
99 2 -64.873600 210.636800 -21.434610 0.500000 98
100 2 -65.827200 210.316800 -20.433289 0.500000 99
101 2 -63.600000 209.046400 -21.434610 0.500000 100
102 2 -63.600000 208.409600 -22.438573 0.500000 101
103 2 -61.369600 209.683200 -21.434610 0.500000 102
104 2 -62.963200 210.000000 -20.433289 0.500000 103
105 2 -65.190400 205.862400 -23.439894 0.500000 50
106 2 -64.236800 205.225600 -22.438573 0.500000 105
107 2 -64.236800 202.364800 -24.443857 0.500000 106
108 2 -64.553600 202.364800 -26.449141 0.500000 107
109 2 -62.963200 205.545600 -25.447820 0.500000 108
110 2 -60.732800 206.819200 -25.447820 0.500000 109
111 2 -60.416000 202.998400 -26.449141 0.500000 110
112 2 -57.865600 202.998400 -25.447820 0.500000 111
113 2 -57.865600 202.044800 -24.443857 0.500000 112
114 2 -57.865600 202.044800 -23.439894 0.500000 113
115 2 -58.502400 202.364800 -23.439894 0.500000 114
116 2 -58.502400 196.953600 -24.443857 0.500000 115
117 2 -55.955200 196.953600 -27.453104 0.500000 116
118 2 -54.044800 196.000000 -24.443857 0.500000 117
119 2 -54.681600 192.816000 -23.439894 0.500000 118
120 2 -55.318400 191.862400 -25.447820 0.500000 119
121 2 -54.681600 190.272000 -25.447820 0.500000 120
122 2 -54.044800 191.545600 -23.439894 0.500000 121
123 2 -53.091200 190.908800 -22.438573 0.500000 122
124 2 -53.728000 195.363200 -27.453104 0.500000 118
125 2 -53.091200 195.046400 -27.453104 0.500000 124
126 2 -53.091200 194.726400 -27.453104 0.500000 125
127 2 -50.860800 193.772800 -26.449141 0.500000 126
128 2 -50.540800 192.499200 -26.449141 0.500000 127
129 2 -50.540800 192.816000 -26.449141 0.500000 128
130 2 -59.139200 201.728000 -21.434610 0.500000 115
131 2 -59.459200 198.544000 -22.438573 0.500000 130
132 2 -59.139200 196.953600 -21.434610 0.500000 131
133 2 -57.865600 196.953600 -21.434610 0.500000 132
134 2 -57.865600 193.136000 -22.438573 0.500000 133
135 2 -59.459200 192.182400 -20.433289 0.500000 134
136 2 -59.139200 197.590400 -22.438573 0.500000 131
137 2 -55.001600 196.953600 -21.434610 0.500000 136
138 2 -54.364800 198.227200 -22.438573 0.500000 137
139 2 -54.681600 199.500800 -22.438573 0.500000 138
140 2 -55.955200 202.998400 -23.439894 0.500000 114
141 2 -54.364800 202.364800 -23.439894 0.500000 140
142 2 -54.364800 201.408000 -24.443857 0.500000 141
143 2 -54.364800 201.408000 -25.447820 0.500000 142
144 2 -52.771200 205.225600 -26.449141 0.500000 143
145 2 -53.091200 206.182400 -25.447820 0.500000 144
146 2 -51.497600 206.819200 -24.443857 0.500000 145
147 2 -54.364800 200.771200 -26.449141 0.500000 143
148 2 -50.540800 200.454400 -25.447820 0.500000 147
149 2 -50.540800 199.817600 -25.447820 0.500000 148
150 2 -64.873600 199.180800 -26.449141 0.500000 108
151 2 -66.147200 198.544000 -26.449141 0.500000 150
152 2 -69.331200 197.907200 -27.453104 0.500000 151
153 2 -68.694400 197.907200 -29.458388 0.500000 152
154 2 -68.057600 197.907200 -29.458388 0.500000 153
155 2 -68.057600 198.544000 -28.454425 0.500000 154
156 2 -67.740800 198.864000 -28.454425 0.500000 155
157 2 -66.467200 197.907200 -29.458388 0.500000 156
158 2 -63.600000 200.134400 -29.458388 0.500000 157
159 2 -63.916800 200.771200 -29.458388 0.500000 158
160 2 -65.827200 201.408000 -28.454425 0.500000 159
161 2 -64.553600 203.318400 -28.454425 0.500000 160
162 2 -64.873600 205.225600 -29.458388 0.500000 161
163 2 -64.873600 204.272000 -30.462351 0.500000 162
164 2 -64.873600 202.044800 -24.443857 0.500000 107
165 2 -65.827200 200.134400 -24.443857 0.500000 164
166 2 -68.057600 196.953600 -23.439894 0.500000 165
167 2 -69.014400 196.636800 -24.443857 0.500000 166
168 2 -69.331200 195.363200 -27.453104 0.500000 167
169 2 -70.288000 192.816000 -27.453104 0.500000 168
170 2 -72.515200 192.499200 -26.449141 0.500000 169
171 2 -71.561600 192.499200 -25.447820 0.500000 170
172 2 -69.651200 191.225600 -27.453104 0.500000 171
173 2 -70.604800 191.225600 -28.454425 0.500000 172
174 2 -70.288000 190.908800 -29.458388 0.500000 173
175 2 -66.784000 201.728000 -22.438573 0.500000 164
176 2 -66.467200 201.091200 -21.434610 0.500000 175
177 2 -65.190400 200.771200 -20.433289 0.500000 176
178 2 -64.873600 199.180800 -20.433289 0.500000 177
179 2 -64.553600 197.907200 -19.429326 0.500000 178
180 2 -64.236800 197.907200 -20.433289 0.500000 179
181 2 -64.236800 197.273600 -21.434610 0.500000 180
182 2 -63.600000 196.953600 -19.429326 0.500000 181
183 2 -59.459200 205.862400 -21.434610 0.500000 106
184 2 -58.502400 208.409600 -21.434610 0.500000 183
185 2 -55.318400 209.046400 -24.443857 0.500000 184
186 2 -53.728000 209.046400 -25.447820 0.500000 185
187 2 -53.728000 209.363200 -25.447820 0.500000 186
188 2 -47.040000 210.953600 -26.449141 0.500000 187
189 2 -47.040000 211.273600 -26.449141 0.500000 188
190 2 -55.318400 208.726400 -27.453104 0.500000 187
191 2 -54.364800 209.363200 -29.458388 0.500000 190
192 2 -54.044800 209.046400 -29.458388 0.500000 191
193 2 -70.604800 202.998400 -29.458388 0.500000 43
194 2 -73.155200 202.681600 -29.458388 0.500000 193
195 2 -76.019200 203.318400 -28.454425 0.500000 194
196 2 -75.382400 202.998400 -31.463672 0.500000 195
197 2 -75.382400 202.364800 -31.463672 0.500000 196
198 2 -93.856000 187.728000 -45.505945 0.500000 25
199 2 -104.044800 195.046400 -45.505945 0.500000 198
200 2 -107.548800 199.180800 -46.507266 0.500000 199
201 2 -108.822400 201.728000 -47.511229 0.500000 200
202 2 -110.416000 207.136000 -46.507266 0.500000 201
203 2 -110.732800 209.683200 -47.511229 0.500000 202
204 2 -110.416000 212.544000 -47.511229 0.500000 203
205 2 -111.369600 214.454400 -46.507266 0.500000 204
206 2 -111.369600 216.681600 -46.507266 0.500000 205
207 2 -111.689600 217.955200 -49.516513 0.500000 206
208 2 -111.052800 218.908800 -50.517834 0.500000 207
209 2 -109.459200 219.228800 -50.517834 0.500000 208
210 2 -109.142400 222.726400 -51.521797 0.500000 209
211 2 -107.232000 221.136000 -53.527081 0.500000 210
212 2 -107.548800 222.092800 -55.532365 0.500000 211
213 2 -108.185600 222.409600 -55.532365 0.500000 212
214 2 -110.732800 217.001600 -47.511229 0.500000 206
215 2 -110.732800 215.091200 -48.512550 0.500000 214
216 2 -111.369600 215.408000 -52.525760 0.500000 215
217 2 -111.052800 214.137600 -53.527081 0.500000 216
218 2 -109.142400 213.500800 -53.527081 0.500000 217
219 2 -85.891200 190.272000 -53.527081 0.500000 22
220 2 -86.848000 190.908800 -52.525760 0.500000 219
221 2 -87.164800 192.182400 -52.525760 0.500000 220
222 2 -91.625600 194.409600 -55.532365 0.500000 221
223 2 -93.536000 194.409600 -57.540291 0.500000 222
224 2 -93.219200 190.908800 -60.546896 0.500000 223
225 2 -92.899200 190.908800 -58.541612 0.500000 224
226 2 -80.796800 188.681600 -53.527081 0.500000 21
227 2 -75.382400 188.361600 -57.540291 0.500000 226
228 2 -74.428800 188.998400 -57.540291 0.500000 227
229 2 -72.835200 188.998400 -58.541612 0.500000 228
230 2 -69.651200 188.998400 -59.545575 0.500000 229
231 2 -69.014400 188.044800 -59.545575 0.500000 230
232 2 -71.241600 185.817600 -61.550859 0.500000 231
233 2 -71.561600 181.043200 -61.550859 0.500000 232
234 2 -71.241600 181.043200 -61.550859 0.500000 233
235 2 -70.924800 178.816000 -61.550859 0.500000 234
236 2 -70.924800 177.545600 -60.546896 0.500000 235
237 2 -70.288000 176.588800 -61.550859 0.500000 236
238 2 -71.878400 177.225600 -65.561427 0.500000 237
239 2 -71.241600 180.409600 -64.560106 0.500000 234
240 2 -71.561600 181.363200 -64.560106 0.500000 239
241 2 -72.515200 181.680000 -64.560106 0.500000 240
242 2 -71.878400 182.316800 -65.561427 0.500000 241
243 2 -71.878400 182.316800 -66.565390 0.500000 242
244 2 -81.433600 185.497600 -58.541612 0.500000 19
245 2 -81.433600 185.817600 -60.546896 0.500000 244
246 2 -81.753600 187.091200 -61.550859 0.500000 245
247 2 -83.027200 189.635200 -59.545575 0.500000 246
248 2 -82.390400 191.225600 -62.554822 0.500000 247
249 2 -78.886400 192.182400 -60.546896 0.500000 248
250 2 -78.886400 193.452800 -61.550859 0.500000 249
251 2 -80.480000 195.680000 -60.546896 0.500000 250
252 2 -84.300800 197.590400 -60.546896 0.500000 251
253 2 -84.617600 197.590400 -62.554822 0.500000 252
254 2 -85.254400 192.182400 -60.546896 0.500000 247
255 2 -86.211200 192.182400 -62.554822 0.500000 254
256 2 -88.441600 193.136000 -62.554822 0.500000 255
257 2 -89.395200 193.136000 -64.560106 0.500000 256
258 2 -89.395200 195.046400 -63.556143 0.500000 257
259 2 -89.078400 195.046400 -64.560106 0.500000 258
260 2 -83.664000 184.864000 -58.541612 0.500000 244
261 2 -85.891200 183.907200 -56.536328 0.500000 260
262 2 -85.891200 184.227200 -56.536328 0.500000 261
263 2 -87.804800 182.636800 -56.536328 0.500000 262
264 2 -90.352000 183.590400 -56.536328 0.500000 263
265 2 -90.988800 183.907200 -56.536328 0.500000 264
266 2 -91.625600 185.180800 -56.536328 0.500000 265
267 2 -93.219200 186.771200 -56.536328 0.500000 266
268 2 -93.536000 187.728000 -55.532365 0.500000 267
269 2 -94.172800 187.728000 -57.540291 0.500000 268
270 2 -72.515200 172.771200 -58.541612 0.500000 9
271 2 -71.878400 170.544000 -58.541612 0.500000 270
272 2 -72.515200 169.270400 -58.541612 0.500000 271
273 2 -75.065600 168.953600 -57.540291 0.500000 272
274 2 -75.065600 169.270400 -55.532365 0.500000 273
275 2 -75.702400 170.227200 -55.532365 0.500000 274
276 2 -67.104000 179.772800 -61.550859 0.500000 3
