# Supplementary material for: Adaptations during Maturation in an Identified Honeybee Interneuron Responsive to Waggle Dance Vibration Signals
Source: eNeuro. 2019 Sep 5;6(5):ENEURO.0454-18.2019. doi: 10.1523/ENEURO.0454-18.2019 (PMC6731536; doi:10.1523/ENEURO.0454-18.2019)
Supplement: Extended Data 1 — This ZIP file contains all the code used to generate the results of this publication. The code is organized into two folders: (1) GJEphys-master, which contains code for analyzing and plotting electrophysiology data and (2) GJMorph-master, which contains code for analyzing morphology data. Download Extended Data 1, ZIP file. [file sup_enu-eN-NWR-0454-18-s02.zip › Reg-MaxS-1.1/TestFiles/LLC/Cha-F-300051.CNG.swc]

1 2 -127.568000 215.382400 78.996037 0.500000 -1
2 2 -126.931200 215.065600 77.003963 0.500000 1
3 2 -124.704000 213.792000 77.003963 0.500000 2
4 2 -120.889600 213.792000 76.007926 0.500000 3
5 2 -120.572800 213.155200 76.007926 0.500000 4
6 2 -119.936000 212.835200 75.011889 0.500000 5
7 2 -119.936000 211.561600 77.003963 0.500000 6
8 2 -118.028800 211.561600 77.003963 0.500000 7
9 2 -118.028800 211.561600 78.000000 0.500000 8
10 2 -117.708800 209.971200 78.996037 0.500000 9
11 2 -118.028800 209.971200 77.003963 0.500000 10
12 2 -117.392000 207.424000 77.003963 0.500000 11
13 2 -118.345600 206.153600 77.003963 0.500000 12
14 2 -118.662400 205.196800 77.003963 0.500000 13
15 2 -119.936000 203.606400 77.003963 0.500000 14
16 2 -119.936000 203.286400 77.003963 0.500000 15
17 2 -121.206400 202.969600 78.996037 0.500000 16
18 2 -121.843200 202.649600 78.996037 0.500000 17
19 2 -122.480000 201.059200 78.000000 0.500000 18
20 2 -122.480000 200.742400 78.000000 0.500000 19
21 2 -123.116800 200.422400 78.996037 0.500000 20
22 2 -126.931200 199.148800 78.996037 0.500000 21
23 2 -127.568000 196.921600 77.003963 0.500000 22
24 2 -127.884800 196.921600 78.000000 0.500000 23
25 2 -130.428800 196.604800 78.000000 0.500000 24
26 2 -130.745600 196.604800 77.003963 0.500000 25
27 2 -130.745600 196.604800 76.007926 0.500000 26
28 2 -131.382400 196.921600 75.011889 0.500000 27
29 2 -136.153600 190.873600 76.007926 0.500000 28
30 2 -136.470400 186.736000 76.007926 0.500000 29
31 2 -138.377600 182.918400 74.015852 0.500000 30
32 2 -138.697600 181.008000 75.011889 0.500000 31
33 2 -139.014400 180.688000 77.003963 0.500000 32
34 2 -139.968000 177.824000 73.019815 0.500000 33
35 2 -140.921600 177.824000 73.019815 0.500000 34
36 2 -142.512000 175.276800 73.019815 0.500000 35
37 2 -141.875200 172.412800 72.023778 0.500000 36
38 2 -140.284800 171.139200 73.019815 0.500000 37
39 2 -139.651200 172.732800 70.031704 0.500000 38
40 2 -140.921600 174.323200 69.035667 0.500000 39
41 2 -141.241600 175.276800 69.035667 0.500000 40
42 2 -141.241600 175.276800 68.036988 0.500000 41
43 2 -142.828800 178.460800 68.036988 0.500000 42
44 2 -144.102400 180.688000 67.043593 0.500000 43
45 2 -145.056000 181.324800 67.043593 0.500000 44
46 2 -150.144000 181.961600 63.056803 0.500000 45
47 2 -150.460800 182.598400 63.056803 0.500000 46
48 2 -152.688000 184.188800 62.060766 0.500000 47
49 2 -151.734400 188.963200 61.064729 0.500000 48
50 2 -150.144000 189.920000 61.064729 0.500000 49
51 2 -148.870400 191.830400 60.068692 0.500000 50
52 2 -148.236800 197.558400 57.080581 0.500000 51
53 2 -150.460800 200.742400 55.088507 0.500000 52
54 2 -150.780800 205.833600 53.096433 0.500000 53
55 2 -153.958400 209.334400 50.108322 0.500000 54
56 2 -155.865600 210.291200 49.112285 0.500000 55
57 2 -156.185600 211.244800 49.112285 0.500000 56
58 2 -155.232000 210.928000 51.104359 0.500000 57
59 2 -155.865600 210.291200 48.116248 0.500000 58
60 2 -139.014400 174.960000 67.043593 0.500000 41
61 2 -136.153600 175.276800 67.043593 0.500000 60
62 2 -133.609600 176.870400 65.051519 0.500000 61
63 2 -133.609600 176.870400 64.052840 0.500000 62
64 2 -131.065600 178.780800 62.060766 0.500000 63
65 2 -130.745600 178.780800 62.060766 0.500000 64
66 2 -130.428800 179.097600 59.072655 0.500000 65
67 2 -125.660800 179.097600 59.072655 0.500000 66
68 2 -125.024000 178.780800 60.068692 0.500000 67
69 2 -123.750400 172.732800 61.064729 0.500000 68
70 2 -124.070400 170.822400 62.060766 0.500000 69
71 2 -121.843200 170.185600 61.064729 0.500000 70
72 2 -121.526400 168.595200 64.052840 0.500000 71
73 2 -123.433600 166.048000 63.056803 0.500000 72
74 2 -123.116800 163.500800 63.056803 0.500000 73
75 2 -123.116800 163.500800 64.052840 0.500000 74
76 2 -130.745600 179.734400 60.068692 0.500000 65
77 2 -135.200000 180.688000 60.068692 0.500000 76
78 2 -136.153600 180.051200 59.072655 0.500000 77
79 2 -138.060800 180.051200 59.072655 0.500000 78
80 2 -138.697600 181.008000 59.072655 0.500000 79
81 2 -138.697600 179.734400 61.064729 0.500000 80
82 2 -127.884800 176.870400 62.060766 0.500000 64
83 2 -126.931200 175.276800 61.064729 0.500000 82
84 2 -127.568000 172.096000 62.060766 0.500000 83
85 2 -134.563200 176.550400 63.056803 0.500000 63
86 2 -134.880000 174.640000 60.068692 0.500000 85
87 2 -135.516800 174.323200 62.060766 0.500000 86
88 2 -135.516800 174.006400 61.064729 0.500000 87
89 2 -135.833600 173.686400 61.064729 0.500000 88
90 2 -137.107200 172.412800 64.052840 0.500000 89
91 2 -138.060800 172.096000 65.051519 0.500000 90
92 2 -136.470400 170.822400 65.051519 0.500000 91
93 2 -130.112000 169.232000 66.047556 0.500000 92
94 2 -129.158400 168.595200 66.047556 0.500000 93
95 2 -129.158400 165.411200 66.047556 0.500000 94
96 2 -129.792000 162.547200 65.051519 0.500000 95
97 2 -128.521600 161.590400 64.052840 0.500000 96
98 2 -128.521600 160.320000 65.051519 0.500000 97
99 2 -138.377600 173.049600 60.068692 0.500000 89
100 2 -138.697600 172.732800 60.068692 0.500000 99
101 2 -141.241600 167.638400 60.068692 0.500000 100
102 2 -141.875200 167.638400 62.060766 0.500000 101
103 2 -135.516800 173.686400 59.072655 0.500000 88
104 2 -134.880000 173.369600 57.080581 0.500000 103
105 2 -134.243200 170.822400 56.084544 0.500000 104
106 2 -132.972800 169.868800 57.080581 0.500000 105
107 2 -132.972800 170.185600 60.068692 0.500000 106
108 2 -130.745600 169.232000 60.068692 0.500000 107
109 2 -129.792000 168.275200 60.068692 0.500000 108
110 2 -129.158400 169.232000 61.064729 0.500000 109
111 2 -131.382400 196.921600 77.003963 0.500000 26
112 2 -131.382400 198.832000 76.007926 0.500000 111
113 2 -132.336000 200.422400 75.011889 0.500000 112
114 2 -133.926400 201.376000 75.011889 0.500000 113
115 2 -134.880000 203.923200 75.011889 0.500000 114
116 2 -122.160000 201.059200 79.992074 0.500000 19
117 2 -121.526400 200.422400 78.996037 0.500000 116
118 2 -122.796800 197.241600 79.992074 0.500000 117
119 2 -123.750400 196.284800 79.992074 0.500000 118
120 2 -122.160000 194.694400 79.992074 0.500000 119
121 2 -122.480000 193.100800 79.992074 0.500000 120
122 2 -124.704000 191.510400 79.992074 0.500000 121
123 2 -125.660800 191.510400 78.000000 0.500000 122
124 2 -122.796800 203.286400 77.003963 0.500000 18
125 2 -125.660800 203.286400 76.007926 0.500000 124
126 2 -125.660800 203.923200 77.003963 0.500000 125
127 2 -124.070400 207.424000 79.992074 0.500000 126
128 2 -124.387200 209.654400 78.996037 0.500000 127
129 2 -126.931200 210.291200 79.992074 0.500000 128
130 2 -126.931200 203.923200 78.000000 0.500000 126
131 2 -128.201600 204.880000 76.007926 0.500000 130
132 2 -128.521600 205.833600 75.011889 0.500000 131
133 2 -129.475200 206.470400 76.007926 0.500000 132
134 2 -128.838400 207.424000 75.011889 0.500000 133
135 2 -128.838400 207.424000 74.015852 0.500000 134
136 2 -120.252800 203.286400 78.996037 0.500000 17
137 2 -118.345600 202.332800 79.992074 0.500000 136
138 2 -117.708800 202.332800 79.992074 0.500000 137
139 2 -115.801600 202.332800 79.992074 0.500000 138
140 2 -113.577600 201.696000 80.988111 0.500000 139
141 2 -112.304000 196.921600 82.980185 0.500000 140
142 2 -111.667200 196.604800 80.988111 0.500000 141
143 2 -114.531200 203.286400 78.996037 0.500000 139
144 2 -112.620800 203.286400 79.992074 0.500000 143
145 2 -111.987200 202.969600 80.988111 0.500000 144
146 2 -112.304000 206.153600 78.000000 0.500000 145
147 2 -111.987200 206.153600 78.000000 0.500000 146
148 2 -116.755200 200.742400 78.996037 0.500000 138
149 2 -117.075200 200.742400 78.996037 0.500000 148
150 2 -117.392000 195.968000 81.984148 0.500000 149
151 2 -115.801600 194.694400 83.976222 0.500000 150
152 2 -116.438400 212.198400 77.003963 0.500000 8
153 2 -115.164800 213.155200 77.003963 0.500000 152
154 2 -113.894400 213.472000 76.007926 0.500000 153
155 2 -119.936000 215.065600 77.003963 0.500000 6
156 2 -121.526400 217.292800 75.011889 0.500000 155
157 2 -122.796800 218.883200 75.011889 0.500000 156
158 2 -122.796800 219.520000 74.015852 0.500000 157
