# Supplementary material for: Adaptations during Maturation in an Identified Honeybee Interneuron Responsive to Waggle Dance Vibration Signals
Source: eNeuro. 2019 Sep 5;6(5):ENEURO.0454-18.2019. doi: 10.1523/ENEURO.0454-18.2019 (PMC6731536; doi:10.1523/ENEURO.0454-18.2019)
Supplement: Extended Data 1 — This ZIP file contains all the code used to generate the results of this publication. The code is organized into two folders: (1) GJEphys-master, which contains code for analyzing and plotting electrophysiology data and (2) GJMorph-master, which contains code for analyzing morphology data. Download Extended Data 1, ZIP file. [file sup_enu-eN-NWR-0454-18-s02.zip › Reg-MaxS-1.1/TestFiles/LLC/Cha-F-200000.CNG.swc]

1 2 -107.520000 224.070400 -49.807133 0.500000 -1
2 2 -102.739200 224.387200 -49.807133 0.500000 1
3 2 -101.145600 224.707200 -53.725231 0.500000 2
4 2 -100.828800 224.070400 -50.787318 0.500000 3
5 2 -100.192000 224.070400 -52.745046 0.500000 4
6 2 -97.324800 223.750400 -51.767503 0.500000 5
7 2 -92.544000 219.929600 -51.767503 0.500000 6
8 2 -90.633600 219.292800 -52.745046 0.500000 7
9 2 -87.763200 217.382400 -53.725231 0.500000 8
10 2 -87.446400 217.382400 -53.725231 0.500000 9
11 2 -86.489600 216.105600 -54.705416 0.500000 10
12 2 -83.942400 214.195200 -53.725231 0.500000 11
13 2 -83.942400 213.558400 -54.705416 0.500000 12
14 2 -82.985600 209.417600 -52.745046 0.500000 13
15 2 -79.798400 205.276800 -53.725231 0.500000 14
16 2 -79.161600 199.225600 -53.725231 0.500000 15
17 2 -72.470400 193.171200 -52.745046 0.500000 16
18 2 -69.603200 192.214400 -51.767503 0.500000 17
19 2 -68.966400 191.897600 -51.767503 0.500000 18
20 2 -64.822400 191.897600 -50.787318 0.500000 19
21 2 -63.228800 190.940800 -50.787318 0.500000 20
22 2 -62.275200 187.756800 -49.807133 0.500000 21
23 2 -61.955200 187.120000 -51.767503 0.500000 22
24 2 -62.912000 186.800000 -51.767503 0.500000 23
25 2 -63.228800 186.800000 -53.725231 0.500000 24
26 2 -63.868800 186.483200 -52.745046 0.500000 25
27 2 -65.459200 183.932800 -51.767503 0.500000 26
28 2 -64.185600 182.342400 -49.807133 0.500000 27
29 2 -59.724800 184.889600 -49.807133 0.500000 28
30 2 -55.264000 184.889600 -48.829590 0.500000 29
31 2 -53.990400 187.436800 -48.829590 0.500000 30
32 2 -53.990400 193.171200 -46.869221 0.500000 31
33 2 -53.990400 195.401600 -48.829590 0.500000 32
34 2 -54.944000 196.358400 -47.849406 0.500000 33
35 2 -55.584000 199.542400 -47.849406 0.500000 34
36 2 -56.857600 202.409600 -46.869221 0.500000 35
37 2 -57.814400 205.276800 -48.829590 0.500000 36
38 2 -58.451200 206.550400 -45.891678 0.500000 37
39 2 -58.451200 207.187200 -46.869221 0.500000 38
40 2 -59.088000 208.144000 -44.911493 0.500000 39
41 2 -59.408000 209.417600 -44.911493 0.500000 40
42 2 -57.494400 215.152000 -46.869221 0.500000 41
43 2 -55.900800 217.062400 -45.891678 0.500000 42
44 2 -55.900800 217.382400 -45.891678 0.500000 43
45 2 -54.307200 218.019200 -44.911493 0.500000 44
46 2 -53.353600 220.566400 -44.911493 0.500000 45
47 2 -52.076800 221.840000 -45.891678 0.500000 46
48 2 -51.440000 222.796800 -45.891678 0.500000 47
49 2 -51.440000 223.433600 -46.869221 0.500000 48
50 2 -50.803200 224.707200 -47.849406 0.500000 49
51 2 -50.166400 226.617600 -45.891678 0.500000 50
52 2 -48.572800 227.891200 -48.829590 0.500000 51
53 2 -44.748800 228.848000 -48.829590 0.500000 52
54 2 -43.792000 229.484800 -46.869221 0.500000 53
55 2 -43.475200 229.484800 -46.869221 0.500000 54
56 2 -42.838400 230.758400 -45.891678 0.500000 55
57 2 -44.112000 231.078400 -45.891678 0.500000 56
58 2 -47.299200 229.804800 -43.931308 0.500000 57
59 2 -47.299200 227.891200 -41.973580 0.500000 58
60 2 -43.792000 232.352000 -46.869221 0.500000 57
61 2 -42.838400 232.672000 -48.829590 0.500000 60
62 2 -42.201600 235.219200 -50.787318 0.500000 61
63 2 -42.518400 235.536000 -49.807133 0.500000 62
64 2 -44.748800 235.536000 -48.829590 0.500000 63
65 2 -45.385600 236.812800 -50.787318 0.500000 64
66 2 -52.396800 236.176000 -47.849406 0.500000 65
67 2 -53.033600 236.812800 -48.829590 0.500000 66
68 2 -52.396800 237.129600 -48.829590 0.500000 67
69 2 -42.518400 231.715200 -47.849406 0.500000 56
70 2 -39.651200 231.395200 -48.829590 0.500000 69
71 2 -36.784000 227.891200 -45.891678 0.500000 70
72 2 -37.420800 226.617600 -46.869221 0.500000 71
73 2 -38.057600 225.980800 -43.931308 0.500000 72
74 2 -37.740800 221.203200 -44.911493 0.500000 73
75 2 -37.420800 220.566400 -43.931308 0.500000 74
76 2 -35.827200 220.246400 -45.891678 0.500000 75
77 2 -35.827200 221.840000 -47.849406 0.500000 76
78 2 -33.916800 227.891200 -48.829590 0.500000 71
79 2 -43.155200 228.211200 -43.931308 0.500000 54
80 2 -42.838400 227.254400 -43.931308 0.500000 79
81 2 -41.881600 226.937600 -44.911493 0.500000 80
82 2 -40.608000 225.344000 -45.891678 0.500000 81
83 2 -40.288000 222.796800 -43.931308 0.500000 82
84 2 -41.244800 223.113600 -42.953765 0.500000 83
85 2 -61.955200 187.120000 -55.682959 0.500000 25
86 2 -60.998400 186.483200 -58.620872 0.500000 85
87 2 -59.088000 186.163200 -57.640687 0.500000 86
88 2 -54.944000 183.616000 -55.682959 0.500000 87
89 2 -54.307200 183.616000 -55.682959 0.500000 88
90 2 -53.990400 181.705600 -58.620872 0.500000 89
91 2 -52.713600 179.475200 -56.663144 0.500000 90
92 2 -50.483200 177.881600 -55.682959 0.500000 91
93 2 -47.616000 176.608000 -56.663144 0.500000 92
94 2 -47.299200 176.608000 -57.640687 0.500000 93
95 2 -42.201600 177.244800 -56.663144 0.500000 94
96 2 -42.201600 177.881600 -56.663144 0.500000 95
97 2 -41.881600 178.518400 -57.640687 0.500000 96
98 2 -39.971200 179.475200 -56.663144 0.500000 97
99 2 -39.651200 181.705600 -58.620872 0.500000 98
100 2 -39.971200 181.385600 -57.640687 0.500000 99
101 2 -40.608000 174.697600 -56.663144 0.500000 95
102 2 -39.331200 175.014400 -56.663144 0.500000 101
103 2 -46.979200 175.651200 -55.682959 0.500000 94
104 2 -46.979200 170.556800 -54.705416 0.500000 103
105 2 -46.022400 169.920000 -55.682959 0.500000 104
106 2 -49.209600 177.881600 -59.601057 0.500000 92
107 2 -51.123200 181.705600 -60.578600 0.500000 106
108 2 -50.483200 181.705600 -60.578600 0.500000 107
109 2 -51.123200 184.889600 -55.682959 0.500000 89
110 2 -49.846400 186.483200 -58.620872 0.500000 109
111 2 -49.846400 186.483200 -57.640687 0.500000 110
112 2 -61.955200 188.393600 -60.578600 0.500000 85
113 2 -62.275200 189.350400 -58.620872 0.500000 112
114 2 -62.275200 190.940800 -59.601057 0.500000 113
115 2 -61.955200 191.897600 -60.578600 0.500000 114
116 2 -58.131200 192.214400 -60.578600 0.500000 115
117 2 -57.494400 193.171200 -59.601057 0.500000 116
118 2 -55.264000 193.171200 -59.601057 0.500000 117
119 2 -53.670400 192.534400 -59.601057 0.500000 118
120 2 -47.299200 193.808000 -59.601057 0.500000 119
121 2 -47.299200 191.897600 -58.620872 0.500000 120
122 2 -47.936000 192.214400 -57.640687 0.500000 121
123 2 -61.955200 191.577600 -58.620872 0.500000 114
124 2 -63.548800 193.491200 -58.620872 0.500000 123
125 2 -63.868800 193.171200 -56.663144 0.500000 124
126 2 -66.099200 189.350400 -56.663144 0.500000 125
