# Supplementary material for: Adaptations during Maturation in an Identified Honeybee Interneuron Responsive to Waggle Dance Vibration Signals
Source: eNeuro. 2019 Sep 5;6(5):ENEURO.0454-18.2019. doi: 10.1523/ENEURO.0454-18.2019 (PMC6731536; doi:10.1523/ENEURO.0454-18.2019)
Supplement: Extended Data 1 — This ZIP file contains all the code used to generate the results of this publication. The code is organized into two folders: (1) GJEphys-master, which contains code for analyzing and plotting electrophysiology data and (2) GJMorph-master, which contains code for analyzing morphology data. Download Extended Data 1, ZIP file. [file sup_enu-eN-NWR-0454-18-s02.zip › Reg-MaxS-1.1/TestFiles/LLC/Cha-F-000018.CNG.swc]

1 2 300.256000 228.800000 80.118890 0.500000 -1
2 2 300.892800 227.526400 81.122853 0.500000 1
3 2 301.526400 225.936000 82.126816 0.500000 2
4 2 302.796800 225.619200 83.128137 0.500000 3
5 2 303.430400 223.392000 84.132100 0.500000 4
6 2 305.017600 222.435200 82.126816 0.500000 5
7 2 305.017600 218.300800 85.136063 0.500000 6
8 2 305.971200 216.390400 86.140026 0.500000 7
9 2 303.747200 215.116800 85.136063 0.500000 8
10 2 303.747200 213.846400 85.136063 0.500000 9
11 2 301.843200 213.209600 85.136063 0.500000 10
12 2 301.686400 213.209600 85.136063 0.500000 11
13 2 301.526400 213.209600 85.136063 0.500000 12
14 2 301.209600 212.252800 85.136063 0.500000 13
15 2 300.256000 211.619200 86.140026 0.500000 14
16 2 299.939200 210.345600 85.136063 0.500000 15
17 2 298.668800 208.755200 86.140026 0.500000 16
18 2 297.398400 208.118400 83.128137 0.500000 17
19 2 297.081600 208.118400 83.128137 0.500000 18
20 2 295.177600 206.528000 81.122853 0.500000 19
21 2 295.177600 206.208000 81.122853 0.500000 20
22 2 292.320000 204.617600 82.126816 0.500000 21
23 2 292.003200 204.300800 81.122853 0.500000 22
24 2 291.686400 204.300800 81.122853 0.500000 23
25 2 289.145600 201.436800 80.118890 0.500000 24
26 2 286.291200 199.846400 78.113606 0.500000 25
27 2 286.291200 198.572800 79.114927 0.500000 26
28 2 286.608000 196.982400 79.114927 0.500000 27
29 2 286.608000 194.435200 79.114927 0.500000 28
30 2 285.337600 193.481600 78.113606 0.500000 29
31 2 284.067200 192.528000 79.114927 0.500000 30
32 2 281.212800 190.617600 79.114927 0.500000 31
33 2 279.625600 190.934400 77.109643 0.500000 32
34 2 279.305600 190.934400 71.091149 0.500000 33
35 2 281.846400 190.617600 69.083223 0.500000 34
36 2 281.212800 190.934400 66.073976 0.500000 35
37 2 281.212800 191.254400 65.070013 0.500000 36
38 2 281.212800 192.208000 64.066050 0.500000 37
39 2 280.576000 192.208000 63.064729 0.500000 38
40 2 278.672000 194.435200 61.056803 0.500000 39
41 2 278.038400 196.025600 61.056803 0.500000 40
42 2 278.038400 196.662400 58.047556 0.500000 41
43 2 276.768000 200.163200 56.039630 0.500000 42
44 2 274.547200 200.800000 52.026420 0.500000 43
45 2 275.180800 199.526400 51.025099 0.500000 44
46 2 277.718400 199.846400 50.021136 0.500000 45
47 2 277.084800 196.982400 50.021136 0.500000 46
48 2 276.768000 198.252800 48.013210 0.500000 47
49 2 276.451200 198.572800 46.007926 0.500000 48
50 2 276.768000 200.163200 45.003963 0.500000 49
51 2 277.084800 200.480000 42.998679 0.500000 50
52 2 280.892800 187.753600 58.047556 0.500000 37
53 2 277.718400 186.480000 59.051519 0.500000 52
54 2 278.355200 183.616000 58.047556 0.500000 53
55 2 278.988800 182.662400 59.051519 0.500000 54
56 2 282.163200 189.664000 69.083223 0.500000 35
57 2 286.291200 187.436800 67.077939 0.500000 56
58 2 287.241600 186.480000 63.064729 0.500000 57
59 2 286.924800 185.526400 60.052840 0.500000 58
60 2 286.924800 185.209600 60.052840 0.500000 59
61 2 284.387200 184.252800 60.052840 0.500000 60
62 2 284.704000 182.979200 57.043593 0.500000 61
63 2 286.291200 181.708800 58.047556 0.500000 62
64 2 287.241600 181.072000 58.047556 0.500000 63
65 2 288.828800 178.524800 57.043593 0.500000 64
66 2 289.145600 178.524800 57.043593 0.500000 65
67 2 293.273600 179.481600 58.047556 0.500000 66
68 2 294.227200 179.161600 57.043593 0.500000 67
69 2 294.860800 178.844800 56.039630 0.500000 68
70 2 298.668800 178.844800 57.043593 0.500000 69
71 2 298.985600 177.254400 58.047556 0.500000 70
72 2 299.622400 177.891200 61.056803 0.500000 71
73 2 302.796800 180.752000 61.056803 0.500000 72
74 2 303.430400 181.708800 62.060766 0.500000 73
75 2 302.796800 184.572800 61.056803 0.500000 74
76 2 302.160000 184.889600 62.060766 0.500000 75
77 2 299.939200 185.209600 62.060766 0.500000 76
78 2 299.622400 185.526400 62.060766 0.500000 77
79 2 298.352000 176.934400 61.056803 0.500000 71
80 2 298.668800 176.617600 63.064729 0.500000 79
81 2 298.352000 176.297600 63.064729 0.500000 80
82 2 295.494400 173.753600 63.064729 0.500000 81
83 2 294.860800 174.070400 64.066050 0.500000 82
84 2 294.860800 174.070400 65.070013 0.500000 83
85 2 299.305600 174.390400 65.070013 0.500000 81
86 2 298.985600 174.070400 65.070013 0.500000 85
87 2 298.352000 174.070400 69.083223 0.500000 86
88 2 294.544000 180.435200 63.064729 0.500000 68
89 2 294.860800 181.708800 64.066050 0.500000 88
90 2 296.764800 182.979200 62.060766 0.500000 89
91 2 296.764800 183.299200 64.066050 0.500000 90
92 2 296.448000 183.299200 65.070013 0.500000 91
93 2 290.416000 177.571200 59.051519 0.500000 66
94 2 290.099200 176.617600 58.047556 0.500000 93
95 2 288.195200 175.980800 59.051519 0.500000 94
96 2 287.878400 175.344000 63.064729 0.500000 95
97 2 284.067200 177.891200 62.060766 0.500000 96
98 2 283.116800 178.208000 61.056803 0.500000 97
99 2 287.878400 183.936000 62.060766 0.500000 60
100 2 288.828800 185.526400 62.060766 0.500000 99
101 2 289.145600 185.843200 64.066050 0.500000 100
102 2 293.590400 186.800000 63.064729 0.500000 101
103 2 294.227200 186.480000 60.052840 0.500000 102
104 2 292.640000 186.163200 58.047556 0.500000 103
105 2 291.686400 186.480000 59.051519 0.500000 104
106 2 291.686400 186.800000 60.052840 0.500000 105
107 2 288.512000 185.843200 65.070013 0.500000 101
108 2 290.416000 185.209600 66.073976 0.500000 107
109 2 292.640000 186.480000 66.073976 0.500000 108
110 2 293.907200 186.163200 68.079260 0.500000 109
111 2 293.907200 185.843200 69.083223 0.500000 110
112 2 288.512000 186.163200 57.043593 0.500000 59
113 2 288.195200 188.390400 57.043593 0.500000 112
114 2 289.145600 191.254400 56.039630 0.500000 113
115 2 289.465600 190.934400 56.039630 0.500000 114
116 2 289.465600 190.934400 55.038309 0.500000 115
117 2 277.718400 190.617600 70.087186 0.500000 34
118 2 276.451200 189.980800 70.087186 0.500000 117
119 2 290.099200 197.299200 79.114927 0.500000 28
120 2 289.145600 196.982400 78.113606 0.500000 119
121 2 289.782400 196.982400 77.109643 0.500000 120
122 2 291.686400 206.844800 81.122853 0.500000 23
123 2 290.732800 208.118400 82.126816 0.500000 122
124 2 290.099200 208.435200 82.126816 0.500000 123
125 2 290.099200 210.025600 83.128137 0.500000 124
126 2 291.369600 210.345600 83.128137 0.500000 125
127 2 296.448000 206.208000 80.118890 0.500000 21
128 2 298.352000 205.571200 84.132100 0.500000 127
129 2 297.398400 200.800000 85.136063 0.500000 128
130 2 295.494400 200.480000 83.128137 0.500000 129
131 2 293.907200 199.209600 84.132100 0.500000 130
132 2 293.590400 199.526400 83.128137 0.500000 131
133 2 298.668800 206.528000 85.136063 0.500000 20
134 2 298.668800 206.208000 87.143989 0.500000 133
135 2 298.668800 205.254400 89.149273 0.500000 134
136 2 298.668800 205.571200 90.153236 0.500000 135
137 2 304.384000 212.252800 85.136063 0.500000 12
138 2 304.700800 211.936000 87.143989 0.500000 137
139 2 305.971200 210.982400 87.143989 0.500000 138
140 2 306.604800 210.345600 87.143989 0.500000 139
141 2 306.288000 207.481600 87.143989 0.500000 140
142 2 304.700800 206.528000 88.145310 0.500000 141
143 2 305.017600 207.481600 90.153236 0.500000 142
144 2 305.017600 207.164800 91.157199 0.500000 143
145 2 306.604800 208.435200 88.145310 0.500000 139
146 2 306.921600 203.664000 90.153236 0.500000 145
147 2 305.651200 212.572800 86.140026 0.500000 137
148 2 309.462400 212.572800 90.153236 0.500000 147
149 2 305.334400 213.209600 87.143989 0.500000 11
150 2 308.825600 216.390400 86.140026 0.500000 149
151 2 309.779200 216.710400 89.149273 0.500000 150
152 2 303.747200 215.116800 84.132100 0.500000 9
153 2 303.113600 218.617600 85.136063 0.500000 152
154 2 301.209600 219.254400 85.136063 0.500000 153
155 2 300.892800 220.528000 85.136063 0.500000 154
156 2 298.985600 221.801600 85.136063 0.500000 155
157 2 298.668800 223.708800 84.132100 0.500000 156
158 2 299.305600 224.345600 86.140026 0.500000 157
159 2 299.622400 217.980800 83.128137 0.500000 154
160 2 299.939200 217.980800 80.118890 0.500000 159
161 2 305.017600 217.027200 83.128137 0.500000 152
162 2 305.334400 217.027200 83.128137 0.500000 161
163 2 306.921600 218.300800 82.126816 0.500000 162
164 2 309.462400 218.937600 84.132100 0.500000 163
165 2 309.462400 219.571200 83.128137 0.500000 164
166 2 308.825600 219.571200 82.126816 0.500000 165
