# Supplementary material for: Adaptations during Maturation in an Identified Honeybee Interneuron Responsive to Waggle Dance Vibration Signals
Source: eNeuro. 2019 Sep 5;6(5):ENEURO.0454-18.2019. doi: 10.1523/ENEURO.0454-18.2019 (PMC6731536; doi:10.1523/ENEURO.0454-18.2019)
Supplement: Extended Data 1 — This ZIP file contains all the code used to generate the results of this publication. The code is organized into two folders: (1) GJEphys-master, which contains code for analyzing and plotting electrophysiology data and (2) GJMorph-master, which contains code for analyzing morphology data. Download Extended Data 1, ZIP file. [file sup_enu-eN-NWR-0454-18-s02.zip › Reg-MaxS-1.1/TestFiles/LLC/Cha-F-000012.CNG.swc]

1 2 294.233600 184.508800 -63.606341 0.500000 -1
2 2 293.916800 184.192000 -62.605020 0.500000 1
3 2 293.600000 180.691200 -62.605020 0.500000 2
4 2 293.280000 180.374400 -63.606341 0.500000 3
5 2 292.643200 177.193600 -62.605020 0.500000 4
6 2 292.643200 174.329600 -62.605020 0.500000 5
7 2 293.280000 174.012800 -63.606341 0.500000 6
8 2 293.600000 173.376000 -60.602378 0.500000 7
9 2 293.916800 172.422400 -60.602378 0.500000 8
10 2 295.187200 171.465600 -60.602378 0.500000 9
11 2 297.097600 171.785600 -60.602378 0.500000 10
12 2 302.185600 174.649600 -62.605020 0.500000 11
13 2 302.185600 174.649600 -63.606341 0.500000 12
14 2 303.776000 174.649600 -63.606341 0.500000 13
15 2 303.776000 175.283200 -61.603699 0.500000 14
16 2 305.683200 176.873600 -60.602378 0.500000 15
17 2 308.864000 177.193600 -61.603699 0.500000 16
18 2 308.227200 178.464000 -64.607662 0.500000 17
19 2 305.683200 181.011200 -66.610304 0.500000 18
20 2 304.409600 182.918400 -64.607662 0.500000 19
21 2 304.409600 182.918400 -62.605020 0.500000 20
22 2 304.729600 181.011200 -60.602378 0.500000 21
23 2 304.409600 181.644800 -55.593131 0.500000 22
24 2 299.641600 181.644800 -54.591810 0.500000 23
25 2 296.460800 182.601600 -53.590489 0.500000 24
26 2 292.643200 181.328000 -52.589168 0.500000 25
27 2 290.419200 181.011200 -51.587847 0.500000 26
28 2 289.782400 181.011200 -48.583884 0.500000 27
29 2 289.145600 180.054400 -47.582563 0.500000 28
30 2 287.555200 179.100800 -47.582563 0.500000 29
31 2 288.192000 176.240000 -45.579921 0.500000 30
32 2 288.828800 176.240000 -42.573316 0.500000 31
33 2 289.145600 176.873600 -42.573316 0.500000 32
34 2 289.465600 177.830400 -40.570674 0.500000 33
35 2 289.782400 179.737600 -37.566711 0.500000 34
36 2 289.145600 180.054400 -38.568032 0.500000 35
37 2 289.145600 180.691200 -37.566711 0.500000 36
38 2 291.689600 181.644800 -35.564069 0.500000 37
39 2 292.963200 182.601600 -34.562748 0.500000 38
40 2 293.600000 185.145600 -33.561427 0.500000 39
41 2 294.553600 187.052800 -33.561427 0.500000 40
42 2 296.777600 188.326400 -30.557464 0.500000 41
43 2 298.368000 190.870400 -31.558785 0.500000 42
44 2 298.688000 192.780800 -30.557464 0.500000 43
45 2 299.004800 195.004800 -30.557464 0.500000 44
46 2 299.641600 195.004800 -30.557464 0.500000 45
47 2 302.502400 196.915200 -30.557464 0.500000 46
48 2 304.092800 196.595200 -31.558785 0.500000 47
49 2 306.000000 196.915200 -29.556143 0.500000 48
50 2 305.683200 198.505600 -28.552180 0.500000 49
51 2 307.273600 198.822400 -26.549538 0.500000 50
52 2 307.907200 196.915200 -26.549538 0.500000 51
53 2 311.724800 196.915200 -25.548217 0.500000 52
54 2 312.678400 197.552000 -26.549538 0.500000 53
55 2 314.585600 197.868800 -26.549538 0.500000 54
56 2 314.585600 195.004800 -25.548217 0.500000 55
57 2 316.812800 194.371200 -25.548217 0.500000 56
58 2 315.859200 193.734400 -23.545575 0.500000 57
59 2 313.952000 198.185600 -27.550859 0.500000 55
60 2 313.632000 199.776000 -28.552180 0.500000 59
61 2 312.361600 199.776000 -27.550859 0.500000 60
62 2 312.041600 202.003200 -27.550859 0.500000 61
63 2 311.724800 202.003200 -27.550859 0.500000 62
64 2 308.227200 202.323200 -29.556143 0.500000 63
65 2 307.907200 206.140800 -30.557464 0.500000 64
66 2 306.320000 211.228800 -29.556143 0.500000 65
67 2 305.046400 211.865600 -29.556143 0.500000 66
68 2 305.046400 211.865600 -30.557464 0.500000 67
69 2 307.590400 211.865600 -31.558785 0.500000 68
70 2 307.590400 211.545600 -30.557464 0.500000 69
71 2 308.227200 212.502400 -31.558785 0.500000 70
72 2 307.590400 213.772800 -31.558785 0.500000 71
73 2 307.590400 215.683200 -31.558785 0.500000 72
74 2 306.320000 214.729600 -32.560106 0.500000 73
75 2 310.771200 210.912000 -30.557464 0.500000 70
76 2 311.724800 210.912000 -28.552180 0.500000 75
77 2 302.819200 211.545600 -30.557464 0.500000 68
78 2 302.502400 210.275200 -30.557464 0.500000 77
79 2 297.097600 210.275200 -29.556143 0.500000 78
80 2 295.824000 209.638400 -29.556143 0.500000 79
81 2 294.870400 209.955200 -28.552180 0.500000 80
82 2 305.046400 206.457600 -28.552180 0.500000 65
83 2 305.046400 207.731200 -28.552180 0.500000 82
84 2 303.139200 207.411200 -30.557464 0.500000 83
85 2 303.456000 207.411200 -31.558785 0.500000 84
86 2 306.636800 202.640000 -26.549538 0.500000 64
87 2 306.636800 202.640000 -25.548217 0.500000 86
88 2 310.771200 202.640000 -27.550859 0.500000 63
89 2 311.088000 204.550400 -28.552180 0.500000 88
90 2 309.497600 206.457600 -29.556143 0.500000 89
91 2 310.451200 206.774400 -28.552180 0.500000 90
92 2 314.585600 206.457600 -31.558785 0.500000 91
93 2 315.222400 206.457600 -31.558785 0.500000 92
94 2 311.088000 196.595200 -26.549538 0.500000 53
95 2 311.724800 193.734400 -26.549538 0.500000 94
96 2 311.724800 193.097600 -24.546896 0.500000 95
97 2 304.729600 198.822400 -29.556143 0.500000 50
98 2 303.776000 200.412800 -31.558785 0.500000 97
99 2 303.139200 200.412800 -29.556143 0.500000 98
100 2 301.232000 202.323200 -31.558785 0.500000 99
101 2 304.409600 202.960000 -31.558785 0.500000 100
102 2 304.409600 203.276800 -30.557464 0.500000 101
103 2 298.368000 195.004800 -31.558785 0.500000 45
104 2 298.051200 195.004800 -32.560106 0.500000 103
105 2 298.051200 196.278400 -32.560106 0.500000 104
106 2 297.097600 196.915200 -33.561427 0.500000 105
107 2 294.553600 197.552000 -33.561427 0.500000 106
108 2 294.233600 198.185600 -32.560106 0.500000 107
109 2 293.600000 198.505600 -34.562748 0.500000 108
110 2 294.553600 200.412800 -33.561427 0.500000 109
111 2 294.233600 201.686400 -34.562748 0.500000 110
112 2 294.233600 204.550400 -33.561427 0.500000 111
113 2 291.372800 201.686400 -33.561427 0.500000 111
114 2 298.051200 197.232000 -31.558785 0.500000 105
115 2 298.051200 199.776000 -32.560106 0.500000 114
116 2 298.051200 200.096000 -32.560106 0.500000 115
117 2 299.321600 190.553600 -30.557464 0.500000 44
118 2 301.548800 189.916800 -30.557464 0.500000 117
119 2 302.502400 189.280000 -30.557464 0.500000 118
120 2 302.819200 187.689600 -30.557464 0.500000 119
121 2 304.729600 187.052800 -29.556143 0.500000 120
122 2 305.683200 189.600000 -28.552180 0.500000 121
123 2 305.683200 189.280000 -28.552180 0.500000 122
124 2 301.548800 190.553600 -31.558785 0.500000 118
125 2 304.729600 191.507200 -30.557464 0.500000 124
126 2 305.363200 192.144000 -30.557464 0.500000 125
127 2 306.000000 192.780800 -27.550859 0.500000 126
128 2 289.145600 181.644800 -48.583884 0.500000 28
129 2 285.011200 182.281600 -51.587847 0.500000 128
130 2 284.057600 183.872000 -51.587847 0.500000 129
131 2 283.740800 183.555200 -54.591810 0.500000 130
132 2 282.150400 187.372800 -56.597094 0.500000 131
133 2 282.150400 188.009600 -57.598415 0.500000 132
134 2 280.880000 191.507200 -58.599736 0.500000 133
135 2 279.923200 195.961600 -59.601057 0.500000 134
136 2 279.606400 196.278400 -59.601057 0.500000 135
137 2 278.336000 202.960000 -60.602378 0.500000 136
138 2 277.062400 204.550400 -60.602378 0.500000 137
139 2 274.201600 206.140800 -61.603699 0.500000 138
140 2 272.928000 206.457600 -61.603699 0.500000 139
141 2 271.657600 206.774400 -59.601057 0.500000 140
142 2 271.657600 208.684800 -60.602378 0.500000 141
143 2 271.337600 208.684800 -61.603699 0.500000 142
144 2 271.337600 208.364800 -64.607662 0.500000 143
145 2 270.384000 207.731200 -64.607662 0.500000 144
146 2 270.067200 209.321600 -65.608983 0.500000 145
147 2 268.160000 209.955200 -60.602378 0.500000 143
148 2 301.548800 182.918400 -67.611625 0.500000 20
149 2 301.232000 182.918400 -67.611625 0.500000 148
150 2 309.497600 179.420800 -62.605020 0.500000 18
151 2 310.451200 182.601600 -62.605020 0.500000 150
152 2 309.180800 185.782400 -62.605020 0.500000 151
153 2 309.817600 185.462400 -61.603699 0.500000 152
154 2 310.134400 178.147200 -60.602378 0.500000 17
155 2 312.995200 178.784000 -58.599736 0.500000 154
156 2 312.995200 179.100800 -58.599736 0.500000 155
157 2 304.409600 173.692800 -61.603699 0.500000 14
158 2 306.953600 173.056000 -63.606341 0.500000 157
159 2 307.273600 173.056000 -59.601057 0.500000 158
160 2 308.227200 173.376000 -55.593131 0.500000 159
161 2 311.088000 171.785600 -54.591810 0.500000 160
162 2 312.995200 168.604800 -55.593131 0.500000 161
163 2 312.995200 166.694400 -55.593131 0.500000 162
164 2 312.041600 166.060800 -53.590489 0.500000 163
165 2 312.041600 164.787200 -53.590489 0.500000 164
166 2 310.451200 163.513600 -54.591810 0.500000 165
167 2 308.544000 163.833600 -57.598415 0.500000 166
168 2 307.590400 162.880000 -56.597094 0.500000 167
169 2 313.632000 168.284800 -58.599736 0.500000 162
170 2 310.451200 167.331200 -60.602378 0.500000 169
171 2 310.451200 167.651200 -58.599736 0.500000 170
172 2 310.451200 167.014400 -59.601057 0.500000 171
173 2 312.041600 167.014400 -61.603699 0.500000 172
174 2 305.683200 173.692800 -55.593131 0.500000 160
175 2 303.456000 174.649600 -56.597094 0.500000 174
176 2 300.912000 178.147200 -56.597094 0.500000 175
177 2 301.548800 177.830400 -55.593131 0.500000 176
178 2 313.632000 174.012800 -64.607662 0.500000 158
179 2 314.905600 175.603200 -64.607662 0.500000 178
180 2 314.905600 176.556800 -65.608983 0.500000 179
181 2 297.731200 175.920000 -64.607662 0.500000 13
182 2 298.051200 179.100800 -63.606341 0.500000 181
183 2 299.641600 181.644800 -62.605020 0.500000 182
184 2 299.321600 181.964800 -63.606341 0.500000 183
185 2 292.963200 177.193600 -58.599736 0.500000 5
186 2 293.916800 177.830400 -57.598415 0.500000 185
187 2 293.600000 178.147200 -58.599736 0.500000 186
