# Supplementary material for: Adaptations during Maturation in an Identified Honeybee Interneuron Responsive to Waggle Dance Vibration Signals
Source: eNeuro. 2019 Sep 5;6(5):ENEURO.0454-18.2019. doi: 10.1523/ENEURO.0454-18.2019 (PMC6731536; doi:10.1523/ENEURO.0454-18.2019)
Supplement: Extended Data 1 — This ZIP file contains all the code used to generate the results of this publication. The code is organized into two folders: (1) GJEphys-master, which contains code for analyzing and plotting electrophysiology data and (2) GJMorph-master, which contains code for analyzing morphology data. Download Extended Data 1, ZIP file. [file sup_enu-eN-NWR-0454-18-s02.zip › Reg-MaxS-1.1/TestFiles/HSNR/HSN-fluoro09.CNG.swc]

# SWC to SWC conversion from L-Measure. Sridevi Polavaram: spolavar@gmu.edu
# Original fileName:/cng_repository/Soumya/LM_Automated_Testing_Enviornment/Test_Lm3.7.2_11022011_SG_Linux_NMOConv8/TestResults/LoadTest/test_52/HSN-fluoro09.CNG.swc
#
# Original file HSN-fluoro09.swc edited using StdSwc version 1.31 on 5/31/11.
# Irregularities and fixes documented in HSN-fluoro09.swc.std.  See StdSwc1.31.doc for more information.
#
# HSN neuron (lobula place tangential cells, LPTC) from Calliphora vicina
# identification by response properties, in vivo Alexa injection, 2-photon-microscopy imaging, x63 objective, multiple image tiles
# reconstructed and processed with Matlab and the TREES toolbox http://www.treestoolbox.org
# scaling 1:1:1 um
#  Max Planck Institute of Neurobiology, Martinsried, Germany
#  Systems and Computational Neuroscience, Alexander Borst
#  published in "The morphological identity of insect dendrites" Cuntz H, Forstner F, Haag J, Borst A. PMID 19112481
# SCALE 1.0 1.0 1.0 
1 1 -30.470 20.200 -18.630 11.406 -1
2 1 -30.470 8.794 -18.630 11.406 1
3 1 -30.470 31.606 -18.630 11.406 1
4 3 -16.080 17.170 -14.880 4.998 1
5 3 -12.270 17.320 -11.640 14.213 4
6 3 -6.410 17.150 -8.290 17.056 5
7 3 -0.880 13.900 -5.080 17.056 6
8 3 1.980 8.390 -2.100 16.373 7
9 3 1.750 3.180 0.700 13.644 8
10 3 0.000 0.000 0.000 5.712 9
11 3 -38.140 78.700 -20.000 11.406 1
12 3 -31.560 108.400 -21.560 10.676 11
13 3 -26.790 126.510 -23.640 11.844 12
14 3 -13.310 124.320 -25.930 1.148 13
15 3 -25.220 130.540 -26.410 11.844 13
16 3 -15.820 129.640 -28.900 1.435 15
17 3 -11.950 130.510 -31.640 1.148 16
18 3 -7.650 128.810 -34.460 1.435 17
19 3 -6.600 127.960 -37.430 1.435 18
20 3 -5.250 126.900 -39.320 1.435 19
21 3 -23.100 134.750 -29.140 9.475 15
22 3 -32.550 148.340 -32.220 8.610 21
23 3 -42.640 144.710 -35.960 1.148 22
24 3 -49.110 139.640 -39.530 0.646 23
25 3 -37.280 155.780 -35.250 8.610 22
26 3 -38.350 156.730 -38.280 7.921 25
27 3 -43.300 151.250 -41.780 1.148 26
28 3 -40.630 159.510 -41.320 7.921 26
29 3 -49.780 154.030 -45.070 1.148 28
30 3 -45.590 165.700 -44.400 7.921 28
31 3 -36.110 171.820 -46.630 1.148 30
32 3 -32.240 173.920 -47.270 0.718 31
33 3 -30.880 175.140 -44.140 0.718 32
34 3 -50.910 175.040 -47.390 7.175 30
35 3 -59.850 173.420 -48.360 1.435 34
36 3 -64.710 173.540 -45.630 1.435 35
37 3 -90.490 172.140 -44.200 1.148 36
38 3 -52.330 177.670 -47.850 7.175 34
39 3 -54.380 182.590 -47.480 5.740 38
40 3 -80.460 197.290 -46.610 1.722 39
41 3 -86.970 201.090 -43.850 2.009 40
42 3 -90.120 202.600 -40.980 2.009 41
43 3 -90.790 194.340 -38.300 0.646 42
44 3 -94.410 193.290 -35.550 0.718 43
45 3 -90.200 193.320 -35.300 0.718 43
46 3 -92.050 191.310 -32.470 0.718 45
47 3 -94.190 204.120 -38.150 2.009 42
48 3 -105.960 196.870 -36.100 1.435 47
49 3 -110.180 194.780 -33.420 1.435 48
50 3 -113.690 192.290 -30.710 2.009 49
51 3 -113.560 185.450 -27.940 1.435 50
52 3 -113.950 180.390 -25.130 1.148 51
53 3 -116.360 192.120 -27.860 1.722 50
54 3 -119.390 191.960 -25.040 1.148 53
55 3 -121.840 190.280 -22.240 1.148 54
56 3 -123.570 188.250 -19.400 1.435 55
57 3 -129.970 177.430 -17.160 1.435 56
58 3 -131.850 175.920 -14.320 1.435 57
59 3 -135.530 171.230 -11.700 1.435 58
60 3 -136.740 164.230 -9.010 1.435 59
61 3 -107.960 209.150 -35.780 1.722 47
62 3 -120.150 212.850 -33.360 1.722 61
63 3 -115.400 219.310 -29.840 0.922 62
64 3 -123.860 214.180 -30.520 1.722 62
65 3 -127.570 207.170 -27.990 1.162 64
66 3 -129.210 204.060 -25.190 1.378 65
67 3 -132.450 200.960 -22.480 1.722 66
68 3 -135.810 199.350 -19.730 1.435 67
69 3 -138.720 215.620 -28.340 1.435 64
70 3 -156.700 216.430 -26.370 1.837 69
71 3 -165.610 211.790 -24.050 1.076 70
72 3 -171.100 208.510 -21.490 1.435 71
73 3 -172.830 206.460 -18.660 1.722 72
74 3 -166.190 219.100 -23.830 1.322 70
75 3 -169.740 219.900 -21.000 1.469 74
76 3 -172.950 221.320 -18.130 0.969 75
77 3 -179.340 215.900 -15.700 1.435 76
78 3 -184.850 211.280 -13.180 1.435 77
79 3 -198.550 208.710 -11.070 1.148 78
80 3 -177.640 222.310 -15.370 1.435 76
81 3 -180.680 223.780 -12.490 1.435 80
82 3 -182.640 224.640 -9.570 1.435 81
83 3 -184.830 228.430 -6.550 1.607 82
84 3 -190.080 237.250 -3.540 1.607 83
85 3 -204.740 239.230 -1.330 1.435 84
86 3 -208.440 239.010 -2.000 1.435 85
87 3 -212.220 236.070 0.660 0.718 86
88 3 -214.380 240.540 0.700 1.435 86
89 3 -217.970 241.850 3.540 1.148 88
90 3 -224.830 242.250 4.940 1.469 89
91 3 -56.180 185.460 -44.480 5.740 39
92 3 -48.810 190.530 -40.850 1.148 91
93 3 -46.010 189.820 -39.040 1.148 92
94 3 -43.320 188.780 -38.650 1.148 93
95 3 -41.560 187.780 -38.370 1.435 94
96 3 -40.140 187.000 -38.140 1.722 95
97 3 -37.960 186.710 -37.870 1.378 96
98 3 -58.130 189.310 -41.450 5.166 91
99 3 -58.180 202.150 -44.000 4.998 98
100 3 -43.350 204.010 -46.070 1.469 99
101 3 -59.780 221.450 -40.400 4.998 99
102 3 -61.590 232.010 -37.120 4.018 101
103 3 -62.710 237.960 -33.970 4.959 102
104 3 -69.270 236.680 -31.390 0.646 103
105 3 -70.920 235.030 -28.540 0.718 104
106 3 -63.430 240.460 -30.920 4.959 103
107 3 -58.360 241.620 -27.570 1.435 106
108 3 -55.750 243.640 -24.330 1.435 107
109 3 -53.390 243.040 -21.210 1.435 108
110 3 -51.770 241.980 -18.140 1.148 109
111 3 -50.570 240.170 -15.130 1.435 110
112 3 -49.250 236.920 -12.160 1.148 111
113 3 -64.080 244.760 -27.790 4.959 106
114 3 -64.590 247.600 -24.720 4.761 113
115 3 -75.180 251.700 -22.190 1.378 114
116 3 -77.940 251.150 -19.360 0.718 115
117 3 -65.340 250.920 -21.630 4.761 114
118 3 -59.120 250.590 -18.270 1.240 117
119 3 -66.140 256.820 -18.460 4.761 117
120 3 -58.420 257.900 -14.960 2.009 119
121 3 -66.350 260.000 -15.360 4.761 119
122 3 -76.870 259.350 -12.990 1.148 121
123 3 -83.090 256.350 -10.460 1.435 122
124 3 -66.720 262.510 -12.280 4.761 121
125 3 -66.650 267.840 -9.080 3.967 124
126 3 -79.670 267.150 -8.850 1.148 125
127 3 -66.090 276.950 -5.720 3.967 125
128 3 -77.460 279.090 -7.560 1.722 127
129 3 -66.440 281.170 -2.580 3.967 127
130 3 -66.830 286.950 0.600 3.998 129
131 3 -73.210 289.310 -2.690 1.435 130
132 3 -77.570 283.560 -6.160 1.653 131
133 3 -75.570 290.090 -5.810 1.435 131
134 3 -80.670 290.790 -9.090 1.435 133
135 3 -83.450 289.980 -9.140 1.148 134
136 3 -86.130 291.000 -9.530 0.804 135
137 3 -66.850 292.120 -2.210 3.998 130
138 3 -77.070 302.450 -5.450 1.722 137
139 3 -84.440 310.370 -2.600 1.435 138
140 3 -90.220 309.400 -5.980 0.718 139
141 3 -88.820 316.090 -5.660 1.435 139
142 3 -90.800 320.030 -6.400 1.722 141
143 3 -97.000 330.540 -7.970 1.435 142
144 3 -97.220 336.780 -8.510 1.255 143
145 3 -89.490 338.100 -7.730 1.148 144
146 3 -86.310 339.590 -7.500 1.148 145
147 3 -97.120 338.600 -8.650 1.653 144
148 3 -96.230 341.840 -8.810 1.469 147
149 3 -94.770 345.260 -8.930 1.469 148
150 3 -93.220 347.230 -8.910 1.435 149
151 3 -92.210 349.010 -8.940 1.435 150
152 3 -92.940 352.700 -9.330 1.722 151
153 3 -64.080 306.460 -4.540 2.976 137
154 3 -62.040 313.030 -7.200 2.857 153
155 3 -68.780 314.370 -4.540 1.607 154
156 3 -62.310 315.920 -4.100 2.857 154
157 3 -61.080 321.250 -0.830 2.480 156
158 3 -66.440 321.920 -4.130 1.148 157
159 3 -59.430 326.900 -3.540 2.480 157
160 3 -58.700 328.600 -6.440 2.857 159
161 3 -68.080 329.820 -3.950 1.435 160
162 3 -58.140 335.060 -3.170 2.857 160
163 3 -65.590 335.040 -4.760 0.574 162
164 3 -57.210 338.340 -4.080 3.157 162
165 3 -66.460 339.290 -5.210 1.435 164
166 3 -56.720 344.170 -4.510 2.755 164
167 3 -63.650 344.290 -5.300 0.804 166
168 3 -56.220 344.810 -7.460 2.755 166
169 3 -48.920 345.890 -5.780 1.435 168
170 3 -56.510 348.710 -4.330 2.755 168
171 3 -57.450 351.150 -5.160 1.722 170
172 3 -58.890 355.250 -5.660 1.435 171
173 3 -59.900 356.760 -5.900 1.435 172
174 3 -63.100 361.840 -6.690 1.435 173
175 3 -74.690 209.400 -38.700 5.554 98
176 3 -80.140 216.820 -35.750 5.453 175
177 3 -85.870 213.680 -33.190 1.148 176
178 3 -86.760 226.280 -32.800 5.453 176
179 3 -95.080 222.710 -30.410 0.646 178
180 3 -88.900 229.560 -29.800 5.453 178
181 3 -98.960 227.870 -27.450 1.148 180
182 3 -91.260 232.500 -26.830 5.453 180
183 3 -95.710 237.500 -23.900 6.888 182
184 3 -90.580 247.760 -20.230 0.969 183
185 3 -100.920 243.040 -21.010 6.888 183
186 3 -113.700 239.210 -18.890 1.148 185
187 3 -113.190 235.340 -15.990 1.148 186
188 3 -118.670 238.400 -16.210 1.148 186
189 3 -119.400 235.280 -13.350 0.861 188
190 3 -123.250 239.280 -13.440 1.148 188
191 3 -130.070 240.200 -10.800 1.148 190
192 3 -105.890 248.590 -18.100 6.888 185
193 3 -107.600 258.700 -14.830 2.870 192
194 3 -99.190 261.430 -11.230 0.804 193
195 3 -107.580 260.590 -11.750 2.870 193
196 3 -102.120 267.670 -8.170 0.718 195
197 3 -109.110 266.870 -8.610 2.870 195
198 3 -109.830 274.980 -5.360 2.009 197
199 3 -104.720 274.310 -2.080 0.718 198
200 3 -110.370 280.090 -2.200 2.009 198
201 3 -108.690 285.450 -3.560 2.009 200
202 3 -116.330 288.750 -0.890 1.148 201
203 3 -121.900 290.700 1.850 1.148 202
204 3 -123.910 291.280 2.290 1.435 203
205 3 -128.360 290.030 1.890 1.435 204
206 3 -107.880 290.920 -0.320 2.009 201
207 3 -109.200 293.760 2.710 1.435 206
208 3 -105.500 299.790 6.150 1.148 207
209 3 -104.940 306.560 5.210 1.435 208
210 3 -106.720 310.840 4.660 1.148 209
211 3 -112.250 300.250 5.770 1.435 207
212 3 -114.580 303.480 4.370 1.722 211
213 3 -119.880 303.170 3.790 1.033 212
214 3 -122.010 301.060 3.720 0.718 213
215 3 -125.840 300.850 3.300 0.689 214
216 3 -127.100 301.100 3.140 1.722 215
217 3 -129.530 300.100 2.950 1.148 216
218 3 -132.810 300.060 2.580 0.689 217
219 3 -115.950 305.210 4.070 1.722 212
220 3 -117.020 309.070 3.630 2.009 219
221 3 -122.440 310.230 2.920 1.435 220
222 3 -128.540 313.210 4.000 1.148 221
223 3 -133.260 310.840 6.640 0.861 222
224 3 -133.010 316.290 6.850 1.435 222
225 3 -134.500 316.150 7.120 1.435 224
226 3 -117.920 314.390 6.770 1.722 220
227 3 -116.910 320.370 6.750 2.009 226
228 3 -110.050 317.900 5.720 1.148 227
229 3 -118.030 323.350 6.380 2.009 227
230 3 -114.270 332.510 6.050 1.435 229
231 3 -111.160 339.700 5.810 1.205 230
232 3 -110.920 344.260 5.470 0.689 231
233 3 -122.690 328.280 5.440 1.148 229
234 3 -125.520 329.870 4.990 1.722 233
235 3 -130.600 328.510 1.630 0.718 234
236 3 -131.560 325.210 2.670 0.718 235
237 3 -134.450 329.210 2.010 0.718 235
238 3 -128.470 332.930 4.400 1.148 234
239 3 -130.190 334.840 4.050 1.435 238
240 3 -135.910 336.920 0.780 1.435 239
241 3 -139.990 342.760 -2.250 1.435 240
242 3 -143.110 348.230 -5.250 1.435 241
243 3 -116.580 254.320 -15.520 4.305 192
244 3 -119.640 262.040 -12.410 1.435 243
245 3 -123.810 269.430 -9.390 1.435 244
246 3 -124.490 270.060 -6.400 1.435 245
247 3 -127.130 272.260 -3.470 1.435 246
248 3 -130.120 274.640 -0.560 1.435 247
249 3 -132.570 279.210 2.460 1.435 248
250 3 -132.110 277.560 2.490 0.574 249
251 3 -124.540 256.200 -12.910 3.444 243
252 3 -128.130 257.480 -10.070 3.731 251
253 3 -131.170 250.560 -7.490 0.969 252
254 3 -132.690 259.150 -7.270 3.731 252
255 3 -142.440 253.210 -5.050 0.646 254
256 3 -135.110 260.460 -4.360 3.731 254
257 3 -138.390 261.670 -4.980 3.100 256
258 3 -154.800 256.750 -3.120 0.689 257
259 3 -148.560 266.670 -2.400 3.100 257
260 3 -163.150 271.290 -0.090 1.435 259
261 3 -170.800 277.040 2.660 1.469 260
262 3 -181.400 267.680 1.700 1.148 260
263 3 -189.880 266.090 4.150 0.646 262
264 3 -200.490 265.700 6.520 1.148 263
265 3 -211.920 266.040 4.450 1.435 264
266 3 -220.310 265.840 0.940 1.435 265
267 3 -224.700 263.700 -0.840 1.378 266
268 3 -152.220 273.090 0.610 2.009 259
269 3 -146.410 286.430 4.440 1.469 268
270 3 -154.570 277.950 1.920 2.009 268
271 3 -158.000 286.460 2.850 2.009 270
272 3 -165.810 288.590 5.470 1.653 271
273 3 -157.860 289.210 2.640 2.296 271
274 3 -151.900 296.790 6.270 1.435 273
275 3 -159.850 293.140 2.090 2.296 273
276 3 -158.180 301.650 3.600 1.435 275
277 3 -158.580 308.950 4.970 1.722 276
278 3 -156.840 316.820 2.350 1.435 277
279 3 -154.940 326.700 -0.190 1.435 278
280 3 -158.610 330.790 -3.270 1.722 279
281 3 -160.790 332.590 -5.300 1.469 280
282 3 -163.620 334.180 -5.750 1.435 281
283 3 -164.890 314.150 1.770 2.009 277
284 3 -171.950 314.640 -1.620 1.722 283
285 3 -181.360 313.140 -4.020 1.435 284
286 3 -189.380 311.530 -7.560 1.435 285
287 3 -165.170 320.100 -1.030 1.722 283
288 3 -169.850 324.870 -4.140 1.435 287
289 3 -170.900 326.530 -7.150 1.076 288
290 3 -170.870 331.370 -9.980 0.718 289
291 3 -179.330 326.250 -10.670 1.435 289
292 3 -170.140 296.140 2.690 1.435 275
293 3 -175.030 293.250 2.370 1.435 292
294 3 -178.920 292.100 2.020 1.148 293
295 3 -186.380 288.760 1.450 1.435 294
296 3 -189.670 288.730 1.080 1.148 295
297 3 -192.790 288.120 0.770 1.435 296
298 3 -195.930 287.540 0.460 1.148 297
299 3 -207.680 284.250 -3.350 1.435 298
300 3 -218.770 278.670 -3.420 1.148 299
301 3 -226.600 275.530 -4.050 1.722 300
302 3 -180.220 299.450 3.290 2.009 292
303 3 -186.800 302.670 2.270 1.435 302
304 3 -189.530 302.780 1.950 2.009 303
305 3 -191.910 302.700 1.690 1.435 304
306 3 -202.560 301.150 0.610 1.435 305
307 3 -204.990 300.150 0.410 1.607 306
308 3 -213.970 294.700 -3.310 1.435 307
309 3 -220.770 289.180 -4.510 1.837 308
310 3 -227.930 284.730 -4.960 1.148 309
311 3 -232.870 280.920 -5.210 1.148 310
312 3 -234.480 278.040 -5.160 1.722 311
313 3 -20.980 138.930 -31.880 9.475 21
314 3 -10.630 139.920 -34.240 1.607 313
315 3 -9.430 142.100 -37.100 1.435 314
316 3 -17.840 147.650 -34.390 9.475 313
317 3 -10.050 144.930 -37.030 0.922 316
318 3 -14.780 160.070 -36.770 9.475 316
319 3 -11.380 164.040 -39.440 11.021 318
320 3 -0.290 160.140 -41.930 2.296 319
321 3 -2.110 157.100 -39.140 0.689 320
322 3 -0.070 160.340 -38.900 2.296 320
323 3 3.320 159.090 -41.750 1.722 322
324 3 4.180 155.010 -38.840 1.469 323
325 3 5.350 159.210 -38.620 1.722 323
326 3 11.010 158.680 -35.300 1.435 325
327 3 14.340 158.730 -35.670 1.435 326
328 3 16.660 157.920 -35.340 1.722 327
329 3 20.690 163.650 -37.900 1.435 328
330 3 25.860 165.420 -36.930 1.148 329
331 3 29.850 165.070 -36.450 1.148 330
332 3 33.950 166.530 -36.100 1.076 331
333 3 35.400 166.650 -35.950 1.378 332
334 3 36.760 168.250 -35.920 1.435 333
335 3 22.870 153.480 -36.290 1.722 328
336 3 25.660 150.980 -35.770 1.435 335
337 3 22.880 146.890 -35.740 0.718 336
338 3 21.220 146.400 -35.890 0.718 337
339 3 28.640 148.820 -35.250 1.722 336
340 3 31.030 145.600 -34.710 1.435 339
341 3 31.570 144.350 -36.560 1.435 340
342 3 37.120 145.920 -36.070 1.435 341
343 3 38.130 146.320 -32.980 1.435 342
344 3 43.170 154.780 -34.090 1.378 343
345 3 40.570 145.420 -35.880 1.435 343
346 3 44.300 143.790 -35.070 1.435 345
347 3 45.920 143.350 -34.850 1.435 346
348 3 31.930 140.850 -36.240 1.435 341
349 3 32.140 137.920 -35.970 1.435 348
350 3 39.420 137.590 -35.110 1.148 349
351 3 29.820 135.450 -36.030 1.148 349
352 3 27.970 131.340 -35.900 1.148 351
353 3 26.550 128.820 -35.860 1.148 352
354 3 22.080 123.340 -35.920 1.378 353
355 3 20.970 123.030 -36.020 1.148 354
356 3 17.240 121.340 -36.300 1.148 355
357 3 15.020 120.710 -36.500 1.435 356
358 3 -7.030 168.870 -42.020 12.696 319
359 3 14.170 167.600 -43.810 1.435 358
360 3 -2.670 175.230 -44.540 12.696 358
361 3 7.230 174.590 -46.980 1.435 360
362 3 -1.010 178.210 -47.340 12.696 360
363 3 14.930 185.500 -43.130 3.731 362
364 3 22.190 179.950 -39.890 1.148 363
365 3 22.850 177.980 -36.920 1.435 364
366 3 22.830 174.670 -36.020 1.435 365
367 3 22.930 173.180 -35.890 0.689 366
368 3 22.130 171.760 -35.860 0.689 367
369 3 24.270 190.750 -39.390 2.296 363
370 3 31.040 193.950 -40.710 2.583 369
371 3 38.390 191.450 -37.360 1.607 370
372 3 43.870 189.170 -36.840 1.435 371
373 3 47.220 186.820 -36.260 1.443 372
374 3 55.060 183.390 -35.090 1.162 373
375 3 60.570 180.760 -34.240 1.435 374
376 3 63.670 179.370 -37.120 1.435 375
377 3 63.540 177.180 -35.630 1.033 376
378 3 59.920 174.040 -35.790 0.861 377
379 3 67.220 177.930 -35.270 1.435 376
380 3 69.690 175.120 -36.780 1.435 379
381 3 70.700 173.600 -36.540 1.148 380
382 3 68.870 171.790 -33.710 1.528 381
383 3 67.310 168.960 -34.530 1.076 382
384 3 65.390 167.230 -34.600 1.148 383
385 3 71.920 172.450 -36.310 1.148 381
386 3 73.850 170.900 -35.960 1.435 385
387 3 75.720 168.450 -35.550 1.148 386
388 3 79.980 171.260 -38.200 0.718 387
389 3 76.380 167.150 -35.360 1.148 387
390 3 74.420 164.480 -35.370 1.148 389
391 3 72.700 163.090 -35.450 1.435 390
392 3 68.700 158.710 -37.560 1.148 391
393 3 68.090 157.650 -37.540 1.148 392
394 3 67.260 155.290 -37.450 1.148 393
395 3 66.640 154.230 -37.430 1.435 394
396 3 77.610 162.700 -34.860 1.435 389
397 3 78.380 159.930 -34.540 1.435 396
398 3 78.230 157.170 -34.330 1.435 397
399 3 79.430 154.600 -36.000 0.718 398
400 3 77.230 155.400 -34.300 1.148 398
401 3 75.310 153.650 -34.370 1.435 400
402 3 72.440 151.030 -34.480 1.435 401
403 3 69.970 149.140 -34.610 1.148 402
404 3 33.990 195.640 -38.490 2.583 370
405 3 34.800 197.060 -38.520 3.157 404
406 3 31.680 201.180 -37.200 1.148 405
407 3 32.530 203.530 -37.290 0.574 406
408 3 27.730 202.460 -37.750 0.718 406
409 3 35.710 199.120 -35.390 3.157 405
410 3 39.530 202.250 -32.040 2.870 409
411 3 42.420 203.890 -28.810 2.583 410
412 3 41.050 208.790 -27.670 1.435 411
413 3 39.110 210.680 -30.720 1.435 412
414 3 36.700 210.350 -33.880 1.148 413
415 3 43.660 204.210 -25.710 2.583 411
416 3 54.720 207.670 -27.940 2.009 415
417 3 59.170 202.670 -30.870 1.148 416
418 3 64.670 199.310 -33.670 0.718 417
419 3 62.210 208.090 -30.490 1.435 416
420 3 70.640 208.780 -32.980 1.722 419
421 3 74.470 208.750 -35.760 1.722 420
422 3 75.300 208.980 -32.700 1.435 421
423 3 76.470 209.030 -29.620 1.435 422
424 3 73.110 201.070 -33.110 0.689 423
425 3 78.110 207.930 -32.570 1.435 423
426 3 81.810 206.930 -33.980 1.435 425
427 3 83.000 206.980 -30.900 2.009 426
428 3 79.540 199.310 -31.590 0.689 427
429 3 83.610 206.850 -27.860 2.009 427
430 3 89.810 209.760 -30.400 1.378 429
431 3 94.840 211.850 -33.040 1.435 430
432 3 99.680 211.950 -29.740 1.435 431
433 3 103.690 213.500 -32.450 1.435 432
434 3 104.930 213.250 -31.870 1.722 433
435 3 107.110 212.980 -31.600 1.148 434
436 3 108.680 211.620 -31.310 1.435 435
437 3 85.600 205.570 -30.800 2.009 429
438 3 88.030 203.030 -33.750 1.378 437
439 3 90.420 200.700 -32.490 1.722 438
440 3 92.140 198.790 -32.140 1.607 439
441 3 97.320 199.150 -33.600 1.435 440
442 3 102.940 198.370 -32.890 1.435 441
443 3 104.550 197.930 -32.670 1.435 442
444 3 106.530 197.290 -32.400 1.148 443
445 3 109.570 196.060 -31.950 1.435 444
446 3 110.180 195.950 -28.910 1.435 445
447 3 113.320 199.170 -29.760 0.718 446
448 3 112.260 195.060 -31.830 1.435 446
449 3 114.020 194.040 -31.270 1.722 448
450 3 115.580 192.680 -30.990 1.435 449
451 3 118.680 189.070 -30.340 1.435 450
452 3 123.590 185.390 -29.470 1.128 451
453 3 125.930 184.560 -29.140 1.102 452
454 3 126.240 180.170 -28.740 0.718 453
455 3 128.760 182.960 -28.690 1.148 453
456 3 130.890 181.780 -28.350 1.148 455
457 3 131.700 179.930 -28.100 1.435 456
458 3 92.530 197.400 -29.150 1.435 440
459 3 88.280 195.620 -32.480 0.718 458
460 3 93.130 196.390 -32.160 1.435 458
461 3 93.730 194.150 -31.570 1.435 460
462 3 89.820 191.600 -33.830 0.718 461
463 3 85.780 191.040 -34.240 1.148 462
464 3 83.410 190.980 -34.500 1.148 463
465 3 81.590 191.060 -34.720 1.148 464
466 3 94.190 192.500 -31.380 1.435 461
467 3 95.670 189.290 -30.950 1.435 466
468 3 96.840 187.250 -30.650 1.435 467
469 3 97.450 185.040 -30.400 1.435 468
470 3 98.610 182.960 -30.100 1.435 469
471 3 95.040 179.670 -33.430 1.435 470
472 3 88.920 180.320 -35.020 1.148 471
473 3 86.590 181.170 -35.350 0.718 472
474 3 99.940 180.350 -29.730 1.148 470
475 3 105.740 182.140 -32.330 0.718 474
476 3 101.260 177.730 -29.360 1.148 474
477 3 103.720 172.140 -28.620 1.435 476
478 3 100.330 169.200 -31.940 1.435 477
479 3 99.370 167.430 -32.770 1.435 478
480 3 98.930 165.820 -32.690 1.148 479
481 3 99.030 164.340 -32.550 1.435 480
482 3 98.420 163.280 -32.530 1.435 481
483 3 98.130 161.070 -32.390 1.435 482
484 3 96.470 157.320 -32.270 1.148 483
485 3 95.830 155.320 -32.180 1.148 484
486 3 95.370 153.680 -32.090 1.435 485
487 3 105.840 170.930 -28.280 1.435 477
488 3 110.710 169.100 -29.600 1.435 487
489 3 111.910 166.530 -31.270 0.574 488
490 3 114.580 168.790 -31.150 1.148 488
491 3 117.820 167.920 -30.710 1.148 490
492 3 120.930 167.070 -32.310 1.435 491
493 3 123.860 167.310 -31.990 1.435 492
494 3 125.600 167.730 -28.870 1.435 493
495 3 127.670 168.060 -29.600 1.148 494
496 3 128.770 168.370 -29.500 1.435 495
497 3 51.770 216.030 -21.810 2.066 415
498 3 46.140 220.620 -21.000 0.861 497
499 3 53.380 216.780 -24.690 2.066 497
500 3 61.680 222.790 -26.990 1.722 499
501 3 64.600 225.560 -29.730 1.722 500
502 3 61.050 229.620 -32.800 0.646 501
503 3 69.310 228.960 -32.340 1.722 501
504 3 73.370 231.420 -35.020 1.722 503
505 3 74.040 232.210 -31.940 2.009 504
506 3 75.900 226.760 -35.030 1.107 505
507 3 76.530 222.140 -33.820 1.322 506
508 3 76.440 220.310 -33.680 0.718 507
509 3 75.600 232.040 -34.860 2.009 505
510 3 80.740 232.930 -34.220 1.722 509
511 3 84.430 233.700 -33.870 2.009 510
512 3 87.210 234.480 -33.620 2.009 511
513 3 89.430 235.120 -33.420 1.722 512
514 3 92.070 229.890 -32.690 1.148 513
515 3 92.490 227.310 -32.430 1.148 514
516 3 92.170 223.680 -34.180 1.148 515
517 3 96.230 223.070 -30.960 1.148 516
518 3 91.010 235.870 -30.290 2.755 513
519 3 90.410 245.280 -26.980 0.969 518
520 3 96.880 237.230 -26.890 2.755 518
521 3 97.530 244.480 -23.580 1.469 520
522 3 98.510 237.870 -23.760 2.755 520
523 3 106.870 240.510 -20.170 2.583 522
524 3 111.500 241.480 -16.850 2.296 523
525 3 113.780 241.530 -15.020 1.722 524
526 3 111.260 233.960 -16.700 1.722 525
527 3 111.820 230.840 -16.380 1.435 526
528 3 117.420 241.350 -14.590 2.009 525
529 3 121.110 242.120 -14.230 2.296 528
530 3 131.560 242.280 -10.600 1.378 529
531 3 140.420 243.600 -8.120 1.148 530
532 3 142.380 242.960 -7.840 1.435 531
533 3 147.130 243.150 -7.310 1.435 532
534 3 144.890 249.070 -8.060 0.574 533
535 3 150.530 241.700 -6.810 1.435 533
536 3 158.010 239.870 -3.420 1.148 535
537 3 158.690 239.640 -0.390 1.435 536
538 3 156.500 233.310 0.610 0.718 537
539 3 160.510 238.500 -3.330 1.435 537
540 3 160.830 234.260 -0.450 1.148 539
541 3 163.890 237.250 -0.170 1.435 539
542 3 166.840 235.980 1.570 1.722 541
543 3 173.220 240.420 3.950 0.969 542
544 3 181.200 241.140 7.450 0.718 543
545 3 168.580 232.200 4.550 1.435 542
546 3 172.690 228.500 7.660 1.435 545
547 3 176.240 225.620 7.530 1.378 546
548 3 181.600 223.570 8.310 0.804 547
549 3 175.940 221.570 10.370 1.378 547
550 3 123.180 240.010 -13.820 1.607 529
551 3 124.530 238.480 -10.790 1.435 550
552 3 122.210 236.370 -11.610 1.378 551
553 3 129.120 234.340 -7.660 1.435 551
554 3 126.570 228.320 -11.030 1.435 553
555 3 125.020 227.280 -10.540 1.435 554
556 3 122.710 224.810 -10.600 1.148 555
557 3 118.390 223.960 -13.900 1.435 556
558 3 116.790 224.760 -15.310 1.435 557
559 3 131.660 233.000 -8.240 1.435 553
560 3 133.880 230.340 -7.770 1.435 559
561 3 136.580 226.010 -7.100 1.076 560
562 3 141.850 223.560 -3.870 1.435 561
563 3 147.440 221.850 -3.510 1.378 562
564 3 148.770 215.960 -2.870 0.689 563
565 3 149.250 221.780 -3.300 1.033 563
566 3 151.070 221.710 -3.080 0.718 565
567 3 153.960 221.030 -2.700 0.646 566
568 3 136.480 224.200 -6.970 1.435 561
569 3 135.640 221.840 -6.870 1.435 568
570 3 132.750 214.500 -8.610 1.722 569
571 3 132.960 211.560 -8.350 2.009 570
572 3 130.740 210.930 -8.550 1.435 571
573 3 126.190 211.120 -9.080 1.148 572
574 3 130.240 208.400 -8.390 1.435 572
575 3 130.550 207.280 -8.270 1.435 574
576 3 129.640 204.030 -8.100 1.435 575
577 3 128.460 201.890 -8.060 1.148 576
578 3 126.930 200.820 -8.150 1.435 577
579 3 135.190 208.920 -7.870 1.435 571
580 3 137.070 206.450 -7.460 1.148 579
581 3 138.800 204.540 -7.100 1.435 580
582 3 143.900 204.500 -6.520 0.718 581
583 3 149.870 203.500 -5.760 0.718 582
584 3 140.160 202.820 -6.810 1.148 581
585 3 143.830 196.090 -5.830 1.107 584
586 3 144.690 195.140 -5.660 1.148 585
587 3 146.210 192.890 -5.300 1.148 586
588 3 147.180 190.460 -4.990 1.435 587
589 3 0.100 181.850 -50.150 10.676 362
590 3 -13.730 182.200 -53.960 0.969 589
591 3 0.560 187.090 -52.940 10.676 589
592 3 -9.830 188.040 -51.950 1.378 591
593 3 1.290 198.710 -51.560 10.676 591
594 3 1.450 204.460 -48.340 11.021 593
595 3 12.690 216.670 -44.230 4.477 594
596 3 15.050 215.890 -41.110 3.731 595
597 3 17.130 213.140 -38.080 0.574 596
598 3 17.980 212.180 -37.640 0.804 597
599 3 19.510 209.920 -37.280 1.148 598
600 3 20.320 208.040 -37.030 1.378 599
601 3 15.500 220.460 -40.920 4.477 595
602 3 20.640 217.730 -37.710 0.646 601
603 3 22.250 217.310 -37.580 1.435 602
604 3 25.340 216.980 -37.200 1.378 603
605 3 27.270 215.420 -36.850 1.435 604
606 3 28.990 213.530 -36.500 1.435 605
607 3 30.200 212.370 -36.270 1.435 606
608 3 19.380 224.030 -40.480 4.477 601
609 3 25.090 229.950 -36.920 4.592 608
610 3 29.560 224.500 -37.340 1.090 609
611 3 31.130 223.140 -37.050 0.689 610
612 3 32.300 221.070 -36.740 0.689 611
613 3 33.520 219.920 -36.510 1.435 612
614 3 36.400 219.230 -36.130 1.435 613
615 3 34.780 219.680 -36.350 1.435 614
616 3 28.200 230.920 -36.000 4.592 609
617 3 29.210 232.540 -32.880 4.133 616
618 3 34.660 229.530 -35.670 1.646 617
619 3 37.830 229.260 -36.790 1.148 618
620 3 39.400 227.900 -36.500 1.435 619
621 3 38.280 239.810 -29.070 4.133 617
622 3 46.270 233.040 -25.840 0.718 621
623 3 40.360 241.250 -25.890 4.133 621
624 3 32.590 244.280 -23.240 0.861 623
625 3 43.480 243.030 -28.650 4.133 623
626 3 46.570 244.810 -25.400 3.472 625
627 3 39.230 253.670 -22.510 1.148 626
628 3 33.270 254.650 -23.240 1.528 627
629 3 50.960 247.280 -22.050 3.472 626
630 3 58.880 259.590 -20.730 2.411 629
631 3 51.440 263.250 -18.040 1.148 630
632 3 47.100 264.030 -15.260 1.435 631
633 3 60.050 262.250 -18.800 2.411 630
634 3 59.640 274.280 -15.390 1.148 633
635 3 59.590 277.180 -14.030 1.435 634
636 3 51.430 275.670 -12.810 1.469 635
637 3 59.970 284.480 -14.580 1.435 635
638 3 60.210 285.750 -14.660 1.148 637
639 3 57.480 285.700 -11.820 1.469 638
640 3 60.710 288.310 -14.810 1.148 638
641 3 56.950 289.760 -11.970 0.430 640
642 3 64.180 298.280 -17.260 1.435 640
643 3 67.160 297.320 -14.110 0.718 642
644 3 64.050 300.060 -15.400 1.435 642
645 3 69.220 305.650 -13.250 1.722 644
646 3 73.870 307.290 -12.860 1.435 645
647 3 65.930 267.460 -16.540 2.009 633
648 3 72.270 273.780 -16.340 2.009 647
649 3 73.980 275.150 -16.260 2.009 648
650 3 80.480 280.930 -15.990 2.009 649
651 3 82.630 282.850 -18.800 2.583 650
652 3 88.660 279.670 -15.560 0.718 651
653 3 86.290 287.980 -15.400 2.583 651
654 3 88.750 285.680 -15.440 0.718 653
655 3 88.480 291.000 -15.910 2.009 653
656 3 84.160 293.540 -13.070 0.861 655
657 3 80.300 293.310 -13.000 1.148 656
658 3 95.110 300.010 -13.880 2.009 655
659 3 98.200 304.420 -11.870 2.009 658
660 3 94.980 306.730 -10.410 0.969 659
661 3 100.530 308.350 -9.910 2.009 659
662 3 106.970 305.670 -8.960 0.718 661
663 3 102.520 312.430 -8.000 2.009 661
664 3 107.930 311.260 -7.290 0.808 663
665 3 115.020 313.390 -8.670 0.718 664
666 3 106.870 319.890 -6.100 2.009 663
667 3 110.390 324.510 -6.080 1.435 666
668 3 114.800 321.760 -2.910 0.718 667
669 3 112.950 329.310 -2.750 1.435 667
670 3 118.160 328.700 -1.500 1.148 669
671 3 118.920 339.820 0.980 1.435 669
672 3 58.320 249.960 -24.520 3.472 629
673 3 64.120 252.320 -25.600 3.444 672
674 3 69.030 243.390 -22.620 1.162 673
675 3 72.140 255.820 -24.970 3.444 673
676 3 75.730 257.870 -21.680 4.018 675
677 3 77.970 250.760 -19.850 0.804 676
678 3 78.230 248.730 -19.650 0.804 677
679 3 80.140 250.450 -19.580 1.469 677
680 3 83.950 260.540 -19.980 4.018 676
681 3 87.040 260.230 -19.600 3.857 680
682 3 93.330 267.530 -21.980 3.731 681
683 3 88.690 271.960 -19.090 0.804 682
684 3 94.180 269.680 -18.840 3.731 682
685 3 97.540 271.710 -21.580 4.133 684
686 3 95.430 275.680 -18.550 0.969 685
687 3 101.310 276.180 -18.190 4.133 685
688 3 98.250 280.920 -15.190 0.718 687
689 3 106.460 280.400 -17.030 3.444 687
690 3 111.620 281.150 -13.700 1.148 689
691 3 113.990 280.560 -10.570 1.435 690
692 3 116.590 281.900 -9.940 1.435 691
693 3 122.190 284.400 -9.510 1.148 692
694 3 127.870 286.840 -6.080 1.148 693
695 3 134.150 288.570 -4.460 1.435 694
696 3 140.840 291.950 -1.950 0.718 695
697 3 107.220 282.010 -13.930 3.444 689
698 3 108.320 283.210 -13.010 3.157 697
699 3 103.160 285.600 -13.800 0.969 698
700 3 112.800 288.700 -12.950 3.157 698
701 3 104.840 290.820 -12.020 1.148 700
702 3 113.730 290.070 -10.940 3.157 700
703 3 119.300 296.930 -7.360 2.870 702
704 3 124.630 303.750 -3.800 2.296 703
705 3 131.760 311.140 -2.540 1.722 704
706 3 135.760 313.100 0.760 2.009 705
707 3 141.030 311.640 0.480 0.861 706
708 3 145.780 311.790 1.010 1.148 707
709 3 148.470 310.780 1.400 0.718 708
710 3 142.110 307.730 0.920 1.378 707
711 3 144.340 305.070 1.400 1.435 710
712 3 147.020 304.060 1.790 0.718 711
713 3 140.110 314.960 0.100 2.009 706
714 3 138.550 321.560 3.250 1.435 713
715 3 136.340 328.420 2.600 1.435 714
716 3 135.360 330.840 2.290 1.435 715
717 3 146.630 318.500 3.620 1.435 713
718 3 163.590 323.560 7.810 1.722 717
719 3 178.510 324.170 11.720 1.653 718
720 3 182.640 323.230 12.340 1.607 719
721 3 196.600 321.560 14.060 2.066 720
722 3 204.640 318.460 15.230 1.722 721
723 3 209.090 316.450 15.910 2.009 722
724 3 212.380 316.480 16.280 1.435 723
725 3 219.200 317.840 16.940 1.469 724
726 3 223.550 320.420 20.300 1.722 725
727 3 227.460 316.370 23.390 1.435 726
728 3 229.540 313.620 26.420 1.378 727
729 3 230.950 312.810 26.770 1.435 728
730 3 89.410 260.320 -19.340 3.857 681
731 3 97.700 261.790 -18.520 2.583 730
732 3 99.590 262.090 -20.350 2.870 731
733 3 100.180 258.840 -17.420 1.076 732
734 3 99.570 257.090 -14.510 0.574 733
735 3 102.150 257.540 -14.340 0.861 733
736 3 102.770 256.200 -13.440 0.574 735
737 3 100.670 262.930 -18.270 2.870 732
738 3 106.020 264.180 -17.760 2.870 737
739 3 110.770 264.340 -17.240 2.296 738
740 3 111.440 259.920 -14.350 1.378 739
741 3 112.870 257.600 -12.400 0.718 740
742 3 113.140 255.560 -12.210 1.148 741
743 3 112.130 253.790 -12.180 1.148 742
744 3 114.860 253.680 -11.860 1.148 742
745 3 114.460 265.100 -16.880 2.583 739
746 3 121.920 266.540 -13.380 2.296 745
747 3 123.520 267.090 -16.270 2.296 746
748 3 127.100 264.960 -13.130 1.148 747
749 3 128.350 264.070 -10.080 1.148 748
750 3 130.070 263.060 -8.880 1.607 749
751 3 129.570 260.530 -8.720 0.861 750
752 3 129.270 258.310 -8.580 0.689 751
753 3 129.330 255.950 -8.370 0.718 752
754 3 131.050 257.340 -8.290 0.718 752
755 3 132.240 262.760 -8.610 1.435 750
756 3 136.990 262.950 -8.080 1.435 755
757 3 139.770 263.750 -7.830 1.435 756
758 3 141.940 263.450 -7.560 1.435 757
759 3 147.150 261.950 -6.840 1.322 758
760 3 148.520 260.250 -6.540 1.435 759
761 3 150.100 258.890 -6.260 0.574 760
762 3 151.460 257.180 -5.960 0.718 761
763 3 126.040 268.930 -13.050 2.296 747
764 3 130.550 270.230 -13.450 2.009 763
765 3 134.070 271.540 -13.160 2.296 764
766 3 136.690 272.890 -12.970 2.870 765
767 3 133.910 278.180 -9.940 0.574 766
768 3 141.350 275.600 -9.590 2.870 766
769 3 145.110 270.870 -6.530 0.861 768
770 3 149.990 278.790 -5.960 2.296 768
771 3 152.040 279.310 -2.820 2.296 770
772 3 151.350 274.530 -0.020 0.735 771
773 3 153.420 279.920 0.280 2.296 771
774 3 157.970 287.030 3.810 0.861 773
775 3 163.190 294.510 7.400 0.718 774
776 3 171.750 299.140 5.060 0.861 775
777 3 159.520 281.010 3.690 2.296 773
778 3 162.840 281.070 3.460 1.722 777
779 3 164.810 280.430 3.730 2.296 778
780 3 166.780 279.820 4.010 2.296 779
781 3 164.980 274.730 6.730 0.718 780
782 3 164.390 271.340 3.570 1.148 781
783 3 163.530 269.870 4.460 1.148 782
784 3 162.680 267.540 4.550 1.435 783
785 3 167.600 277.950 4.260 2.583 780
786 3 171.600 275.700 7.420 1.435 785
787 3 174.270 273.760 7.380 1.722 786
788 3 175.830 272.430 7.670 1.378 787
789 3 177.920 268.450 10.660 1.435 788
790 3 180.020 266.350 10.660 1.435 789
791 3 181.750 264.460 11.020 1.378 790
792 3 171.710 281.710 7.190 1.722 779
793 3 178.910 283.420 9.130 1.435 792
794 3 181.000 283.640 12.270 2.009 793
795 3 189.510 290.750 16.030 1.148 794
796 3 197.390 294.790 16.360 1.148 795
797 3 203.680 300.730 18.600 1.148 796
798 3 205.730 301.930 18.740 1.435 797
799 3 209.590 306.840 20.790 1.435 798
800 3 213.830 307.760 21.200 1.722 799
801 3 216.280 307.780 24.350 1.722 800
802 3 219.710 303.600 26.250 1.469 801
803 3 220.270 299.430 29.140 1.722 802
804 3 221.330 298.170 32.170 1.435 803
805 3 223.450 295.120 35.190 1.148 804
806 3 226.630 293.290 35.970 0.689 805
807 3 183.540 284.230 15.450 2.009 794
808 3 189.850 283.060 16.470 2.296 807
809 3 192.030 282.780 16.740 1.722 808
810 3 195.010 283.930 16.980 1.722 809
811 3 197.580 284.370 17.240 1.435 810
812 3 200.660 284.060 17.620 1.722 811
813 3 203.750 283.730 17.990 1.722 812
814 3 206.500 283.460 21.150 1.722 813
815 3 210.940 287.040 24.550 1.148 814
816 3 213.700 287.200 27.730 0.718 815
817 3 217.650 285.030 27.550 0.574 816
818 3 210.340 281.790 24.330 1.148 814
819 3 211.590 280.900 27.380 1.148 818
820 3 212.820 279.760 27.430 1.271 819
821 3 215.070 279.420 30.560 1.148 820
822 3 213.950 274.920 30.330 0.718 820
823 3 213.520 273.280 30.060 0.804 822
824 3 213.430 271.480 30.200 0.718 823
825 3 212.780 269.480 30.290 1.148 824
826 3 211.210 267.540 30.280 1.148 825
827 3 209.150 266.340 30.140 0.718 826
828 3 -2.000 215.210 -45.150 9.872 594
829 3 -12.210 210.120 -42.930 0.646 828
830 3 -18.200 202.960 -40.530 1.148 829
831 3 -20.390 200.790 -39.050 0.804 830
832 3 -24.540 198.420 -39.330 0.718 831
833 3 -26.360 198.500 -39.540 1.148 832
834 3 -2.960 217.900 -42.110 9.872 828
835 3 -20.150 216.170 -40.180 0.718 834
836 3 -3.360 218.950 -40.630 9.872 834
837 3 -0.500 227.840 -37.140 3.720 836
838 3 8.570 228.680 -33.560 0.718 837
839 3 1.080 232.810 -33.860 3.720 837
840 3 9.600 233.460 -30.320 0.287 839
841 3 3.210 235.960 -36.630 3.720 839
842 3 3.920 237.680 -33.520 3.571 841
843 3 11.690 237.810 -30.050 1.148 842
844 3 12.230 249.640 -29.590 3.571 842
845 3 21.300 247.120 -31.050 0.861 844
846 3 13.670 252.900 -26.380 3.720 844
847 3 5.440 255.100 -23.780 0.574 846
848 3 14.490 254.560 -23.270 3.720 846
849 3 21.640 252.710 -25.920 0.718 848
850 3 16.300 255.670 -26.130 3.100 848
851 3 20.780 262.390 -28.630 4.546 850
852 3 21.080 264.710 -27.480 4.546 851
853 3 29.620 261.180 -30.110 0.718 852
854 3 23.480 267.100 -30.260 4.546 852
855 3 24.860 269.340 -33.100 4.133 854
856 3 26.880 274.480 -29.790 3.444 855
857 3 35.520 273.670 -26.310 1.148 856
858 3 27.940 276.180 -26.660 3.444 856
859 3 20.440 282.430 -23.880 0.646 858
860 3 14.820 282.030 -21.220 1.722 859
861 3 30.840 281.820 -23.280 3.444 858
862 3 35.260 286.920 -23.650 3.157 861
863 3 27.870 291.700 -20.910 0.574 862
864 3 21.480 292.820 -18.240 1.435 863
865 3 21.460 297.170 -15.080 1.435 864
866 3 18.720 292.280 -15.420 1.722 864
867 3 9.360 292.430 -12.960 1.148 866
868 3 36.790 289.370 -21.660 3.157 862
869 3 42.470 290.180 -18.290 0.410 868
870 3 42.590 298.320 -17.990 3.157 868
871 3 44.270 300.290 -14.820 3.788 870
872 3 39.000 309.920 -11.780 1.435 871
873 3 37.930 317.000 -8.580 1.148 872
874 3 36.070 322.670 -5.480 1.148 873
875 3 34.630 324.320 -4.590 0.804 874
876 3 33.940 311.120 -9.030 1.607 872
877 3 31.540 311.890 -7.960 1.378 876
878 3 27.940 312.950 -8.450 1.435 877
879 3 26.230 311.570 -8.530 1.435 878
880 3 22.960 308.210 -8.630 1.435 879
881 3 21.340 308.670 -8.850 1.435 880
882 3 45.650 302.420 -13.650 3.788 871
883 3 52.200 302.680 -10.250 0.430 882
884 3 50.510 309.150 -11.630 3.788 882
885 3 51.500 309.850 -14.550 3.571 884
886 3 47.340 315.600 -11.590 1.148 885
887 3 51.600 311.530 -11.480 2.857 885
888 3 60.650 315.820 -7.790 1.722 887
889 3 66.350 317.750 -6.490 1.722 888
890 3 69.120 318.700 -9.300 2.009 889
891 3 69.840 316.180 -10.010 0.718 890
892 3 69.920 319.960 -6.200 2.009 890
893 3 74.270 322.700 -6.000 1.674 892
894 3 79.560 326.320 -5.700 1.524 893
895 3 85.490 332.980 -2.100 1.435 894
896 3 89.600 339.710 1.380 1.722 895
897 3 97.610 343.390 -1.020 1.148 896
898 3 101.330 348.980 -3.610 1.435 897
899 3 109.250 364.200 0.400 1.469 898
900 3 82.450 323.760 -2.610 1.722 894
901 3 84.260 322.790 -2.850 1.435 900
902 3 85.220 320.370 -2.550 1.435 901
903 3 84.210 318.570 -2.510 1.148 902
904 3 82.550 318.100 -2.660 1.148 903
905 3 55.880 324.850 -7.750 1.722 887
906 3 63.750 332.420 -4.000 1.148 905
907 3 67.740 336.790 -1.850 1.435 906
908 3 69.940 340.730 -1.920 1.435 907
909 3 71.360 343.230 -1.970 1.435 908
910 3 73.240 345.500 0.070 1.435 909
911 3 53.690 334.710 -7.320 2.296 905
912 3 47.460 335.500 -4.650 1.607 911
913 3 40.960 333.930 -4.660 1.435 912
914 3 39.650 333.260 -4.750 0.718 913
915 3 54.100 334.760 -10.300 2.296 911
916 3 56.350 338.820 -13.030 1.128 915
917 3 59.190 339.350 -9.830 1.214 916
918 3 53.380 337.650 -13.240 2.296 915
919 3 51.250 342.650 -10.180 2.009 918
920 3 46.440 343.900 -7.420 1.443 919
921 3 42.340 345.960 -4.580 1.435 920
922 3 39.780 347.310 -3.880 1.148 921
923 3 33.790 348.840 -2.660 1.148 922
924 3 32.740 347.290 -5.790 0.718 923
925 3 30.320 347.200 -2.930 0.718 924
926 3 30.210 344.710 -0.010 0.574 925
927 3 28.920 350.100 -2.900 0.718 924
928 3 27.210 352.030 -3.680 0.718 927
929 3 50.210 345.260 -7.150 2.009 919
930 3 53.840 349.870 -3.760 1.435 929
931 3 59.230 352.870 -2.120 0.984 930
932 3 61.850 354.210 -1.940 1.076 931
933 3 63.280 350.140 -1.430 0.574 932
934 3 63.690 347.560 -1.180 0.574 933
935 3 65.180 355.170 -1.630 1.148 932
936 3 67.290 357.280 -1.570 1.148 935
937 3 70.930 357.140 -1.140 0.804 936
938 3 72.610 354.310 -0.720 0.646 937
939 3 74.590 353.680 -0.440 0.718 938
940 3 49.610 347.710 -4.090 2.009 929
941 3 48.500 349.700 -1.070 1.722 940
942 3 48.610 350.540 1.960 1.435 941
943 3 48.480 359.460 2.160 1.435 942
944 3 40.370 362.680 -1.200 0.718 943
945 3 50.030 361.430 2.180 1.378 943
946 3 51.800 363.710 2.190 1.469 945
947 3 57.200 365.850 2.630 1.607 946
948 3 66.050 370.640 0.310 1.435 947
949 3 71.430 373.760 -2.260 1.148 948
950 3 53.640 369.920 -0.480 1.435 946
951 3 54.190 372.650 -2.310 1.435 950
952 3 56.400 376.570 -2.380 1.378 951
953 3 58.750 379.960 -2.390 0.718 952
954 3 47.930 370.570 -3.800 1.616 950
955 3 44.590 370.500 -3.220 1.378 954
956 3 37.070 369.540 -4.000 1.469 955
957 3 32.930 367.150 -4.270 1.148 956
958 3 -14.410 232.730 -38.980 2.893 836
959 3 -15.120 235.010 -41.950 4.959 958
960 3 -19.550 232.540 -39.290 0.646 959
961 3 -21.940 230.370 -36.500 0.689 960
962 3 -22.870 228.310 -33.620 0.718 961
963 3 -16.080 236.430 -38.950 4.959 959
964 3 -20.060 235.590 -36.210 0.808 963
965 3 -23.450 235.820 -33.390 1.435 964
966 3 -27.990 234.840 -30.690 1.435 965
967 3 -29.270 233.000 -27.820 0.718 966
968 3 -16.360 237.560 -39.600 4.959 963
969 3 -19.330 244.430 -38.490 4.959 968
970 3 -14.210 250.680 -34.950 1.435 969
971 3 -10.930 248.670 -31.830 0.718 970
972 3 -10.830 258.840 -31.460 1.435 970
973 3 -7.740 269.040 -27.900 1.435 972
974 3 -6.380 270.260 -29.040 1.435 973
975 3 -3.030 270.030 -25.850 1.322 974
976 3 -1.690 269.530 -22.780 1.435 975
977 3 -0.610 268.790 -19.730 1.435 976
978 3 0.230 267.180 -16.730 1.435 977
979 3 0.150 262.650 -13.890 1.435 978
980 3 -4.010 276.640 -25.670 1.435 974
981 3 -1.720 277.000 -22.510 0.718 980
982 3 -3.660 278.540 -22.570 1.435 980
983 3 -4.070 283.920 -19.400 1.435 982
984 3 -3.260 285.590 -16.280 1.722 983
985 3 1.620 284.350 -15.150 1.435 984
986 3 -20.830 248.140 -36.940 4.018 969
987 3 -30.580 245.340 -34.610 1.435 986
988 3 -36.500 246.040 -31.930 1.435 987
989 3 -43.690 251.170 -29.160 1.469 988
990 3 -23.800 257.450 -33.780 4.018 986
991 3 -25.390 265.070 -30.590 3.788 990
992 3 -38.460 269.710 -28.190 1.148 991
993 3 -41.960 271.430 -25.330 0.718 992
994 3 -26.510 271.040 -27.440 3.788 991
995 3 -23.910 286.170 -23.740 3.306 994
996 3 -32.690 292.640 -21.020 1.076 995
997 3 -37.000 299.140 -18.030 0.718 996
998 3 -22.170 294.540 -20.330 3.444 995
999 3 -16.680 299.600 -16.820 1.148 998
1000 3 -14.270 299.920 -13.660 1.722 999
1001 3 -12.440 292.930 -10.790 0.689 1000
1002 3 -9.760 302.340 -10.300 1.435 1000
1003 3 -7.480 304.140 -7.090 1.435 1002
1004 3 -5.350 304.140 -9.970 1.435 1003
1005 3 -1.390 300.280 -8.730 1.148 1004
1006 3 0.330 298.390 -8.380 0.718 1005
1007 3 0.280 297.460 -8.310 0.574 1006
1008 3 -1.150 306.260 -6.640 1.435 1004
1009 3 1.280 307.280 -6.980 1.148 1008
1010 3 3.610 307.620 -9.840 0.804 1009
1011 3 3.500 303.180 -8.410 0.574 1010
1012 3 4.620 308.230 -6.750 0.804 1010
1013 3 8.180 305.730 -8.090 0.574 1012
1014 3 7.610 311.260 -9.470 0.718 1012
1015 3 10.460 312.010 -6.270 0.646 1014
1016 3 10.480 316.180 -6.120 0.718 1014
1017 3 -21.880 297.810 -17.190 3.444 998
1018 3 -21.720 304.950 -13.920 3.857 1017
1019 3 -14.290 313.890 -10.150 1.722 1018
1020 3 -7.830 318.960 -6.580 1.722 1019
1021 3 -4.170 320.900 -9.310 1.148 1020
1022 3 -0.310 318.510 -8.090 1.435 1021
1023 3 -3.320 322.890 -6.180 1.148 1021
1024 3 -1.250 323.750 -7.620 1.378 1023
1025 3 -2.730 326.950 -4.580 1.469 1024
1026 3 -4.860 328.670 -3.380 0.984 1025
1027 3 -4.360 331.200 -3.540 1.148 1026
1028 3 -2.710 335.000 -3.660 0.718 1027
1029 3 -9.170 333.450 -4.270 1.148 1027
1030 3 -0.190 325.260 -4.490 1.378 1024
1031 3 5.740 329.310 -2.230 1.435 1030
1032 3 9.630 330.430 -1.880 1.435 1031
1033 3 12.170 329.960 -1.550 1.435 1032
1034 3 13.810 333.730 -1.670 0.718 1033
1035 3 16.420 327.570 -0.870 1.435 1033
1036 3 20.050 327.420 -0.450 1.435 1035
1037 3 21.720 327.900 -0.290 1.435 1036
1038 3 27.770 328.900 -2.910 1.435 1037
1039 3 31.020 331.960 -5.610 0.718 1038
1040 3 -21.810 306.670 -10.850 3.857 1018
1041 3 -24.250 314.060 -10.450 2.870 1040
1042 3 -24.860 316.100 -7.400 3.100 1041
1043 3 -31.420 315.030 -4.820 0.574 1042
1044 3 -33.760 312.900 -5.380 1.148 1043
1045 3 -25.470 318.560 -4.340 3.100 1042
1046 3 -31.610 319.210 -5.650 0.574 1045
1047 3 -36.200 318.500 -6.110 0.735 1046
1048 3 -27.200 324.310 -3.550 3.100 1045
1049 3 -34.930 324.850 -6.990 1.148 1048
1050 3 -26.970 324.500 -6.530 3.100 1048
1051 3 -26.100 325.960 -7.600 2.296 1050
1052 3 -29.640 331.960 -4.590 1.205 1051
1053 3 -30.030 333.340 -7.570 1.148 1052
1054 3 -36.460 333.560 -4.930 0.804 1053
1055 3 -31.890 337.560 -4.520 1.148 1053
1056 3 -31.910 341.090 -1.390 1.148 1055
1057 3 -36.920 339.650 -1.730 1.378 1055
1058 3 -25.450 329.010 -4.440 2.296 1051
1059 3 -18.170 326.290 -2.680 0.718 1058
1060 3 -17.700 324.620 -2.490 0.574 1059
1061 3 -16.290 327.140 -2.540 0.689 1059
1062 3 -23.940 332.340 -1.230 2.296 1058
1063 3 -20.320 339.310 0.030 2.296 1062
1064 3 -16.290 343.180 0.170 2.296 1063
1065 3 -14.880 345.670 0.120 2.296 1064
1066 3 -14.360 346.810 -2.800 2.009 1065
1067 3 -8.510 348.170 -1.370 1.722 1066
1068 3 -2.950 349.760 -0.870 1.435 1067
1069 3 2.880 356.840 -0.780 1.435 1068
1070 3 8.810 360.120 -3.320 1.148 1069
1071 3 14.570 359.650 -1.700 1.148 1070
1072 3 0.980 348.510 -0.310 1.076 1068
1073 3 3.370 346.480 -3.250 1.378 1072
1074 3 0.180 342.890 -0.560 0.718 1073
1075 3 4.900 345.810 -1.660 1.378 1073
1076 3 7.230 344.960 -1.330 1.148 1075
1077 3 9.150 344.600 -4.240 1.271 1076
1078 3 10.170 341.010 -1.300 0.718 1077
1079 3 9.970 344.850 -1.170 1.271 1077
1080 3 13.400 344.340 -0.570 1.148 1079
1081 3 -14.760 348.390 0.230 2.009 1066
1082 3 -14.960 351.150 -2.680 2.009 1081
1083 3 -19.250 350.850 -4.830 0.861 1082
1084 3 -22.120 348.250 -4.940 1.148 1083
1085 3 -24.950 346.530 -5.120 0.804 1084
1086 3 -23.450 350.850 -5.310 0.718 1083
1087 3 -28.000 351.060 -5.840 0.718 1086
1088 3 -32.690 348.530 -6.170 0.574 1087
1089 3 -15.150 353.780 -2.580 2.009 1082
1090 3 -19.850 357.810 -3.450 1.469 1089
1091 3 -23.860 361.450 -4.210 1.435 1090
1092 3 -32.390 360.600 -7.750 0.718 1091
1093 3 -27.770 365.510 -7.300 1.435 1091
1094 3 -32.350 369.000 -7.810 1.469 1093
1095 3 -39.370 373.350 -11.080 0.804 1094
1096 3 -15.660 355.590 0.450 2.009 1089
1097 3 -12.030 361.840 -2.110 1.435 1096
1098 3 -8.590 365.170 -0.760 1.435 1097
1099 3 -6.900 367.750 -3.570 1.148 1098
1100 3 -3.930 370.980 -0.270 1.148 1099
1101 3 -3.760 364.350 -3.510 0.574 1100
1102 3 -2.390 372.030 -0.620 1.148 1100
1103 3 0.380 372.820 -0.370 1.435 1102
1104 3 2.690 373.180 -3.220 1.435 1103
1105 3 6.380 368.030 -1.310 0.969 1104
1106 3 3.910 374.150 -0.110 1.435 1104
1107 3 9.350 376.140 -2.720 1.435 1106
1108 3 16.300 374.950 -5.360 1.378 1107
1109 3 -16.490 361.780 -2.380 1.722 1096
1110 3 -16.450 366.640 -5.210 1.722 1109
1111 3 -16.480 369.040 -6.010 1.378 1110
1112 3 -15.840 371.030 -6.100 1.435 1111
1113 3 -20.660 376.540 -7.110 0.718 1112
1114 3 -11.900 376.170 -8.690 1.435 1112
1115 3 -9.490 378.680 -10.050 1.435 1114
1116 3 -3.730 382.510 -12.580 1.435 1115
1117 3 2.980 384.280 -15.130 1.435 1116
1118 3 7.540 377.780 -18.100 0.718 1117
1119 3 5.540 384.700 -14.890 0.689 1117
1120 3 8.630 384.390 -14.510 1.162 1119
1121 3 11.160 383.900 -14.190 1.435 1120
1122 3 -29.320 15.140 -21.750 10.612 1
1123 3 -14.000 -31.090 -21.240 10.906 1122
1124 3 1.890 -52.290 -22.740 10.916 1123
1125 3 30.660 -87.780 -20.640 10.916 1124
1126 3 53.300 -120.640 -23.480 10.916 1125
1127 3 72.920 -136.510 -25.890 12.398 1126
1128 3 78.770 -142.980 -25.610 10.332 1127
1129 3 81.970 -146.650 -22.540 10.332 1128
1130 3 97.770 -138.170 -20.910 3.306 1129
1131 3 104.440 -125.780 -17.070 2.009 1130
1132 3 106.830 -119.400 -13.690 1.435 1131
1133 3 107.290 -114.760 -10.490 1.435 1132
1134 3 110.850 -114.640 -7.270 1.722 1133
1135 3 107.290 -112.670 -7.410 1.435 1133
1136 3 106.010 -110.320 -4.390 1.435 1135
1137 3 104.340 -105.960 -1.330 1.435 1136
1138 3 110.400 -109.290 -1.090 1.607 1136
1139 3 109.870 -131.090 -16.940 3.444 1130
1140 3 112.880 -128.350 -13.650 4.018 1139
1141 3 110.990 -124.840 -10.630 1.435 1140
1142 3 108.930 -119.540 -7.560 1.148 1141
1143 3 118.200 -119.230 -7.000 1.653 1141
1144 3 113.800 -127.310 -10.550 4.018 1140
1145 3 123.200 -125.780 -6.940 2.296 1144
1146 3 127.110 -126.560 -9.740 1.435 1145
1147 3 134.390 -118.560 -9.270 1.148 1146
1148 3 129.960 -126.400 -9.120 1.435 1146
1149 3 133.250 -126.370 -8.750 2.009 1148
1150 3 90.380 -155.140 -19.340 10.332 1129
1151 3 109.180 -149.650 -15.030 5.999 1150
1152 3 112.810 -141.650 -11.520 3.731 1151
1153 3 121.090 -142.040 -8.040 1.435 1152
1154 3 127.400 -141.840 -4.650 2.009 1153
1155 3 133.740 -140.710 -1.230 1.435 1154
1156 3 114.330 -136.570 -8.240 2.009 1152
1157 3 120.000 -132.930 -4.770 2.009 1156
1158 3 124.220 -126.420 -1.280 1.722 1157
1159 3 115.290 -133.420 -5.070 2.009 1156
1160 3 117.740 -125.430 -1.630 1.435 1159
1161 3 123.530 -117.600 1.990 1.722 1160
1162 3 124.160 -115.390 3.430 1.722 1161
1163 3 123.340 -152.530 -11.290 5.166 1151
1164 3 141.930 -150.870 -13.140 1.653 1163
1165 3 145.720 -158.040 -16.180 1.722 1164
1166 3 147.740 -147.320 -15.680 0.969 1164
1167 3 152.210 -141.850 -15.420 2.009 1166
1168 3 133.020 -159.640 -7.960 2.583 1163
1169 3 140.250 -165.570 -8.770 2.009 1168
1170 3 150.270 -170.030 -11.340 1.722 1169
1171 3 141.720 -168.760 -8.340 1.435 1169
1172 3 142.790 -172.650 -7.890 1.435 1171
1173 3 144.370 -177.290 -7.330 1.722 1172
1174 3 146.360 -181.210 -6.780 1.148 1173
1175 3 151.740 -186.590 -5.730 1.435 1174
1176 3 154.170 -188.890 -5.260 2.009 1175
1177 3 94.770 -159.510 -20.500 5.740 1150
1178 3 105.000 -180.820 -22.630 6.601 1177
1179 3 115.900 -203.460 -24.570 5.453 1178
1180 3 122.460 -215.230 -26.400 5.740 1179
1181 3 129.200 -235.570 -29.730 5.453 1180
1182 3 129.070 -248.980 -33.230 5.510 1181
1183 3 128.870 -269.230 -36.970 4.592 1182
1184 3 131.440 -284.460 -40.370 4.018 1183
1185 3 132.810 -294.180 -41.430 4.879 1184
1186 3 136.320 -308.430 -41.880 3.306 1185
1187 3 146.320 -321.590 -43.700 2.870 1186
1188 3 153.600 -333.210 -43.930 1.722 1187
1189 3 162.120 -345.100 -43.490 1.435 1188
1190 3 165.300 -351.320 -45.280 1.435 1189
1191 3 167.540 -355.700 -46.550 1.435 1190
1192 3 172.300 -366.850 -47.110 1.435 1191
1193 3 176.150 -377.960 -47.780 0.820 1192
1194 3 162.840 -353.000 -43.270 1.076 1189
1195 3 162.350 -358.820 -42.840 1.435 1194
1196 3 162.800 -365.210 -44.290 1.435 1195
1197 3 162.410 -369.250 -44.000 1.148 1196
1198 3 163.020 -371.450 -43.750 1.148 1197
