# Supplementary material for: Adaptations during Maturation in an Identified Honeybee Interneuron Responsive to Waggle Dance Vibration Signals
Source: eNeuro. 2019 Sep 5;6(5):ENEURO.0454-18.2019. doi: 10.1523/ENEURO.0454-18.2019 (PMC6731536; doi:10.1523/ENEURO.0454-18.2019)
Supplement: Extended Data 1 — This ZIP file contains all the code used to generate the results of this publication. The code is organized into two folders: (1) GJEphys-master, which contains code for analyzing and plotting electrophysiology data and (2) GJMorph-master, which contains code for analyzing morphology data. Download Extended Data 1, ZIP file. [file sup_enu-eN-NWR-0454-18-s02.zip › Reg-MaxS-1.1/TestFiles/HSNR/HSN-fluoro07.CNG.swc]

# SWC to SWC conversion from L-Measure. Sridevi Polavaram: spolavar@gmu.edu
# Original fileName:/cng_repository/Soumya/LM_Automated_Testing_Enviornment/Test_Lm3.7.2_11022011_SG_Linux_NMOConv8/TestResults/LoadTest/test_52/HSN-fluoro07.CNG.swc
#
# Original file HSN-fluoro07.swc edited using StdSwc version 1.31 on 5/31/11.
# Irregularities and fixes documented in HSN-fluoro07.swc.std.  See StdSwc1.31.doc for more information.
#
# HSN neuron (lobula place tangential cells, LPTC) from Calliphora vicina
# identification by response properties, in vivo Alexa injection, 2-photon-microscopy imaging, x63 objective, multiple image tiles
# reconstructed and processed with Matlab and the TREES toolbox http://www.treestoolbox.org
# scaling 1:1:1 um
#  Max Planck Institute of Neurobiology, Martinsried, Germany
#  Systems and Computational Neuroscience, Alexander Borst
#  published in "The morphological identity of insect dendrites" Cuntz H, Forstner F, Haag J, Borst A. PMID 19112481
# SCALE 1.0 1.0 1.0 
1 1 9.490 44.030 -20.190 10.284 -1
2 1 9.490 33.746 -20.190 10.284 1
3 1 9.490 54.314 -20.190 10.284 1
4 3 -0.730 37.280 -18.420 2.152 1
5 3 -6.900 25.450 -16.730 5.077 4
6 3 -6.820 21.640 -13.980 10.350 5
7 3 -6.130 15.870 -11.340 16.373 6
8 3 -3.230 10.650 -8.500 17.056 7
9 3 -1.510 6.570 -5.650 17.056 8
10 3 0.000 2.170 -2.850 13.644 9
11 3 0.000 0.000 0.000 10.916 10
12 3 9.330 55.900 -18.150 10.284 1
13 3 5.460 66.500 -14.640 11.159 12
14 3 6.420 78.620 -12.700 9.092 13
15 3 1.600 99.280 -8.520 8.927 14
16 3 0.830 114.210 -10.490 9.643 15
17 3 3.230 127.120 -12.380 7.749 16
18 3 4.250 138.760 -14.470 7.749 17
19 3 0.750 153.900 -16.620 7.462 18
20 3 12.980 160.600 -18.250 2.583 19
21 3 22.700 170.870 -19.800 2.645 20
22 3 27.940 177.370 -21.950 2.742 21
23 3 32.850 175.620 -22.790 0.410 22
24 3 34.120 175.920 -19.660 0.769 23
25 3 36.110 175.810 -16.510 0.769 24
26 3 37.540 175.600 -13.400 0.769 25
27 3 39.320 175.170 -10.290 0.738 26
28 3 33.010 181.170 -24.320 2.742 22
29 3 34.290 183.530 -27.060 3.188 28
30 3 29.750 188.280 -25.530 0.692 29
31 3 26.110 189.150 -22.720 0.769 30
32 3 44.980 194.350 -25.950 3.188 29
33 3 48.070 191.060 -28.980 0.922 32
34 3 51.290 187.030 -32.060 0.738 33
35 3 52.990 187.320 -34.930 0.738 34
36 3 55.330 186.310 -37.850 0.738 35
37 3 56.730 185.510 -37.830 0.738 36
38 3 58.270 184.140 -37.470 0.738 37
39 3 58.320 182.680 -37.180 0.738 38
40 3 58.600 181.570 -36.940 0.738 39
41 3 58.990 179.930 -36.580 0.738 40
42 3 59.400 178.260 -36.220 0.738 41
43 3 60.020 176.980 -35.920 0.708 42
44 3 60.290 175.850 -35.690 0.738 43
45 3 60.900 174.560 -35.390 0.738 44
46 3 61.180 173.450 -35.150 0.738 45
47 3 61.230 172.000 -34.850 0.738 46
48 3 60.640 169.510 -34.380 0.738 47
49 3 60.910 168.430 -34.140 0.661 48
50 3 61.400 167.670 -33.960 0.661 49
51 3 62.220 166.710 -33.720 0.738 50
52 3 62.710 165.930 -33.540 0.738 51
53 3 58.930 166.760 -33.910 0.738 49
54 3 57.930 165.950 -33.800 0.708 53
55 3 57.030 166.010 -33.860 0.738 54
56 3 56.110 166.060 -33.920 0.708 55
57 3 55.410 166.500 -34.040 0.738 56
58 3 46.750 193.170 -28.930 3.188 32
59 3 50.050 198.040 -31.340 3.100 58
60 3 44.340 203.290 -28.360 0.769 59
61 3 42.170 204.210 -25.430 0.769 60
62 3 52.330 198.840 -34.130 3.100 59
63 3 57.420 203.120 -36.460 3.321 62
64 3 52.690 205.980 -39.610 1.107 63
65 3 53.180 210.060 -42.290 0.738 64
66 3 53.230 213.100 -45.080 0.554 65
67 3 47.500 207.510 -42.900 0.738 64
68 3 43.700 208.310 -43.160 0.738 67
69 3 62.810 206.460 -38.830 3.100 63
70 3 66.350 204.290 -41.750 0.738 69
71 3 66.980 202.210 -42.720 0.738 70
72 3 66.620 200.060 -42.310 0.738 71
73 3 66.240 197.950 -41.890 0.738 72
74 3 64.960 195.870 -41.540 0.738 73
75 3 69.990 211.780 -40.930 3.100 69
76 3 75.650 216.780 -40.100 3.542 75
77 3 80.100 215.260 -36.870 1.845 76
78 3 84.810 217.260 -33.360 1.845 77
79 3 86.440 217.370 -30.220 1.845 78
80 3 86.850 213.150 -27.480 1.230 79
81 3 84.730 209.510 -24.890 1.230 80
82 3 84.100 208.460 -22.000 1.538 81
83 3 83.340 205.820 -19.230 1.538 82
84 3 81.870 203.570 -16.490 1.538 83
85 3 81.460 200.730 -13.710 1.230 84
86 3 77.030 197.790 -11.240 1.153 85
87 3 72.940 192.060 -8.940 1.538 86
88 3 71.480 189.790 -6.200 1.538 87
89 3 81.560 197.100 -10.960 1.538 85
90 3 81.180 191.980 -8.350 1.538 89
91 3 80.830 184.510 -5.910 1.538 90
92 3 80.830 182.340 -3.050 1.230 91
93 3 79.930 180.230 -0.250 1.538 92
94 3 80.510 178.070 -0.320 1.538 93
95 3 80.120 173.570 0.560 1.153 94
96 3 81.880 164.920 3.070 1.230 95
97 3 76.980 169.310 1.260 1.538 95
98 3 75.560 167.810 1.490 1.230 97
99 3 74.400 165.180 1.970 1.538 98
100 3 90.100 217.680 -26.910 1.230 79
101 3 93.210 217.870 -23.660 1.538 100
102 3 93.710 217.450 -20.630 1.538 101
103 3 99.770 220.450 -16.950 1.181 102
104 3 94.370 216.810 -17.620 1.538 102
105 3 95.090 214.210 -14.740 1.538 104
106 3 95.310 212.390 -11.840 1.230 105
107 3 96.230 210.120 -8.920 1.476 106
108 3 97.560 208.560 -5.920 1.476 107
109 3 96.890 201.850 -3.450 1.153 108
110 3 94.040 193.600 -5.810 1.360 109
111 3 91.810 194.150 -5.020 0.308 110
112 3 93.490 194.070 -2.800 1.360 110
113 3 93.600 190.450 -0.050 1.153 112
114 3 93.790 188.460 0.320 1.107 113
115 3 102.450 208.000 -5.220 1.845 108
116 3 107.550 205.450 -4.430 1.476 115
117 3 114.850 204.890 -3.930 1.153 116
118 3 118.740 207.310 -4.210 1.107 117
119 3 121.710 209.790 -4.550 1.107 118
120 3 108.970 200.820 -3.410 1.538 116
121 3 108.790 196.700 -2.580 1.417 120
122 3 108.070 194.760 -2.230 1.230 121
123 3 108.050 192.420 -1.760 1.538 122
124 3 107.540 190.820 -1.460 1.538 123
125 3 105.690 188.620 -1.110 1.476 124
126 3 103.700 186.980 -0.880 1.153 125
127 3 81.480 224.510 -36.090 2.952 76
128 3 78.040 228.010 -33.070 1.230 127
129 3 74.820 229.540 -30.180 1.538 128
130 3 71.840 229.120 -27.410 1.538 129
131 3 68.480 231.390 -24.470 1.476 130
132 3 65.650 233.120 -21.540 1.153 131
133 3 86.370 229.140 -32.380 2.480 127
134 3 89.990 234.060 -28.730 2.214 133
135 3 88.790 238.070 -25.510 1.574 134
136 3 85.870 244.010 -22.270 1.476 135
137 3 90.830 236.000 -25.510 2.214 134
138 3 93.840 240.070 -21.970 1.771 137
139 3 97.190 241.000 -18.650 1.771 138
140 3 100.490 230.840 -16.140 0.738 139
141 3 99.270 242.180 -15.390 2.125 139
142 3 100.660 243.980 -12.140 1.889 141
143 3 98.740 250.000 -9.850 1.700 142
144 3 102.180 254.200 -12.310 1.153 143
145 3 96.950 252.460 -10.450 1.417 143
146 3 95.010 255.480 -11.170 1.511 145
147 3 97.280 262.030 -10.330 1.722 146
148 3 100.830 264.650 -10.670 1.476 147
149 3 101.780 243.950 -15.080 1.889 142
150 3 104.210 244.810 -14.640 1.984 149
151 3 105.650 244.650 -11.530 2.214 150
152 3 109.770 251.370 -7.720 1.322 151
153 3 113.230 255.420 -8.140 1.538 152
154 3 108.360 261.670 -11.050 0.692 153
155 3 119.140 259.180 -4.410 1.038 153
156 3 125.790 263.730 -5.070 1.538 155
157 3 130.000 269.040 -1.350 1.384 156
158 3 135.870 270.100 0.300 1.845 157
159 3 142.680 270.290 0.620 1.538 158
160 3 148.230 270.790 0.820 1.722 159
161 3 152.580 270.090 1.190 1.538 160
162 3 155.930 268.570 1.680 1.107 161
163 3 159.230 268.530 1.870 1.153 162
164 3 163.360 267.500 2.300 1.230 163
165 3 167.110 264.310 3.140 1.476 164
166 3 167.880 262.450 3.560 1.771 165
167 3 170.720 259.350 4.340 1.417 166
168 3 170.680 254.670 5.290 1.722 167
169 3 168.790 250.120 6.110 1.845 168
170 3 168.590 243.650 7.420 1.538 169
171 3 109.210 242.840 -14.420 2.214 151
172 3 113.060 243.230 -11.090 1.845 171
173 3 115.620 242.030 -9.380 2.214 172
174 3 118.060 240.590 -8.950 1.845 173
175 3 116.310 236.760 -6.340 0.922 174
176 3 121.360 240.500 -8.760 1.845 174
177 3 124.410 239.890 -5.570 1.845 176
178 3 124.780 238.700 -4.120 1.845 177
179 3 128.580 240.200 -4.230 1.107 178
180 3 131.750 240.680 -4.160 1.107 179
181 3 133.980 238.700 -1.120 1.107 180
182 3 137.280 236.320 -0.930 1.107 181
183 3 140.350 233.570 -0.210 1.107 182
184 3 135.130 241.500 -4.150 1.107 180
185 3 139.010 243.920 -4.430 1.107 184
186 3 143.260 247.280 -0.850 1.107 185
187 3 146.150 248.840 -0.960 1.196 186
188 3 150.470 245.820 -0.110 1.088 187
189 3 153.000 245.260 0.120 0.992 188
190 3 151.540 253.670 -1.650 1.476 187
191 3 154.440 255.280 -1.820 1.107 190
192 3 157.600 255.760 -1.750 1.107 191
193 3 159.510 256.500 -1.800 1.063 192
194 3 125.370 237.530 -5.900 1.845 178
195 3 126.520 234.000 -5.130 1.845 194
196 3 127.240 232.310 -6.790 1.476 195
197 3 124.700 230.510 -6.560 1.107 196
198 3 123.330 227.540 -6.030 1.107 197
199 3 120.350 225.070 -5.680 1.107 198
200 3 127.700 231.350 -3.810 1.476 196
201 3 128.570 228.070 -3.810 1.845 200
202 3 128.760 226.090 -3.400 1.771 201
203 3 124.440 222.980 -3.000 1.107 202
204 3 128.810 224.620 -3.100 1.771 202
205 3 129.690 222.210 -2.570 1.771 204
206 3 130.870 221.060 -2.270 1.845 205
207 3 134.130 220.760 0.960 1.476 206
208 3 137.690 222.400 1.900 1.107 207
209 3 140.220 221.850 2.150 1.107 208
210 3 143.970 222.320 4.300 1.417 209
211 3 146.390 224.680 3.950 1.476 210
212 3 148.720 226.120 3.780 1.107 211
213 3 152.340 229.640 3.260 1.107 212
214 3 130.990 218.150 -1.670 1.417 206
215 3 130.410 215.510 1.100 1.107 214
216 3 128.510 212.420 1.390 1.476 215
217 3 126.570 209.320 1.920 1.476 216
218 3 124.920 205.100 2.690 1.476 217
219 3 123.950 200.500 3.570 1.107 218
220 3 121.950 197.680 0.200 1.476 219
221 3 118.530 198.320 -0.350 1.417 220
222 3 -2.040 160.680 -19.350 8.530 19
223 3 -16.220 154.370 -23.870 1.230 222
224 3 -2.660 162.200 -22.300 8.530 222
225 3 -18.450 161.480 -26.520 0.922 224
226 3 -5.950 169.730 -25.000 8.530 224
227 3 -20.000 170.480 -28.990 0.787 226
228 3 -6.060 173.170 -27.770 8.530 226
229 3 -3.790 186.810 -29.620 7.541 228
230 3 -2.790 189.600 -30.600 7.935 229
231 3 7.610 189.230 -26.850 0.615 230
232 3 13.560 190.950 -23.270 0.769 231
233 3 16.090 193.290 -19.900 0.769 232
234 3 18.140 194.070 -16.670 0.308 233
235 3 -0.160 196.000 -26.920 7.935 230
236 3 11.450 199.930 -22.760 1.063 235
237 3 14.680 201.850 -19.370 0.922 236
238 3 16.580 203.200 -16.110 0.738 237
239 3 2.830 199.140 -29.490 7.935 235
240 3 6.930 207.640 -31.580 7.026 239
241 3 14.520 206.600 -28.080 1.107 240
242 3 18.340 206.370 -24.800 1.063 241
243 3 21.010 208.170 -21.460 1.153 242
244 3 7.670 207.530 -34.550 7.026 240
245 3 11.100 215.810 -35.180 6.348 244
246 3 3.860 220.100 -32.370 0.922 245
247 3 -1.300 220.030 -29.740 0.922 246
248 3 -4.140 219.040 -27.010 1.153 247
249 3 11.800 218.280 -31.930 6.348 245
250 3 20.050 215.950 -28.480 1.063 249
251 3 20.700 215.250 -25.460 1.033 250
252 3 22.360 217.930 -25.140 1.153 250
253 3 12.730 218.030 -34.890 6.348 249
254 3 18.650 226.420 -36.860 6.856 253
255 3 6.930 229.650 -34.460 1.230 254
256 3 18.930 228.200 -33.690 6.856 254
257 3 25.920 226.170 -30.310 1.038 256
258 3 29.010 226.340 -27.050 1.153 257
259 3 30.510 226.960 -23.880 0.922 258
260 3 31.640 227.820 -20.720 0.922 259
261 3 33.780 227.200 -17.590 0.922 260
262 3 35.760 227.100 -14.440 0.769 261
263 3 38.020 228.230 -11.170 0.769 262
264 3 30.970 225.930 -20.910 1.107 259
265 3 31.470 225.790 -17.870 0.922 264
266 3 32.550 225.760 -14.770 0.922 265
267 3 33.430 225.390 -11.720 0.922 266
268 3 33.230 225.650 -8.700 0.769 267
269 3 32.440 225.150 -5.780 0.769 268
270 3 19.800 227.090 -36.720 6.856 256
271 3 22.780 231.500 -37.740 7.604 270
272 3 15.950 243.460 -35.420 1.968 271
273 3 13.410 249.170 -32.170 1.845 272
274 3 7.500 246.340 -29.800 1.153 273
275 3 4.090 245.230 -27.110 1.230 274
276 3 -0.370 247.040 -24.290 0.769 275
277 3 2.600 242.590 -24.400 1.230 275
278 3 13.580 254.700 -28.740 1.538 273
279 3 9.160 257.390 -25.850 1.845 278
280 3 3.020 256.480 -23.350 1.230 279
281 3 -2.260 254.650 -20.860 1.153 280
282 3 -4.120 254.500 -17.990 1.153 281
283 3 -6.280 255.420 -15.060 1.230 282
284 3 -8.180 257.570 -12.030 1.153 283
285 3 8.780 262.760 -22.460 1.538 279
286 3 6.860 267.210 -19.260 1.230 285
287 3 5.780 272.980 -15.900 1.845 286
288 3 1.800 274.040 -13.100 1.153 287
289 3 -5.470 275.180 -10.530 1.153 288
290 3 -8.620 275.210 -7.740 1.153 289
291 3 -9.810 274.180 -4.890 1.378 290
292 3 -9.380 272.700 -1.950 1.071 291
293 3 -8.960 271.180 0.980 1.181 292
294 3 9.050 278.090 -12.270 1.538 287
295 3 13.680 279.230 -8.830 0.922 294
296 3 15.460 281.340 -5.530 0.769 295
297 3 16.770 282.070 -2.360 0.615 296
298 3 16.340 283.790 0.740 0.769 297
299 3 15.620 284.340 3.750 0.787 298
300 3 8.580 284.890 -8.780 1.538 294
301 3 8.170 289.850 -5.430 1.230 300
302 3 10.570 290.310 -2.210 0.769 301
303 3 11.320 290.900 0.900 0.922 302
304 3 12.780 291.070 4.030 0.769 303
305 3 13.790 291.930 3.660 0.865 304
306 3 14.920 292.210 3.670 0.577 305
307 3 17.380 293.100 3.620 0.769 306
308 3 7.860 291.060 -2.350 1.230 301
309 3 6.590 296.570 0.970 1.153 308
310 3 1.290 294.600 3.450 1.538 309
311 3 -1.550 290.870 5.980 1.153 310
312 3 -2.960 290.870 5.020 1.230 311
313 3 -5.210 290.320 5.020 1.153 312
314 3 -7.140 293.340 4.300 0.577 313
315 3 8.110 300.260 4.370 0.769 309
316 3 7.190 301.820 3.340 0.708 315
317 3 6.500 302.260 3.220 0.778 316
318 3 12.000 300.540 1.660 1.153 315
319 3 13.340 301.180 1.770 1.153 318
320 3 15.370 301.350 1.830 1.230 319
321 3 17.970 301.730 1.900 1.230 320
322 3 26.460 237.310 -34.030 7.604 271
323 3 32.730 235.650 -30.670 0.929 322
324 3 35.970 237.570 -27.280 0.922 323
325 3 29.520 242.060 -30.440 7.604 322
326 3 39.000 249.530 -26.180 2.657 325
327 3 42.430 246.320 -23.150 1.378 326
328 3 42.190 243.400 -20.360 1.538 327
329 3 44.970 241.480 -17.280 0.769 328
330 3 46.360 238.090 -14.410 0.769 329
331 3 44.930 236.310 -11.640 0.787 330
332 3 46.430 237.150 -8.450 0.769 331
333 3 46.190 255.570 -22.190 2.657 326
334 3 52.130 251.840 -19.010 1.107 333
335 3 55.120 250.250 -15.890 1.063 334
336 3 61.710 253.000 -12.190 1.153 335
337 3 63.350 255.870 -8.840 1.153 336
338 3 64.540 254.820 -5.820 1.121 337
339 3 65.520 253.450 -2.830 1.230 338
340 3 56.210 247.930 -12.970 1.107 335
341 3 58.000 247.510 -9.850 1.153 340
342 3 59.000 249.070 -6.650 1.230 341
343 3 60.330 247.510 -3.650 1.230 342
344 3 59.790 245.200 -0.840 0.769 343
345 3 48.370 258.120 -18.830 2.657 333
346 3 53.170 263.100 -19.030 2.152 345
347 3 59.100 265.710 -19.250 2.152 346
348 3 63.200 268.500 -19.590 1.845 347
349 3 67.680 272.450 -15.950 1.538 348
350 3 71.310 269.570 -12.880 0.769 349
351 3 71.340 267.850 -9.990 0.769 350
352 3 73.470 267.250 -6.860 0.769 351
353 3 67.810 271.310 -19.040 1.538 349
354 3 70.200 272.820 -20.100 1.538 353
355 3 74.470 276.430 -16.500 1.845 354
356 3 80.470 273.570 -13.260 0.922 355
357 3 81.630 272.140 -10.260 0.769 356
358 3 86.650 270.760 -6.980 0.769 357
359 3 85.210 268.980 -4.200 0.769 358
360 3 85.910 268.820 -1.140 0.738 359
361 3 82.260 269.100 -1.390 0.615 359
362 3 80.600 266.530 1.310 0.615 361
363 3 79.600 268.010 1.340 0.692 361
364 3 78.520 279.730 -12.940 1.845 355
365 3 77.440 285.500 -9.580 1.107 364
366 3 79.390 278.790 -15.970 1.845 364
367 3 88.300 282.920 -15.050 1.845 366
368 3 94.660 287.540 -11.220 1.845 367
369 3 95.500 289.480 -8.000 2.152 368
370 3 99.620 285.870 -4.950 1.153 369
371 3 102.700 285.640 -1.720 1.230 370
372 3 104.940 296.560 -8.750 2.152 369
373 3 107.790 301.000 -5.200 2.460 372
374 3 106.490 315.730 -2.340 1.378 373
375 3 116.800 308.900 -6.980 2.460 373
376 3 120.510 314.590 -6.470 2.125 375
377 3 118.520 320.450 -3.170 1.230 376
378 3 121.620 314.280 -9.430 2.214 376
379 3 33.490 254.530 -26.210 7.604 325
380 3 36.880 261.390 -22.440 8.266 379
381 3 38.000 264.540 -19.120 8.266 380
382 3 24.260 265.280 -17.050 1.476 381
383 3 39.520 268.350 -15.710 8.266 381
384 3 40.220 270.840 -12.450 7.404 383
385 3 32.770 274.810 -9.690 0.461 384
386 3 32.200 280.060 -6.330 0.769 385
387 3 28.390 275.390 -6.950 0.769 385
388 3 41.810 275.560 -8.980 7.404 384
389 3 48.410 283.750 -4.870 3.157 388
390 3 55.800 282.290 -1.420 0.615 389
391 3 53.270 290.600 -0.990 3.157 389
392 3 59.150 298.950 3.060 3.444 391
393 3 66.970 308.900 7.380 2.976 392
394 3 78.480 313.810 11.600 2.583 393
395 3 91.390 325.090 10.360 2.296 394
396 3 100.410 331.760 12.460 2.066 395
397 3 99.720 335.820 13.650 0.787 396
398 3 99.450 336.920 13.410 0.769 397
399 3 98.470 338.420 13.050 0.615 398
400 3 97.430 339.040 12.870 0.577 399
401 3 108.970 337.090 11.840 2.066 396
402 3 115.280 343.790 15.820 1.722 401
403 3 120.080 348.930 16.160 1.722 402
404 3 122.490 351.290 15.810 1.435 403
405 3 73.840 324.530 10.470 2.296 393
406 3 76.600 330.310 11.490 2.009 405
407 3 71.280 332.500 10.760 0.692 406
408 3 68.550 332.710 10.570 0.787 407
409 3 78.600 334.290 10.780 2.009 406
410 3 84.980 343.590 11.280 2.296 409
411 3 93.880 352.340 12.030 2.009 410
412 3 95.200 354.250 13.750 2.009 411
413 3 98.330 358.530 13.050 2.009 412
414 3 100.800 363.060 14.310 1.722 413
415 3 91.690 357.590 14.930 1.245 412
416 3 89.940 358.620 14.620 1.538 415
417 3 87.550 358.620 14.500 1.574 416
418 3 85.310 358.070 14.490 1.476 417
419 3 40.850 283.070 -5.480 5.951 388
420 3 33.680 285.900 -2.780 0.692 419
421 3 30.890 288.180 0.190 0.461 420
422 3 39.650 292.570 -1.850 5.951 419
423 3 39.260 297.620 1.500 4.999 422
424 3 32.190 296.670 3.930 1.153 423
425 3 30.100 297.200 5.500 0.922 424
426 3 29.000 299.290 5.030 0.922 425
427 3 27.550 301.570 4.490 1.153 426
428 3 38.590 299.030 4.570 4.999 423
429 3 40.390 309.260 8.470 4.285 428
430 3 47.200 318.760 8.180 3.075 429
431 3 53.950 331.180 6.570 2.768 430
432 3 46.430 339.140 9.620 1.230 431
433 3 54.680 339.060 10.220 2.152 431
434 3 58.880 339.250 10.770 1.417 433
435 3 60.870 340.890 10.540 1.538 434
436 3 64.060 343.730 10.140 1.511 435
437 3 55.050 338.890 7.220 2.152 433
438 3 56.570 348.760 6.670 1.845 437
439 3 60.330 359.000 8.880 1.968 438
440 3 56.290 362.100 11.830 0.689 439
441 3 61.600 361.250 6.130 1.968 439
442 3 70.010 370.920 4.440 1.107 441
443 3 77.200 377.900 3.900 1.153 442
444 3 64.950 372.000 4.150 1.494 441
445 3 65.670 376.250 3.630 1.574 444
446 3 66.500 381.420 2.620 1.330 445
447 3 66.510 383.760 2.140 1.378 446
448 3 34.700 322.250 8.840 2.678 429
449 3 34.390 322.670 5.840 2.870 448
450 3 31.170 321.000 2.460 1.476 449
451 3 28.420 321.200 2.590 1.181 450
452 3 26.380 320.980 2.520 1.063 451
453 3 22.510 320.920 2.330 0.689 452
454 3 18.440 320.510 2.200 0.738 453
455 3 14.360 320.070 2.070 0.769 454
456 3 11.970 320.070 1.940 0.922 455
457 3 10.980 319.250 2.050 0.738 456
458 3 6.880 316.510 2.400 0.615 457
459 3 31.800 326.790 7.770 2.870 449
460 3 32.150 332.700 6.580 2.411 459
461 3 31.310 339.790 5.100 2.480 460
462 3 28.760 344.170 4.080 2.296 461
463 3 28.650 344.930 1.110 2.583 462
464 3 23.050 343.890 3.640 1.038 463
465 3 20.590 343.140 6.420 1.378 464
466 3 18.810 343.310 5.760 1.476 465
467 3 16.840 344.000 5.520 1.538 466
468 3 15.450 344.820 5.280 1.476 467
469 3 11.960 346.890 4.670 1.451 468
470 3 27.060 349.870 2.830 2.583 463
471 3 37.490 360.870 5.240 1.771 470
472 3 41.110 364.390 4.720 1.968 471
473 3 45.030 372.980 2.620 1.845 472
474 3 45.150 374.730 2.840 1.476 473
475 3 43.510 379.000 1.880 0.769 474
476 3 24.020 354.960 1.630 2.009 470
477 3 22.590 358.390 4.800 2.296 476
478 3 17.980 355.060 1.190 0.685 477
479 3 15.900 353.850 -2.050 0.577 478
480 3 13.690 353.340 -2.670 0.615 479
481 3 12.000 352.930 -2.670 0.738 480
482 3 10.040 353.620 -2.920 0.519 481
483 3 7.440 353.290 -2.980 0.554 482
484 3 5.270 353.620 -3.170 0.819 483
485 3 21.660 360.430 1.860 2.296 477
486 3 19.880 363.640 -1.040 1.435 485
487 3 17.550 366.820 -1.110 1.435 486
488 3 16.790 368.680 -1.530 1.722 487
489 3 14.090 371.230 -2.190 1.722 488
490 3 22.990 367.700 1.040 1.435 485
491 3 23.450 370.750 0.450 1.205 490
492 3 24.390 373.010 0.040 1.469 491
493 3 25.350 377.640 -0.840 1.469 492
494 3 25.320 381.420 -1.610 1.328 493
495 3 24.370 385.280 -2.440 1.378 494
496 3 -14.820 191.820 -30.060 8.530 228
497 3 -28.070 182.870 -34.700 0.738 496
498 3 -14.840 191.250 -33.120 8.530 496
499 3 -22.180 198.710 -36.120 7.199 498
500 3 -23.710 202.700 -38.960 8.885 499
501 3 -31.470 193.680 -43.210 0.922 500
502 3 -37.270 191.670 -44.100 0.769 501
503 3 -42.410 191.890 -44.420 0.769 502
504 3 -32.970 214.280 -41.800 8.885 500
505 3 -38.200 223.150 -44.550 8.291 504
506 3 -50.020 222.310 -42.460 1.328 505
507 3 -58.060 222.980 -39.980 1.538 506
508 3 -67.520 224.460 -37.550 1.107 507
509 3 -74.630 222.750 -35.180 0.787 508
510 3 -71.190 229.920 -34.400 1.476 508
511 3 -70.370 234.150 -31.020 0.769 510
512 3 -69.820 237.170 -27.740 0.738 511
513 3 -67.650 239.700 -24.380 0.769 512
514 3 -39.410 223.700 -47.610 8.291 505
515 3 -39.120 228.510 -46.570 8.530 514
516 3 -23.590 233.400 -42.050 0.692 515
517 3 -21.600 233.320 -38.890 0.615 516
518 3 -22.070 237.230 -38.640 0.769 516
519 3 -39.210 239.780 -43.750 8.530 515
520 3 -24.160 245.400 -39.210 0.756 519
521 3 -39.210 242.670 -40.520 8.530 519
522 3 -39.640 244.870 -37.370 7.856 521
523 3 -54.110 242.820 -35.570 0.769 522
524 3 -39.710 246.870 -34.210 7.856 522
525 3 -29.640 252.150 -30.070 0.769 524
526 3 -40.200 250.500 -30.970 7.856 524
527 3 -51.150 254.180 -28.480 3.967 526
528 3 -54.550 258.560 -25.390 4.592 527
529 3 -61.310 256.650 -23.010 0.922 528
530 3 -67.730 256.850 -20.450 1.230 529
531 3 -78.550 254.540 -18.400 1.538 530
532 3 -83.560 254.120 -15.780 1.063 531
533 3 -88.180 251.390 -13.310 0.787 532
534 3 -94.800 246.200 -11.160 0.769 533
535 3 -56.370 261.590 -22.290 4.592 528
536 3 -55.940 268.320 -18.740 0.738 535
537 3 -58.280 274.370 -15.450 0.738 536
538 3 -57.860 264.400 -19.170 4.592 535
539 3 -65.030 269.590 -16.300 3.444 538
540 3 -67.920 273.210 -13.230 3.788 539
541 3 -73.010 271.640 -10.700 1.230 540
542 3 -76.790 270.280 -8.060 1.107 541
543 3 -78.830 270.200 -5.200 0.769 542
544 3 -84.310 270.710 -2.550 0.787 543
545 3 -74.130 279.210 -10.230 3.788 540
546 3 -68.130 284.100 -6.410 1.435 545
547 3 -61.650 287.790 -2.650 1.435 546
548 3 -57.760 286.010 0.510 0.461 547
549 3 -59.200 291.420 0.800 0.922 547
550 3 -61.220 296.010 2.920 0.769 549
551 3 -75.900 283.090 -7.050 2.870 545
552 3 -87.970 283.780 -4.880 0.769 551
553 3 -78.570 287.140 -3.940 2.870 551
554 3 -79.860 289.820 -0.820 2.583 553
555 3 -81.990 291.170 2.130 2.870 554
556 3 -83.620 291.750 5.070 2.296 555
557 3 -83.400 297.560 5.510 1.435 556
558 3 -84.150 300.250 8.670 2.009 557
559 3 -75.240 298.680 6.190 0.769 558
560 3 -85.640 304.790 5.880 2.009 558
561 3 -86.040 307.260 9.050 1.653 560
562 3 -78.250 305.650 6.480 0.922 561
563 3 -86.610 311.930 6.330 1.653 561
564 3 -87.290 314.670 5.910 1.587 563
565 3 -88.190 317.090 5.380 1.640 564
566 3 -40.860 254.650 -27.690 7.856 526
567 3 -37.610 262.040 -23.890 6.856 566
568 3 -26.180 263.350 -19.940 0.769 567
569 3 -36.710 264.870 -20.600 6.856 567
570 3 -35.610 270.320 -17.110 5.786 569
571 3 -28.230 273.980 -13.280 1.538 570
572 3 -25.800 274.980 -10.010 1.538 571
573 3 -23.080 274.920 -6.800 1.230 572
574 3 -21.740 273.320 -3.800 1.732 573
575 3 -34.170 275.540 -13.600 5.786 570
576 3 -41.740 277.760 -10.980 1.378 575
577 3 -33.930 281.950 -10.090 6.199 575
578 3 -29.970 289.210 -6.250 5.373 577
579 3 -21.390 291.480 -2.440 1.148 578
580 3 -20.040 292.760 0.760 1.148 579
581 3 -17.660 291.230 2.130 0.538 580
582 3 -14.440 290.280 2.490 0.718 581
583 3 -17.820 295.560 1.240 0.718 580
584 3 -16.110 298.320 0.770 0.689 583
585 3 -12.520 299.700 -1.870 0.538 584
586 3 -11.200 300.290 -1.400 0.574 585
587 3 -6.700 299.390 1.870 0.738 586
588 3 -6.390 297.640 3.470 0.769 587
589 3 -32.610 293.590 -3.110 5.453 578
590 3 -41.560 289.260 -1.070 1.148 589
591 3 -46.160 286.540 1.400 1.076 590
592 3 -47.720 285.730 4.240 1.033 591
593 3 -50.590 287.960 3.080 0.718 592
594 3 -47.960 284.530 3.910 0.574 592
595 3 -48.820 283.150 4.150 0.718 594
596 3 -52.880 281.450 2.240 0.689 595
597 3 -32.560 294.590 -0.010 3.472 589
598 3 -42.880 300.390 0.970 2.976 597
599 3 -44.250 301.030 2.800 2.755 598
600 3 -50.440 299.350 5.240 1.378 599
601 3 -46.650 302.340 4.450 2.645 599
602 3 -43.560 309.590 2.200 0.769 601
603 3 -47.810 303.350 6.230 2.755 601
604 3 -50.810 304.670 5.810 2.976 603
605 3 -50.870 306.120 5.510 2.755 604
606 3 -54.150 304.870 3.540 0.992 605
607 3 -55.840 304.480 3.530 1.076 606
608 3 -58.010 304.820 3.350 1.033 607
609 3 -59.270 305.090 3.220 1.076 608
610 3 -63.530 306.680 2.680 0.861 609
611 3 -66.190 307.780 2.310 0.718 610
612 3 -69.890 309.500 1.760 0.992 611
613 3 -50.980 309.010 4.910 2.755 605
614 3 -44.250 313.150 2.700 0.769 613
615 3 -53.370 312.640 6.090 2.411 613
616 3 -55.350 315.310 3.130 2.870 615
617 3 -54.710 318.150 4.900 2.411 616
618 3 -47.050 319.900 2.580 0.787 617
619 3 -53.850 319.710 2.070 2.411 617
620 3 -60.090 318.170 2.570 0.738 619
621 3 -66.170 319.890 1.900 0.769 620
622 3 -53.320 323.450 3.900 1.722 619
623 3 -53.570 324.760 0.960 2.066 622
624 3 -50.490 325.350 -0.410 1.230 623
625 3 -49.290 326.540 -0.580 1.038 624
626 3 -46.920 330.320 -1.230 0.769 625
627 3 -45.560 333.290 -1.750 0.738 626
628 3 -42.770 337.780 -2.510 0.919 627
629 3 -41.480 339.820 -2.870 0.689 628
630 3 -39.780 342.590 -3.330 0.769 629
631 3 -39.130 343.620 -3.510 0.693 630
632 3 -37.980 346.230 -3.980 0.769 631
633 3 -54.010 326.700 4.090 2.066 623
634 3 -54.860 327.320 1.060 1.722 633
635 3 -58.960 324.570 1.330 0.738 634
636 3 -55.820 328.850 0.630 1.722 634
637 3 -50.870 331.170 -1.840 1.107 636
638 3 -50.260 334.350 -4.580 1.107 637
639 3 -50.190 337.570 -4.920 1.063 638
640 3 -49.810 339.710 -5.330 1.153 639
641 3 -48.310 342.120 -5.740 1.153 640
642 3 -46.810 344.540 -6.150 1.153 641
643 3 -57.460 331.930 3.750 1.722 636
644 3 -59.680 336.060 3.050 1.722 643
645 3 -59.060 336.750 0.130 1.435 644
646 3 -62.760 337.670 -1.520 1.230 645
647 3 -66.590 339.950 -2.190 0.769 646
648 3 -68.680 341.170 -2.550 0.738 647
649 3 -70.700 343.320 -3.090 0.738 648
650 3 -58.130 343.150 1.690 1.435 645
651 3 -57.480 347.030 -0.980 1.435 650
652 3 -61.210 348.400 -4.170 0.718 651
653 3 -64.170 350.450 -7.250 0.769 652
654 3 -65.050 352.040 -8.640 0.769 653
655 3 -66.210 355.540 -9.420 0.725 654
656 3 -57.130 349.000 -3.830 1.435 651
657 3 -55.050 354.900 -6.260 1.435 656
658 3 -53.050 362.200 -8.590 1.722 657
659 3 -51.120 368.430 -11.000 1.722 658
660 3 -49.450 373.640 -13.520 1.435 659
661 3 -30.280 301.250 3.650 3.472 597
662 3 -28.570 304.010 3.040 2.870 661
663 3 -33.190 308.290 0.000 0.769 662
664 3 -27.800 305.780 4.760 2.870 662
665 3 -16.630 310.460 2.910 0.615 664
666 3 -11.380 311.890 0.380 0.615 665
667 3 -8.280 311.480 0.560 0.738 666
668 3 -25.550 308.840 2.140 2.870 664
669 3 -24.250 312.060 5.490 2.583 668
670 3 -30.570 313.100 2.080 0.615 669
671 3 -23.480 312.210 2.540 2.583 669
672 3 -22.280 316.180 2.940 2.009 671
673 3 -27.180 319.090 2.090 0.769 672
674 3 -31.720 317.460 4.660 0.769 673
675 3 -28.200 322.060 1.440 0.769 673
676 3 -32.640 321.640 4.100 0.769 675
677 3 -35.910 319.400 3.610 0.615 676
678 3 -35.320 315.760 4.380 0.615 677
679 3 -34.760 322.030 3.140 0.689 676
680 3 -35.440 324.780 2.540 0.738 679
681 3 -29.190 324.850 2.860 0.769 675
682 3 -29.970 330.500 1.670 0.738 681
683 3 -27.340 333.200 1.270 0.769 682
684 3 -36.950 334.640 0.460 0.738 682
685 3 -41.850 329.070 1.330 0.615 684
686 3 -21.690 316.540 0.000 2.009 672
687 3 -19.260 323.370 1.650 1.722 686
688 3 -19.050 326.850 4.940 1.722 687
689 3 -12.110 323.370 2.180 0.692 688
690 3 -5.020 322.480 2.590 0.787 689
691 3 -1.510 322.750 2.720 0.689 690
692 3 0.100 322.260 2.910 0.738 691
693 3 -18.620 329.170 6.640 1.653 688
694 3 -7.300 333.310 4.750 1.574 693
695 3 -5.900 334.680 1.940 1.612 694
696 3 -2.450 336.390 1.950 1.771 695
697 3 0.910 337.210 1.960 1.771 696
698 3 1.640 339.120 1.610 1.476 697
699 3 0.670 340.650 1.250 1.538 698
700 3 -18.350 330.070 3.710 1.653 693
701 3 -17.530 335.750 3.320 2.009 700
702 3 -17.210 337.170 0.430 1.722 701
703 3 -20.130 337.900 0.700 1.538 702
704 3 -22.570 339.320 0.280 1.378 703
705 3 -25.160 341.340 -0.260 1.417 704
706 3 -27.040 342.920 -0.680 0.769 705
707 3 -28.430 343.730 -0.920 0.787 706
708 3 -17.430 337.820 -1.180 1.722 702
709 3 -12.300 341.280 0.430 1.179 708
710 3 -10.590 344.010 -0.030 1.148 709
711 3 -8.520 346.570 -0.430 1.230 710
712 3 -5.470 349.950 -0.960 1.378 711
713 3 -3.280 351.950 -1.240 1.538 712
714 3 -2.420 353.320 -1.480 1.538 713
715 3 -1.400 356.510 -2.070 1.538 714
716 3 -18.030 342.600 2.130 1.722 708
717 3 -18.610 346.280 1.120 1.435 716
718 3 -19.060 349.390 0.470 1.722 717
719 3 -18.240 354.560 -0.530 1.435 718
720 3 -17.710 358.480 -1.300 1.722 719
721 3 -17.550 360.280 -1.650 1.722 720
722 3 -15.910 364.950 -4.200 1.607 721
723 3 -14.540 368.600 -6.850 1.435 722
724 3 -13.190 373.040 -8.100 1.435 723
725 3 -12.100 377.100 -8.860 1.322 724
726 3 -11.930 379.230 -11.710 1.360 725
727 3 -17.490 372.290 -8.170 1.076 723
728 3 -17.370 373.540 -11.090 1.181 727
729 3 -17.730 375.920 -13.960 0.787 728
730 3 -19.360 378.570 -16.900 0.738 729
731 3 -20.480 379.790 -18.030 0.738 730
732 3 -22.690 352.000 -0.250 1.845 718
733 3 -23.340 357.100 -1.310 1.230 732
734 3 -23.420 358.200 -4.260 0.738 733
735 3 -29.190 360.010 -1.530 0.692 734
736 3 -32.270 362.730 -4.570 0.738 735
737 3 -35.930 365.200 -7.680 0.738 736
738 3 -33.560 357.540 -5.050 0.769 735
739 3 -37.580 354.730 -8.570 0.520 738
740 3 -23.850 361.650 -2.270 0.738 734
741 3 -24.310 364.730 -2.920 0.738 740
742 3 -25.280 366.260 -3.280 0.922 741
743 3 -27.990 366.480 -6.480 0.769 742
744 3 -26.680 369.280 -9.190 0.577 743
745 3 -27.980 372.530 -10.820 0.577 744
746 3 -32.200 368.810 -9.630 0.769 743
747 3 -33.740 371.670 -10.960 1.417 746
748 3 9.910 34.060 -23.910 10.284 1
749 3 13.870 16.750 -25.290 11.426 748
750 3 26.040 -7.320 -24.860 10.745 749
751 3 38.970 -30.920 -24.490 9.826 750
752 3 53.150 -48.700 -24.860 9.141 751
753 3 70.870 -80.710 -22.900 8.815 752
754 3 76.760 -94.950 -24.810 8.118 753
755 3 85.660 -108.140 -26.770 8.227 754
756 3 93.020 -122.290 -28.610 9.594 755
757 3 107.250 -143.790 -28.590 10.627 756
758 3 119.960 -170.090 -27.690 10.236 757
759 3 135.730 -184.530 -29.030 7.616 758
760 3 149.720 -202.600 -29.730 7.226 759
761 3 162.240 -216.040 -28.130 6.765 760
762 3 167.060 -226.070 -31.530 6.765 761
763 3 184.210 -235.460 -33.980 3.188 762
764 3 186.220 -230.090 -30.420 2.214 763
765 3 190.860 -228.960 -26.980 1.230 764
766 3 192.500 -226.090 -23.640 1.230 765
767 3 193.950 -225.920 -20.500 1.230 766
768 3 196.330 -225.790 -17.300 0.738 767
769 3 187.190 -226.200 -27.050 2.214 764
770 3 190.580 -222.090 -23.480 2.152 769
771 3 192.780 -220.090 -23.880 1.845 770
772 3 197.020 -217.870 -24.100 2.152 771
773 3 199.730 -214.310 -24.680 2.152 772
774 3 202.240 -208.710 -25.680 1.845 773
775 3 204.190 -203.280 -26.680 2.125 774
776 3 206.930 -199.840 -25.190 1.845 775
777 3 207.110 -195.700 -26.020 1.845 776
778 3 189.290 -236.040 -30.640 3.188 763
779 3 200.130 -236.640 -28.300 3.382 778
780 3 203.480 -238.980 -31.250 3.321 779
781 3 210.220 -231.460 -29.840 2.952 780
782 3 212.500 -222.040 -25.960 1.722 781
783 3 217.120 -216.680 -28.240 1.968 782
784 3 221.780 -212.650 -24.590 1.722 783
785 3 224.180 -208.180 -22.580 1.538 784
786 3 224.210 -205.820 -23.050 1.107 785
787 3 223.450 -203.960 -23.470 0.769 786
788 3 221.790 -202.060 -23.950 0.769 787
789 3 218.610 -226.350 -25.830 1.845 781
790 3 221.530 -223.820 -22.410 1.845 789
791 3 232.020 -224.340 -22.970 1.538 790
792 3 234.060 -224.120 -22.900 1.538 791
793 3 237.500 -230.890 -21.350 1.845 792
794 3 238.390 -233.290 -20.810 1.574 793
795 3 241.130 -233.510 -20.620 0.692 794
796 3 208.220 -239.000 -27.890 3.321 780
797 3 217.210 -236.640 -30.070 2.583 796
798 3 222.220 -233.430 -32.480 2.460 797
799 3 229.440 -238.030 -35.300 2.362 798
800 3 238.300 -242.870 -38.030 2.152 799
801 3 247.520 -249.600 -37.450 1.845 800
802 3 255.910 -258.510 -40.500 1.845 801
803 3 261.970 -269.150 -43.860 1.845 802
804 3 267.080 -280.280 -47.320 1.538 803
805 3 266.120 -290.030 -46.640 1.538 804
806 3 267.410 -297.750 -47.060 1.245 805
807 3 224.980 -231.140 -35.130 1.538 798
808 3 226.840 -226.090 -35.150 1.538 807
809 3 227.210 -223.980 -35.560 1.538 808
810 3 226.810 -222.310 -35.920 1.538 809
811 3 228.810 -218.310 -36.620 1.653 810
812 3 229.360 -230.290 -36.210 1.538 807
813 3 232.010 -231.390 -35.840 1.968 812
814 3 237.840 -232.000 -35.400 1.538 813
815 3 239.660 -232.140 -35.280 1.845 814
816 3 243.860 -232.280 -35.030 1.538 815
817 3 246.820 -232.140 -34.900 1.845 816
818 3 251.680 -231.250 -34.820 2.152 817
819 3 172.700 -236.780 -28.890 6.765 762
820 3 183.600 -251.900 -32.220 6.273 819
821 3 186.540 -255.390 -33.460 6.273 820
822 3 199.690 -253.180 -29.320 1.038 821
823 3 204.240 -253.430 -25.990 1.107 822
824 3 205.540 -253.840 -26.570 1.230 823
825 3 207.130 -254.340 -23.470 0.769 824
826 3 207.970 -255.170 -20.450 0.738 825
827 3 209.500 -254.230 -20.140 0.769 826
828 3 212.800 -254.310 -19.950 0.689 827
829 3 213.710 -254.390 -19.890 0.769 828
830 3 207.280 -252.230 -23.310 1.230 824
831 3 210.130 -250.710 -22.870 1.378 830
832 3 212.170 -250.480 -22.800 0.769 831
833 3 215.900 -249.870 -22.730 0.769 832
834 3 218.070 -250.210 -22.540 0.692 833
835 3 221.020 -250.070 -22.420 0.738 834
836 3 223.190 -250.420 -22.230 0.738 835
837 3 225.660 -249.530 -22.280 0.769 836
838 3 197.090 -266.820 -30.510 6.273 821
839 3 203.640 -264.680 -26.860 0.830 838
840 3 204.890 -264.840 -23.760 0.769 839
841 3 200.470 -271.120 -30.750 7.822 838
842 3 204.020 -275.760 -33.850 7.822 841
843 3 215.200 -278.560 -33.300 0.769 842
844 3 220.760 -281.700 -34.400 0.708 843
845 3 223.860 -284.710 -37.410 1.038 844
846 3 228.880 -289.500 -40.420 1.038 845
847 3 233.590 -290.510 -43.160 0.738 846
848 3 236.920 -289.040 -44.310 1.913 847
849 3 210.760 -284.530 -37.010 7.019 842
850 3 215.610 -293.620 -34.310 6.611 849
851 3 221.390 -302.560 -34.230 6.611 850
852 3 228.460 -315.540 -33.580 4.612 851
853 3 232.180 -322.590 -30.810 4.305 852
854 3 233.810 -325.680 -33.930 4.305 853
855 3 239.990 -326.810 -36.580 0.615 854
856 3 241.890 -327.700 -38.250 0.615 855
857 3 244.320 -329.120 -37.830 0.554 856
858 3 247.710 -328.290 -37.810 0.577 857
859 3 248.510 -325.460 -38.350 0.787 858
860 3 236.860 -328.930 -30.930 5.845 854
861 3 240.890 -344.480 -28.760 4.059 860
862 3 242.260 -354.920 -30.660 5.842 861
863 3 241.480 -367.340 -32.780 4.612 862
864 3 243.510 -380.620 -36.620 4.797 863
865 3 245.260 -399.950 -37.720 4.612 864
866 3 246.870 -406.540 -36.290 4.612 865
867 3 249.380 -416.710 -38.180 3.998 866
868 3 255.710 -420.060 -34.940 2.152 867
869 3 258.990 -422.640 -31.870 1.538 868
870 3 262.550 -424.010 -28.700 2.152 869
871 3 262.830 -424.280 -27.750 1.230 870
872 3 264.070 -421.930 -24.470 0.692 871
873 3 263.850 -419.980 -24.480 0.922 872
874 3 263.440 -418.320 -24.840 0.769 873
875 3 265.780 -416.870 -25.010 0.738 874
876 3 264.430 -427.280 -24.840 1.230 871
877 3 266.460 -429.390 -24.470 1.538 876
878 3 268.340 -431.000 -24.050 1.845 877
879 3 265.230 -433.090 -21.420 1.845 878
880 3 264.000 -432.780 -21.870 2.152 879
881 3 270.290 -431.670 -23.810 1.538 878
882 3 271.610 -433.390 -23.390 1.538 881
883 3 274.250 -433.210 -21.240 1.538 882
884 3 252.620 -425.120 -38.350 3.382 867
885 3 253.340 -426.340 -38.520 3.382 884
886 3 255.760 -430.590 -39.110 3.382 885
887 3 253.710 -435.950 -36.630 1.845 886
888 3 254.490 -437.650 -33.690 1.538 887
889 3 254.030 -434.560 -34.310 2.768 888
890 3 253.980 -433.100 -34.600 3.075 889
891 3 256.860 -432.670 -38.630 3.075 886
892 3 259.200 -437.340 -37.550 3.075 891
893 3 267.920 -442.510 -36.040 1.968 892
894 3 271.330 -445.480 -35.260 1.722 893
895 3 272.600 -445.760 -35.130 2.152 894
896 3 263.440 -444.900 -37.830 2.152 892
897 3 267.600 -453.350 -37.940 1.538 896
898 3 267.370 -459.700 -38.710 1.845 897
899 3 267.910 -461.920 -38.240 1.845 898
900 3 268.440 -464.100 -37.760 1.230 899
901 3 270.750 -468.640 -38.760 1.538 900
902 3 274.650 -472.350 -37.800 1.538 901
903 3 274.860 -475.650 -39.160 0.820 902
904 3 265.730 -465.180 -39.730 0.922 899
905 3 262.780 -471.460 -38.610 1.538 904
906 3 262.710 -472.350 -38.440 1.538 905
907 3 262.890 -474.370 -38.020 1.230 906
908 3 273.270 -455.780 -37.150 1.845 897
909 3 277.030 -458.950 -36.300 1.063 908
910 3 278.930 -461.820 -37.660 1.230 909
911 3 283.780 -464.560 -38.890 1.538 910
912 3 285.800 -466.700 -38.350 1.230 911
913 3 286.540 -468.560 -37.930 1.230 912
914 3 287.090 -470.780 -37.460 1.845 913
915 3 287.340 -474.210 -36.740 1.538 914
916 3 286.240 -478.290 -35.980 1.845 915
917 3 284.740 -480.700 -35.570 1.845 916
