# Supplementary material for: Adaptations during Maturation in an Identified Honeybee Interneuron Responsive to Waggle Dance Vibration Signals
Source: eNeuro. 2019 Sep 5;6(5):ENEURO.0454-18.2019. doi: 10.1523/ENEURO.0454-18.2019 (PMC6731536; doi:10.1523/ENEURO.0454-18.2019)
Supplement: Extended Data 1 — This ZIP file contains all the code used to generate the results of this publication. The code is organized into two folders: (1) GJEphys-master, which contains code for analyzing and plotting electrophysiology data and (2) GJMorph-master, which contains code for analyzing morphology data. Download Extended Data 1, ZIP file. [file sup_enu-eN-NWR-0454-18-s02.zip › Reg-MaxS-1.1/TestFiles/HSNR/HSN-fluoro05.CNG.swc]

# SWC to SWC conversion from L-Measure. Sridevi Polavaram: spolavar@gmu.edu
# Original fileName:/cng_repository/Soumya/LM_Automated_Testing_Enviornment/Test_Lm3.7.2_11022011_SG_Linux_NMOConv8/TestResults/LoadTest/test_52/HSN-fluoro05.CNG.swc
#
# Original file HSN-fluoro05.swc edited using StdSwc version 1.31 on 5/31/11.
# Irregularities and fixes documented in HSN-fluoro05.swc.std.  See StdSwc1.31.doc for more information.
#
# HSN neuron (lobula place tangential cells, LPTC) from Calliphora vicina
# identification by response properties, in vivo Alexa injection, 2-photon-microscopy imaging, x63 objective, multiple image tiles
# reconstructed and processed with Matlab and the TREES toolbox http://www.treestoolbox.org
# scaling 1:1:1 um
#  Max Planck Institute of Neurobiology, Martinsried, Germany
#  Systems and Computational Neuroscience, Alexander Borst
#  published in "The morphological identity of insect dendrites" Cuntz H, Forstner F, Haag J, Borst A. PMID 19112481
# SCALE 1.0 1.0 1.0 
1 1 -12.180 50.430 -5.510 7.618 -1
2 1 -12.180 42.812 -5.510 7.618 1
3 1 -12.180 58.048 -5.510 7.618 1
4 3 -18.600 41.900 -2.140 2.480 1
5 3 -18.380 35.530 -4.800 2.480 4
6 3 -18.190 28.120 -7.410 2.480 5
7 3 -15.850 17.340 -8.170 17.912 6
8 3 -8.720 10.560 -8.290 17.908 7
9 3 -4.310 7.000 -5.030 18.424 8
10 3 -1.350 3.250 -1.790 17.687 9
11 3 0.000 0.000 0.000 12.226 10
12 3 -11.270 72.840 -5.280 10.284 1
13 3 -4.370 103.960 -9.860 8.150 12
14 3 3.480 125.370 -13.900 7.713 13
15 3 6.950 138.180 -16.170 7.199 14
16 3 19.420 133.680 -15.070 0.615 15
17 3 10.330 143.180 -19.390 7.199 15
18 3 10.410 148.900 -16.690 10.867 17
19 3 4.800 145.900 -19.620 1.625 18
20 3 -1.690 140.150 -22.400 1.435 19
21 3 -6.830 134.900 -25.200 1.435 20
22 3 -10.860 127.280 -27.850 1.722 21
23 3 -14.840 124.960 -30.790 1.435 22
24 3 -18.800 123.000 -33.750 1.435 23
25 3 -25.530 122.000 -32.230 1.148 24
26 3 -11.220 119.030 -28.160 1.435 22
27 3 -8.530 118.180 -28.020 1.435 26
28 3 -13.820 114.400 -24.950 1.148 26
29 3 -13.570 111.560 -27.790 1.435 28
30 3 -16.320 110.780 -27.590 1.435 29
31 3 -12.970 108.430 -24.610 1.435 29
32 3 -11.750 106.500 -24.240 1.435 31
33 3 -12.450 104.870 -23.780 1.435 32
34 3 12.120 149.370 -19.700 10.867 18
35 3 20.420 159.810 -17.140 7.232 34
36 3 26.400 152.120 -15.670 1.722 35
37 3 33.600 149.310 -16.340 1.076 36
38 3 42.180 145.000 -16.400 1.722 37
39 3 49.590 138.500 -16.480 1.148 38
40 3 52.590 134.710 -18.220 1.435 39
41 3 54.780 131.750 -21.040 1.435 40
42 3 55.540 129.250 -19.640 1.435 41
43 3 56.530 128.210 -18.850 1.435 42
44 3 62.060 127.930 -19.080 1.722 43
45 3 63.410 127.750 -18.520 1.435 44
46 3 64.020 125.310 -17.290 1.435 45
47 3 64.330 122.560 -16.030 1.148 46
48 3 63.780 119.530 -14.950 1.435 47
49 3 65.850 117.900 -13.580 0.804 48
50 3 56.250 124.900 -17.560 1.435 43
51 3 55.200 122.370 -16.870 1.435 50
52 3 53.500 121.780 -17.200 1.435 51
53 3 50.950 120.870 -17.690 1.722 52
54 3 48.840 121.900 -18.850 1.722 53
55 3 47.220 124.500 -22.010 1.435 54
56 3 44.940 123.840 -23.220 1.435 55
57 3 23.140 159.680 -17.690 7.232 35
58 3 29.390 171.620 -15.240 6.664 57
59 3 35.790 165.870 -14.910 0.615 58
60 3 36.780 176.560 -16.150 6.664 58
61 3 38.230 180.840 -13.350 7.404 60
62 3 35.200 183.430 -16.540 1.435 61
63 3 33.800 183.560 -19.570 1.148 62
64 3 32.120 183.430 -22.590 1.148 63
65 3 30.960 180.960 -25.480 0.718 64
66 3 30.730 184.090 -25.650 1.148 64
67 3 30.170 184.530 -28.690 1.435 66
68 3 45.840 184.650 -14.680 7.404 61
69 3 52.990 177.710 -14.770 1.722 68
70 3 57.980 176.000 -16.240 1.722 69
71 3 61.850 174.810 -18.100 1.435 70
72 3 65.180 173.030 -20.960 1.722 71
73 3 70.120 169.620 -21.270 1.722 72
74 3 75.640 166.810 -22.420 1.435 73
75 3 78.400 164.960 -25.290 2.009 74
76 3 82.240 168.530 -22.420 1.378 75
77 3 85.840 171.930 -22.720 1.435 76
78 3 90.360 169.710 -22.480 1.435 77
79 3 87.580 176.150 -23.880 1.722 77
80 3 92.350 173.650 -23.440 1.148 79
81 3 88.220 177.210 -24.120 1.722 79
82 3 89.870 180.310 -24.850 1.435 81
83 3 92.320 183.120 -25.200 1.435 82
84 3 94.260 186.500 -25.940 1.435 83
85 3 97.860 183.900 -22.750 1.435 84
86 3 102.890 184.150 -24.230 1.148 85
87 3 105.490 185.590 -23.950 1.378 86
88 3 106.590 185.650 -23.590 0.718 87
89 3 94.250 189.500 -27.210 1.378 84
90 3 91.940 191.370 -28.770 1.435 89
91 3 97.950 191.000 -26.570 1.076 89
92 3 99.850 190.780 -25.830 0.718 91
93 3 101.510 190.810 -25.280 0.287 92
94 3 81.060 163.960 -23.240 1.435 75
95 3 85.180 160.840 -20.010 1.435 94
96 3 87.290 159.810 -19.350 1.722 95
97 3 89.530 158.280 -22.240 1.722 96
98 3 88.380 158.090 -19.240 2.009 97
99 3 82.900 153.590 -18.260 1.435 98
100 3 78.170 152.180 -21.250 0.718 99
101 3 74.460 150.340 -24.210 0.804 100
102 3 68.260 148.460 -25.560 1.378 101
103 3 81.300 151.060 -17.740 1.435 99
104 3 81.610 148.340 -16.490 1.722 103
105 3 86.640 145.680 -17.810 1.722 104
106 3 80.430 143.780 -17.210 1.148 104
107 3 82.670 137.400 -15.990 1.435 106
108 3 83.780 134.400 -14.360 2.296 107
109 3 90.060 158.090 -19.220 1.722 97
110 3 92.500 156.650 -16.100 1.722 109
111 3 93.810 155.870 -15.470 1.722 110
112 3 96.930 158.210 -18.560 0.718 111
113 3 95.360 154.810 -14.500 1.722 111
114 3 93.650 150.400 -17.290 0.718 113
115 3 97.220 154.060 -13.540 2.009 113
116 3 98.570 153.810 -12.980 1.722 115
117 3 102.580 158.090 -16.160 1.378 116
118 3 99.370 153.590 -12.610 1.722 116
119 3 102.530 152.000 -10.870 1.722 118
120 3 108.960 150.960 -12.010 1.148 119
121 3 108.840 144.560 -10.020 0.718 120
122 3 110.510 141.930 -12.860 1.148 121
123 3 107.430 140.750 -15.850 0.718 122
124 3 111.010 138.710 -9.680 1.148 122
125 3 110.730 137.310 -8.580 1.148 124
126 3 108.580 134.810 -8.250 1.722 125
127 3 107.130 133.930 -8.380 1.722 126
128 3 117.610 151.180 -12.690 1.435 120
129 3 121.250 150.870 -10.640 1.722 128
130 3 126.850 155.150 -10.530 1.076 129
131 3 130.690 158.310 -10.530 1.722 130
132 3 130.280 162.960 -12.620 0.689 131
133 3 134.550 161.400 -10.530 1.722 131
134 3 136.840 162.590 -10.230 1.435 133
135 3 138.500 162.650 -9.690 1.722 134
136 3 123.210 148.180 -8.840 1.435 129
137 3 122.070 143.810 -11.630 0.689 136
138 3 125.320 147.150 -7.690 1.435 136
139 3 127.430 146.120 -6.540 2.009 138
140 3 126.240 142.340 -3.350 1.435 139
141 3 125.030 138.210 -1.820 1.435 140
142 3 134.730 147.960 -4.820 1.722 139
143 3 140.820 144.310 -1.540 1.435 142
144 3 145.220 142.590 1.610 1.435 143
145 3 148.870 143.780 4.600 1.435 144
146 3 153.680 149.530 7.370 1.722 145
147 3 51.030 191.650 -17.980 5.999 68
148 3 44.000 194.500 -21.240 0.969 147
149 3 42.040 194.620 -24.280 1.435 148
150 3 41.490 195.650 -27.340 1.435 149
151 3 40.980 198.870 -30.530 1.722 150
152 3 41.560 200.500 -33.610 1.435 151
153 3 54.400 196.500 -21.200 5.999 147
154 3 65.670 188.430 -18.930 1.469 153
155 3 57.500 200.150 -22.970 5.999 153
156 3 60.270 204.710 -26.180 7.856 155
157 3 53.640 207.000 -29.400 1.435 156
158 3 53.280 204.530 -32.280 0.574 157
159 3 51.150 208.840 -32.540 1.435 157
160 3 47.500 210.930 -35.700 2.009 159
161 3 44.710 211.250 -38.770 1.435 160
162 3 42.910 211.370 -41.800 1.435 161
163 3 40.930 213.400 -44.940 1.148 162
164 3 63.670 209.310 -29.380 7.856 156
165 3 77.020 205.180 -27.490 1.722 164
166 3 81.460 204.590 -29.270 1.148 165
167 3 85.410 203.060 -29.260 1.722 166
168 3 87.110 203.680 -28.930 1.722 167
169 3 89.710 205.150 -28.650 1.722 168
170 3 90.960 206.840 -28.930 1.722 169
171 3 92.710 208.000 -28.820 1.148 170
172 3 96.320 208.400 -27.740 0.804 171
173 3 65.750 210.460 -32.420 7.856 164
174 3 70.020 217.060 -34.360 8.570 173
175 3 70.210 220.900 -37.560 5.166 174
176 3 62.900 219.590 -40.600 0.646 175
177 3 60.820 220.530 -43.680 1.435 176
178 3 58.550 219.930 -43.300 1.435 177
179 3 56.100 220.120 -44.220 1.148 178
180 3 54.550 221.180 -45.190 1.148 179
181 3 51.340 222.180 -46.710 1.148 180
182 3 69.400 236.310 -41.400 5.166 175
183 3 68.300 240.870 -41.400 3.444 182
184 3 63.870 240.310 -44.440 0.861 183
185 3 62.690 239.430 -47.410 1.435 184
186 3 58.070 244.560 -46.750 1.435 185
187 3 58.010 237.400 -43.360 0.430 186
188 3 56.560 239.460 -45.510 1.435 186
189 3 55.210 239.680 -46.070 1.435 188
190 3 52.700 239.370 -46.780 1.435 189
191 3 50.850 240.150 -47.740 1.435 190
192 3 68.460 250.930 -44.940 3.444 183
193 3 65.750 256.900 -44.420 3.157 192
194 3 57.860 265.250 -44.750 2.009 193
195 3 54.500 264.810 -41.760 0.718 194
196 3 53.210 271.930 -43.890 1.435 194
197 3 47.060 273.400 -42.730 1.722 196
198 3 43.170 272.680 -39.740 1.435 197
199 3 38.470 273.530 -38.930 0.718 198
200 3 41.170 269.120 -36.580 0.718 198
201 3 49.990 281.340 -43.010 1.435 196
202 3 48.720 291.680 -41.700 1.722 201
203 3 46.820 297.530 -39.030 1.148 202
204 3 44.140 303.250 -38.360 1.435 203
205 3 43.420 311.090 -35.780 1.722 204
206 3 43.450 314.210 -32.950 1.435 205
207 3 45.970 316.620 -30.040 1.378 206
208 3 69.970 265.590 -45.190 2.755 193
209 3 76.310 277.430 -48.740 2.755 208
210 3 77.090 288.560 -46.330 3.100 209
211 3 81.260 289.280 -43.300 1.148 210
212 3 80.390 288.340 -49.270 3.100 210
213 3 83.860 296.460 -46.650 1.148 212
214 3 85.280 297.460 -43.680 1.435 213
215 3 87.570 299.250 -40.740 1.148 214
216 3 88.660 297.090 -37.600 0.718 215
217 3 88.410 300.370 -37.780 1.148 215
218 3 88.980 301.090 -34.810 0.287 217
219 3 90.990 304.370 -31.950 1.378 218
220 3 89.830 301.500 -31.810 1.722 218
221 3 89.830 301.090 -28.790 1.435 220
222 3 90.380 300.060 -25.720 1.435 221
223 3 79.950 297.000 -46.740 3.100 212
224 3 73.530 299.340 -45.820 1.435 223
225 3 70.180 299.430 -42.870 1.435 224
226 3 67.410 299.500 -41.310 1.722 225
227 3 64.060 299.560 -38.350 1.435 226
228 3 61.340 303.000 -37.260 0.718 227
229 3 61.830 299.060 -36.550 1.722 227
230 3 60.150 298.590 -33.550 1.469 229
231 3 82.410 292.680 -49.470 3.100 223
232 3 82.620 306.370 -47.200 3.731 231
233 3 73.990 311.030 -47.350 2.020 232
234 3 67.300 312.900 -46.410 1.435 233
235 3 65.650 314.180 -43.490 1.148 234
236 3 63.100 313.000 -40.460 0.718 235
237 3 63.440 315.430 -40.590 1.148 235
238 3 60.960 317.620 -39.450 1.148 237
239 3 59.820 315.870 -39.530 0.718 237
240 3 57.330 317.400 -36.650 0.718 239
241 3 58.400 313.960 -36.450 1.148 239
242 3 83.220 310.750 -44.420 3.731 232
243 3 89.440 316.210 -41.620 2.009 242
244 3 91.110 315.780 -38.570 1.435 243
245 3 92.520 316.210 -35.570 1.435 244
246 3 93.650 316.370 -32.560 1.722 245
247 3 95.050 317.530 -29.590 1.722 246
248 3 95.360 319.680 -26.700 1.435 247
249 3 95.390 320.960 -23.760 1.435 248
250 3 97.090 322.250 -20.800 1.435 249
251 3 90.330 320.780 -38.850 1.722 243
252 3 92.050 325.060 -36.050 1.722 251
253 3 92.930 327.210 -33.150 1.435 252
254 3 93.800 329.370 -30.250 1.435 253
255 3 96.920 332.810 -27.380 1.435 254
256 3 98.970 339.000 -24.680 1.435 255
257 3 98.420 341.650 -21.820 1.435 256
258 3 97.480 332.930 -24.380 1.435 255
259 3 98.610 333.090 -21.360 1.722 258
260 3 98.910 334.680 -18.440 0.430 259
261 3 82.760 315.900 -41.700 2.583 242
262 3 73.300 325.840 -43.360 2.296 261
263 3 68.070 327.030 -41.890 1.435 262
264 3 65.010 327.430 -38.950 1.148 263
265 3 62.780 326.900 -37.100 1.435 264
266 3 58.620 327.210 -35.200 0.538 265
267 3 61.090 325.340 -34.030 1.148 265
268 3 71.150 331.150 -40.670 1.435 262
269 3 67.650 337.680 -40.370 1.435 268
270 3 63.830 342.310 -38.980 1.435 269
271 3 62.500 346.680 -36.230 1.435 270
272 3 60.340 350.180 -34.810 1.148 271
273 3 57.670 358.340 -33.600 0.718 272
274 3 61.940 353.250 -34.780 0.718 271
275 3 61.740 358.250 -32.050 0.646 274
276 3 60.980 362.650 -29.290 0.718 275
277 3 71.280 338.060 -39.380 1.435 268
278 3 72.190 344.340 -36.700 1.435 277
279 3 75.390 352.960 -34.110 1.435 278
280 3 76.590 358.810 -31.400 1.148 279
281 3 76.370 362.650 -28.600 0.804 280
282 3 76.940 365.310 -25.730 1.148 281
283 3 74.190 367.560 -26.970 0.689 281
284 3 72.270 371.620 -24.210 1.435 283
285 3 68.990 375.030 -23.240 1.435 284
286 3 81.960 319.960 -40.010 2.583 261
287 3 83.750 330.030 -37.520 2.870 286
288 3 86.120 341.400 -35.090 3.157 287
289 3 88.690 345.930 -32.290 3.444 288
290 3 99.380 349.650 -29.330 2.009 289
291 3 100.800 351.900 -26.430 2.009 290
292 3 101.350 350.870 -23.370 1.837 291
293 3 103.850 349.620 -20.260 1.435 292
294 3 104.690 349.500 -17.230 1.435 293
295 3 104.960 348.780 -14.190 0.861 294
296 3 107.870 358.840 -23.700 2.009 291
297 3 114.350 366.650 -21.020 1.435 296
298 3 117.110 363.960 -17.830 0.718 297
299 3 116.640 369.680 -18.150 1.435 297
300 3 117.220 371.000 -15.200 1.148 299
301 3 119.180 370.310 -12.130 1.148 300
302 3 120.300 370.430 -9.120 1.435 301
303 3 120.850 370.030 -6.090 1.722 302
304 3 119.390 365.280 -2.850 0.718 303
305 3 122.540 370.150 -3.070 1.148 303
306 3 116.700 374.560 -15.400 1.435 299
307 3 118.450 379.280 -12.620 1.722 306
308 3 121.640 386.590 -9.970 1.378 307
309 3 118.740 379.680 -9.640 1.435 307
310 3 119.590 380.120 -6.650 1.435 309
311 3 121.280 380.840 -3.660 1.435 310
312 3 122.420 381.560 -0.670 1.435 311
313 3 124.390 382.590 2.290 1.435 312
314 3 125.250 383.590 5.260 1.435 313
315 3 126.390 384.340 8.240 1.435 314
316 3 128.640 385.060 11.240 1.435 315
317 3 130.350 386.930 14.170 1.607 316
318 3 94.450 357.710 -29.840 2.870 289
319 3 95.890 361.710 -27.030 2.755 318
320 3 98.750 367.150 -24.270 2.755 319
321 3 103.280 373.310 -21.530 2.296 320
322 3 106.780 383.900 -19.050 2.296 321
323 3 106.820 387.620 -16.240 1.722 322
324 3 100.970 389.810 -13.430 1.148 323
325 3 97.880 389.030 -10.430 0.718 324
326 3 96.830 393.620 -10.690 1.435 324
327 3 107.150 392.150 -13.470 1.722 323
328 3 105.840 397.750 -10.780 1.837 327
329 3 100.900 404.810 -8.230 1.435 328
330 3 97.060 408.930 -7.330 1.148 329
331 3 94.570 410.460 -4.440 1.435 330
332 3 92.660 411.900 -2.730 1.435 331
333 3 92.430 415.180 0.090 1.722 332
334 3 92.460 417.060 2.990 1.722 333
335 3 111.980 399.750 -10.810 1.435 327
336 3 112.370 401.370 -7.880 1.722 335
337 3 115.680 399.400 -4.730 1.722 336
338 3 121.570 398.650 -1.600 1.722 337
339 3 123.810 398.780 1.420 1.722 338
340 3 125.480 397.810 4.500 1.435 339
341 3 114.050 405.370 -5.070 1.722 336
342 3 114.110 408.900 -2.250 1.435 341
343 3 115.900 415.960 0.390 1.435 342
344 3 116.970 412.530 0.590 0.861 342
345 3 118.650 412.680 3.610 1.435 344
346 3 93.980 364.370 -24.190 2.583 319
347 3 87.780 365.430 -22.740 0.646 346
348 3 84.170 366.400 -19.830 0.718 347
349 3 86.140 366.250 -16.790 1.322 348
350 3 91.250 369.780 -21.510 2.583 346
351 3 90.000 378.780 -20.850 2.583 350
352 3 86.260 379.900 -17.950 1.435 351
353 3 84.120 379.430 -16.340 1.435 352
354 3 81.300 377.250 -13.260 1.435 353
355 3 83.620 382.840 -16.970 1.763 352
356 3 80.590 385.530 -14.150 1.148 355
357 3 77.300 387.810 -13.200 1.435 356
358 3 69.270 392.840 -13.090 0.718 357
359 3 73.480 396.180 -12.350 1.435 357
360 3 71.590 400.620 -9.600 1.435 359
361 3 68.300 402.870 -8.500 1.148 360
362 3 64.680 403.840 -5.590 1.722 361
363 3 87.060 389.090 -20.010 1.722 351
364 3 85.280 400.960 -19.070 1.722 363
365 3 83.170 409.180 -17.690 1.435 364
366 3 81.840 411.060 -14.800 1.722 365
367 3 77.060 413.650 -13.790 0.287 366
368 3 73.460 415.180 -10.920 1.435 367
369 3 70.710 416.310 -9.710 1.148 368
370 3 68.760 416.710 -6.750 1.435 369
371 3 65.710 417.030 -4.950 1.722 370
372 3 61.790 416.590 -1.980 1.469 371
373 3 80.210 417.310 -13.400 1.722 366
374 3 79.480 418.930 -10.500 1.148 373
375 3 74.960 419.460 -8.930 1.148 374
376 3 69.700 422.030 -7.660 1.148 375
377 3 78.330 421.840 -7.660 1.148 374
378 3 83.950 422.500 -4.610 0.718 377
379 3 76.150 424.150 -6.100 2.009 377
380 3 76.440 424.590 -3.120 1.722 379
381 3 77.340 429.030 -0.330 0.718 380
382 3 82.280 434.620 2.430 0.718 381
383 3 87.950 438.150 5.330 0.718 382
384 3 73.380 427.280 -3.300 2.009 379
385 3 71.490 429.870 -1.960 1.435 384
386 3 66.880 433.810 -0.700 1.148 385
387 3 59.820 440.120 -0.490 1.378 386
388 3 71.370 433.710 0.830 1.378 385
389 3 67.540 437.680 2.080 1.148 388
390 3 66.180 439.810 4.950 1.435 389
391 3 63.780 441.710 3.290 0.718 390
392 3 73.060 219.310 -37.440 5.453 174
393 3 80.250 216.530 -37.620 0.922 392
394 3 81.940 217.930 -34.670 1.722 393
395 3 81.610 213.560 -32.720 0.718 394
396 3 87.530 219.000 -35.870 1.722 394
397 3 93.920 221.750 -34.170 1.722 396
398 3 99.370 224.370 -33.420 1.722 397
399 3 99.980 218.960 -30.110 0.804 398
400 3 105.550 226.590 -35.090 1.722 398
401 3 108.640 226.210 -33.220 1.722 400
402 3 112.310 224.120 -31.100 1.435 401
403 3 112.780 224.280 -28.100 1.722 402
404 3 115.430 228.590 -31.290 1.148 403
405 3 115.460 231.680 -28.450 1.435 404
406 3 118.960 235.280 -29.060 1.435 405
407 3 120.510 237.310 -29.360 1.435 406
408 3 116.440 221.090 -29.470 1.722 403
409 3 118.120 218.590 -26.310 2.583 408
410 3 123.210 220.780 -23.350 0.718 409
411 3 129.580 221.210 -21.750 1.435 410
412 3 132.280 217.780 -18.520 1.435 411
413 3 133.960 214.780 -17.550 0.718 412
414 3 134.180 210.530 -17.910 1.435 413
415 3 133.590 225.460 -24.930 1.435 411
416 3 137.340 227.650 -24.010 1.148 415
417 3 139.890 228.590 -23.520 1.722 416
418 3 142.050 228.060 -22.580 1.722 417
419 3 142.280 225.750 -19.450 1.435 418
420 3 118.990 215.810 -25.330 1.148 409
421 3 119.940 211.210 -22.070 1.435 420
422 3 121.320 207.930 -21.220 1.435 421
423 3 119.250 205.460 -24.130 1.722 422
424 3 115.070 208.180 -25.680 0.718 423
425 3 119.230 202.560 -20.970 1.148 423
426 3 122.080 204.120 -19.360 1.435 422
427 3 123.240 201.680 -17.940 1.435 426
428 3 124.400 199.210 -16.530 1.435 427
429 3 130.810 196.340 -17.410 0.718 428
430 3 124.830 197.180 -13.400 1.435 428
431 3 126.580 193.930 -15.140 1.435 430
432 3 129.240 188.310 -11.800 1.435 431
433 3 126.570 185.280 -14.670 1.378 432
434 3 122.850 186.870 -16.300 0.574 433
435 3 124.820 181.120 -13.230 0.718 433
436 3 130.380 187.370 -14.730 1.435 432
437 3 131.080 186.150 -15.410 1.722 436
438 3 130.400 178.930 -12.030 0.574 437
439 3 137.030 185.310 -12.280 1.435 437
440 3 139.050 186.120 -12.680 1.435 439
441 3 141.000 186.460 -12.150 1.148 440
442 3 142.400 186.780 -11.810 1.435 441
443 3 88.100 235.680 -38.080 5.453 392
444 3 91.410 241.150 -37.940 4.761 443
445 3 101.270 237.590 -34.610 1.378 444
446 3 95.510 244.810 -41.080 4.761 444
447 3 103.970 254.870 -42.560 5.142 446
448 3 105.640 258.930 -39.750 5.235 447
449 3 101.520 263.930 -38.260 2.296 448
450 3 99.320 267.750 -38.280 1.435 449
451 3 98.710 270.180 -39.520 0.430 450
452 3 97.710 274.280 -41.580 0.430 451
453 3 94.890 276.650 -43.540 1.435 452
454 3 94.630 279.960 -45.000 1.148 453
455 3 91.940 274.400 -43.590 1.378 453
456 3 109.100 261.210 -42.820 5.235 448
457 3 110.720 264.960 -40.000 4.305 456
458 3 113.720 259.710 -36.670 0.615 457
459 3 115.000 253.500 -33.310 1.148 458
460 3 115.730 272.280 -37.310 4.305 457
461 3 126.490 275.530 -34.330 3.157 460
462 3 131.120 270.620 -31.000 2.009 461
463 3 132.780 269.060 -27.890 1.435 462
464 3 135.160 266.460 -24.710 1.435 463
465 3 139.810 263.340 -21.480 0.718 464
466 3 136.190 261.750 -23.280 1.722 464
467 3 135.160 259.810 -22.690 1.435 466
468 3 133.960 258.710 -22.620 1.435 467
469 3 129.550 277.560 -31.390 3.157 461
470 3 130.890 279.710 -28.490 3.444 469
471 3 132.800 276.150 -25.260 1.435 470
472 3 134.200 276.030 -22.230 1.435 471
473 3 136.720 275.930 -19.190 2.009 472
474 3 141.480 275.280 -16.080 2.296 473
475 3 144.420 274.620 -13.000 2.296 474
476 3 146.860 274.400 -11.480 2.296 475
477 3 146.270 268.780 -14.190 0.718 476
478 3 149.760 276.180 -11.220 2.296 476
479 3 152.970 275.150 -9.700 1.722 478
480 3 155.180 272.210 -7.700 1.722 479
481 3 157.910 266.250 -9.210 1.435 480
482 3 159.310 261.280 -8.360 1.148 481
483 3 159.430 258.960 -9.560 1.435 482
484 3 158.880 252.930 -6.250 1.148 483
485 3 158.560 248.590 -7.750 1.148 484
486 3 158.130 243.650 -5.830 1.435 485
487 3 157.410 238.000 -5.930 1.722 486
488 3 157.210 235.810 -5.070 1.435 487
489 3 156.580 272.560 -7.360 1.435 480
490 3 159.480 274.340 -7.100 1.722 489
491 3 164.050 279.840 -10.330 0.718 490
492 3 161.640 273.810 -6.160 1.435 490
493 3 163.950 271.960 -4.590 1.435 492
494 3 165.250 271.180 -3.820 1.722 493
495 3 169.760 272.430 -2.800 1.722 494
496 3 172.890 275.370 -5.910 0.718 495
497 3 173.420 270.340 -0.670 1.435 495
498 3 175.480 268.780 0.690 1.435 497
499 3 179.240 264.780 3.960 1.435 498
500 3 181.800 262.650 5.420 1.722 499
501 3 184.070 260.280 7.200 1.435 500
502 3 187.150 258.460 4.330 2.009 501
503 3 184.820 254.840 7.500 1.435 502
504 3 183.680 252.650 10.610 1.435 503
505 3 186.840 259.120 7.300 2.009 502
506 3 191.190 256.900 10.480 1.722 505
507 3 195.100 254.590 13.670 1.435 506
508 3 197.500 253.840 14.500 1.435 507
509 3 200.560 254.180 15.390 1.435 508
510 3 203.570 254.030 16.490 1.435 509
511 3 205.920 252.710 17.850 1.435 510
512 3 208.180 250.340 19.630 1.435 511
513 3 209.250 246.840 21.470 1.435 512
514 3 136.840 281.780 -28.340 3.444 470
515 3 145.870 286.000 -25.430 3.444 514
516 3 152.320 290.560 -25.260 3.157 515
517 3 156.860 292.780 -22.310 3.157 516
518 3 159.690 292.430 -25.250 3.157 517
519 3 158.420 286.030 -21.930 0.574 518
520 3 159.940 293.090 -22.280 3.157 518
521 3 164.700 296.780 -19.410 1.435 520
522 3 163.900 300.810 -16.630 0.718 521
523 3 166.100 298.530 -16.480 1.435 521
524 3 167.220 300.210 -13.550 0.969 523
525 3 168.710 301.620 -13.180 1.435 524
526 3 169.300 302.210 -13.210 1.435 525
527 3 171.100 303.900 -13.310 1.722 526
528 3 164.170 291.620 -19.140 2.870 520
529 3 168.500 290.250 -19.590 2.583 528
530 3 167.000 285.750 -16.370 1.378 529
531 3 168.770 290.250 -16.580 2.583 529
532 3 173.740 291.120 -15.930 3.157 531
533 3 178.780 293.840 -13.000 3.157 532
534 3 187.500 295.310 -9.950 2.870 533
535 3 189.230 296.560 -8.460 3.731 534
536 3 191.930 294.210 -5.290 3.157 535
537 3 191.840 287.500 -1.930 1.435 536
538 3 191.270 285.870 1.140 1.148 537
539 3 190.820 285.250 4.180 1.435 538
540 3 190.940 283.280 4.350 2.009 539
541 3 190.240 281.620 4.810 1.722 540
542 3 191.050 278.340 6.460 1.076 541
543 3 198.870 291.430 -2.040 2.009 536
544 3 201.120 291.590 0.980 2.296 543
545 3 204.230 290.460 4.090 2.009 544
546 3 206.710 289.340 7.190 2.009 545
547 3 208.610 288.060 10.290 1.722 546
548 3 211.360 285.210 13.480 2.009 547
549 3 213.090 283.430 16.610 2.009 548
550 3 211.870 278.650 19.850 1.435 549
551 3 214.170 281.430 19.730 2.009 549
552 3 214.980 281.060 22.770 1.722 551
553 3 213.640 278.210 23.140 1.148 552
554 3 216.600 280.120 21.140 1.722 552
555 3 217.680 280.590 24.130 1.722 554
556 3 217.400 277.210 24.840 1.837 555
557 3 223.050 279.060 26.010 1.722 555
558 3 227.760 278.060 29.130 1.722 557
559 3 230.910 278.680 32.140 1.435 558
560 3 233.140 279.370 33.770 1.722 559
561 3 236.700 279.180 35.060 2.296 560
562 3 240.550 278.030 38.180 2.009 561
563 3 241.110 278.180 41.190 1.148 562
564 3 243.490 276.750 44.300 1.148 563
565 3 246.340 275.000 47.440 1.653 564
566 3 248.390 276.430 46.900 0.287 565
567 3 236.680 283.280 37.850 1.469 561
568 3 232.330 289.000 38.710 0.718 567
569 3 237.550 284.840 40.780 1.435 567
570 3 238.490 286.090 41.670 1.435 569
571 3 239.840 285.870 42.230 1.435 570
572 3 241.280 286.750 42.360 1.148 571
573 3 243.040 287.900 42.470 1.435 572
574 3 244.640 287.430 43.230 1.148 573
575 3 191.580 298.250 -8.380 3.731 535
576 3 193.480 298.060 -7.630 3.157 575
577 3 196.760 301.340 -4.760 2.296 576
578 3 196.050 308.530 -2.150 0.735 577
579 3 198.810 302.460 -1.790 2.296 577
580 3 207.740 304.780 1.210 2.009 579
581 3 214.820 308.900 4.090 2.009 580
582 3 219.260 307.530 7.240 1.722 581
583 3 221.780 309.930 10.150 2.009 582
584 3 224.610 309.310 13.220 1.435 583
585 3 228.310 307.840 16.360 1.722 584
586 3 229.460 314.090 19.050 0.718 585
587 3 232.850 306.680 19.490 1.722 585
588 3 234.130 302.340 22.740 1.148 587
589 3 234.690 301.310 25.810 1.148 588
590 3 235.230 300.310 28.880 1.148 589
591 3 235.690 304.900 22.630 2.009 587
592 3 238.930 304.560 25.700 1.435 591
593 3 239.780 304.840 25.360 1.435 592
594 3 243.340 302.810 28.530 1.148 593
595 3 246.690 303.000 31.570 1.435 594
596 3 250.790 303.280 34.620 1.148 595
597 3 256.320 300.870 37.830 1.435 596
598 3 254.610 298.680 40.930 1.148 597
599 3 257.450 301.560 40.810 1.378 597
600 3 244.850 311.810 28.070 1.722 593
601 3 247.690 314.870 30.950 1.722 600
602 3 245.500 316.900 27.810 1.435 601
603 3 243.860 318.560 27.680 1.148 602
604 3 242.510 318.780 27.120 1.148 603
605 3 238.450 319.460 25.440 1.435 604
606 3 250.920 315.060 33.990 1.148 601
607 3 253.880 314.340 35.100 1.148 606
608 3 257.080 313.340 36.620 1.435 607
609 3 259.500 312.620 37.750 1.148 608
610 3 261.600 311.560 38.910 1.435 609
611 3 263.190 314.090 38.400 1.148 610
612 3 263.640 316.000 37.740 1.435 611
613 3 262.600 310.500 39.700 1.148 610
614 3 263.260 308.620 40.720 1.435 613
615 3 263.320 306.120 41.780 1.435 614
616 3 120.980 280.590 -34.680 5.158 460
617 3 115.180 283.620 -35.060 1.148 616
618 3 123.140 287.000 -31.990 5.158 616
619 3 120.520 292.530 -35.330 2.296 618
620 3 116.950 291.750 -35.650 1.435 619
621 3 120.190 294.370 -35.620 1.148 619
622 3 119.840 296.530 -36.660 1.148 621
623 3 120.080 299.250 -37.730 1.435 622
624 3 131.430 298.930 -29.510 5.759 618
625 3 129.640 310.930 -27.170 1.435 624
626 3 128.470 316.840 -28.880 1.722 625
627 3 123.720 318.840 -32.060 1.435 626
628 3 122.640 320.280 -35.150 0.861 627
629 3 119.730 316.650 -35.000 1.435 627
630 3 118.180 314.750 -33.740 1.148 629
631 3 128.790 324.120 -29.600 1.435 626
632 3 128.070 328.460 -31.680 1.435 631
633 3 126.730 335.530 -29.070 1.148 632
634 3 124.160 338.620 -30.610 0.718 633
635 3 122.000 339.120 -31.550 1.148 634
636 3 127.320 337.120 -28.880 1.653 633
637 3 127.800 339.590 -29.750 1.148 636
638 3 128.950 343.180 -30.880 1.435 637
639 3 129.350 344.590 -31.320 1.435 638
640 3 131.790 347.370 -31.670 1.722 639
641 3 141.120 311.250 -27.020 6.170 624
642 3 147.550 317.870 -24.280 4.959 641
643 3 148.920 319.310 -21.340 2.755 642
644 3 148.820 313.900 -20.690 0.646 643
645 3 159.560 320.250 -21.870 2.755 643
646 3 166.550 321.500 -18.830 2.296 645
647 3 171.280 320.370 -15.700 3.157 646
648 3 173.040 311.340 -12.190 1.435 647
649 3 174.830 323.150 -12.790 2.870 647
650 3 179.680 322.280 -9.670 2.296 649
651 3 187.360 328.590 -9.200 2.009 650
652 3 191.250 329.000 -6.160 2.296 651
653 3 195.350 329.900 -3.150 2.296 652
654 3 198.750 328.150 0.000 2.296 653
655 3 202.940 329.500 2.980 1.722 654
656 3 206.710 328.500 4.120 1.722 655
657 3 208.860 324.210 7.380 0.718 656
658 3 212.660 330.620 5.270 1.722 656
659 3 214.400 338.030 7.910 0.718 658
660 3 216.570 328.310 8.450 1.722 658
661 3 222.510 330.810 11.410 1.722 660
662 3 225.860 334.460 10.400 2.009 661
663 3 227.470 333.960 11.160 1.435 662
664 3 232.990 330.280 14.440 1.148 663
665 3 237.720 329.750 17.540 1.435 664
666 3 239.840 328.780 20.620 1.435 665
667 3 240.400 330.870 23.520 0.804 666
668 3 242.230 328.120 23.700 1.148 666
669 3 243.740 326.500 24.300 1.435 668
670 3 245.090 326.280 24.860 1.148 669
671 3 247.750 325.250 26.200 1.435 670
672 3 249.850 324.250 27.350 1.148 671
673 3 250.610 323.460 27.940 1.148 672
674 3 230.000 338.810 13.940 1.722 663
675 3 231.200 343.120 10.720 0.718 674
676 3 232.270 340.090 16.910 1.435 674
677 3 234.470 340.370 17.550 1.435 676
678 3 240.590 340.680 17.280 1.435 677
679 3 242.400 339.370 18.450 1.435 678
680 3 244.350 339.710 18.980 1.722 679
681 3 246.910 341.500 15.910 1.435 680
682 3 247.250 344.370 12.760 1.653 681
683 3 249.020 342.210 17.300 1.435 681
684 3 250.770 343.340 17.420 1.435 683
685 3 252.420 343.400 17.970 1.435 684
686 3 253.770 343.150 18.530 1.722 685
687 3 254.730 341.560 19.530 1.722 686
688 3 255.730 340.500 20.320 1.435 687
689 3 256.480 339.650 20.910 1.435 688
690 3 246.560 339.780 19.700 1.148 680
691 3 248.060 338.150 20.890 1.435 690
692 3 250.470 337.430 22.020 1.435 691
693 3 252.270 336.150 23.190 1.722 692
694 3 253.580 335.340 23.970 1.435 693
695 3 256.150 332.810 23.690 1.435 694
696 3 256.910 332.000 24.280 1.435 695
697 3 259.270 330.710 25.630 1.435 696
698 3 260.430 328.250 27.050 1.435 697
699 3 261.130 326.930 27.860 1.435 698
700 3 262.690 325.900 28.830 1.435 699
701 3 264.440 324.030 30.210 1.435 700
702 3 265.050 321.560 31.450 1.435 701
703 3 266.350 320.750 32.220 1.148 702
704 3 149.710 320.400 -25.320 3.731 642
705 3 142.430 325.460 -28.700 1.435 704
706 3 151.950 325.620 -22.570 3.731 704
707 3 149.340 333.430 -24.240 1.722 706
708 3 146.060 340.000 -22.970 1.435 707
709 3 146.440 342.060 -24.430 1.435 708
710 3 146.280 343.430 -25.060 1.148 709
711 3 146.170 345.370 -25.900 1.722 710
712 3 144.670 346.960 -27.090 1.435 711
713 3 142.850 348.310 -28.260 1.435 712
714 3 139.210 349.500 -25.370 1.148 713
715 3 158.250 336.810 -20.070 3.731 706
716 3 161.750 344.500 -20.200 3.444 715
717 3 161.630 353.250 -17.660 4.018 716
718 3 160.160 352.400 -19.620 1.837 717
719 3 159.390 356.180 -21.480 1.435 718
720 3 159.780 357.620 -21.930 1.435 719
721 3 155.360 360.900 -22.600 1.148 720
722 3 150.920 364.590 -21.250 1.435 721
723 3 148.480 368.780 -21.580 0.718 722
724 3 163.780 349.340 -20.430 4.018 717
725 3 164.230 354.900 -17.710 2.009 724
726 3 170.210 350.960 -18.670 2.009 725
727 3 173.050 351.150 -19.130 2.296 726
728 3 176.560 350.430 -17.630 1.722 727
729 3 179.010 350.310 -16.710 1.435 728
730 3 182.270 349.840 -15.410 1.435 729
731 3 184.570 350.960 -15.110 1.435 730
732 3 186.180 349.810 -12.020 2.296 731
733 3 188.150 350.210 -9.010 1.722 732
734 3 193.440 351.560 -6.000 1.435 733
735 3 202.340 351.590 -2.870 2.296 734
736 3 204.820 351.780 -1.830 2.009 735
737 3 207.620 352.430 -1.140 1.722 736
738 3 213.070 355.030 -0.380 1.435 737
739 3 215.800 358.560 1.290 1.722 738
740 3 218.560 358.650 2.200 1.435 739
741 3 220.120 354.620 4.440 1.148 740
742 3 221.120 353.530 5.230 1.435 741
743 3 222.180 353.030 5.810 1.435 742
744 3 220.550 359.560 2.510 1.435 740
745 3 222.760 359.590 3.230 1.435 744
746 3 224.320 358.560 4.210 1.435 745
747 3 225.620 357.750 4.980 1.435 746
748 3 226.920 357.000 5.760 1.435 747
749 3 187.360 353.120 -12.180 1.722 731
750 3 184.900 360.150 -9.590 0.718 749
751 3 189.160 353.710 -12.470 1.722 749
752 3 193.690 355.960 -9.520 1.435 751
753 3 197.000 356.060 -8.530 2.009 752
754 3 201.050 361.400 -9.390 1.435 753
755 3 196.370 367.650 -8.480 1.435 754
756 3 195.240 368.340 -9.840 1.435 755
757 3 193.680 369.370 -10.810 1.435 756
758 3 192.080 369.900 -11.570 1.722 757
759 3 202.490 362.280 -9.260 1.435 754
760 3 205.140 364.280 -9.190 1.435 759
761 3 207.390 364.900 -8.680 1.722 760
762 3 209.100 365.530 -8.350 1.722 761
763 3 211.550 365.310 -7.430 1.435 762
764 3 214.300 364.560 -4.340 1.435 763
765 3 218.900 365.120 -2.610 1.722 764
766 3 220.480 366.030 0.360 1.722 765
767 3 221.470 370.120 -2.840 1.469 766
768 3 224.750 364.960 -0.900 1.722 766
769 3 225.960 364.250 0.160 1.435 768
770 3 228.470 364.590 0.870 1.435 769
771 3 230.160 365.210 1.200 1.722 770
772 3 236.600 363.430 0.160 1.435 771
773 3 164.580 354.120 -14.670 1.722 725
774 3 165.770 358.870 -11.900 1.722 773
775 3 169.430 366.400 -13.420 1.722 774
776 3 170.600 367.780 -16.480 1.722 775
777 3 166.920 371.680 -18.720 1.469 776
778 3 165.910 372.780 -19.510 0.861 777
779 3 164.910 373.840 -20.300 1.469 778
780 3 162.940 379.530 -23.640 1.722 779
781 3 161.340 380.030 -24.130 1.722 780
782 3 158.880 380.250 -25.050 1.435 781
783 3 156.470 381.000 -26.190 0.804 782
784 3 170.050 370.430 -13.630 1.722 776
785 3 171.860 372.280 -15.040 1.722 784
786 3 173.850 376.180 -16.000 1.162 785
787 3 180.650 381.590 -15.950 1.435 786
788 3 182.750 383.590 -16.060 1.435 787
789 3 186.640 381.030 -17.730 1.148 788
790 3 188.940 381.030 -17.320 1.148 789
791 3 191.100 380.560 -16.380 1.148 790
792 3 192.700 380.060 -15.630 1.148 791
793 3 194.260 379.000 -14.660 1.435 792
794 3 196.310 377.430 -13.290 1.435 793
795 3 189.770 384.780 -17.360 1.722 788
796 3 190.410 390.400 -20.650 0.718 795
797 3 193.840 383.680 -16.750 1.722 795
798 3 198.200 383.280 -15.080 1.722 797
799 3 202.020 382.430 -15.650 2.009 798
800 3 205.430 380.620 -13.720 1.148 799
801 3 208.350 378.930 -14.230 1.435 800
802 3 209.110 378.150 -13.640 1.435 801
803 3 207.640 384.030 -17.400 1.722 799
804 3 208.840 384.430 -16.380 1.722 803
805 3 209.840 383.370 -15.590 1.435 804
806 3 211.650 382.060 -14.420 1.722 805
807 3 220.020 379.500 -14.780 1.148 806
808 3 211.160 386.250 -19.450 2.009 804
809 3 208.960 389.530 -22.660 1.148 808
810 3 204.010 392.500 -25.890 1.722 809
811 3 201.490 392.620 -28.940 1.607 810
812 3 173.690 382.500 -19.340 1.722 786
813 3 174.450 385.340 -22.490 1.435 812
814 3 170.890 387.500 -25.660 0.646 813
815 3 168.960 390.500 -28.850 1.435 814
816 3 163.400 391.250 -29.070 1.435 815
817 3 161.460 390.710 -28.580 1.148 816
818 3 153.050 389.750 -27.720 1.148 817
819 3 167.740 392.310 -31.970 1.722 815
820 3 167.080 394.250 -32.560 1.435 819
821 3 167.070 397.210 -33.830 1.435 820
822 3 166.670 398.900 -34.650 1.435 821
823 3 165.160 400.500 -35.840 1.722 822
824 3 174.590 387.030 -22.530 1.435 813
825 3 174.780 389.280 -23.390 1.435 824
826 3 174.730 391.680 -24.440 1.435 825
827 3 174.120 394.150 -25.680 1.722 826
828 3 172.360 399.000 -28.970 1.435 827
829 3 173.140 401.840 -29.220 1.435 828
830 3 173.540 403.150 -29.670 1.653 829
831 3 170.800 404.460 -32.780 1.435 830
832 3 170.250 405.310 -35.840 1.435 831
833 3 169.200 405.810 -36.700 1.435 832
834 3 167.690 407.430 -37.880 1.435 833
835 3 166.480 409.280 -39.090 1.148 834
836 3 166.430 411.750 -40.140 1.435 835
837 3 176.140 404.030 -32.680 1.435 830
838 3 180.540 401.180 -33.660 1.435 837
839 3 183.160 401.060 -34.360 1.148 838
840 3 184.160 400.000 -33.570 1.435 839
841 3 185.720 398.960 -32.600 1.148 840
842 3 177.240 404.030 -35.670 1.435 837
843 3 178.080 406.250 -36.060 2.009 842
844 3 179.280 407.400 -36.120 2.009 843
845 3 184.300 404.030 -37.340 1.435 844
846 3 186.800 403.060 -40.260 1.435 845
847 3 188.850 401.650 -39.340 1.435 846
848 3 190.110 400.310 -38.350 1.435 847
849 3 191.360 398.960 -37.360 1.435 848
850 3 191.480 397.090 -36.520 1.435 849
851 3 191.880 395.460 -35.690 1.435 850
852 3 7.530 160.530 -19.180 5.786 34
853 3 -4.570 155.090 -22.060 1.435 852
854 3 -9.930 152.340 -25.000 1.378 853
855 3 3.800 170.680 -22.780 5.786 852
856 3 1.100 179.500 -23.750 5.455 855
857 3 -9.010 171.620 -26.470 1.240 856
858 3 -12.990 170.560 -29.480 1.435 857
859 3 -20.400 170.680 -32.590 1.722 858
860 3 -19.460 167.280 -35.400 1.722 859
861 3 -17.280 164.310 -38.220 1.435 860
862 3 -16.860 162.840 -41.140 1.435 861
863 3 -18.670 161.180 -40.650 0.718 862
864 3 -24.520 165.930 -38.400 1.722 860
865 3 -28.230 168.030 -40.060 1.722 864
866 3 -30.150 169.750 -41.500 2.009 865
867 3 -30.850 171.090 -42.310 1.435 866
868 3 -31.860 172.150 -43.100 1.435 867
869 3 -33.460 172.620 -43.860 1.435 868
870 3 -36.520 172.280 -44.740 1.722 869
871 3 -30.570 164.370 -41.620 1.722 865
872 3 -35.160 159.000 -40.940 2.009 871
873 3 -40.840 160.590 -41.330 1.148 872
874 3 -42.690 161.370 -42.290 1.148 873
875 3 -44.600 161.620 -43.030 1.435 874
876 3 -46.450 162.340 -43.980 1.607 875
877 3 -48.510 163.900 -45.350 1.378 876
878 3 -36.260 155.960 -40.030 1.722 872
879 3 -37.460 155.250 -37.010 1.435 878
880 3 -39.110 151.900 -39.860 2.296 879
881 3 -40.250 151.150 -39.390 1.435 880
882 3 -42.340 149.180 -39.270 1.435 881
883 3 -43.550 148.060 -39.210 1.435 882
884 3 -44.240 146.340 -38.740 1.435 883
885 3 -44.640 144.960 -38.300 1.435 884
886 3 -45.030 143.590 -37.850 1.435 885
887 3 -45.730 141.930 -37.390 1.435 886
888 3 -46.630 141.090 -37.340 1.722 887
889 3 -47.580 139.680 -37.080 1.435 888
890 3 -47.680 138.560 -36.650 1.435 889
891 3 -47.520 137.180 -36.020 1.722 890
892 3 -36.340 150.250 -39.730 1.435 879
893 3 -36.890 148.810 -36.650 1.722 892
894 3 -37.330 146.840 -36.590 1.435 893
895 3 -37.770 144.900 -35.930 1.722 894
896 3 -36.620 142.460 -34.510 1.722 895
897 3 -35.960 140.590 -33.490 1.435 896
898 3 -30.370 139.750 -34.900 0.718 897
899 3 -36.460 138.090 -32.610 1.435 897
900 3 -36.350 136.180 -31.770 1.435 899
901 3 -36.490 134.500 -31.130 1.435 900
902 3 -36.940 132.590 -30.470 1.435 901
903 3 -38.480 130.620 -30.170 1.722 902
904 3 -38.380 128.710 -29.330 1.722 903
905 3 -39.030 127.560 -29.080 1.435 904
906 3 -0.390 182.590 -20.930 5.455 856
907 3 8.660 180.060 -21.630 1.378 906
908 3 15.090 181.500 -23.130 1.148 907
909 3 17.320 181.960 -26.130 1.435 908
910 3 21.010 185.560 -29.280 0.718 909
911 3 18.100 184.310 -25.810 1.435 909
912 3 19.230 179.870 -28.560 1.378 911
913 3 19.820 181.620 -28.650 1.435 911
914 3 21.770 181.150 -31.600 1.435 913
915 3 23.130 180.310 -33.240 2.009 914
916 3 -1.560 190.210 -24.360 5.455 906
917 3 -4.280 197.900 -24.780 6.856 916
918 3 6.680 199.180 -24.930 1.148 917
919 3 9.470 199.090 -27.890 1.435 918
920 3 12.790 198.460 -29.370 1.435 919
921 3 13.020 195.750 -32.220 0.861 920
922 3 15.300 198.620 -32.340 1.435 920
923 3 -3.930 197.180 -27.740 6.856 917
924 3 -14.380 209.180 -29.310 5.455 923
925 3 -22.390 217.900 -29.710 5.166 924
926 3 -31.120 214.370 -28.580 1.435 925
927 3 -37.830 213.840 -27.300 1.435 926
928 3 -41.890 210.560 -24.180 1.435 927
929 3 -45.520 209.180 -22.550 1.722 928
930 3 -47.470 209.000 -19.570 1.435 929
931 3 -50.300 206.780 -16.480 1.722 930
932 3 -53.080 206.250 -14.870 1.435 931
933 3 -44.330 215.430 -26.250 1.435 927
934 3 -47.670 215.500 -23.300 1.435 933
935 3 -52.390 215.780 -22.340 1.722 934
936 3 -54.010 216.840 -19.410 1.435 935
937 3 -55.480 215.280 -16.340 0.804 936
938 3 -56.780 218.680 -17.710 1.435 936
939 3 -62.630 219.090 -16.310 1.435 938
940 3 -67.940 219.500 -14.760 1.148 939
941 3 -70.720 221.460 -11.900 0.718 940
942 3 -71.590 217.590 -11.700 0.718 940
943 3 -73.300 216.650 -8.670 0.574 942
944 3 -30.610 231.430 -30.860 6.199 925
945 3 -37.620 233.280 -30.010 2.009 944
946 3 -40.190 228.530 -26.780 1.378 945
947 3 -39.850 234.090 -27.080 2.009 945
948 3 -42.900 235.000 -25.470 1.722 947
949 3 -46.230 236.250 -22.580 1.435 948
950 3 -47.650 234.340 -19.500 1.435 949
951 3 -48.760 233.250 -17.470 1.435 950
952 3 -50.750 231.370 -14.390 1.435 951
953 3 -52.710 230.650 -11.380 1.435 952
954 3 -56.410 230.710 -11.600 0.718 953
955 3 -53.510 229.430 -10.060 1.435 953
956 3 -54.160 228.310 -9.810 1.435 955
957 3 -51.500 237.710 -22.050 1.148 949
958 3 -55.960 238.430 -20.290 1.435 957
959 3 -58.460 240.120 -17.410 1.378 958
960 3 -62.910 240.120 -16.230 1.435 959
961 3 -67.400 238.460 -13.210 1.148 960
962 3 -72.350 238.560 -13.680 1.435 961
963 3 -75.350 238.710 -14.780 1.148 962
964 3 -77.650 237.530 -15.080 0.718 963
965 3 -32.530 233.530 -28.000 6.199 944
966 3 -34.130 235.750 -26.200 5.356 965
967 3 -29.150 237.000 -23.190 0.922 966
968 3 -39.940 246.590 -26.270 5.356 966
969 3 -33.160 250.120 -23.360 1.148 968
970 3 -33.380 253.370 -20.530 0.718 969
971 3 -30.910 250.280 -20.330 0.861 969
972 3 -42.640 250.460 -23.510 5.356 968
973 3 -46.220 256.340 -23.170 5.951 972
974 3 -52.650 256.180 -21.860 0.410 973
975 3 -55.140 257.680 -18.970 0.410 974
976 3 -57.910 257.710 -17.300 1.148 975
977 3 -60.140 257.810 -14.330 1.435 976
978 3 -61.150 257.180 -15.420 1.435 977
979 3 -64.160 257.340 -16.530 0.718 978
980 3 -61.390 254.400 -14.350 1.148 978
981 3 -54.690 270.750 -24.520 5.951 973
982 3 -56.360 272.680 -21.650 5.265 981
983 3 -62.210 271.780 -20.540 0.861 982
984 3 -66.130 272.560 -17.640 1.148 983
985 3 -69.450 273.150 -16.530 0.718 984
986 3 -75.620 271.530 -14.930 0.718 985
987 3 -80.150 268.900 -11.850 0.718 986
988 3 -83.800 267.030 -10.350 0.689 987
989 3 -85.150 269.120 -13.490 0.718 988
990 3 -87.040 263.310 -11.310 0.718 988
991 3 -58.850 275.560 -20.110 5.265 982
992 3 -54.380 296.000 -18.130 1.435 991
993 3 -55.510 301.370 -16.520 1.435 992
994 3 -56.080 306.280 -13.780 1.607 993
995 3 -56.290 309.430 -10.950 1.722 994
996 3 -52.620 308.500 -7.840 0.718 995
997 3 -58.170 313.210 -9.510 1.722 995
998 3 -58.130 315.650 -6.640 1.435 997
999 3 -58.100 317.500 -3.730 1.435 998
1000 3 -61.930 322.180 -2.430 0.718 999
1001 3 -56.520 319.150 -2.050 1.148 999
1002 3 -54.870 319.180 -1.510 1.435 1001
1003 3 -67.420 288.000 -21.210 5.265 991
1004 3 -71.670 286.310 -18.170 0.430 1003
1005 3 -76.950 286.000 -17.380 1.435 1004
1006 3 -79.490 284.650 -14.340 1.435 1005
1007 3 -82.300 283.060 -11.290 1.722 1006
1008 3 -85.080 282.560 -9.780 1.435 1007
1009 3 -88.140 282.900 -6.840 2.480 1008
1010 3 -71.830 294.120 -20.200 5.265 1003
1011 3 -81.890 294.210 -19.980 2.066 1010
1012 3 -87.490 291.900 -18.120 1.435 1011
1013 3 -92.800 291.060 -16.390 1.148 1012
1014 3 -90.350 287.460 -14.920 1.435 1012
1015 3 -76.000 297.780 -18.780 5.265 1010
1016 3 -79.510 303.500 -17.460 5.142 1015
1017 3 -85.390 306.560 -16.440 2.411 1016
1018 3 -91.540 304.840 -14.830 1.148 1017
1019 3 -95.990 304.840 -12.970 1.435 1018
1020 3 -99.650 302.960 -9.920 1.435 1019
1021 3 -88.140 307.710 -13.540 2.411 1017
1022 3 -95.580 311.900 -13.850 1.722 1021
1023 3 -102.800 316.180 -13.400 2.009 1022
1024 3 -111.160 317.370 -12.840 1.148 1023
1025 3 -117.590 317.210 -11.520 1.435 1024
1026 3 -122.100 313.840 -8.400 1.148 1025
1027 3 -127.760 308.810 -6.960 1.435 1026
1028 3 -130.090 303.280 -3.700 1.435 1027
1029 3 -135.430 302.030 -1.910 1.148 1028
1030 3 -141.570 302.090 -0.550 1.435 1029
1031 3 -144.120 300.900 2.470 1.148 1030
1032 3 -130.420 298.460 -0.440 1.435 1028
1033 3 -130.160 295.310 2.730 1.148 1032
1034 3 -128.430 293.620 4.030 1.148 1033
1035 3 -124.930 317.870 -10.590 1.148 1025
1036 3 -128.540 318.120 -7.650 1.722 1035
1037 3 -130.220 315.870 -4.550 0.718 1036
1038 3 -134.040 321.500 -7.440 1.435 1036
1039 3 -138.780 321.930 -5.720 1.435 1038
1040 3 -142.370 324.680 -4.000 1.607 1039
1041 3 -148.520 325.460 -2.740 1.076 1040
1042 3 -151.110 324.530 0.270 0.574 1041
1043 3 -140.460 321.500 -2.720 1.435 1039
1044 3 -144.680 318.370 -0.620 1.076 1043
1045 3 -148.370 316.680 2.420 1.435 1044
1046 3 -151.810 313.650 4.280 1.435 1045
1047 3 -153.710 311.000 6.080 1.148 1046
1048 3 -154.840 309.340 3.150 0.689 1047
1049 3 -109.460 323.590 -13.230 1.722 1023
1050 3 -118.060 329.870 -13.460 1.722 1049
1051 3 -119.140 335.530 -10.770 1.435 1050
1052 3 -121.550 340.960 -9.750 1.435 1051
1053 3 -123.760 343.500 -6.910 1.435 1052
1054 3 -122.570 346.960 -4.080 0.689 1053
1055 3 -125.650 345.460 -5.270 1.435 1053
1056 3 -129.210 348.590 -3.600 0.804 1055
1057 3 -131.450 348.680 -0.630 1.148 1056
1058 3 -126.930 332.060 -13.190 1.435 1050
1059 3 -130.550 335.030 -11.510 1.722 1058
1060 3 -135.870 333.060 -9.620 1.378 1059
1061 3 -138.660 333.750 -6.690 1.435 1060
1062 3 -142.000 333.180 -5.100 1.435 1061
1063 3 -133.350 337.710 -8.690 1.722 1059
1064 3 -137.460 339.530 -7.850 1.435 1063
1065 3 -137.390 345.530 -5.160 0.689 1064
1066 3 -139.690 340.930 -4.950 1.435 1064
1067 3 -145.790 343.280 -4.490 1.435 1066
1068 3 -151.940 346.030 -3.510 1.148 1067
1069 3 -157.020 344.560 -1.620 1.653 1068
1070 3 -161.500 343.530 1.370 1.435 1069
1071 3 -162.880 343.310 3.160 1.148 1070
1072 3 -164.580 341.680 6.230 0.718 1071
1073 3 -167.150 338.060 9.390 0.718 1072
1074 3 -154.970 346.750 -0.580 1.148 1068
1075 3 -160.770 349.960 -0.320 1.435 1074
1076 3 -163.280 351.590 2.560 1.435 1075
1077 3 -168.120 346.430 4.350 0.861 1076
1078 3 -172.650 343.780 7.440 1.469 1077
1079 3 -177.660 340.340 7.610 1.076 1078
1080 3 -167.550 354.120 0.840 1.435 1076
1081 3 -171.160 357.500 2.460 1.722 1080
1082 3 -173.120 361.180 5.250 1.411 1081
1083 3 -170.380 361.680 5.590 0.718 1082
1084 3 -173.930 362.780 8.160 1.469 1082
1085 3 -174.050 364.150 5.070 1.435 1084
1086 3 -174.550 367.340 1.890 1.435 1085
1087 3 -172.200 369.030 1.880 0.718 1086
1088 3 -175.910 367.560 1.240 1.148 1086
1089 3 -176.180 357.650 4.140 1.148 1081
1090 3 -177.160 352.840 4.760 0.718 1089
1091 3 -180.490 359.180 3.180 1.148 1089
1092 3 -182.960 359.810 4.310 1.378 1091
1093 3 -182.600 363.810 1.090 0.735 1092
1094 3 -183.050 367.310 -2.100 1.162 1093
1095 3 -181.930 370.930 -2.230 0.861 1094
1096 3 -184.070 359.530 1.300 1.378 1092
1097 3 -187.950 358.680 0.840 0.718 1096
1098 3 -195.490 360.430 1.560 0.718 1097
1099 3 -198.560 360.810 4.500 1.076 1098
1100 3 -80.580 311.560 -14.910 2.066 1016
1101 3 -74.100 314.340 -11.960 0.646 1100
1102 3 -81.370 314.930 -13.320 2.480 1100
1103 3 -87.460 319.120 -12.530 1.607 1102
1104 3 -90.200 322.650 -9.750 1.607 1103
1105 3 -92.920 326.120 -8.800 1.148 1104
1106 3 -95.080 330.810 -6.080 1.722 1105
1107 3 -82.620 320.710 -10.640 2.480 1102
1108 3 -84.740 327.430 -9.770 2.755 1107
1109 3 -79.420 330.680 -6.860 0.922 1108
1110 3 -75.150 331.560 -7.580 0.689 1109
1111 3 -88.270 339.460 -9.350 2.755 1108
1112 3 -96.750 352.000 -10.440 2.583 1111
1113 3 -101.100 358.000 -9.410 2.755 1112
1114 3 -100.100 359.310 -6.460 1.435 1113
1115 3 -103.320 366.780 -5.000 1.435 1114
1116 3 -104.910 372.650 -2.330 1.435 1115
1117 3 -104.070 385.500 -3.930 1.435 1116
1118 3 -103.890 360.680 -6.580 2.755 1113
1119 3 -110.350 359.150 -5.940 1.378 1118
1120 3 -116.750 359.370 -4.680 1.148 1119
1121 3 -123.470 358.310 -3.320 1.435 1120
1122 3 -131.050 357.090 -2.190 1.435 1121
1123 3 -135.530 356.680 -0.270 1.435 1122
1124 3 -139.010 357.370 -1.860 1.435 1123
1125 3 -147.980 354.560 -0.900 1.435 1124
1126 3 -106.690 361.780 -5.260 2.755 1118
1127 3 -113.080 367.650 -4.790 2.296 1126
1128 3 -122.570 367.650 -4.390 1.469 1127
1129 3 -132.900 365.560 -3.930 1.378 1128
1130 3 -135.700 364.500 -0.900 0.804 1129
1131 3 -114.910 369.180 -4.680 2.296 1127
1132 3 -116.600 370.680 -1.780 1.722 1131
1133 3 -124.670 372.870 -1.720 1.722 1132
1134 3 -135.880 375.310 -3.860 1.435 1133
1135 3 -130.220 374.120 -0.720 1.435 1134
1136 3 -139.940 376.370 -3.980 1.435 1135
1137 3 -144.420 380.250 -1.240 1.148 1136
1138 3 -147.860 381.780 -1.790 1.435 1137
1139 3 -149.530 384.750 -3.600 1.435 1138
1140 3 -145.760 375.930 -5.290 1.435 1136
1141 3 -149.720 373.870 -2.230 1.722 1140
1142 3 -151.180 370.370 0.930 1.435 1141
1143 3 -153.980 368.430 1.720 1.435 1142
1144 3 -157.120 365.460 4.830 1.435 1143
1145 3 -159.390 363.710 4.060 1.722 1144
1146 3 -161.930 379.750 -4.200 1.435 1141
1147 3 -164.450 381.120 -4.960 1.435 1146
1148 3 -170.930 380.030 -3.530 1.378 1147
1149 3 -176.560 376.060 -1.440 1.378 1148
1150 3 -172.530 384.530 -4.640 1.435 1147
1151 3 -177.280 383.120 -2.660 1.148 1150
1152 3 -180.010 380.750 -3.470 1.435 1151
1153 3 -182.410 378.500 -3.330 1.435 1152
1154 3 -176.520 386.060 -4.510 1.148 1150
1155 3 -179.620 385.120 -5.180 1.148 1154
1156 3 -180.980 385.370 -5.740 1.148 1155
1157 3 -190.390 384.500 -8.830 1.435 1156
1158 3 -192.090 383.930 -8.940 1.435 1157
1159 3 -194.500 384.680 -10.080 1.722 1158
1160 3 -118.530 372.870 0.050 1.722 1132
1161 3 -117.800 377.810 1.270 1.148 1160
1162 3 -116.940 385.120 0.730 1.435 1161
1163 3 -117.600 387.030 -0.290 1.378 1162
1164 3 -117.780 392.210 -3.570 1.435 1163
1165 3 -119.690 374.590 -0.240 1.722 1160
1166 3 -123.360 379.710 -3.570 1.722 1165
1167 3 -125.320 385.400 -6.910 1.722 1166
1168 3 -129.690 388.810 -10.160 1.722 1167
1169 3 -135.910 400.400 -12.190 1.378 1168
1170 3 -139.370 401.710 -13.900 1.587 1169
1171 3 -140.190 404.960 -15.550 0.484 1170
1172 3 -138.310 392.120 -9.450 1.722 1168
1173 3 -142.270 394.310 -9.580 1.435 1172
1174 3 -148.750 393.210 -8.150 0.804 1173
1175 3 -151.800 393.150 -7.920 0.718 1174
1176 3 -155.550 391.120 -8.350 0.718 1175
1177 3 -146.420 396.900 -12.780 1.435 1173
1178 3 -149.390 397.650 -13.420 1.722 1177
1179 3 -151.270 401.650 -16.660 1.435 1178
1180 3 -152.670 406.810 -19.960 1.148 1179
1181 3 -157.390 409.750 -21.230 1.435 1180
1182 3 -164.920 408.430 -24.270 1.722 1181
1183 3 -164.660 406.150 -27.150 1.435 1182
1184 3 -169.350 407.280 -27.270 1.435 1182
1185 3 -174.230 404.180 -30.180 1.435 1184
1186 3 -175.710 402.710 -31.230 1.435 1185
1187 3 -177.710 401.840 -31.540 1.148 1186
1188 3 -179.160 401.000 -31.670 1.148 1187
1189 3 -183.320 399.590 -34.660 1.469 1188
1190 3 -185.300 398.560 -37.640 1.435 1189
1191 3 -151.840 397.840 -14.340 1.148 1178
1192 3 -157.150 396.900 -15.740 1.435 1191
1193 3 -156.970 392.400 -12.490 1.148 1192
1194 3 -160.070 391.060 -9.460 1.148 1193
1195 3 -159.100 396.560 -16.270 1.435 1192
1196 3 -160.500 396.210 -16.610 1.435 1195
1197 3 -162.220 399.000 -16.160 0.804 1196
1198 3 -163.480 400.400 -17.150 0.718 1197
1199 3 -163.590 402.310 -17.990 1.148 1198
1200 3 -162.200 395.620 -16.940 1.435 1196
1201 3 -164.960 395.530 -17.850 1.435 1200
1202 3 -167.960 395.710 -18.950 1.148 1201
1203 3 -174.040 395.870 -18.900 1.435 1202
1204 3 -177.040 399.060 -22.110 1.435 1203
1205 3 -178.410 399.340 -21.830 1.148 1204
1206 3 -179.160 400.150 -22.430 1.435 1205
1207 3 -176.310 395.710 -15.910 1.435 1203
1208 3 -178.800 396.210 -18.980 1.148 1207
1209 3 -177.140 393.870 -18.830 1.435 1207
1210 3 -182.200 391.710 -17.510 1.148 1209
1211 3 -189.220 389.870 -16.130 1.435 1210
1212 3 -196.230 389.250 -14.920 1.148 1211
1213 3 -198.850 387.680 -15.060 0.718 1212
1214 3 -200.800 387.340 -15.580 0.718 1213
1215 3 -199.960 390.680 -16.690 1.148 1212
1216 3 -201.610 390.650 -17.230 1.148 1215
1217 3 -202.770 390.060 -17.380 1.435 1216
1218 3 -204.460 389.430 -17.710 1.722 1217
1219 3 -206.170 388.840 -18.040 1.148 1218
1220 3 -207.820 388.780 -18.580 1.435 1219
1221 3 -2.470 212.150 -25.510 6.199 923
1222 3 4.840 207.530 -26.650 1.722 1221
1223 3 8.480 207.710 -29.610 1.435 1222
1224 3 11.800 207.650 -30.960 1.435 1223
1225 3 12.300 210.400 -31.210 1.435 1224
1226 3 15.120 205.900 -32.900 1.469 1225
1227 3 15.440 208.460 -34.060 1.435 1225
1228 3 17.390 208.680 -35.790 1.148 1227
1229 3 19.630 209.710 -38.820 1.435 1228
1230 3 22.160 210.430 -41.830 1.435 1229
1231 3 0.520 215.930 -28.680 6.199 1221
1232 3 1.440 219.310 -31.850 6.546 1231
1233 3 9.550 221.340 -33.560 2.009 1232
1234 3 12.910 221.250 -36.510 1.148 1233
1235 3 15.400 221.500 -38.190 1.435 1234
1236 3 17.360 221.650 -41.180 1.435 1235
1237 3 19.880 222.400 -44.190 2.009 1236
1238 3 22.660 222.930 -45.760 1.148 1237
1239 3 25.730 223.120 -48.730 1.435 1238
1240 3 27.930 221.930 -50.390 0.410 1239
1241 3 29.730 221.210 -49.250 0.922 1240
1242 3 27.880 218.960 -48.940 1.148 1241
1243 3 31.840 220.180 -48.100 0.922 1241
1244 3 33.240 220.500 -47.750 0.615 1243
1245 3 34.890 220.560 -47.210 0.410 1244
1246 3 35.930 223.060 -47.900 0.615 1245
1247 3 2.290 223.120 -35.040 6.546 1232
1248 3 1.740 241.620 -39.050 5.951 1247
1249 3 8.470 241.750 -35.960 1.435 1248
1250 3 11.520 239.340 -32.780 1.722 1249
1251 3 12.920 239.210 -29.750 1.722 1250
1252 3 9.630 243.590 -33.030 1.435 1249
1253 3 10.490 245.180 -30.100 1.435 1252
1254 3 11.910 246.180 -27.130 1.148 1253
1255 3 12.200 246.620 -24.150 1.722 1254
1256 3 13.340 247.930 -21.190 1.435 1255
1257 3 14.190 248.340 -18.200 1.435 1256
1258 3 15.310 247.930 -15.160 1.722 1257
1259 3 15.600 248.340 -12.170 1.722 1258
1260 3 17.280 248.500 -9.150 1.435 1259
1261 3 17.580 248.900 -6.160 1.148 1260
1262 3 0.940 249.400 -36.470 5.951 1248
1263 3 6.050 248.530 -33.350 0.922 1262
1264 3 0.190 251.180 -33.570 5.951 1262
1265 3 -5.100 252.280 -32.750 2.009 1264
1266 3 -8.080 257.180 -31.160 0.922 1265
1267 3 -12.840 256.430 -29.290 0.718 1266
1268 3 -11.670 259.900 -29.440 1.435 1266
1269 3 -14.710 265.150 -27.920 0.804 1268
1270 3 -19.660 266.090 -26.330 1.148 1269
1271 3 -0.640 253.000 -30.680 5.951 1264
1272 3 4.160 253.090 -27.610 1.653 1271
1273 3 -1.360 254.560 -28.850 5.951 1271
1274 3 -2.140 257.150 -25.990 5.713 1273
1275 3 3.420 258.870 -23.000 1.107 1274
1276 3 4.250 257.590 -19.910 1.148 1275
1277 3 5.370 257.750 -16.900 1.076 1276
1278 3 6.550 262.180 -20.130 1.435 1275
1279 3 7.130 263.460 -17.190 1.722 1278
1280 3 8.550 264.460 -14.210 1.722 1279
1281 3 14.920 259.120 -10.830 1.435 1280
1282 3 15.500 259.810 -7.860 1.722 1281
1283 3 15.780 259.680 -4.840 1.722 1282
1284 3 9.130 265.750 -11.270 1.435 1280
1285 3 9.440 267.310 -8.350 1.148 1284
1286 3 9.480 269.780 -5.470 1.435 1285
1287 3 10.340 271.340 -2.540 1.435 1286
1288 3 13.720 271.370 0.500 1.435 1287
1289 3 14.280 271.000 3.540 1.435 1288
1290 3 15.110 270.280 6.590 1.435 1289
1291 3 15.960 270.120 9.620 1.722 1290
1292 3 15.090 268.210 12.710 1.148 1291
1293 3 17.090 270.250 12.630 1.435 1291
1294 3 20.150 267.680 15.810 1.435 1293
1295 3 -2.630 267.030 -24.680 5.713 1274
1296 3 6.370 269.370 -21.670 1.435 1295
1297 3 -3.390 269.430 -21.820 5.713 1295
1298 3 -4.230 276.310 -19.190 4.798 1297
1299 3 -11.690 280.060 -19.710 1.435 1298
1300 3 -14.210 279.900 -16.730 1.435 1299
1301 3 -16.700 280.210 -14.870 1.435 1300
1302 3 -19.500 280.310 -11.910 1.435 1301
1303 3 -22.250 280.900 -10.280 1.435 1302
1304 3 -5.270 278.530 -17.630 4.798 1298
1305 3 0.260 278.120 -14.530 1.148 1304
1306 3 1.440 276.930 -11.440 0.574 1305
1307 3 1.210 280.090 -11.620 1.148 1305
1308 3 4.040 281.960 -8.670 1.148 1307
1309 3 6.000 281.250 -5.600 1.435 1308
1310 3 6.570 282.000 -2.630 1.435 1309
1311 3 7.980 282.430 0.370 1.435 1310
1312 3 -6.290 285.530 -15.020 5.758 1304
1313 3 -11.800 292.810 -15.250 3.731 1312
1314 3 -16.840 291.150 -13.320 0.646 1313
1315 3 -16.950 299.120 -14.490 3.731 1313
1316 3 -23.660 299.960 -13.390 1.148 1315
1317 3 -25.620 299.780 -10.400 1.148 1316
1318 3 -27.840 300.430 -7.470 1.435 1317
1319 3 -29.770 300.210 -5.740 1.435 1318
1320 3 -31.730 300.030 -2.760 1.435 1319
1321 3 -34.540 299.000 0.260 1.435 1320
1322 3 -36.480 298.180 2.050 1.435 1321
1323 3 -38.730 297.120 5.080 1.435 1322
1324 3 -22.980 308.590 -14.430 4.133 1315
1325 3 -30.540 308.500 -13.450 1.322 1324
1326 3 -26.830 314.000 -13.160 4.133 1324
1327 3 -35.630 325.250 -14.160 3.788 1326
1328 3 -38.650 329.120 -12.440 2.755 1327
1329 3 -42.870 327.180 -9.390 1.076 1328
1330 3 -45.680 325.000 -7.570 0.661 1329
1331 3 -42.530 334.120 -11.110 2.755 1328
1332 3 -35.220 336.030 -8.110 1.148 1331
1333 3 -45.550 337.340 -8.320 2.755 1331
1334 3 -51.940 338.840 -8.200 1.162 1333
1335 3 -55.500 342.030 -6.540 1.435 1334
1336 3 -61.410 342.090 -5.100 1.435 1335
1337 3 -63.650 341.060 -2.080 1.435 1336
1338 3 -66.190 339.710 0.960 1.435 1337
1339 3 -61.890 346.620 -5.890 1.435 1335
1340 3 -63.810 348.750 -3.030 1.148 1339
1341 3 -67.360 352.460 -2.000 1.148 1340
1342 3 -69.830 355.150 0.810 1.148 1341
1343 3 -72.810 359.430 1.720 1.469 1342
1344 3 -50.170 347.090 -8.870 2.411 1333
1345 3 -52.050 349.530 -6.020 2.583 1344
1346 3 -47.790 355.280 -3.270 0.861 1345
1347 3 -46.350 357.460 -0.350 0.718 1346
1348 3 -46.320 358.750 2.570 0.661 1347
1349 3 -43.510 359.500 5.580 0.646 1348
1350 3 -59.450 362.310 -7.420 2.583 1345
1351 3 -62.720 366.340 -5.790 1.722 1350
1352 3 -65.200 368.500 -2.930 2.009 1351
1353 3 -69.940 368.870 -1.930 1.616 1352
1354 3 -75.170 372.590 -0.820 0.689 1353
1355 3 -74.430 367.250 1.090 1.435 1353
1356 3 -68.210 372.340 -1.920 2.480 1352
1357 3 -64.340 376.680 0.890 1.435 1356
1358 3 -63.200 378.000 3.840 1.435 1357
1359 3 -61.210 379.530 6.790 1.435 1358
1360 3 -60.090 379.120 9.840 1.435 1359
1361 3 -70.120 375.000 0.900 2.480 1356
1362 3 -68.220 378.500 3.750 1.435 1361
1363 3 -67.580 382.530 6.540 1.435 1362
1364 3 -67.220 389.340 9.190 1.378 1363
1365 3 -67.740 391.180 12.090 1.378 1364
1366 3 -67.280 383.530 9.500 1.435 1363
1367 3 -67.260 384.780 12.440 1.148 1366
1368 3 -66.680 385.530 15.410 0.804 1367
1369 3 -71.770 376.930 2.690 2.480 1361
1370 3 -76.460 385.780 3.220 2.893 1369
1371 3 -80.040 387.840 5.040 2.777 1370
1372 3 -79.780 391.870 7.830 2.066 1371
1373 3 -79.620 394.400 9.040 1.722 1372
1374 3 -77.930 396.030 5.970 1.607 1373
1375 3 -76.230 397.060 2.930 1.378 1374
1376 3 -71.480 399.030 1.280 0.804 1375
1377 3 -71.470 400.060 -1.770 0.718 1376
1378 3 -73.660 402.840 -3.000 0.646 1377
1379 3 -82.530 389.400 7.930 2.777 1371
1380 3 -84.960 391.870 9.340 2.066 1379
1381 3 -87.460 390.780 10.450 1.148 1380
1382 3 -89.150 390.650 7.430 1.469 1381
1383 3 -91.660 391.370 4.350 1.435 1382
1384 3 -102.480 398.370 0.820 1.435 1383
1385 3 -106.100 400.210 -2.320 2.020 1384
1386 3 -108.880 401.180 -5.420 1.722 1385
1387 3 -110.910 402.280 -8.510 1.722 1386
1388 3 -116.780 401.650 -11.560 0.574 1387
1389 3 -113.450 404.340 -11.660 1.607 1387
1390 3 -118.670 404.090 -14.730 0.861 1389
1391 3 -90.430 398.650 8.470 2.066 1380
1392 3 -87.270 403.900 5.230 1.148 1391
1393 3 -83.910 404.900 2.220 0.804 1392
1394 3 -82.470 407.370 -0.890 0.718 1393
1395 3 -79.970 408.210 -2.460 0.735 1394
1396 3 -77.410 411.250 -5.590 1.148 1395
1397 3 -96.800 403.900 5.100 2.583 1391
1398 3 -104.270 409.120 1.710 1.722 1397
1399 3 -105.660 410.370 -1.370 1.435 1398
1400 3 -105.680 411.680 -4.450 2.009 1399
1401 3 -108.460 411.930 -7.510 1.378 1400
1402 3 -112.250 412.900 -10.610 1.435 1401
1403 3 -118.410 414.560 -13.800 1.435 1402
1404 3 -122.270 414.060 -16.830 1.435 1403
1405 3 -123.260 415.120 -18.460 0.718 1404
1406 3 -125.210 414.780 -18.990 0.718 1405
1407 3 -126.310 414.710 -19.350 0.718 1406
1408 3 -127.410 411.680 -18.440 0.718 1407
1409 3 -105.370 412.250 -7.480 2.009 1400
1410 3 -102.520 416.030 -10.650 0.718 1409
1411 3 -105.370 412.400 -10.490 2.009 1409
1412 3 -106.850 413.900 -13.590 1.435 1411
1413 3 -109.160 418.710 -16.890 1.148 1412
1414 3 -111.910 420.710 -20.040 1.148 1413
1415 3 -111.000 423.500 -23.180 0.574 1414
1416 3 -112.990 421.090 -23.080 1.148 1414
1417 3 -114.840 421.840 -25.070 1.435 1416
1418 3 -116.980 422.310 -26.010 1.148 1417
1419 3 -119.190 422.250 -26.730 1.722 1418
1420 3 -120.890 421.650 -27.060 1.435 1419
1421 3 -122.290 421.310 -27.410 1.435 1420
1422 3 -124.040 420.180 -27.520 1.722 1421
1423 3 -128.470 420.310 -30.600 1.435 1422
1424 3 -129.590 419.460 -33.570 1.148 1423
1425 3 -130.760 417.120 -35.190 0.689 1424
1426 3 -6.190 287.590 -12.120 5.356 1312
1427 3 -1.150 289.060 -9.130 0.410 1426
1428 3 -0.290 290.030 -6.160 1.148 1427
1429 3 1.680 291.060 -3.180 1.435 1428
1430 3 2.810 291.780 -0.200 1.148 1429
1431 3 3.980 292.280 2.790 1.148 1430
1432 3 6.130 288.650 6.010 0.718 1431
1433 3 3.670 292.930 5.750 1.148 1431
1434 3 5.070 292.810 8.780 1.148 1433
1435 3 6.210 293.530 11.760 2.009 1434
1436 3 7.610 293.960 14.770 1.435 1435
1437 3 7.900 294.400 17.750 1.722 1436
1438 3 -4.740 295.280 -9.510 5.356 1426
1439 3 1.230 303.310 -6.850 2.755 1438
1440 3 6.540 301.400 -3.670 1.435 1439
1441 3 9.890 301.030 -0.590 1.435 1440
1442 3 10.750 302.000 2.360 1.435 1441
1443 3 10.780 303.280 5.300 1.148 1442
1444 3 11.090 305.400 8.190 0.718 1443
1445 3 4.100 307.530 -4.030 2.755 1439
1446 3 6.110 311.370 -1.200 2.009 1445
1447 3 10.030 309.750 1.940 1.469 1446
1448 3 11.500 318.960 1.460 2.009 1446
1449 3 12.420 320.870 4.380 1.435 1448
1450 3 10.180 325.500 7.110 1.435 1449
1451 3 8.820 328.180 9.950 1.148 1450
1452 3 8.910 334.030 12.640 0.861 1451
1453 3 11.240 339.900 15.360 0.689 1452
1454 3 13.540 323.590 7.250 1.435 1449
1455 3 16.410 327.710 10.080 2.009 1454
1456 3 18.680 330.210 12.980 2.583 1455
1457 3 19.230 326.620 16.180 0.718 1456
1458 3 17.530 325.090 19.250 0.689 1457
1459 3 20.090 327.090 19.180 1.148 1457
1460 3 20.680 332.900 15.870 2.583 1456
1461 3 21.850 335.370 18.760 2.296 1460
1462 3 25.050 339.060 21.610 2.296 1461
1463 3 26.390 336.180 24.790 1.435 1462
1464 3 27.080 334.900 27.870 1.435 1463
1465 3 28.020 333.400 29.820 1.148 1464
1466 3 28.270 333.090 30.020 1.435 1465
1467 3 26.350 341.960 23.420 2.009 1462
1468 3 27.700 344.780 22.710 2.296 1467
1469 3 28.490 347.530 21.820 2.296 1468
1470 3 29.190 349.210 21.360 2.009 1469
1471 3 24.160 351.870 22.680 1.435 1470
1472 3 18.310 352.840 24.000 1.435 1471
1473 3 14.800 353.400 23.570 1.435 1472
1474 3 10.370 356.680 22.890 1.378 1473
1475 3 29.240 349.750 21.140 2.009 1470
1476 3 28.730 353.310 19.480 2.009 1475
1477 3 27.900 360.620 22.080 2.009 1476
1478 3 28.530 365.370 24.840 2.009 1477
1479 3 29.100 373.340 24.540 1.722 1478
1480 3 25.490 376.180 26.240 0.718 1479
1481 3 24.100 377.000 25.740 0.718 1480
1482 3 21.240 378.840 23.990 0.718 1481
1483 3 20.490 379.680 23.400 0.718 1482
1484 3 18.080 380.400 22.260 0.718 1483
1485 3 14.280 380.810 20.770 0.735 1484
1486 3 30.910 382.030 23.740 1.722 1479
1487 3 30.340 384.810 26.580 1.148 1486
1488 3 30.780 387.780 25.720 1.148 1487
1489 3 28.040 391.710 25.380 1.148 1488
1490 3 28.560 398.150 25.070 1.435 1489
1491 3 22.870 392.780 25.380 1.148 1489
1492 3 20.600 391.840 28.410 0.574 1491
1493 3 20.350 395.840 25.450 0.718 1491
1494 3 32.780 385.650 27.300 0.735 1487
1495 3 36.030 388.210 27.340 0.574 1494
1496 3 37.820 392.960 25.970 1.148 1495
1497 3 37.560 396.250 24.500 1.148 1496
1498 3 38.350 399.030 23.610 1.148 1497
1499 3 38.750 400.430 23.160 1.435 1498
1500 3 39.540 403.150 22.270 1.435 1499
1501 3 40.920 405.680 25.160 1.435 1500
1502 3 40.370 405.840 28.150 2.870 1501
1503 3 40.850 407.210 27.710 1.148 1502
1504 3 40.990 408.810 27.060 1.435 1503
1505 3 41.640 409.930 26.820 1.435 1504
1506 3 42.840 411.120 26.750 1.435 1505
1507 3 44.130 413.310 26.260 1.435 1506
1508 3 -7.610 308.370 -9.940 5.356 1438
1509 3 -9.670 321.210 -9.220 4.305 1508
1510 3 -10.720 326.620 -6.520 4.477 1509
1511 3 -6.510 332.710 -3.780 1.148 1510
1512 3 -6.180 335.460 -0.920 1.435 1511
1513 3 -7.550 337.560 1.940 1.435 1512
1514 3 -7.230 339.710 4.840 1.148 1513
1515 3 -6.650 341.030 7.780 1.148 1514
1516 3 -6.050 342.870 10.700 1.435 1515
1517 3 -11.800 327.750 -3.590 4.477 1510
1518 3 -20.480 329.650 -4.100 1.164 1517
1519 3 -24.350 331.430 -2.320 1.076 1518
1520 3 -13.140 333.620 -2.530 4.477 1517
1521 3 -14.000 337.370 0.250 4.018 1520
1522 3 -20.300 344.000 0.210 0.922 1521
1523 3 -25.850 348.280 1.150 0.718 1522
1524 3 -30.860 351.430 2.400 1.148 1523
1525 3 -34.740 352.650 4.260 1.378 1524
1526 3 -14.690 344.430 1.770 4.018 1521
1527 3 -7.830 358.180 4.130 2.411 1526
1528 3 -1.520 371.280 6.530 2.870 1527
1529 3 -4.190 380.650 8.990 1.435 1528
1530 3 -4.840 382.400 11.900 1.435 1529
1531 3 -9.190 384.590 13.400 0.969 1530
1532 3 -12.520 385.840 16.300 1.076 1531
1533 3 -14.720 387.030 17.760 1.148 1532
1534 3 -16.930 388.280 20.670 1.435 1533
1535 3 -18.850 389.780 22.480 1.435 1534
1536 3 -20.140 390.400 22.750 1.435 1535
1537 3 -22.600 390.590 21.830 1.148 1536
1538 3 -6.060 387.060 14.630 1.435 1530
1539 3 -7.660 390.530 16.160 1.148 1538
1540 3 -9.300 392.930 19.010 1.435 1539
1541 3 -10.820 395.370 19.410 1.435 1540
1542 3 -12.280 397.530 18.010 1.322 1541
1543 3 -13.280 398.590 17.220 1.292 1542
1544 3 -18.260 398.810 17.640 1.435 1543
1545 3 -19.950 398.210 17.310 1.435 1544
1546 3 -21.460 396.810 17.390 1.148 1545
1547 3 -17.670 405.120 18.170 1.378 1543
1548 3 -17.640 406.400 16.900 1.148 1547
1549 3 -17.390 409.150 15.830 0.804 1548
1550 3 -14.000 414.150 18.610 1.435 1549
1551 3 -13.680 415.030 19.080 1.148 1550
1552 3 -13.840 416.400 18.450 1.148 1551
1553 3 4.470 379.180 9.190 2.009 1528
1554 3 7.120 388.930 11.710 1.435 1553
1555 3 3.220 393.960 14.390 1.148 1554
1556 3 1.860 396.090 17.270 1.148 1555
1557 3 -0.340 397.930 20.140 1.148 1556
1558 3 -2.540 399.750 23.020 1.205 1557
1559 3 -3.200 401.930 23.720 1.190 1558
1560 3 -3.560 404.120 22.680 1.148 1559
1561 3 -2.310 405.780 22.400 1.378 1560
1562 3 11.160 397.710 14.310 1.722 1554
1563 3 15.890 396.560 17.440 0.689 1562
1564 3 13.790 397.960 17.330 1.722 1562
1565 3 12.720 406.960 19.840 0.969 1564
1566 3 10.290 412.030 21.110 1.435 1565
1567 3 3.930 417.060 21.700 1.435 1566
1568 3 0.920 420.500 18.470 1.435 1567
1569 3 0.740 421.810 16.730 1.469 1568
1570 3 -1.350 425.810 13.480 1.076 1569
1571 3 -1.550 429.150 10.300 1.411 1570
1572 3 -1.800 431.590 7.160 1.395 1571
1573 3 -2.310 432.680 6.670 1.435 1572
1574 3 -3.320 433.750 5.880 1.148 1573
1575 3 -5.880 435.870 4.110 0.735 1574
1576 3 2.060 430.680 13.480 1.148 1570
1577 3 5.180 432.430 10.430 0.718 1576
1578 3 9.100 432.150 9.000 0.718 1577
1579 3 10.910 429.710 10.240 0.718 1578
1580 3 10.730 427.460 11.100 0.804 1579
1581 3 13.120 432.750 9.690 0.718 1578
1582 3 15.560 435.620 9.350 0.574 1581
1583 3 18.870 407.710 19.890 1.722 1564
1584 3 21.190 409.180 22.840 1.722 1583
1585 3 23.750 410.060 22.860 0.969 1584
1586 3 25.800 411.530 22.960 1.148 1585
1587 3 30.400 413.870 23.560 1.435 1586
1588 3 33.520 416.210 20.470 1.435 1587
1589 3 36.260 417.460 21.820 1.435 1588
1590 3 36.860 418.060 21.790 1.722 1589
1591 3 38.410 416.960 22.760 0.804 1590
1592 3 40.620 417.060 23.490 0.775 1591
1593 3 38.870 420.960 18.660 0.718 1590
1594 3 40.270 421.840 19.130 0.718 1593
1595 3 41.960 422.460 19.460 0.718 1594
1596 3 43.120 423.030 19.610 0.689 1595
1597 3 45.270 422.560 20.550 1.322 1596
1598 3 46.120 422.840 20.710 1.435 1597
1599 3 23.540 414.560 19.590 1.435 1584
1600 3 18.250 416.180 20.510 0.718 1599
1601 3 25.860 419.500 16.350 1.435 1599
1602 3 27.830 420.250 13.340 1.722 1601
1603 3 31.030 423.250 16.220 0.861 1602
1604 3 32.290 424.870 15.130 0.718 1603
1605 3 35.390 424.280 12.200 0.735 1604
1606 3 34.690 427.180 14.990 1.148 1604
1607 3 38.340 427.250 12.040 1.435 1606
1608 3 28.050 422.960 12.250 1.435 1602
1609 3 29.600 424.960 11.960 1.435 1608
1610 3 30.300 426.620 11.500 1.148 1609
1611 3 31.090 429.400 10.610 1.148 1610
1612 3 32.290 430.530 10.540 1.435 1611
1613 3 33.530 432.250 10.260 1.435 1612
1614 3 34.280 434.430 9.580 1.435 1613
1615 3 35.710 435.620 6.540 1.435 1614
1616 3 36.540 437.650 6.780 1.435 1615
1617 3 40.460 436.810 4.880 1.148 1616
1618 3 37.710 440.840 3.620 1.435 1616
1619 3 27.880 428.000 8.980 1.435 1608
1620 3 27.590 432.710 5.720 1.435 1619
1621 3 26.310 438.340 2.390 1.148 1620
1622 3 25.480 439.590 -0.680 0.804 1621
1623 3 23.440 440.530 -3.760 1.653 1622
1624 3 18.370 442.280 -5.830 1.148 1623
1625 3 16.410 441.960 -6.360 1.435 1624
1626 3 14.410 441.090 -6.670 1.435 1625
1627 3 12.110 439.900 -6.970 1.435 1626
1628 3 8.110 438.120 -7.590 0.804 1627
1629 3 6.410 437.560 -7.920 0.808 1628
1630 3 22.230 439.400 -3.290 1.469 1623
1631 3 20.180 437.960 -3.390 1.148 1630
1632 3 18.980 436.840 -3.320 1.435 1631
1633 3 17.190 435.120 -3.220 1.435 1632
1634 3 15.440 433.960 -3.340 1.435 1633
1635 3 12.590 432.780 -3.820 1.435 1634
1636 3 -20.370 356.930 1.500 2.066 1526
1637 3 -18.940 361.650 4.270 1.148 1636
1638 3 -19.470 362.900 7.200 0.861 1637
1639 3 -19.160 368.180 9.920 1.435 1638
1640 3 -21.580 375.030 11.180 1.435 1639
1641 3 -24.320 380.530 12.770 1.435 1640
1642 3 -26.240 382.590 15.630 1.148 1641
1643 3 -22.910 361.400 4.230 2.411 1636
1644 3 -27.320 362.400 5.010 0.646 1643
1645 3 -29.820 363.370 7.930 0.718 1644
1646 3 -26.090 366.060 4.850 2.411 1643
1647 3 -30.190 374.150 5.660 3.100 1646
1648 3 -34.490 372.150 8.710 1.435 1647
1649 3 -36.430 371.930 10.480 1.435 1648
1650 3 -38.380 371.750 13.470 1.435 1649
1651 3 -40.360 369.810 16.540 1.148 1650
1652 3 -32.380 377.120 8.480 3.100 1647
1653 3 -39.420 377.370 8.840 1.435 1652
1654 3 -43.070 376.620 11.830 1.435 1653
1655 3 -47.820 375.840 12.930 1.435 1654
1656 3 -50.900 375.060 15.930 1.435 1655
1657 3 -52.850 374.900 18.910 1.435 1656
1658 3 -36.480 382.060 9.010 3.157 1652
1659 3 -40.780 382.680 10.840 0.430 1658
1660 3 -43.010 383.370 13.770 0.808 1659
1661 3 -45.490 384.280 15.550 0.718 1660
1662 3 -47.710 385.530 18.460 0.718 1661
1663 3 -49.610 387.030 20.270 0.689 1662
1664 3 -52.130 386.870 23.250 0.718 1663
1665 3 -53.400 386.710 24.030 0.718 1664
1666 3 -54.850 385.840 23.900 0.775 1665
1667 3 -56.000 385.250 23.750 0.718 1666
1668 3 -56.800 385.500 23.370 0.718 1667
1669 3 -38.530 385.060 11.830 3.157 1658
1670 3 -35.650 387.870 14.730 0.861 1669
1671 3 -40.390 386.180 13.600 3.157 1669
1672 3 -36.400 397.280 16.070 1.722 1671
1673 3 -32.280 409.900 18.460 1.435 1672
1674 3 -28.890 409.960 21.510 0.718 1673
1675 3 -31.060 415.810 21.170 1.722 1673
1676 3 -27.440 416.340 20.480 1.148 1675
1677 3 -23.040 416.500 21.930 0.689 1676
1678 3 -20.740 417.680 22.220 0.718 1677
1679 3 -30.960 417.460 21.030 1.722 1675
1680 3 -30.270 419.150 20.570 1.722 1679
1681 3 -29.680 422.780 19.260 1.435 1680
1682 3 -29.530 424.400 18.620 1.435 1681
1683 3 -23.610 426.750 16.850 0.574 1682
1684 3 -22.730 429.750 13.700 0.689 1683
1685 3 -21.850 426.280 16.010 0.287 1683
1686 3 -20.440 426.620 16.350 0.718 1685
1687 3 -29.990 425.460 18.010 1.435 1682
1688 3 -30.790 428.750 16.360 1.435 1687
1689 3 -30.420 431.370 13.220 1.378 1688
1690 3 -30.410 434.250 10.060 1.435 1689
1691 3 -31.240 435.060 9.120 1.435 1690
1692 3 -32.540 435.840 8.340 1.435 1691
1693 3 -33.890 436.030 7.780 1.435 1692
1694 3 -35.500 436.560 7.020 1.148 1693
1695 3 -36.850 436.780 6.460 1.435 1694
1696 3 -27.050 433.030 10.170 1.435 1689
1697 3 -24.510 433.650 7.170 1.435 1696
1698 3 -23.210 434.780 7.540 0.689 1697
1699 3 -27.830 435.900 7.000 1.435 1696
1700 3 -27.070 437.680 5.000 1.435 1699
1701 3 -27.520 438.750 4.390 1.435 1700
1702 3 -29.030 440.370 3.210 0.000 1701
1703 3 -29.150 440.780 1.260 1.076 1701
1704 3 -45.060 392.430 14.520 2.066 1671
1705 3 -48.770 390.870 17.550 0.689 1704
1706 3 -46.210 395.280 17.350 2.066 1704
1707 3 -49.820 395.030 19.060 0.287 1706
1708 3 -51.770 395.430 22.020 1.148 1707
1709 3 -53.440 395.590 25.000 0.718 1708
1710 3 -55.380 395.340 26.870 0.718 1709
1711 3 -56.410 394.680 26.310 0.718 1710
1712 3 -57.860 393.810 26.180 0.735 1711
1713 3 -47.230 399.210 20.130 2.066 1706
1714 3 -52.560 399.280 20.830 0.646 1713
1715 3 -56.190 399.090 23.790 0.718 1714
1716 3 -48.280 401.560 21.740 2.066 1713
1717 3 -47.970 403.310 18.640 2.066 1716
1718 3 -49.070 411.400 17.370 1.722 1717
1719 3 -52.800 413.340 17.510 1.435 1718
1720 3 -55.760 417.060 14.260 1.435 1719
1721 3 -56.670 419.250 13.700 1.435 1720
1722 3 -48.830 414.180 16.300 1.722 1718
1723 3 -45.100 416.620 19.220 0.718 1722
1724 3 -48.290 417.250 15.210 1.722 1722
1725 3 -48.900 419.680 13.980 1.653 1724
1726 3 -52.980 423.810 13.070 1.435 1725
1727 3 -48.670 422.840 14.950 1.148 1725
1728 3 -48.880 426.650 13.270 1.435 1727
1729 3 -53.580 405.090 22.860 1.378 1716
1730 3 -58.270 408.460 19.610 1.162 1729
1731 3 -62.170 410.460 17.740 1.292 1730
1732 3 -64.720 411.680 14.640 1.378 1731
1733 3 -67.500 413.180 11.510 1.148 1732
1734 3 -70.500 417.930 8.210 1.148 1733
1735 3 -73.530 422.060 4.940 1.435 1734
1736 3 -75.190 423.030 1.860 1.205 1735
1737 3 -78.000 422.870 -1.160 0.718 1736
1738 3 -79.420 421.870 -4.130 1.435 1737
1739 3 -80.170 422.650 -7.190 0.735 1738
1740 3 -81.960 420.710 -10.120 0.574 1739
1741 3 -79.690 423.060 -10.210 0.735 1739
1742 3 -80.510 424.280 -13.290 0.804 1741
1743 3 -86.090 423.500 -16.340 0.661 1742
1744 3 -78.730 428.930 -16.520 1.148 1742
1745 3 -77.190 430.210 -19.570 1.469 1744
1746 3 -9.170 27.870 -4.580 9.212 1
1747 3 -10.400 3.530 -4.620 7.713 1746
1748 3 -6.390 -16.840 -3.710 7.582 1747
1749 3 -3.640 -36.560 -3.260 8.570 1748
1750 3 -2.440 -63.650 -2.210 8.530 1749
1751 3 1.590 -93.090 0.000 8.913 1750
1752 3 5.470 -116.120 1.250 7.279 1751
1753 3 13.640 -129.430 2.360 7.439 1752
1754 3 21.390 -150.150 4.400 7.898 1753
1755 3 25.590 -170.650 5.380 7.898 1754
1756 3 31.320 -167.150 8.280 2.480 1755
1757 3 38.680 -162.500 11.140 2.870 1756
1758 3 46.090 -151.150 13.640 2.755 1757
1759 3 52.610 -145.530 16.430 1.722 1758
1760 3 57.400 -142.060 19.320 1.435 1759
1761 3 58.280 -139.930 22.220 1.722 1760
1762 3 58.870 -138.060 25.130 1.722 1761
1763 3 59.730 -137.090 28.100 1.435 1762
1764 3 57.090 -146.620 19.550 1.722 1759
1765 3 58.490 -147.310 22.620 1.435 1764
1766 3 59.310 -148.590 25.700 1.722 1765
1767 3 60.120 -151.060 28.850 2.296 1766
1768 3 42.340 -161.500 14.140 2.009 1757
1769 3 48.560 -158.530 17.070 2.296 1768
1770 3 50.530 -158.090 20.080 2.009 1769
1771 3 52.230 -156.780 23.040 2.009 1770
1772 3 53.300 -152.460 25.830 1.722 1771
1773 3 56.410 -150.310 28.760 1.148 1772
1774 3 53.910 -157.210 26.090 2.296 1771
1775 3 55.000 -156.840 29.090 2.009 1774
1776 3 55.540 -159.650 32.250 1.435 1775
1777 3 57.490 -160.340 35.320 1.435 1776
1778 3 57.500 -160.210 38.320 1.653 1777
1779 3 58.110 -157.150 32.150 2.009 1775
1780 3 58.970 -156.150 35.120 2.296 1779
1781 3 61.210 -156.590 38.180 2.009 1780
1782 3 62.900 -155.840 41.160 1.435 1781
1783 3 26.890 -174.930 4.210 7.898 1755
1784 3 39.930 -181.710 7.760 5.142 1783
1785 3 44.020 -181.780 10.830 4.936 1784
1786 3 44.550 -190.810 14.330 2.583 1785
1787 3 49.300 -191.500 17.430 2.066 1786
1788 3 58.630 -184.650 20.200 2.204 1787
1789 3 59.750 -183.210 23.150 1.722 1788
1790 3 46.910 -182.780 13.930 4.936 1785
1791 3 55.440 -189.460 17.410 2.066 1790
1792 3 59.560 -193.430 20.690 2.066 1791
1793 3 62.460 -201.750 24.180 2.204 1792
1794 3 65.460 -210.560 27.690 1.722 1793
1795 3 65.400 -215.000 30.940 1.722 1794
1796 3 66.240 -220.210 34.230 1.653 1795
1797 3 61.770 -220.710 37.200 1.435 1796
1798 3 66.180 -221.430 37.300 1.653 1796
1799 3 70.340 -226.370 40.630 1.722 1798
1800 3 72.250 -230.590 43.890 1.435 1799
1801 3 75.500 -238.430 47.360 1.435 1800
1802 3 76.870 -240.280 50.480 1.722 1801
1803 3 77.990 -242.650 53.620 1.148 1802
1804 3 79.580 -246.120 56.840 1.435 1803
1805 3 55.050 -178.620 16.820 3.444 1790
1806 3 63.730 -178.750 19.960 3.157 1805
1807 3 66.580 -179.530 23.040 3.157 1806
1808 3 65.710 -182.560 26.200 1.722 1807
1809 3 61.110 -181.590 29.090 1.722 1808
1810 3 59.930 -186.090 32.320 1.148 1809
1811 3 65.100 -185.030 29.330 1.722 1808
1812 3 65.340 -188.590 32.530 1.722 1811
1813 3 67.170 -197.310 36.020 1.435 1812
1814 3 69.960 -204.430 39.450 1.722 1813
1815 3 70.770 -206.780 42.590 1.435 1814
1816 3 74.790 -212.210 45.940 1.722 1815
1817 3 76.530 -214.000 49.070 2.296 1816
1818 3 79.800 -213.780 52.110 2.009 1817
1819 3 67.130 -179.250 26.040 3.157 1807
1820 3 74.860 -185.620 29.500 1.722 1819
1821 3 79.590 -188.710 32.730 2.296 1820
1822 3 80.970 -190.590 35.860 1.435 1821
1823 3 83.780 -193.250 39.040 1.435 1822
1824 3 87.670 -194.000 42.140 1.435 1823
1825 3 89.630 -192.960 45.120 1.722 1824
1826 3 91.820 -189.180 47.950 1.722 1825
1827 3 67.720 -177.400 28.960 2.009 1819
1828 3 66.560 -175.650 31.850 1.722 1827
1829 3 69.170 -168.900 34.530 1.435 1828
1830 3 70.140 -160.460 37.100 1.435 1829
1831 3 68.570 -175.710 31.880 2.009 1827
1832 3 71.290 -176.900 34.990 2.296 1831
1833 3 73.260 -176.460 38.000 1.722 1832
1834 3 73.560 -175.430 40.950 2.009 1833
1835 3 72.770 -172.710 43.800 2.009 1834
1836 3 70.250 -175.250 34.890 2.009 1831
1837 3 72.280 -171.680 37.730 1.722 1836
1838 3 70.280 -168.780 40.550 1.469 1837
1839 3 71.450 -165.150 43.380 1.378 1838
1840 3 74.770 -171.400 40.750 1.722 1837
1841 3 76.800 -168.460 43.630 1.837 1840
1842 3 77.410 -163.930 46.400 1.435 1841
1843 3 75.720 -160.530 49.200 0.861 1842
1844 3 78.180 -168.780 46.670 1.837 1841
1845 3 81.730 -170.210 49.800 1.435 1844
1846 3 84.110 -173.150 53.000 1.435 1845
1847 3 28.960 -181.460 1.590 7.141 1783
1848 3 34.400 -202.460 3.000 7.141 1847
1849 3 41.300 -201.620 6.060 1.148 1848
1850 3 41.830 -204.340 9.220 1.435 1849
1851 3 41.060 -204.280 12.210 2.009 1850
1852 3 40.690 -206.340 15.320 2.009 1851
1853 3 41.850 -203.340 18.180 1.148 1852
1854 3 42.070 -207.650 18.410 1.435 1852
1855 3 36.620 -209.840 1.540 7.199 1848
1856 3 41.110 -224.560 2.690 7.199 1855
1857 3 29.710 -231.500 2.630 0.646 1856
1858 3 42.980 -230.560 0.030 6.427 1856
1859 3 46.870 -243.460 -0.140 6.427 1858
1860 3 40.200 -246.180 1.450 2.009 1859
1861 3 50.690 -256.340 -0.350 5.951 1859
1862 3 52.120 -269.400 -0.380 5.951 1861
1863 3 44.600 -267.120 -0.580 1.435 1862
1864 3 53.470 -276.430 -2.990 5.166 1862
1865 3 55.620 -286.870 -3.840 5.166 1864
1866 3 49.320 -291.960 -1.990 3.788 1865
1867 3 43.270 -302.960 1.510 3.444 1866
1868 3 37.570 -312.090 3.770 1.722 1867
1869 3 34.100 -320.680 7.190 2.583 1868
1870 3 28.660 -330.090 10.620 2.009 1869
1871 3 23.470 -340.840 14.130 1.435 1870
1872 3 21.130 -348.210 17.490 1.435 1871
1873 3 21.560 -357.210 20.980 1.435 1872
1874 3 22.640 -360.500 24.180 1.148 1873
1875 3 25.920 -365.500 27.500 1.722 1874
1876 3 28.390 -368.500 30.700 1.435 1875
1877 3 18.380 -352.150 20.670 2.009 1872
1878 3 18.600 -356.310 23.900 1.435 1877
1879 3 18.740 -366.900 27.470 1.435 1878
1880 3 19.240 -371.310 30.720 1.435 1879
1881 3 21.440 -374.560 33.930 1.435 1880
1882 3 57.940 -297.710 -0.220 5.166 1865
1883 3 63.190 -296.430 -0.490 2.204 1882
1884 3 66.280 -295.960 2.530 1.435 1883
1885 3 68.520 -296.400 5.590 2.296 1884
1886 3 68.790 -297.120 8.630 2.009 1885
1887 3 56.700 -295.340 2.630 3.444 1882
1888 3 63.840 -313.150 6.690 4.592 1887
1889 3 68.910 -329.810 10.660 2.296 1888
1890 3 69.910 -358.840 15.230 3.157 1889
1891 3 67.410 -379.590 19.310 1.435 1890
1892 3 64.110 -395.810 23.140 1.435 1891
1893 3 60.740 -409.370 21.900 1.925 1892
1894 3 58.830 -417.090 21.200 2.204 1893
1895 3 52.210 -429.930 24.790 1.435 1894
1896 3 48.960 -442.560 26.740 0.820 1895
1897 3 61.690 -386.090 21.300 1.722 1891
1898 3 56.280 -393.870 24.640 1.046 1897
1899 3 49.610 -395.030 21.600 1.653 1898
1900 3 49.960 -407.060 27.190 1.722 1898
1901 3 47.510 -418.120 29.360 1.722 1900
1902 3 46.020 -430.000 29.370 0.718 1901
1903 3 45.600 -438.370 30.520 0.718 1902
