# Supplementary material for: Adaptations during Maturation in an Identified Honeybee Interneuron Responsive to Waggle Dance Vibration Signals
Source: eNeuro. 2019 Sep 5;6(5):ENEURO.0454-18.2019. doi: 10.1523/ENEURO.0454-18.2019 (PMC6731536; doi:10.1523/ENEURO.0454-18.2019)
Supplement: Extended Data 1 — This ZIP file contains all the code used to generate the results of this publication. The code is organized into two folders: (1) GJEphys-master, which contains code for analyzing and plotting electrophysiology data and (2) GJMorph-master, which contains code for analyzing morphology data. Download Extended Data 1, ZIP file. [file sup_enu-eN-NWR-0454-18-s02.zip › Reg-MaxS-1.1/TestFiles/HSNR/HSN-fluoro04.CNG.swc]

# SWC to SWC conversion from L-Measure. Sridevi Polavaram: spolavar@gmu.edu
# Original fileName:/cng_repository/Soumya/LM_Automated_Testing_Enviornment/Test_Lm3.7.2_11022011_SG_Linux_NMOConv8/TestResults/LoadTest/test_52/HSN-fluoro04.CNG.swc
#
# Original file HSN-fluoro04.swc edited using StdSwc version 1.31 on 5/31/11.
# Irregularities and fixes documented in HSN-fluoro04.swc.std.  See StdSwc1.31.doc for more information.
#
# HSN neuron (lobula place tangential cells, LPTC) from Calliphora vicina
# identification by response properties, in vivo Alexa injection, 2-photon-microscopy imaging, x63 objective, multiple image tiles
# reconstructed and processed with Matlab and the TREES toolbox http://www.treestoolbox.org
# scaling 1:1:1 um
#  Max Planck Institute of Neurobiology, Martinsried, Germany
#  Systems and Computational Neuroscience, Alexander Borst
#  published in "The morphological identity of insect dendrites" Cuntz H, Forstner F, Haag J, Borst A. PMID 19112481
# SCALE 1.0 1.0 1.0 
1 1 -5.430 135.430 -10.410 6.443 -1
2 1 -5.430 128.987 -10.410 6.443 1
3 1 -5.430 141.873 -10.410 6.443 1
4 3 -10.550 123.000 -7.350 0.860 1
5 3 -11.140 113.750 -4.270 1.147 4
6 3 -13.770 99.780 -1.160 1.721 5
7 3 -18.060 84.250 1.930 2.295 6
8 3 -21.130 63.650 5.100 3.469 7
9 3 -18.220 54.060 8.220 4.996 8
10 3 -13.780 41.000 6.860 6.315 9
11 3 -10.940 30.430 3.990 6.443 10
12 3 -8.370 19.560 1.120 8.565 11
13 3 -5.190 13.340 -1.780 10.904 12
14 3 -0.140 5.680 -3.050 10.853 13
15 3 0.000 0.000 0.000 3.965 14
16 3 -5.180 142.400 -13.480 6.443 1
17 3 -3.520 162.060 -16.650 9.093 16
18 3 -10.780 183.960 -19.930 4.016 17
19 3 -24.790 202.000 -19.110 2.754 18
20 3 -31.070 212.210 -16.270 2.409 19
21 3 -34.780 218.590 -13.370 2.754 20
22 3 -44.960 220.960 -10.500 0.688 21
23 3 -37.880 224.370 -10.460 2.754 21
24 3 -43.660 235.780 -7.620 3.098 23
25 3 -47.150 243.900 -4.740 3.786 24
26 3 -53.020 243.810 -1.800 0.968 25
27 3 -55.940 243.620 1.170 1.147 26
28 3 -57.120 244.120 0.020 1.147 27
29 3 -60.230 247.370 -0.720 0.991 28
30 3 -48.550 247.280 -2.980 3.786 25
31 3 -43.710 249.900 -5.950 0.516 30
32 3 -37.530 249.750 -8.890 0.538 31
33 3 -41.300 254.090 -8.970 0.717 31
34 3 -48.890 248.120 -3.150 3.786 30
35 3 -49.630 249.530 -0.170 3.786 34
36 3 -54.550 260.370 2.670 3.029 35
37 3 -60.720 260.560 5.600 1.101 36
38 3 -65.730 262.530 4.750 0.803 37
39 3 -64.710 258.250 8.580 1.033 37
40 3 -66.890 256.680 8.620 0.717 39
41 3 -67.710 255.780 8.750 0.717 40
42 3 -69.480 256.210 8.580 0.803 41
43 3 -70.870 255.280 8.690 0.717 42
44 3 -55.860 263.460 2.220 3.029 36
45 3 -59.450 272.430 5.100 3.442 44
46 3 -68.980 273.750 7.990 0.968 45
47 3 -75.840 275.620 10.900 1.434 46
48 3 -78.490 274.030 7.880 1.434 47
49 3 -81.820 277.780 10.810 1.434 48
50 3 -84.980 278.650 13.770 1.434 49
51 3 -90.600 276.620 16.730 1.147 50
52 3 -92.290 275.370 19.730 1.101 51
53 3 -79.530 274.500 10.870 1.434 48
54 3 -80.960 273.560 13.860 1.377 53
55 3 -82.030 271.810 16.870 1.033 54
56 3 -83.120 270.590 16.670 1.322 55
57 3 -83.930 269.650 16.790 1.434 56
58 3 -86.560 269.780 16.640 1.469 57
59 3 -60.530 274.650 8.060 3.442 45
60 3 -65.560 289.000 8.440 3.786 59
61 3 -65.750 291.870 7.900 3.442 60
62 3 -72.340 294.000 10.810 1.394 61
63 3 -75.140 296.120 12.350 1.721 62
64 3 -80.680 294.430 15.310 1.836 63
65 3 -82.610 294.680 18.290 1.487 64
66 3 -89.160 292.210 21.240 1.721 65
67 3 -84.420 306.680 15.150 1.434 63
68 3 -86.670 308.840 18.110 1.721 67
69 3 -96.270 307.280 21.020 1.147 68
70 3 -90.500 312.560 21.030 1.721 68
71 3 -91.530 314.530 24.000 1.147 70
72 3 -92.480 315.370 26.990 1.147 71
73 3 -66.490 298.150 9.560 3.442 61
74 3 -61.260 303.680 6.560 0.581 73
75 3 -60.170 304.900 5.770 0.717 74
76 3 -57.890 305.620 5.750 0.717 75
77 3 -55.350 306.650 5.690 0.803 76
78 3 -53.680 307.930 5.540 0.803 77
79 3 -53.140 308.530 5.450 0.717 78
80 3 -53.280 310.810 5.020 0.287 79
81 3 -52.780 311.960 4.830 0.574 80
82 3 -67.860 308.090 12.450 3.442 73
83 3 -74.660 312.810 15.330 1.434 82
84 3 -76.540 314.430 18.300 1.469 83
85 3 -77.150 315.810 17.170 1.076 84
86 3 -78.780 317.460 20.140 1.076 85
87 3 -80.310 318.780 19.320 1.147 86
88 3 -81.260 320.180 19.020 0.803 87
89 3 -81.920 321.280 18.780 1.147 88
90 3 -83.480 323.180 18.350 1.076 89
91 3 -85.020 324.500 18.030 1.076 90
92 3 -68.710 318.310 15.340 2.581 82
93 3 -63.120 318.370 18.400 1.721 92
94 3 -60.360 318.150 15.430 1.434 93
95 3 -58.100 317.500 12.460 1.147 94
96 3 -56.910 317.560 9.470 1.652 95
97 3 -68.880 322.710 16.310 2.581 92
98 3 -63.660 323.930 13.350 1.434 97
99 3 -62.230 324.280 13.500 1.721 98
100 3 -59.690 325.340 13.430 1.645 99
101 3 -68.920 323.310 16.200 2.581 97
102 3 -69.270 329.030 15.130 2.295 101
103 3 -78.030 328.750 18.040 1.147 102
104 3 -69.240 331.900 18.100 2.295 102
105 3 -66.750 337.530 19.390 2.295 104
106 3 -59.470 337.150 19.820 1.147 105
107 3 -64.180 342.870 18.530 2.295 105
108 3 -63.960 348.620 17.480 1.721 107
109 3 -64.350 354.930 16.300 1.721 108
110 3 -65.210 359.460 15.410 1.721 109
111 3 -72.730 371.150 12.230 1.721 110
112 3 -74.620 373.870 9.180 1.377 111
113 3 -76.240 376.900 6.130 1.434 112
114 3 -76.350 379.150 3.110 1.721 113
115 3 -74.740 381.560 0.100 0.860 114
116 3 -71.840 381.750 -0.420 1.147 115
117 3 -68.980 382.500 -0.420 1.147 116
118 3 -66.130 383.280 -0.420 1.434 117
119 3 -77.270 384.840 0.050 1.721 114
120 3 -76.890 388.310 -1.890 1.434 119
121 3 -76.160 390.370 -2.230 1.377 120
122 3 -71.000 393.930 -5.210 0.645 121
123 3 -77.030 397.560 -5.310 1.147 121
124 3 -72.610 335.710 15.030 2.008 104
125 3 -84.410 338.060 15.560 1.147 124
126 3 -73.780 337.060 12.010 2.008 124
127 3 -75.730 339.500 12.870 1.721 126
128 3 -79.200 346.310 15.770 1.721 127
129 3 -82.300 347.340 18.730 1.434 128
130 3 -87.550 351.930 21.630 0.645 129
131 3 -89.090 352.750 24.610 0.717 130
132 3 -91.660 352.210 23.990 0.688 131
133 3 -93.750 352.960 23.750 0.574 132
134 3 -86.100 347.400 21.690 1.147 129
135 3 -89.650 347.780 24.650 1.147 134
136 3 -91.410 348.250 24.740 1.076 135
137 3 -92.880 348.430 24.630 1.377 136
138 3 -98.350 349.150 27.570 1.434 137
139 3 -100.690 349.000 30.550 1.147 138
140 3 -103.610 348.840 33.520 0.717 139
141 3 -79.520 347.000 17.000 1.721 128
142 3 -84.380 357.620 19.850 1.652 141
143 3 -89.030 362.180 19.430 2.008 142
144 3 -89.170 364.500 19.000 1.652 143
145 3 -90.570 365.710 15.980 1.721 144
146 3 -95.150 366.650 18.920 0.688 145
147 3 -96.690 367.460 21.900 0.574 146
148 3 -98.990 367.310 20.850 0.717 147
149 3 -101.680 368.530 20.480 0.574 148
150 3 -91.700 367.780 18.940 1.721 145
151 3 -96.430 372.620 19.990 1.434 150
152 3 -98.530 373.930 19.650 1.147 151
153 3 -91.290 374.120 19.970 1.434 150
154 3 -90.790 375.310 19.780 1.721 153
155 3 -89.840 378.810 19.180 1.147 154
156 3 -90.090 385.780 16.110 1.377 155
157 3 -11.720 206.340 -19.260 4.282 18
158 3 -8.920 220.900 -18.950 3.965 157
159 3 2.400 222.530 -21.850 1.434 158
160 3 3.280 222.840 -24.850 1.377 159
161 3 4.700 223.210 -24.410 1.377 160
162 3 -8.680 221.780 -19.100 3.965 158
163 3 -9.700 236.930 -19.100 4.302 162
164 3 -10.300 250.120 -18.710 4.819 163
165 3 -1.090 249.060 -21.610 1.147 164
166 3 2.800 252.150 -24.600 0.688 165
167 3 1.020 248.310 -24.580 0.717 165
168 3 2.570 246.960 -26.040 0.717 167
169 3 -10.550 254.120 -19.460 4.819 164
170 3 -10.910 259.840 -20.540 4.819 169
171 3 -3.120 262.400 -23.480 0.830 170
172 3 -1.090 262.840 -26.470 0.860 171
173 3 0.330 263.210 -26.300 1.076 172
174 3 1.790 263.030 -26.190 1.076 173
175 3 4.300 264.620 -26.360 0.717 174
176 3 6.270 265.620 -26.450 0.717 175
177 3 7.930 266.870 -26.600 0.717 176
178 3 4.860 260.340 -25.550 0.717 174
179 3 5.820 258.960 -25.240 0.860 178
180 3 7.120 256.750 -24.770 0.688 179
181 3 7.450 255.900 -24.600 0.803 180
182 3 -11.020 261.560 -20.860 4.819 170
183 3 -16.270 260.930 -17.910 0.645 182
184 3 -18.650 261.930 -18.450 0.717 183
185 3 -19.570 262.710 -18.650 0.574 184
186 3 -20.490 263.530 -18.840 0.717 185
187 3 -22.020 264.870 -19.160 0.645 186
188 3 -11.550 270.150 -22.470 4.819 182
189 3 -8.820 277.530 -23.700 4.589 188
190 3 -8.610 278.960 -23.950 4.302 189
191 3 -1.850 278.840 -26.880 1.205 190
192 3 -0.450 279.250 -26.450 1.076 191
193 3 2.440 279.430 -26.340 1.147 192
194 3 -7.990 282.780 -24.620 4.302 190
195 3 -15.040 286.280 -21.730 1.076 194
196 3 -19.370 290.060 -18.810 0.860 195
197 3 -22.600 295.030 -19.050 0.807 196
198 3 -22.700 296.750 -19.370 0.645 197
199 3 -29.560 298.590 -16.460 0.717 198
200 3 -31.280 298.460 -17.270 0.574 199
201 3 -25.710 303.180 -20.710 0.803 198
202 3 -27.550 304.750 -21.090 0.803 201
203 3 -7.780 284.210 -24.880 4.302 194
204 3 -7.850 285.370 -25.090 4.302 203
205 3 -1.460 285.210 -24.750 0.968 204
206 3 0.840 285.370 -24.660 1.033 205
207 3 1.960 286.000 -24.730 1.033 206
208 3 4.610 285.340 -24.470 1.076 207
209 3 6.150 284.000 -24.140 1.147 208
210 3 9.520 281.090 -23.430 1.205 209
211 3 -7.910 290.840 -26.100 4.302 204
212 3 -7.500 292.280 -23.110 4.568 211
213 3 4.190 293.030 -20.000 0.734 212
214 3 -5.930 295.250 -23.970 4.568 212
215 3 -7.090 306.960 -21.100 3.442 214
216 3 -7.750 315.560 -18.180 3.442 215
217 3 -14.720 317.400 -21.270 1.434 216
218 3 -16.510 318.430 -23.070 1.434 217
219 3 -19.430 318.810 -23.280 1.434 218
220 3 -22.010 318.340 -23.330 1.434 219
221 3 -8.250 318.710 -17.000 3.442 216
222 3 -9.710 328.060 -18.810 3.098 221
223 3 -10.150 342.000 -15.940 1.434 222
224 3 -10.730 344.150 -18.970 1.434 223
225 3 -7.010 347.370 -15.960 0.860 224
226 3 -4.520 350.500 -12.970 0.717 225
227 3 -2.930 352.340 -9.970 0.645 226
228 3 -11.820 349.930 -16.040 1.434 224
229 3 -11.950 353.180 -13.070 1.434 228
230 3 -11.550 355.530 -10.090 1.434 229
231 3 -10.230 357.090 -7.090 1.721 230
232 3 -8.670 359.530 -4.090 1.721 231
233 3 -14.480 337.560 -15.950 2.581 222
234 3 -19.200 343.280 -16.380 2.855 233
235 3 -25.240 352.280 -13.520 2.295 234
236 3 -27.580 353.780 -11.600 1.721 235
237 3 -25.690 360.370 -11.300 1.147 236
238 3 -25.640 364.090 -11.990 1.434 237
239 3 -24.730 368.210 -12.700 1.434 238
240 3 -24.440 372.840 -13.530 1.147 239
241 3 -23.470 375.780 -14.030 1.434 240
242 3 -23.370 378.930 -14.610 1.147 241
243 3 -35.710 360.840 -8.750 1.721 236
244 3 -38.260 364.120 -6.910 1.652 243
245 3 -39.550 366.370 -7.390 1.927 244
246 3 -40.960 370.310 -8.180 1.434 245
247 3 -44.550 376.650 -9.540 1.836 246
248 3 -46.600 381.680 -10.570 1.606 247
249 3 -52.170 393.590 -13.740 1.434 248
250 3 -52.090 394.960 -16.750 1.147 249
251 3 -53.320 396.560 -19.780 1.434 250
252 3 -52.030 401.000 -22.810 1.434 251
253 3 -53.280 402.590 -25.840 1.434 252
254 3 -56.020 398.370 -22.830 1.434 251
255 3 -57.790 399.370 -25.850 1.076 254
256 3 -58.960 399.840 -28.870 1.377 255
257 3 -59.810 400.030 -31.880 1.076 256
258 3 -61.890 400.750 -31.960 1.377 257
259 3 -62.800 401.560 -32.160 0.717 258
260 3 -63.690 401.780 -32.240 0.287 259
261 3 -64.340 402.900 -32.480 1.721 260
262 3 -64.690 403.750 -32.650 1.377 261
263 3 -63.750 407.280 -33.250 0.717 262
264 3 -1.990 297.250 -24.140 2.581 214
265 3 -2.070 303.280 -25.260 2.065 264
266 3 4.290 305.840 -22.220 1.434 265
267 3 5.050 308.840 -19.240 1.427 266
268 3 6.640 310.710 -16.240 1.469 267
269 3 11.800 306.750 -13.150 1.434 268
270 3 -2.110 303.870 -25.370 2.065 265
271 3 -0.150 312.310 -22.430 2.008 270
272 3 3.260 320.590 -19.470 2.008 271
273 3 11.340 335.710 -16.530 2.295 272
274 3 11.950 338.650 -13.550 2.008 273
275 3 4.270 336.460 -10.610 0.860 274
276 3 13.070 342.780 -10.580 2.008 274
277 3 15.030 340.960 -8.540 0.688 276
278 3 18.900 338.340 -5.480 0.688 277
279 3 18.980 345.530 -5.550 0.717 277
280 3 13.660 343.430 -7.580 2.008 276
281 3 13.680 346.030 -4.600 1.721 280
282 3 6.430 347.560 -7.690 0.860 281
283 3 13.990 353.530 -1.670 1.721 281
284 3 13.950 355.000 -2.630 2.008 283
285 3 7.500 355.210 -5.700 1.076 284
286 3 13.510 360.120 0.310 2.008 284
287 3 16.900 362.400 -0.990 0.717 286
288 3 17.720 363.310 -1.120 0.717 287
289 3 18.840 363.930 -1.180 0.688 288
290 3 22.780 366.810 -4.170 0.717 289
291 3 24.150 368.310 -4.580 0.574 290
292 3 25.890 371.000 -1.590 0.688 291
293 3 13.880 361.340 -2.690 2.008 286
294 3 12.540 369.000 -5.780 2.065 293
295 3 12.700 371.560 -8.800 1.784 294
296 3 8.070 380.460 -10.470 1.434 295
297 3 5.640 386.900 -11.780 1.147 296
298 3 4.650 388.870 -12.190 1.469 297
299 3 4.820 390.870 -12.560 1.205 298
300 3 4.480 398.250 -15.630 1.434 299
301 3 4.170 400.710 -18.660 1.469 300
302 3 3.740 401.310 -21.670 1.147 301
303 3 4.170 404.180 -24.690 0.717 302
304 3 14.350 374.590 -11.810 1.434 295
305 3 20.280 374.400 -14.750 0.803 304
306 3 15.730 378.680 -8.840 1.434 304
307 3 16.510 380.150 -10.000 1.721 306
308 3 17.520 382.530 -10.390 1.434 307
309 3 18.500 383.750 -7.390 1.586 308
310 3 19.540 387.750 -10.410 1.434 309
311 3 18.830 388.500 -13.430 1.434 310
312 3 17.360 389.250 -16.450 1.434 311
313 3 14.780 389.310 -19.480 1.147 312
314 3 20.040 384.150 -10.370 1.586 309
315 3 24.750 381.900 -7.300 1.147 314
316 3 21.120 385.370 -10.730 1.162 314
317 3 24.270 390.750 -11.570 1.434 316
318 3 25.090 392.530 -14.570 1.434 317
319 3 29.160 391.340 -11.520 1.721 318
320 3 30.860 392.060 -11.480 1.147 319
321 3 31.940 393.280 -11.650 1.377 320
322 3 31.260 394.930 -11.990 1.147 321
323 3 33.380 397.960 -12.440 1.377 322
324 3 24.370 394.780 -15.160 1.147 318
325 3 23.960 396.750 -15.540 1.434 324
326 3 26.960 398.680 -12.530 1.469 325
327 3 28.050 399.900 -13.070 1.434 326
328 3 29.400 401.430 -13.280 1.434 327
329 3 30.210 402.370 -13.410 1.721 328
330 3 31.880 403.620 -13.560 1.434 329
331 3 23.890 397.900 -15.760 1.434 325
332 3 22.590 400.120 -16.230 1.434 331
333 3 22.210 401.530 -16.510 1.434 332
334 3 21.440 406.560 -19.570 1.434 333
335 3 20.780 406.750 -22.580 1.434 334
336 3 19.880 407.530 -25.590 1.434 335
337 3 20.690 408.960 -28.600 1.434 336
338 3 15.150 411.210 -31.680 0.717 337
339 3 22.730 409.370 -31.580 1.434 337
340 3 24.760 409.750 -34.560 1.147 339
341 3 25.910 410.400 -37.560 1.147 340
342 3 27.070 410.460 -37.880 1.434 341
343 3 27.880 411.370 -38.010 1.434 342
344 3 14.280 179.930 -19.640 4.933 17
345 3 22.770 188.250 -22.630 4.956 344
346 3 32.970 184.060 -25.480 1.721 345
347 3 34.200 183.560 -28.460 1.377 346
348 3 35.980 183.060 -29.700 1.434 347
349 3 25.270 190.430 -25.620 4.956 345
350 3 30.110 203.060 -22.690 4.302 349
351 3 35.410 199.150 -25.600 1.147 350
352 3 36.760 196.310 -26.410 0.717 351
353 3 38.630 194.150 -25.920 0.968 352
354 3 31.030 204.030 -25.690 4.302 350
355 3 31.590 207.180 -22.720 4.589 354
356 3 42.530 208.500 -22.670 2.409 355
357 3 43.660 209.150 -22.730 2.478 356
358 3 48.410 201.500 -25.610 0.922 357
359 3 49.970 200.120 -28.580 1.162 358
360 3 51.230 199.060 -31.560 1.434 359
361 3 52.530 196.810 -31.420 0.922 360
362 3 53.800 195.180 -31.050 0.615 361
363 3 50.410 212.500 -23.010 2.478 357
364 3 52.400 214.340 -26.010 1.721 363
365 3 57.850 210.680 -25.160 1.147 364
366 3 60.450 209.710 -22.120 1.434 365
367 3 62.350 200.090 -25.010 0.574 366
368 3 61.730 208.930 -25.100 1.434 366
369 3 64.450 207.120 -24.170 1.434 368
370 3 67.790 204.750 -23.570 1.721 369
371 3 70.450 204.060 -23.310 1.434 370
372 3 72.290 202.460 -22.920 1.434 371
373 3 75.230 199.870 -19.860 1.721 372
374 3 69.230 191.900 -22.850 0.803 373
375 3 76.320 198.400 -22.840 1.721 373
376 3 77.000 196.750 -21.630 1.434 375
377 3 79.890 193.500 -24.570 1.721 376
378 3 86.090 196.180 -23.930 0.574 377
379 3 80.410 193.250 -21.560 1.721 377
380 3 81.980 191.310 -20.380 1.033 379
381 3 82.700 189.060 -19.930 0.807 380
382 3 79.950 180.000 -22.870 0.774 381
383 3 78.400 177.560 -25.870 1.076 382
384 3 77.040 176.030 -26.360 1.147 383
385 3 75.140 173.900 -26.060 1.076 384
386 3 90.980 184.500 -22.800 1.291 381
387 3 92.750 184.560 -25.790 1.434 386
388 3 94.230 184.370 -27.050 1.434 387
389 3 95.720 183.590 -26.830 1.721 388
390 3 97.840 182.310 -26.490 1.434 389
391 3 99.330 181.560 -26.270 1.434 390
392 3 101.270 183.120 -26.470 1.434 391
393 3 103.030 182.650 -26.290 1.434 392
394 3 105.420 181.680 -25.990 1.147 393
395 3 106.880 181.460 -25.890 1.434 394
396 3 109.970 183.120 -26.040 1.434 395
397 3 101.150 175.620 -25.090 1.721 391
398 3 102.070 174.810 -24.900 1.434 397
399 3 103.920 173.250 -24.510 1.434 398
400 3 104.870 171.870 -24.210 1.434 399
401 3 105.320 169.310 -23.720 1.147 400
402 3 106.310 167.340 -23.310 1.606 401
403 3 56.980 220.090 -26.940 1.721 364
404 3 63.060 223.680 -23.910 1.721 403
405 3 70.980 227.960 -26.870 2.008 404
406 3 74.960 229.400 -27.750 2.295 405
407 3 80.150 228.870 -24.700 1.721 406
408 3 81.390 228.650 -27.680 1.721 407
409 3 81.910 224.960 -26.590 0.688 408
410 3 81.740 222.930 -26.230 0.574 409
411 3 82.700 221.560 -25.930 0.717 410
412 3 84.240 220.210 -25.600 0.717 411
413 3 85.230 218.280 -25.200 0.717 412
414 3 87.650 216.710 -24.790 0.717 413
415 3 88.260 216.180 -24.660 1.434 414
416 3 88.100 214.150 -24.290 0.688 415
417 3 87.970 211.560 -23.820 0.688 416
418 3 87.460 210.370 -23.630 0.645 417
419 3 88.280 206.400 -22.850 0.803 418
420 3 82.850 228.460 -27.190 1.721 408
421 3 82.640 235.340 -25.620 1.147 420
422 3 82.460 238.210 -26.160 1.434 421
423 3 83.550 239.430 -26.330 1.434 422
424 3 84.630 240.650 -26.500 1.721 423
425 3 86.300 241.900 -26.650 1.377 424
426 3 88.190 244.060 -26.950 1.377 425
427 3 85.780 228.090 -26.980 1.721 420
428 3 88.590 228.560 -23.950 2.008 427
429 3 97.370 225.680 -20.830 1.721 428
430 3 107.850 233.000 -17.800 1.147 429
431 3 109.440 234.870 -14.800 1.434 430
432 3 112.570 235.930 -15.680 1.147 431
433 3 114.890 236.060 -15.600 1.147 432
434 3 105.210 220.460 -17.700 1.721 429
435 3 103.910 212.620 -14.640 1.377 434
436 3 104.890 209.310 -17.600 0.803 435
437 3 101.280 207.900 -20.620 0.717 436
438 3 105.010 208.960 -14.600 0.803 436
439 3 105.980 207.030 -11.570 0.645 438
440 3 112.880 218.120 -14.600 1.721 434
441 3 121.500 218.430 -11.520 1.434 440
442 3 124.230 216.590 -11.530 1.721 441
443 3 126.040 215.560 -11.250 1.721 442
444 3 128.250 212.560 -10.590 1.147 443
445 3 129.370 203.960 -8.950 1.147 444
446 3 131.210 194.030 -9.880 1.434 445
447 3 135.780 187.180 -11.240 1.377 446
448 3 136.700 186.370 -11.040 1.434 447
449 3 138.230 185.030 -10.720 1.147 448
450 3 139.690 184.870 -10.610 1.434 449
451 3 127.590 184.340 -12.830 0.717 446
452 3 124.910 176.370 -12.640 1.147 451
453 3 126.210 174.150 -12.160 0.688 452
454 3 128.050 172.560 -11.780 0.717 453
455 3 122.000 175.310 -9.660 0.717 452
456 3 120.180 173.780 -12.660 0.717 455
457 3 116.750 173.530 -15.690 1.147 456
458 3 119.980 168.000 -12.610 0.688 455
459 3 120.150 162.560 -15.550 0.410 458
460 3 115.850 167.150 -9.640 1.322 458
461 3 130.750 222.460 -8.520 1.469 442
462 3 133.640 222.650 -9.340 1.434 461
463 3 135.680 222.530 -9.210 1.434 462
464 3 137.220 221.180 -8.890 1.147 463
465 3 138.720 220.430 -8.670 1.434 464
466 3 141.550 216.900 -7.870 0.968 465
467 3 142.540 214.960 -7.470 1.434 466
468 3 142.920 213.530 -7.190 1.434 467
469 3 144.490 211.620 -6.760 1.147 468
470 3 146.640 209.750 -6.310 0.645 469
471 3 137.460 228.650 -6.350 1.434 462
472 3 139.090 229.930 -3.350 1.162 471
473 3 140.740 231.180 -2.000 1.434 472
474 3 142.700 235.650 0.970 1.147 473
475 3 143.180 237.400 -0.170 1.434 474
476 3 143.680 238.620 -0.370 1.434 475
477 3 143.280 240.590 -0.750 1.434 476
478 3 142.820 230.500 -1.770 1.434 473
479 3 146.010 230.430 -1.590 1.147 478
480 3 148.130 229.120 -1.250 1.434 479
481 3 151.350 231.960 1.750 1.434 480
482 3 152.210 232.250 1.220 1.721 481
483 3 153.290 233.500 1.050 1.377 482
484 3 154.100 234.400 0.920 1.606 483
485 3 154.580 236.150 0.620 1.076 484
486 3 149.450 226.340 -0.670 1.434 480
487 3 152.290 222.780 0.120 0.968 486
488 3 155.050 220.370 0.700 0.968 487
489 3 157.340 216.180 1.580 0.645 488
490 3 157.680 215.400 1.750 1.434 489
491 3 34.770 222.120 -25.830 4.589 355
492 3 37.460 234.060 -27.630 5.139 491
493 3 29.780 236.400 -28.450 1.147 492
494 3 26.530 237.060 -28.730 1.076 493
495 3 24.800 236.930 -28.790 1.205 494
496 3 21.390 240.430 -29.610 1.033 495
497 3 17.780 233.310 -28.470 1.147 495
498 3 41.180 251.280 -24.760 5.139 492
499 3 40.040 269.590 -27.940 3.786 498
500 3 38.650 280.000 -25.060 3.155 499
501 3 30.020 285.870 -22.200 1.147 500
502 3 20.970 284.930 -19.280 0.803 501
503 3 20.130 284.060 -16.280 1.033 502
504 3 24.640 294.930 -19.340 0.688 501
505 3 21.590 301.400 -16.430 0.968 504
506 3 19.470 302.150 -13.460 1.076 505
507 3 41.780 293.280 -22.150 2.891 500
508 3 37.330 295.870 -25.220 1.836 507
509 3 35.920 305.150 -22.320 1.434 508
510 3 28.860 305.560 -19.400 0.717 509
511 3 35.390 307.150 -19.350 1.434 509
512 3 35.770 310.370 -16.370 1.434 511
513 3 34.180 315.430 -13.440 1.434 512
514 3 34.020 316.840 -10.450 1.434 513
515 3 30.920 316.430 -8.930 0.871 514
516 3 28.540 317.430 -9.230 1.147 515
517 3 27.040 318.180 -9.450 1.434 516
518 3 25.770 319.840 -9.810 1.147 517
519 3 24.510 321.460 -10.180 1.101 518
520 3 23.590 322.280 -10.370 1.147 519
521 3 23.180 324.250 -10.760 0.968 520
522 3 23.410 325.120 -10.910 1.322 521
523 3 23.000 327.120 -11.300 1.377 522
524 3 23.770 328.620 -11.530 0.803 523
525 3 33.960 321.780 -7.500 1.434 514
526 3 35.060 326.780 -4.540 1.434 525
527 3 35.700 330.560 -5.600 1.721 526
528 3 34.730 334.210 -2.640 1.721 527
529 3 39.990 337.750 0.370 1.377 528
530 3 34.280 337.060 -1.160 1.721 528
531 3 34.050 339.650 1.800 1.721 530
532 3 30.090 339.090 -1.230 0.574 531
533 3 29.480 339.620 -1.870 2.008 532
534 3 27.790 338.960 -1.830 1.377 533
535 3 34.530 342.280 -1.210 1.721 531
536 3 28.810 344.780 0.000 1.434 535
537 3 27.580 345.840 -0.260 1.434 536
538 3 27.160 347.840 -0.650 1.147 537
539 3 35.440 348.930 1.730 1.147 535
540 3 41.070 348.180 -0.020 1.434 539
541 3 34.730 352.060 -1.300 1.434 539
542 3 30.510 354.650 -1.740 0.516 541
543 3 29.660 354.310 -1.720 0.871 542
544 3 27.080 353.840 -1.770 0.688 543
545 3 25.140 352.280 -1.570 0.717 544
546 3 34.230 354.340 1.660 1.434 541
547 3 34.630 357.250 0.830 1.721 546
548 3 32.220 357.780 -2.190 1.606 547
549 3 30.720 359.060 -5.220 1.434 548
550 3 29.550 359.530 -8.240 1.434 549
551 3 27.890 358.810 -11.250 1.147 550
552 3 34.570 358.370 0.610 1.721 547
553 3 35.000 364.180 2.420 1.434 552
554 3 34.860 366.430 1.990 1.434 553
555 3 35.800 369.960 1.390 1.147 554
556 3 35.650 372.250 0.960 1.721 555
557 3 34.500 373.930 -2.060 1.434 556
558 3 41.750 295.210 -19.170 2.891 507
559 3 44.840 299.840 -22.180 2.754 558
560 3 49.940 299.680 -19.130 1.033 559
561 3 52.130 299.060 -16.100 1.434 560
562 3 55.140 297.000 -13.050 1.434 561
563 3 57.070 298.000 -10.030 1.434 562
564 3 46.130 303.870 -19.200 2.754 559
565 3 47.790 308.590 -16.230 2.974 564
566 3 58.850 307.650 -13.110 1.377 565
567 3 49.040 311.310 -13.240 2.974 565
568 3 52.050 320.650 -10.300 3.304 567
569 3 56.460 323.870 -7.290 1.434 568
570 3 60.510 327.590 -4.280 1.434 569
571 3 63.420 331.560 -1.290 1.434 570
572 3 65.430 331.960 -1.530 1.586 571
573 3 67.820 333.560 1.480 1.652 572
574 3 69.690 335.710 4.470 1.434 573
575 3 71.360 337.000 3.540 1.721 574
576 3 72.140 338.500 3.310 1.434 575
577 3 73.500 340.000 3.090 1.721 576
578 3 75.910 345.900 6.060 1.721 577
579 3 78.130 347.210 7.690 1.434 578
580 3 79.480 348.750 7.480 1.434 579
581 3 74.570 353.030 6.450 1.076 580
582 3 81.650 351.180 7.140 1.147 580
583 3 83.780 354.210 6.690 0.717 582
584 3 86.390 349.780 7.630 0.803 582
585 3 53.420 333.960 -7.410 2.409 568
586 3 58.300 343.250 -4.450 2.754 585
587 3 51.700 353.430 -1.620 2.008 586
588 3 48.590 364.460 1.240 1.434 587
589 3 46.740 370.400 4.160 1.147 588
590 3 45.050 374.030 3.950 1.377 589
591 3 43.750 376.250 3.480 1.115 590
592 3 39.230 380.000 0.400 1.721 591
593 3 37.700 381.310 -0.600 1.434 592
594 3 33.910 382.780 -3.650 1.147 593
595 3 36.940 384.150 -1.160 1.434 593
596 3 36.120 388.090 -1.930 1.147 595
597 3 36.280 390.120 -2.290 1.434 596
598 3 35.250 392.650 -2.810 1.147 597
599 3 58.940 345.280 -1.460 2.754 586
600 3 63.390 356.250 1.470 2.295 599
601 3 58.770 372.060 4.270 1.434 600
602 3 53.680 375.180 4.170 0.968 601
603 3 49.260 379.280 1.080 1.377 602
604 3 47.410 381.430 -1.950 0.803 603
605 3 46.140 383.620 -4.980 0.717 604
606 3 45.480 385.280 -8.000 0.717 605
607 3 43.080 386.840 -9.910 1.239 606
608 3 58.830 375.250 7.240 1.322 601
609 3 58.270 379.530 6.450 1.076 608
610 3 59.840 381.460 3.450 0.803 609
611 3 59.490 382.840 0.430 0.717 610
612 3 60.020 384.000 -2.570 0.717 611
613 3 59.880 386.840 -5.600 0.803 612
614 3 69.110 361.560 4.480 1.721 600
615 3 71.050 363.120 4.410 1.721 614
616 3 71.490 364.030 7.400 1.721 615
617 3 79.000 363.150 4.490 1.434 616
618 3 83.780 366.030 1.510 1.434 617
619 3 87.120 368.210 -1.470 1.434 618
620 3 90.000 368.400 -1.320 0.968 619
621 3 94.410 368.680 -4.280 1.076 620
622 3 97.610 368.620 -3.840 1.322 621
623 3 99.260 368.120 -0.810 1.076 622
624 3 101.450 367.460 -3.790 1.377 623
625 3 103.420 368.460 -3.510 1.147 624
626 3 110.560 368.120 -6.440 1.434 625
627 3 113.940 370.060 -9.420 1.076 626
628 3 72.400 364.650 4.410 1.721 616
629 3 76.870 371.120 1.390 1.721 628
630 3 76.450 377.960 -1.670 1.721 629
631 3 74.290 384.370 -4.750 1.377 630
632 3 80.850 382.250 -4.670 1.076 630
633 3 82.140 385.780 -7.690 0.717 632
634 3 87.330 382.680 -7.600 1.377 632
635 3 86.320 372.840 -1.520 1.434 629
636 3 89.570 373.060 -4.490 1.721 635
637 3 90.440 373.340 -7.480 0.968 636
638 3 92.440 374.340 -10.470 1.033 637
639 3 96.350 373.430 -13.420 1.434 638
640 3 97.470 374.090 -13.410 1.434 639
641 3 98.550 375.310 -13.580 1.434 640
642 3 96.960 378.680 -16.630 1.147 641
643 3 99.690 376.840 -16.580 1.652 641
644 3 53.910 264.780 -23.920 3.786 498
645 3 61.530 272.780 -25.020 2.754 644
646 3 70.960 273.210 -21.920 2.295 645
647 3 69.780 267.500 -18.880 1.434 646
648 3 69.580 265.500 -15.870 1.434 647
649 3 68.740 264.590 -12.860 1.434 648
650 3 67.950 263.120 -11.510 1.434 649
651 3 67.180 261.650 -11.280 1.434 650
652 3 67.860 259.960 -10.930 1.147 651
653 3 69.730 257.780 -10.440 1.434 652
654 3 71.930 272.590 -21.620 2.295 646
655 3 77.770 271.840 -21.190 1.434 654
656 3 79.240 271.650 -21.080 1.434 655
657 3 78.210 267.210 -18.050 0.860 656
658 3 78.250 266.090 -15.040 1.469 657
659 3 80.060 264.530 -12.000 1.033 658
660 3 79.850 263.060 -10.910 1.076 659
661 3 79.960 261.340 -10.590 1.147 660
662 3 80.060 259.620 -10.270 1.147 661
663 3 79.830 258.750 -10.110 1.377 662
664 3 79.050 257.280 -9.880 1.469 663
665 3 81.400 271.150 -18.050 1.434 656
666 3 84.280 269.960 -21.010 1.434 665
667 3 86.300 268.960 -17.980 1.434 666
668 3 88.290 268.530 -14.960 1.434 667
669 3 90.730 267.810 -17.920 1.721 668
670 3 91.300 267.870 -16.930 1.434 669
671 3 93.990 266.590 -16.560 1.721 670
672 3 94.980 266.900 -13.550 1.721 671
673 3 101.640 266.530 -10.480 1.434 672
674 3 103.310 267.210 -7.470 1.434 673
675 3 104.700 268.180 -7.770 1.147 674
676 3 108.850 275.060 -5.980 1.377 675
677 3 109.930 276.310 -6.150 1.434 676
678 3 106.440 268.310 -7.700 1.434 675
679 3 109.970 266.530 -4.650 1.434 678
680 3 112.310 266.120 -4.150 1.434 679
681 3 116.740 264.960 -3.720 1.721 680
682 3 119.800 262.280 -3.080 1.147 681
683 3 70.160 282.250 -23.490 2.754 645
684 3 77.550 291.930 -20.500 2.868 683
685 3 74.090 298.710 -17.600 1.147 684
686 3 71.660 302.120 -14.660 1.147 685
687 3 69.710 304.870 -11.710 1.434 686
688 3 79.940 295.280 -19.700 2.868 684
689 3 89.630 292.460 -16.570 1.147 688
690 3 97.200 290.960 -13.480 1.147 689
691 3 106.780 293.400 -10.400 1.322 690
692 3 110.030 293.710 -7.370 1.377 691
693 3 112.700 292.460 -4.330 0.717 692
694 3 113.820 292.590 -1.320 1.692 693
695 3 100.500 288.310 -10.420 1.434 690
696 3 104.840 287.430 -7.370 1.434 695
697 3 107.530 287.060 -8.260 1.147 696
698 3 111.520 287.060 -5.210 1.434 697
699 3 123.970 281.840 -2.040 1.721 698
700 3 128.460 279.560 -0.130 1.434 699
701 3 129.980 278.210 0.190 2.295 700
702 3 133.940 275.340 0.920 1.434 701
703 3 136.740 272.340 1.610 1.147 702
704 3 138.000 270.710 1.970 1.434 703
705 3 138.960 269.340 2.270 1.434 704
706 3 140.150 267.120 5.310 1.106 705
707 3 141.320 264.030 3.370 1.106 706
708 3 142.920 261.530 3.910 0.922 707
709 3 146.770 260.370 4.320 0.717 708
710 3 143.070 259.250 4.340 0.922 708
711 3 143.790 257.030 4.790 0.922 710
712 3 144.780 255.060 5.200 0.615 711
713 3 146.310 253.750 5.520 0.922 712
714 3 146.960 252.620 5.760 1.147 713
715 3 148.090 265.930 6.210 0.968 706
716 3 150.170 265.210 6.450 0.908 715
717 3 154.550 264.650 6.770 1.205 716
718 3 161.890 265.810 9.840 1.692 717
719 3 163.950 266.560 12.850 1.652 718
720 3 168.420 264.310 15.920 0.717 719
721 3 171.160 261.960 18.970 0.803 720
722 3 175.180 265.370 21.980 1.076 721
723 3 180.770 263.750 25.050 0.803 722
724 3 179.480 270.310 24.980 1.606 722
725 3 180.840 271.280 27.980 1.836 724
726 3 184.710 273.870 31.000 1.377 725
727 3 174.810 258.750 22.040 0.803 721
728 3 177.590 255.810 25.090 1.033 727
729 3 178.620 252.750 28.130 1.076 728
730 3 177.940 249.560 31.160 0.717 729
731 3 178.730 246.150 31.350 0.717 730
732 3 178.670 242.430 32.040 0.717 731
733 3 177.650 240.060 32.420 0.574 732
734 3 176.100 237.060 32.900 0.717 733
735 3 175.900 235.590 33.150 0.688 734
736 3 90.100 311.310 -16.750 2.295 688
737 3 91.640 315.780 -13.770 2.295 736
738 3 101.780 313.530 -10.650 1.652 737
739 3 111.500 312.280 -7.530 1.542 738
740 3 115.410 310.280 -4.470 1.434 739
741 3 117.070 309.810 -1.450 1.322 740
742 3 120.190 313.120 1.540 1.205 741
743 3 122.120 314.150 4.550 1.076 742
744 3 123.180 315.400 7.550 0.860 743
745 3 124.300 315.530 10.560 0.968 744
746 3 128.350 315.250 13.600 0.645 745
747 3 118.540 309.060 1.560 1.322 741
748 3 122.620 307.000 4.620 1.434 747
749 3 125.900 305.250 7.670 1.434 748
750 3 132.310 300.560 10.790 0.968 749
751 3 135.730 297.030 11.270 1.721 750
752 3 136.180 294.460 11.760 1.434 751
753 3 137.470 292.250 12.230 1.434 752
754 3 140.640 287.870 13.200 1.434 753
755 3 142.210 285.930 13.630 1.434 754
756 3 143.990 285.460 13.800 1.434 755
757 3 148.910 285.530 14.040 1.721 756
758 3 93.190 318.250 -10.780 2.203 737
759 3 95.320 326.620 -7.840 1.652 758
760 3 98.660 332.930 -4.860 1.721 759
761 3 100.990 336.870 -1.880 1.652 760
762 3 106.400 345.060 -1.900 1.721 761
763 3 105.410 347.030 -2.310 1.434 762
764 3 105.910 348.210 -2.500 1.434 763
765 3 106.720 349.120 -2.630 1.147 764
766 3 106.030 350.810 -2.980 1.434 765
767 3 105.350 352.500 -3.320 1.147 766
768 3 105.590 353.340 -3.470 1.377 767
769 3 107.180 355.750 -3.840 1.377 768
770 3 104.920 323.620 -7.710 2.008 758
771 3 114.710 327.090 -4.640 1.721 770
772 3 117.260 327.590 -1.620 1.721 771
773 3 119.850 335.840 1.320 1.434 772
774 3 121.100 352.090 4.180 1.434 773
775 3 125.130 354.090 3.060 0.581 774
776 3 129.750 354.400 3.230 0.688 775
777 3 119.700 355.460 7.130 1.147 774
778 3 116.280 360.750 4.050 0.803 777
779 3 124.150 337.650 4.350 1.147 773
780 3 126.630 335.810 3.660 1.434 779
781 3 129.590 334.870 3.980 1.434 780
782 3 130.780 334.370 4.130 1.469 781
783 3 128.430 339.650 3.040 1.147 779
784 3 132.990 341.960 0.060 1.434 783
785 3 134.140 342.060 0.030 1.147 784
786 3 139.950 341.000 3.100 1.147 785
787 3 140.870 340.180 3.550 1.434 786
788 3 142.680 339.180 3.830 1.147 787
789 3 137.160 344.840 -0.330 1.434 785
790 3 139.470 345.000 -0.240 1.147 789
791 3 144.340 342.710 -3.170 0.717 790
792 3 147.760 340.090 -4.630 0.645 791
793 3 117.120 328.120 1.360 1.434 772
794 3 120.900 328.750 4.400 1.434 793
795 3 123.180 328.930 7.420 1.147 794
796 3 125.530 327.960 10.450 1.721 795
797 3 127.030 327.210 10.970 1.147 796
798 3 129.690 326.530 11.230 1.721 797
799 3 131.450 326.060 11.400 1.434 798
800 3 133.220 325.620 11.570 1.434 799
801 3 134.440 324.560 11.830 1.434 800
802 3 135.950 323.780 12.050 1.434 801
803 3 139.840 316.280 15.160 1.147 802
804 3 141.360 314.930 16.800 1.147 803
805 3 142.970 312.460 17.330 1.434 804
806 3 144.500 311.120 17.660 1.434 805
807 3 147.370 307.000 18.560 1.434 806
808 3 148.600 297.620 17.510 1.606 807
809 3 149.330 295.370 17.960 1.147 808
810 3 151.520 292.900 18.520 1.434 809
811 3 153.350 291.310 18.900 1.434 810
812 3 156.180 287.750 19.700 1.434 811
813 3 148.600 305.930 18.820 1.147 807
814 3 151.900 304.150 19.310 1.147 813
815 3 153.440 302.810 19.640 1.434 814
816 3 154.660 301.750 19.890 1.434 815
817 3 159.080 297.180 18.110 1.434 816
818 3 160.300 296.090 18.370 1.721 817
819 3 161.300 294.120 18.780 1.147 818
820 3 166.600 291.900 21.850 1.076 819
821 3 161.000 288.650 21.820 1.377 819
822 3 162.250 287.030 22.990 1.147 821
823 3 137.270 324.120 15.060 1.721 802
824 3 137.140 326.750 14.410 0.697 823
825 3 137.920 328.250 14.180 1.147 824
826 3 138.700 329.750 13.940 1.606 825
827 3 140.830 323.530 15.190 1.721 823
828 3 142.320 322.750 15.400 1.721 827
829 3 142.930 322.250 15.530 1.721 828
830 3 146.570 324.500 15.290 1.721 829
831 3 148.340 324.030 15.470 1.147 830
832 3 150.040 324.710 15.420 1.434 831
833 3 151.120 325.960 15.250 1.434 832
834 3 151.560 328.280 14.840 2.008 833
835 3 151.990 330.620 14.440 1.434 834
836 3 151.580 332.590 14.050 1.434 835
837 3 145.020 321.500 15.770 1.147 829
838 3 146.210 321.000 15.920 1.434 837
839 3 147.400 320.530 16.070 1.147 838
840 3 149.200 319.500 16.350 1.147 839
841 3 150.390 319.000 16.500 1.434 840
842 3 151.920 317.650 16.820 1.434 841
843 3 152.850 316.840 17.010 1.147 842
844 3 154.040 316.400 17.170 1.147 843
845 3 155.500 316.180 17.270 1.434 844
846 3 157.300 315.150 17.550 1.434 845
847 3 159.150 313.560 17.940 1.434 846
848 3 160.100 312.180 18.240 1.434 847
849 3 161.060 310.810 18.540 1.721 848
850 3 162.320 309.150 18.910 1.147 849
851 3 163.590 307.500 19.270 1.434 850
852 3 167.310 303.750 20.150 1.434 851
853 3 170.220 302.500 23.200 1.377 852
854 3 173.750 301.590 23.720 1.434 853
855 3 175.560 300.560 24.000 1.434 854
856 3 176.780 299.530 24.260 1.434 855
857 3 178.660 297.340 24.760 1.721 856
858 3 180.230 295.400 25.190 1.147 857
859 3 181.120 295.180 25.270 1.721 858
860 3 -5.830 122.460 -7.300 5.450 1
861 3 -4.540 101.840 -4.090 5.163 860
862 3 -3.040 78.870 -6.850 5.995 861
863 3 0.120 54.810 -9.590 5.782 862
864 3 2.850 45.960 -12.480 5.782 863
865 3 2.570 34.310 -15.370 6.939 864
866 3 4.370 12.710 -18.150 6.196 865
867 3 7.320 -13.120 -20.870 6.186 866
868 3 12.730 -41.060 -23.550 6.167 867
869 3 18.080 -63.560 -26.280 7.137 868
870 3 24.670 -82.810 -29.030 7.137 869
871 3 29.840 -102.460 -31.790 6.852 870
872 3 42.620 -136.870 -34.330 6.852 871
873 3 52.910 -159.310 -37.010 6.443 872
874 3 59.090 -172.280 -39.820 6.443 873
875 3 68.200 -171.530 -36.730 1.328 874
876 3 72.450 -172.000 -33.690 1.434 875
877 3 75.000 -173.180 -30.650 1.434 876
878 3 79.040 -170.210 -27.630 1.721 877
879 3 81.370 -167.900 -24.630 0.968 878
880 3 84.550 -165.310 -21.620 1.434 879
881 3 87.160 -162.750 -18.620 1.434 880
882 3 63.970 -183.000 -42.670 6.196 874
883 3 83.080 -221.780 -39.100 4.130 882
884 3 92.360 -231.810 -35.910 4.282 883
885 3 91.450 -244.250 -35.680 4.933 884
886 3 90.560 -248.870 -32.650 4.933 885
887 3 98.710 -259.180 -35.470 1.434 886
888 3 106.710 -268.400 -38.290 2.008 887
889 3 113.850 -273.930 -41.170 1.434 888
890 3 118.040 -275.430 -44.110 1.434 889
891 3 122.300 -278.060 -47.040 1.606 890
892 3 124.790 -280.250 -50.000 1.377 891
893 3 84.070 -279.530 -29.420 5.139 886
894 3 79.760 -268.310 -26.570 1.836 893
895 3 82.930 -292.280 -32.310 3.098 893
896 3 82.870 -316.150 -35.090 3.786 895
897 3 83.600 -326.710 -35.780 3.304 896
898 3 85.280 -344.430 -32.600 2.295 897
899 3 91.570 -360.400 -32.190 1.721 898
900 3 92.870 -362.620 -31.720 1.721 899
901 3 96.730 -362.430 -28.680 1.606 900
902 3 104.870 -367.030 -25.550 1.147 901
903 3 107.770 -367.370 -22.520 1.469 902
904 3 99.940 -377.090 -31.550 1.721 900
905 3 105.450 -387.120 -29.840 1.721 904
906 3 107.750 -392.210 -30.880 1.721 905
907 3 111.620 -400.810 -32.650 1.721 906
908 3 113.240 -413.870 -35.510 2.295 907
909 3 117.200 -425.120 -36.090 0.820 908
