# Supplementary material for: Adaptations during Maturation in an Identified Honeybee Interneuron Responsive to Waggle Dance Vibration Signals
Source: eNeuro. 2019 Sep 5;6(5):ENEURO.0454-18.2019. doi: 10.1523/ENEURO.0454-18.2019 (PMC6731536; doi:10.1523/ENEURO.0454-18.2019)
Supplement: Extended Data 1 — This ZIP file contains all the code used to generate the results of this publication. The code is organized into two folders: (1) GJEphys-master, which contains code for analyzing and plotting electrophysiology data and (2) GJMorph-master, which contains code for analyzing morphology data. Download Extended Data 1, ZIP file. [file sup_enu-eN-NWR-0454-18-s02.zip › Reg-MaxS-1.1/TestFiles/HSNL/HSN-fluoro10.CNG.swc]

# SWC to SWC conversion from L-Measure. Sridevi Polavaram: spolavar@gmu.edu
# Original fileName:/cng_repository/Soumya/LM_Automated_Testing_Enviornment/Test_Lm3.7.2_11022011_SG_Linux_NMOConv8/TestResults/LoadTest/test_52/HSN-fluoro10.CNG.swc
#
# Original file HSN-fluoro10.swc edited using StdSwc version 1.31 on 5/31/11.
# Irregularities and fixes documented in HSN-fluoro10.swc.std.  See StdSwc1.31.doc for more information.
#
# HSN neuron (lobula place tangential cells, LPTC) from Calliphora vicina
# identification by response properties, in vivo Alexa injection, 2-photon-microscopy imaging, x63 objective, multiple image tiles
# reconstructed and processed with Matlab and the TREES toolbox http://www.treestoolbox.org
# scaling 1:1:1 um
#  Max Planck Institute of Neurobiology, Martinsried, Germany
#  Systems and Computational Neuroscience, Alexander Borst
#  published in "The morphological identity of insect dendrites" Cuntz H, Forstner F, Haag J, Borst A. PMID 19112481
# SCALE 1.0 1.0 1.0 
1 1 30.920 125.710 7.840 15.488 -1
2 1 30.920 110.222 7.840 15.488 1
3 1 30.920 141.198 7.840 15.488 1
4 3 37.210 108.180 9.870 2.079 1
5 3 32.970 99.180 9.610 2.079 4
6 3 29.000 91.150 9.340 2.079 5
7 3 25.600 77.810 7.340 2.993 6
8 3 24.390 73.060 5.690 3.592 7
9 3 23.680 67.340 3.160 4.310 8
10 3 20.160 59.500 0.630 4.310 9
11 3 17.160 50.500 4.280 6.207 10
12 3 15.940 43.400 4.200 10.726 11
13 3 14.090 37.500 4.270 12.871 12
14 3 12.030 30.280 4.410 15.445 13
15 3 9.870 26.000 4.260 17.792 14
16 3 8.750 20.680 1.660 22.241 15
17 3 7.110 13.840 0.540 22.241 16
18 3 4.920 7.400 0.570 22.241 17
19 3 1.980 2.960 0.220 13.118 18
20 3 0.000 0.000 0.000 8.396 19
21 3 39.680 133.060 10.800 15.488 1
22 3 43.470 165.090 11.060 14.868 21
23 3 40.440 168.900 13.500 14.868 22
24 3 30.930 173.250 15.410 1.428 23
25 3 25.040 175.590 15.030 1.260 24
26 3 42.200 174.180 16.150 14.868 23
27 3 54.210 163.680 19.450 1.996 26
28 3 57.460 161.810 20.450 1.996 27
29 3 53.910 155.530 17.760 1.260 28
30 3 50.380 152.370 14.780 1.260 29
31 3 45.610 149.430 11.690 1.260 30
32 3 41.520 147.500 8.550 1.092 31
33 3 38.770 144.030 9.020 0.924 32
34 3 37.500 136.960 9.350 0.756 33
35 3 39.780 129.090 8.590 0.588 34
36 3 41.290 125.150 9.340 0.588 35
37 3 60.710 160.090 19.370 1.996 28
38 3 72.850 157.620 17.470 1.996 37
39 3 80.850 157.620 16.450 1.996 38
40 3 84.780 149.840 14.460 0.924 39
41 3 86.660 146.400 14.830 0.924 40
42 3 85.850 142.030 12.170 0.756 41
43 3 82.410 140.120 12.250 0.756 42
44 3 85.410 157.870 15.530 1.996 39
45 3 83.660 162.900 16.690 0.924 44
46 3 82.290 166.000 16.040 0.756 45
47 3 79.600 167.120 15.250 0.756 46
48 3 87.030 158.210 15.900 1.996 44
49 3 91.390 162.060 18.880 1.260 48
50 3 96.530 162.930 22.190 0.924 49
51 3 101.430 165.030 25.380 0.756 50
52 3 89.500 158.310 16.530 1.996 48
53 3 94.070 158.560 15.600 1.596 52
54 3 98.950 154.590 15.140 1.260 53
55 3 101.030 149.930 16.100 1.092 54
56 3 99.570 144.120 16.270 0.924 55
57 3 101.050 159.280 15.240 1.596 53
58 3 112.440 161.400 12.850 1.428 57
59 3 113.000 161.210 15.940 1.260 58
60 3 117.780 168.590 14.520 0.756 59
61 3 117.530 172.340 14.100 0.588 60
62 3 118.770 160.870 13.370 1.260 59
63 3 123.300 158.960 12.670 1.092 62
64 3 132.550 161.090 10.130 0.924 63
65 3 137.650 156.030 10.400 0.756 64
66 3 140.320 162.120 10.520 0.756 64
67 3 148.190 159.930 12.730 0.756 66
68 3 126.570 154.590 13.910 0.924 63
69 3 128.960 150.400 14.910 0.756 68
70 3 128.330 146.840 15.080 0.756 69
71 3 132.910 144.400 16.480 0.588 70
72 3 135.670 142.840 17.330 0.588 71
73 3 139.570 139.680 14.890 0.420 72
74 3 139.310 135.060 12.290 0.420 73
75 3 123.740 144.620 14.110 0.756 70
76 3 119.810 143.370 13.220 0.756 75
77 3 116.540 141.120 10.180 0.756 76
78 3 114.170 140.090 12.080 0.756 77
79 3 111.890 138.750 11.630 0.756 78
80 3 45.240 184.400 18.420 14.868 26
81 3 35.890 185.870 20.620 1.092 80
82 3 30.620 185.840 17.210 0.924 81
83 3 28.810 185.180 14.120 0.924 82
84 3 45.820 187.370 21.200 14.868 80
85 3 64.370 185.280 25.780 1.596 84
86 3 67.980 182.000 24.750 1.260 85
87 3 49.620 190.030 24.250 14.868 84
88 3 47.590 193.340 26.810 14.868 87
89 3 71.180 197.590 26.770 3.898 88
90 3 77.140 198.000 24.150 3.898 89
91 3 80.060 190.340 22.070 1.428 90
92 3 85.930 198.370 21.740 3.898 90
93 3 89.490 187.500 20.010 1.092 92
94 3 90.180 182.180 17.540 0.924 93
95 3 97.690 197.930 19.620 3.898 92
96 3 98.700 198.120 21.150 3.898 95
97 3 99.870 191.000 18.890 0.924 96
98 3 98.330 188.060 18.110 0.924 97
99 3 101.750 198.560 24.350 3.898 96
100 3 103.900 204.750 20.900 0.924 99
101 3 110.700 198.710 21.970 3.898 99
102 3 113.520 190.840 19.900 1.260 101
103 3 114.190 188.120 17.190 1.092 102
104 3 112.890 186.400 15.770 0.924 103
105 3 110.960 198.590 22.440 3.898 101
106 3 111.270 206.310 21.800 1.092 105
107 3 124.010 197.000 20.520 3.898 105
108 3 127.160 196.840 17.750 3.118 107
109 3 134.410 189.340 18.930 1.260 108
110 3 138.030 185.400 20.210 0.588 109
111 3 130.910 197.090 14.970 3.118 108
112 3 123.960 201.620 15.120 1.260 111
113 3 119.970 205.460 13.740 0.924 112
114 3 134.860 197.090 12.240 3.118 111
115 3 142.840 191.960 14.620 1.260 114
116 3 149.770 187.870 16.770 1.092 115
117 3 155.810 180.060 14.930 1.092 116
118 3 160.830 172.840 12.960 1.092 117
119 3 165.780 164.000 11.140 1.092 118
120 3 169.890 162.710 8.540 0.924 119
121 3 171.520 160.840 8.250 0.924 120
122 3 172.540 159.750 8.610 0.924 121
123 3 162.570 156.650 8.580 0.924 119
124 3 160.210 152.030 5.830 0.924 123
125 3 156.330 147.750 7.650 0.924 124
126 3 155.550 140.370 8.130 0.756 125
127 3 155.030 133.900 8.600 0.588 126
128 3 157.160 128.810 9.610 0.588 127
129 3 139.610 198.500 13.190 2.494 114
130 3 136.250 207.840 13.540 0.924 129
131 3 136.500 212.960 16.090 0.924 130
132 3 146.460 200.210 10.510 2.494 129
133 3 154.720 198.780 8.220 1.996 132
134 3 156.340 207.960 10.490 1.260 133
135 3 159.010 209.340 10.930 0.924 134
136 3 156.780 198.750 11.400 1.996 133
137 3 164.130 196.810 13.390 1.996 136
138 3 163.640 192.430 13.670 0.924 137
139 3 170.380 196.960 12.900 1.596 137
140 3 175.120 188.900 11.000 1.260 139
141 3 178.490 182.340 8.840 0.924 140
142 3 181.710 176.090 9.440 0.756 141
143 3 177.310 195.590 12.730 1.596 139
144 3 182.420 195.090 12.010 1.428 143
145 3 187.130 194.530 11.200 1.092 144
146 3 193.030 194.060 12.750 1.092 145
147 3 199.020 193.340 12.280 0.756 146
148 3 202.240 193.460 15.520 0.756 147
149 3 187.790 190.840 11.700 1.260 144
150 3 201.940 182.590 10.500 1.092 149
151 3 205.820 181.500 7.870 0.924 150
152 3 210.410 179.280 5.390 0.924 151
153 3 218.470 174.030 6.600 0.756 152
154 3 228.230 170.500 9.420 0.588 153
155 3 205.030 176.590 5.260 0.924 151
156 3 206.440 171.840 2.790 0.924 155
157 3 208.530 166.840 4.720 0.924 156
158 3 47.580 197.530 29.440 14.868 88
159 3 37.110 199.250 25.480 2.494 158
160 3 27.230 203.810 21.300 1.996 159
161 3 25.320 210.750 20.140 1.260 160
162 3 21.410 204.530 17.790 1.996 160
163 3 18.400 205.750 14.430 1.596 162
164 3 10.870 201.090 15.260 1.428 163
165 3 7.580 196.150 14.880 1.260 164
166 3 5.490 191.340 16.860 1.092 165
167 3 11.930 190.280 16.540 1.092 166
168 3 3.460 186.250 16.820 1.092 166
169 3 0.670 178.960 14.280 1.092 168
170 3 -1.800 176.340 14.310 1.092 169
171 3 11.490 212.000 12.340 1.428 163
172 3 2.850 216.030 11.830 1.428 171
173 3 -2.650 221.090 12.030 1.428 172
174 3 -9.340 223.370 12.180 1.428 173
175 3 -12.030 224.500 11.390 1.428 174
176 3 -18.470 225.750 9.630 1.092 175
177 3 -22.530 225.340 8.630 1.092 176
178 3 -27.250 225.870 9.440 0.924 177
179 3 -12.980 220.500 11.520 1.428 175
180 3 -15.050 215.840 11.420 0.924 179
181 3 -13.580 209.750 12.360 0.756 180
182 3 -13.210 203.000 13.070 0.756 181
183 3 -8.600 200.030 16.710 0.588 182
184 3 -15.030 196.560 15.280 0.756 182
185 3 48.730 204.870 28.740 14.868 158
186 3 85.560 225.710 26.440 11.894 185
187 3 84.880 227.000 27.650 11.419 186
188 3 79.410 236.930 25.330 0.861 187
189 3 79.690 239.960 25.130 0.693 188
190 3 88.340 228.590 28.390 11.419 187
191 3 95.280 216.460 27.030 1.029 190
192 3 95.470 214.060 24.250 1.029 191
193 3 95.800 231.680 25.620 11.419 190
194 3 102.180 220.780 24.100 1.029 193
195 3 102.910 217.620 21.430 1.029 194
196 3 100.980 215.210 18.490 1.029 195
197 3 99.740 233.090 24.670 11.419 193
198 3 106.250 221.370 23.230 1.197 197
199 3 108.060 219.280 20.540 1.197 198
200 3 105.100 234.210 21.930 11.419 197
201 3 103.280 234.400 23.380 12.123 200
202 3 102.870 248.750 18.960 1.459 201
203 3 101.500 258.710 20.940 1.459 202
204 3 103.410 264.750 18.530 1.459 203
205 3 105.730 270.310 18.610 1.459 204
206 3 106.260 276.310 21.100 1.123 205
207 3 106.660 278.710 22.220 1.123 206
208 3 104.090 234.560 23.570 12.123 201
209 3 111.980 224.870 22.050 0.955 208
210 3 115.500 222.650 19.490 0.955 209
211 3 116.430 219.870 19.790 0.787 210
212 3 112.440 237.370 20.890 12.123 208
213 3 119.770 226.870 19.410 1.135 212
214 3 122.160 222.900 18.900 1.135 213
215 3 113.940 238.180 21.610 10.962 212
216 3 129.140 233.030 20.190 2.874 215
217 3 138.260 232.280 17.900 2.759 216
218 3 140.630 232.060 15.080 2.759 217
219 3 145.820 226.650 12.950 1.157 218
220 3 146.810 225.750 14.580 1.157 219
221 3 146.030 223.060 14.630 0.653 220
222 3 148.620 224.870 15.130 1.157 220
223 3 151.180 231.900 12.840 2.759 218
224 3 157.670 233.000 12.540 2.759 223
225 3 160.560 233.060 9.730 2.759 224
226 3 162.780 227.810 12.250 1.412 225
227 3 165.630 226.030 11.080 1.412 226
228 3 166.660 220.430 9.780 0.908 227
229 3 167.170 217.530 10.180 0.740 228
230 3 171.100 223.500 10.640 1.244 227
231 3 176.830 219.400 8.430 1.076 230
232 3 178.220 216.900 6.850 0.908 231
233 3 178.980 214.930 7.220 0.908 232
234 3 180.360 211.840 7.870 0.908 233
235 3 182.530 208.870 8.700 0.908 234
236 3 180.630 217.400 7.420 0.740 232
237 3 184.120 216.430 8.400 0.740 236
238 3 188.410 215.590 9.570 0.740 237
239 3 192.600 213.210 8.790 0.740 238
240 3 194.490 209.930 7.510 0.572 239
241 3 164.500 234.250 12.930 2.759 225
242 3 173.690 234.680 10.540 2.207 241
243 3 185.210 230.280 8.770 2.207 242
244 3 192.360 233.430 5.980 0.740 243
245 3 185.460 229.710 9.590 2.207 243
246 3 199.180 223.090 9.560 2.207 245
247 3 205.870 218.340 7.480 1.766 246
248 3 208.590 215.030 4.980 1.244 247
249 3 216.460 213.030 2.720 1.076 248
250 3 222.220 211.750 4.070 0.908 249
251 3 211.710 211.750 2.490 1.244 248
252 3 220.150 207.210 1.880 1.244 251
253 3 229.570 201.250 2.770 1.292 252
254 3 229.500 198.650 6.030 1.292 253
255 3 232.200 196.370 3.420 1.292 254
256 3 233.530 192.060 0.910 0.956 255
257 3 236.610 199.750 3.430 1.124 254
258 3 242.570 202.180 0.610 0.788 257
259 3 239.550 198.280 0.760 1.124 257
260 3 244.030 195.400 -1.650 0.956 259
261 3 250.190 191.930 -3.890 0.956 260
262 3 257.990 192.310 -1.560 0.956 261
263 3 119.760 239.430 18.890 10.962 215
264 3 122.750 242.840 19.290 10.523 263
265 3 122.590 258.120 14.800 0.740 264
266 3 123.420 263.250 13.420 0.572 265
267 3 122.690 267.340 12.860 0.572 266
268 3 138.630 253.680 16.400 10.523 264
269 3 150.310 247.870 14.780 1.020 268
270 3 154.410 243.930 14.840 1.020 269
271 3 159.020 241.620 14.160 0.852 270
272 3 141.420 255.060 13.450 11.173 268
273 3 138.940 267.620 12.840 1.874 272
274 3 134.850 271.710 13.490 1.332 273
275 3 133.030 277.310 12.510 1.164 274
276 3 132.020 283.030 11.720 0.828 275
277 3 130.960 289.180 10.880 0.828 276
278 3 140.530 274.680 15.310 1.874 273
279 3 142.140 279.590 11.940 1.874 278
280 3 146.770 280.060 9.210 0.996 279
281 3 141.920 281.530 10.250 1.874 279
282 3 143.600 286.500 6.870 1.500 281
283 3 143.210 293.430 7.400 1.164 282
284 3 145.500 296.870 7.670 0.996 283
285 3 145.880 299.500 7.520 0.828 284
286 3 143.930 256.060 10.520 10.102 272
287 3 161.050 251.560 9.170 1.695 286
288 3 167.940 250.710 9.380 1.695 287
289 3 175.780 249.210 7.080 1.695 288
290 3 183.860 246.460 4.910 1.695 289
291 3 189.080 243.180 2.580 1.695 290
292 3 194.530 240.680 2.600 1.695 291
293 3 203.140 237.180 0.540 1.695 292
294 3 212.780 234.840 -0.480 1.695 293
295 3 216.540 234.250 2.870 1.356 294
296 3 221.940 229.680 0.680 1.356 295
297 3 226.060 225.840 -1.670 1.020 296
298 3 233.410 222.340 -2.330 1.020 297
299 3 237.590 217.810 -2.920 1.020 298
300 3 246.120 212.090 -2.280 1.020 299
301 3 249.980 211.060 1.110 1.020 300
302 3 148.480 258.960 9.860 10.102 286
303 3 165.810 260.000 8.010 3.178 302
304 3 175.390 261.000 5.600 3.051 303
305 3 187.170 260.590 3.480 2.441 304
306 3 190.330 261.150 6.680 2.441 305
307 3 196.070 255.000 4.660 1.226 306
308 3 195.840 260.900 4.090 2.441 306
309 3 201.790 267.460 0.880 1.226 308
310 3 205.290 257.560 2.070 2.441 308
311 3 212.490 254.590 -0.130 2.441 310
312 3 221.620 258.060 -2.820 1.953 311
313 3 228.990 260.900 -0.810 1.562 312
314 3 233.690 262.180 2.420 1.226 313
315 3 219.750 249.620 -2.150 2.441 311
316 3 230.270 244.280 -3.890 1.953 315
317 3 233.410 240.530 -6.330 1.953 316
318 3 237.050 237.500 -8.800 1.953 317
319 3 244.160 237.900 -9.310 1.953 318
320 3 250.910 244.400 -8.190 1.058 319
321 3 254.030 252.180 -5.670 0.890 320
322 3 255.940 258.060 -6.090 0.890 321
323 3 247.590 237.340 -8.380 1.394 319
324 3 251.850 234.530 -9.110 1.226 323
325 3 256.010 231.870 -5.530 1.226 324
326 3 262.570 232.210 -2.060 1.226 325
327 3 266.500 233.590 -3.200 1.058 326
328 3 154.320 261.780 7.000 10.102 302
329 3 160.620 270.750 7.740 8.082 328
330 3 159.750 282.840 6.390 2.034 329
331 3 159.980 290.960 5.690 2.034 330
332 3 159.360 296.810 5.000 2.034 331
333 3 158.960 298.870 7.800 2.034 332
334 3 154.570 302.310 7.410 0.955 333
335 3 153.190 305.430 6.770 0.619 334
336 3 161.600 303.180 4.560 2.034 333
337 3 161.080 310.250 6.870 1.627 336
338 3 161.420 317.930 3.150 1.627 337
339 3 161.800 327.780 -0.770 1.627 338
340 3 159.640 333.840 -4.530 1.291 339
341 3 162.760 336.930 -1.570 0.955 340
342 3 156.890 340.060 -5.840 1.123 340
343 3 153.890 347.370 -5.210 1.123 342
344 3 152.340 353.930 -2.930 0.787 343
345 3 155.410 356.960 0.020 0.619 344
346 3 160.800 356.870 1.890 0.451 345
347 3 172.700 278.210 5.990 8.082 329
348 3 175.580 278.750 3.130 5.172 347
349 3 178.940 273.840 6.850 1.356 348
350 3 183.430 271.530 9.350 1.020 349
351 3 187.570 282.250 0.650 5.172 348
352 3 197.300 286.310 -0.900 5.172 351
353 3 202.440 283.280 -1.380 1.695 352
354 3 206.350 282.400 -0.300 1.188 353
355 3 212.340 277.150 -2.380 0.852 354
356 3 215.830 276.180 -1.440 0.852 355
357 3 217.730 274.370 1.880 0.852 356
358 3 216.340 270.590 1.270 0.684 357
359 3 213.120 281.810 -0.580 1.020 354
360 3 216.690 280.430 0.450 1.020 359
361 3 222.820 278.870 0.090 1.020 360
362 3 229.020 274.930 -2.100 1.020 361
363 3 230.960 271.250 -3.340 1.020 362
364 3 200.360 287.810 -0.250 5.172 352
365 3 204.460 288.370 -1.330 3.310 364
366 3 209.520 288.460 -3.990 3.310 365
367 3 222.950 287.960 -2.790 3.310 366
368 3 234.140 286.180 -4.820 3.310 367
369 3 245.980 283.150 -4.740 2.648 368
370 3 251.510 282.750 -5.370 2.648 369
371 3 255.700 282.120 -8.020 2.648 370
372 3 257.410 274.150 -7.560 1.356 371
373 3 261.210 268.400 -3.710 1.188 372
374 3 267.580 262.280 0.350 1.020 373
375 3 257.380 281.370 -8.250 2.648 371
376 3 263.590 283.310 -4.950 2.648 375
377 3 265.280 282.250 -1.710 2.648 376
378 3 211.610 294.960 -0.120 2.648 364
379 3 214.700 301.000 -3.480 1.020 378
380 3 217.360 305.840 -6.770 1.020 379
381 3 218.510 310.840 -6.040 0.852 380
382 3 221.830 299.000 -2.770 2.648 378
383 3 229.200 304.560 -5.780 2.648 382
384 3 230.970 306.180 -2.780 2.648 383
385 3 229.710 312.710 -0.470 1.356 384
386 3 232.930 315.840 -0.740 0.684 385
387 3 228.060 315.280 -1.930 0.852 385
388 3 235.860 308.780 0.340 2.648 384
389 3 237.750 312.120 3.180 1.695 388
390 3 245.870 312.680 6.740 1.695 389
391 3 253.050 309.560 9.120 1.356 390
392 3 255.970 307.150 10.090 1.356 391
393 3 261.430 304.500 11.730 1.020 392
394 3 179.850 289.680 2.400 4.138 347
395 3 173.820 298.120 2.360 1.020 394
396 3 180.400 291.560 2.570 4.138 394
397 3 184.530 301.680 -1.090 3.972 396
398 3 183.790 312.840 -0.590 2.441 397
399 3 179.230 321.900 -0.530 1.953 398
400 3 176.510 330.280 -1.990 1.953 399
401 3 177.130 338.500 0.290 1.562 400
402 3 175.290 348.280 2.240 1.058 401
403 3 175.340 355.090 1.620 1.058 402
404 3 174.800 360.500 0.980 0.890 403
405 3 176.070 365.030 0.890 0.890 404
406 3 183.730 345.150 3.160 1.394 401
407 3 187.550 351.840 5.820 1.058 406
408 3 188.560 359.840 6.640 0.890 407
409 3 187.750 366.870 5.770 0.554 408
410 3 191.020 309.930 -2.620 3.178 397
411 3 198.590 309.370 -0.630 1.123 410
412 3 206.340 310.120 1.270 0.787 411
413 3 198.230 318.810 -3.670 3.178 410
414 3 195.040 322.810 -4.860 0.619 413
415 3 191.910 326.400 -5.990 0.451 414
416 3 198.810 319.710 -0.690 2.441 413
417 3 198.920 326.460 -2.130 0.890 416
418 3 199.040 330.340 0.530 0.890 417
419 3 202.090 333.840 3.440 0.890 418
420 3 200.840 320.560 -3.650 2.441 416
421 3 202.300 316.560 -0.140 0.722 420
422 3 202.610 314.870 -0.110 0.554 421
423 3 205.270 323.500 -0.580 2.441 420
424 3 209.200 326.750 2.420 2.034 423
425 3 210.370 329.030 5.300 1.627 424
426 3 220.470 328.530 7.330 0.955 425
427 3 219.380 328.460 10.280 0.787 426
428 3 225.220 332.400 7.310 0.619 427
429 3 225.220 327.750 7.750 0.787 427
430 3 228.540 325.090 9.710 0.619 429
431 3 212.790 332.030 5.040 1.627 425
432 3 216.290 337.750 7.780 1.627 431
433 3 217.830 341.090 10.590 1.291 432
434 3 216.880 343.900 13.280 1.123 433
435 3 215.170 348.710 15.720 0.955 434
436 3 212.910 352.150 18.240 0.787 435
437 3 210.280 354.590 20.840 0.787 436
438 3 220.460 343.430 13.590 0.955 433
439 3 224.270 340.780 17.140 0.955 438
440 3 228.510 340.310 20.510 0.787 439
441 3 232.050 336.250 24.180 0.787 440
442 3 236.940 334.150 27.760 0.787 441
443 3 52.560 209.460 25.560 14.868 185
444 3 49.110 215.000 23.760 13.154 443
445 3 34.090 215.150 21.980 0.908 444
446 3 31.260 217.120 21.070 0.908 445
447 3 48.890 222.430 20.010 13.154 444
448 3 45.760 225.620 22.500 13.154 447
449 3 35.480 228.620 18.440 2.759 448
450 3 29.420 232.210 20.680 2.759 449
451 3 24.890 229.180 17.620 1.076 450
452 3 21.670 227.000 14.570 0.740 451
453 3 19.560 225.150 13.190 0.572 452
454 3 17.990 222.280 13.050 0.572 453
455 3 18.350 220.210 13.340 0.572 454
456 3 25.680 234.960 17.120 2.759 450
457 3 15.390 243.400 16.650 2.207 456
458 3 8.830 245.750 18.970 2.207 457
459 3 8.770 242.430 21.260 0.740 458
460 3 2.820 248.370 21.300 2.207 458
461 3 6.030 255.340 18.860 0.908 460
462 3 3.120 249.460 21.250 2.207 460
463 3 -0.400 249.870 17.940 2.207 462
464 3 -0.320 256.620 14.280 0.740 463
465 3 -0.270 261.090 15.150 0.572 464
466 3 1.780 261.090 15.680 0.404 465
467 3 -1.190 249.680 14.870 2.207 463
468 3 -2.340 244.650 14.080 1.244 467
469 3 -4.380 242.120 13.790 1.076 468
470 3 -7.960 241.370 12.940 0.908 469
471 3 -11.680 240.870 14.110 0.740 470
472 3 -12.650 239.370 14.000 0.572 471
473 3 -11.200 235.870 14.690 0.572 472
474 3 -8.570 232.620 15.670 0.404 473
475 3 -5.710 231.000 13.010 0.404 474
476 3 -5.910 250.560 14.690 2.207 467
477 3 -13.640 254.500 12.350 1.766 476
478 3 -22.660 255.680 14.590 1.766 477
479 3 -25.050 261.560 16.880 1.244 478
480 3 -26.710 262.840 19.660 1.244 479
481 3 -28.440 264.560 22.390 1.244 480
482 3 -31.600 267.250 24.930 1.244 481
483 3 -34.010 267.960 27.700 1.244 482
484 3 -34.830 268.930 30.570 1.076 483
485 3 -34.000 270.710 33.480 0.404 484
486 3 -35.310 272.500 36.240 0.404 485
487 3 -32.190 271.400 36.580 0.404 485
488 3 -36.350 269.870 33.390 1.076 484
489 3 -38.960 271.810 36.040 1.076 488
490 3 -40.550 273.370 36.880 1.076 489
491 3 -41.570 274.400 36.520 1.076 490
492 3 -42.600 275.500 36.170 1.076 491
493 3 -43.640 276.370 37.890 1.076 492
494 3 -44.600 279.590 37.350 0.740 493
495 3 -45.950 280.150 36.950 0.740 494
496 3 -44.020 276.780 34.800 1.076 493
497 3 -46.240 277.280 35.070 1.076 496
498 3 -50.150 278.030 36.070 0.908 497
499 3 -52.440 279.250 35.380 0.908 498
500 3 -54.110 279.310 34.940 0.908 499
501 3 -55.520 280.310 34.490 0.908 500
502 3 -56.940 281.280 34.030 0.908 501
503 3 -57.970 282.340 33.680 0.908 502
504 3 -59.360 283.310 33.220 0.908 503
505 3 -22.920 257.460 11.380 1.766 478
506 3 -29.600 257.960 7.830 1.766 505
507 3 -36.390 258.780 10.270 1.766 506
508 3 -38.610 256.150 13.380 1.244 507
509 3 -37.350 252.870 16.800 1.244 508
510 3 -37.270 249.460 20.160 0.908 509
511 3 -36.090 246.590 23.540 0.908 510
512 3 -37.760 243.210 26.760 0.908 511
513 3 -40.150 260.090 12.890 1.766 507
514 3 -44.550 262.560 15.360 1.244 513
515 3 -49.980 264.000 17.850 1.244 514
516 3 -55.790 265.400 20.310 1.244 515
517 3 -56.970 264.840 23.300 1.244 516
518 3 -58.750 261.210 26.530 1.244 517
519 3 -56.680 258.120 30.000 0.908 518
520 3 -55.030 254.930 33.440 0.908 519
521 3 -54.890 253.150 36.640 0.908 520
522 3 -53.420 251.840 37.660 0.908 521
523 3 -60.270 264.710 26.090 1.244 517
524 3 -64.470 263.810 28.890 1.076 523
525 3 -67.090 261.090 31.980 0.908 524
526 3 -68.570 260.280 30.930 0.908 525
527 3 -70.010 256.620 30.910 0.740 526
528 3 -71.690 252.500 28.150 0.572 527
529 3 -73.270 251.840 28.440 0.572 528
530 3 -69.270 252.650 29.390 0.740 527
531 3 -68.490 250.680 29.770 0.740 530
532 3 -67.270 248.400 30.290 0.740 531
533 3 -73.940 262.710 27.280 0.740 526
534 3 -79.560 264.250 23.700 1.191 533
535 3 -84.250 264.960 22.340 1.023 534
536 3 -88.770 262.310 21.430 1.023 535
537 3 -92.330 263.710 20.390 0.855 536
538 3 -94.240 265.500 17.060 0.855 537
539 3 -94.700 268.030 17.310 0.855 538
540 3 39.620 234.650 24.220 13.154 448
541 3 49.500 251.280 26.390 10.523 540
542 3 57.590 256.030 26.280 10.523 541
543 3 68.310 254.090 24.220 1.076 542
544 3 71.340 251.710 21.650 0.908 543
545 3 58.500 257.900 26.330 10.523 542
546 3 51.410 262.960 22.310 1.076 545
547 3 48.580 264.590 24.970 0.572 546
548 3 62.490 263.180 23.100 10.523 545
549 3 61.300 264.930 22.410 9.698 548
550 3 72.990 261.840 20.540 1.291 549
551 3 76.770 261.430 22.390 0.955 550
552 3 65.410 271.460 19.070 9.698 549
553 3 59.000 285.370 20.300 5.388 552
554 3 51.870 285.930 22.750 1.076 553
555 3 49.930 285.430 21.600 0.908 554
556 3 49.480 283.210 21.690 0.572 555
557 3 60.590 287.180 17.230 5.388 553
558 3 58.300 293.680 19.460 5.388 557
559 3 53.850 296.750 17.410 0.740 558
560 3 52.090 297.210 16.920 0.992 559
561 3 49.510 295.400 16.420 0.824 560
562 3 59.130 297.400 18.690 5.388 558
563 3 60.080 306.120 18.130 5.388 562
564 3 67.910 311.810 15.140 1.244 563
565 3 69.480 314.870 13.510 1.244 564
566 3 72.350 317.750 11.910 0.908 565
567 3 73.090 323.000 11.610 0.740 566
568 3 73.110 329.310 14.030 0.572 567
569 3 74.230 330.310 13.300 0.572 568
570 3 55.370 316.340 19.840 5.388 563
571 3 48.570 319.150 18.130 0.908 570
572 3 45.380 320.460 19.270 0.404 571
573 3 55.800 318.460 16.650 5.388 570
574 3 55.050 322.750 17.380 5.388 573
575 3 49.060 326.340 13.580 1.076 574
576 3 45.160 327.250 12.370 1.076 575
577 3 42.770 331.430 11.370 0.908 576
578 3 39.970 335.500 10.280 0.740 577
579 3 36.640 337.650 11.300 0.740 578
580 3 55.120 329.560 13.720 5.388 574
581 3 55.250 336.250 12.040 4.310 580
582 3 63.210 336.460 9.580 1.076 581
583 3 55.930 337.400 10.030 4.310 581
584 3 54.530 340.370 11.470 4.310 583
585 3 62.870 343.210 8.790 1.076 584
586 3 66.190 343.090 10.060 0.740 585
587 3 71.870 343.840 11.440 0.740 586
588 3 54.810 341.750 8.340 4.310 584
589 3 49.750 344.180 7.830 1.076 588
590 3 45.900 344.530 8.890 0.740 589
591 3 42.940 344.620 10.190 0.740 590
592 3 55.070 345.180 5.010 4.310 588
593 3 54.180 347.560 7.740 4.310 592
594 3 47.040 352.560 6.360 1.244 593
595 3 45.940 354.030 5.940 0.908 594
596 3 54.550 352.590 6.210 4.310 593
597 3 58.480 351.150 9.650 1.076 596
598 3 61.380 351.280 10.140 0.908 597
599 3 55.160 354.120 4.150 4.310 596
600 3 55.460 361.810 3.510 3.448 599
601 3 61.480 363.060 4.930 1.076 600
602 3 66.120 362.930 4.060 0.908 601
603 3 69.670 361.500 5.100 0.740 602
604 3 56.230 362.560 1.560 3.448 600
605 3 49.280 363.960 1.730 1.244 604
606 3 47.170 366.460 0.960 0.740 605
607 3 43.680 367.460 -0.010 0.572 606
608 3 53.990 367.870 2.570 3.448 604
609 3 62.350 374.900 -0.500 0.908 608
610 3 61.930 377.840 -3.830 0.404 609
611 3 67.160 376.710 -3.340 0.740 609
612 3 69.710 381.090 -2.910 0.740 611
613 3 70.010 384.120 -3.120 0.572 612
614 3 52.870 372.400 -0.950 3.448 608
615 3 50.070 378.680 -1.500 2.759 614
616 3 47.260 387.340 -0.940 2.759 615
617 3 40.510 392.400 -4.940 0.908 616
618 3 37.640 395.370 -8.450 0.572 617
619 3 48.170 393.870 -1.310 2.759 616
620 3 57.050 398.030 -4.080 1.766 619
621 3 62.380 396.280 -2.040 0.740 620
622 3 65.000 395.530 -1.310 0.740 621
623 3 63.060 402.090 -4.480 1.244 620
624 3 66.850 404.150 -3.700 1.076 623
625 3 68.720 410.060 -3.770 0.572 624
626 3 66.180 415.060 -4.880 0.572 625
627 3 72.170 402.280 -2.170 0.908 624
628 3 76.090 403.530 -1.280 0.740 627
629 3 44.760 401.780 -5.330 2.207 619
630 3 40.710 408.680 -9.310 2.119 629
631 3 33.670 415.180 -9.060 1.188 630
632 3 25.520 423.710 -11.930 1.020 631
633 3 21.050 427.870 -13.460 0.852 632
634 3 44.570 417.500 -6.840 1.356 630
635 3 45.750 424.000 -4.350 1.188 634
636 3 46.670 428.400 -4.890 1.188 635
637 3 49.540 430.620 -1.860 0.852 636
638 3 51.750 432.840 1.100 0.852 637
639 3 57.580 432.150 4.610 0.516 638
640 3 45.420 433.430 0.580 0.516 637
641 3 42.340 435.710 3.160 0.516 640
642 3 38.120 437.650 4.500 0.348 641
643 3 70.680 277.150 19.370 6.466 552
644 3 75.550 282.430 20.140 6.466 643
645 3 85.410 278.680 20.930 0.852 644
646 3 88.020 277.930 21.660 1.020 645
647 3 82.650 292.250 16.700 6.466 644
648 3 87.190 301.560 19.170 6.466 647
649 3 96.160 299.680 16.990 0.852 648
650 3 100.350 296.370 14.590 0.852 649
651 3 104.570 291.460 14.280 0.516 650
652 3 109.800 290.000 15.760 0.516 651
653 3 88.710 302.680 16.160 6.466 648
654 3 82.130 307.030 15.390 0.852 653
655 3 93.390 311.560 12.630 5.959 653
656 3 100.080 312.180 11.220 1.394 655
657 3 103.230 308.060 14.860 1.058 656
658 3 105.770 305.590 15.360 0.890 657
659 3 102.090 312.620 11.690 1.394 656
660 3 103.560 313.280 14.760 1.394 659
661 3 105.820 319.120 11.350 1.058 660
662 3 108.600 321.030 8.350 0.722 661
663 3 107.640 314.030 11.970 1.394 660
664 3 115.130 314.590 9.440 1.394 663
665 3 121.270 315.340 10.130 1.226 664
666 3 122.790 316.090 10.450 1.226 665
667 3 127.120 312.710 11.870 1.058 666
668 3 132.120 310.530 11.270 1.058 667
669 3 136.600 311.030 12.370 1.058 668
670 3 127.060 317.840 11.380 1.226 666
671 3 133.680 320.620 10.740 1.058 670
672 3 135.800 322.780 11.080 0.722 671
673 3 140.280 325.650 8.110 0.554 672
674 3 138.520 327.500 9.500 0.554 673
675 3 140.590 331.030 6.290 0.554 674
676 3 144.120 325.340 7.090 0.554 674
677 3 91.370 315.460 13.120 3.814 655
678 3 87.910 319.560 11.570 0.554 677
679 3 95.020 323.930 9.560 3.814 677
680 3 93.980 325.560 12.350 4.576 679
681 3 94.530 329.030 15.080 4.576 680
682 3 88.350 332.870 11.240 0.828 681
683 3 97.030 330.590 12.100 4.576 681
684 3 105.390 336.030 9.170 3.661 683
685 3 109.450 337.250 6.330 2.929 684
686 3 108.640 344.590 4.200 0.828 685
687 3 108.980 338.150 9.230 2.929 685
688 3 114.230 335.960 6.800 1.332 687
689 3 118.920 338.210 7.410 1.332 688
690 3 127.640 343.180 4.550 0.828 689
691 3 133.650 347.250 4.120 0.828 690
692 3 135.070 350.930 4.150 0.660 691
693 3 112.560 338.680 6.420 2.929 687
694 3 116.410 343.180 3.250 2.343 693
695 3 115.290 345.750 5.950 2.343 694
696 3 114.020 349.530 2.470 0.660 695
697 3 120.390 351.090 2.790 2.343 695
698 3 121.860 357.370 2.240 1.874 697
699 3 129.080 368.210 3.090 1.598 698
700 3 135.610 375.810 5.870 1.262 699
701 3 139.590 381.180 8.670 1.262 700
702 3 144.220 382.870 11.870 1.262 701
703 3 148.300 383.310 12.830 1.262 702
704 3 152.140 382.840 13.850 0.926 703
705 3 157.630 382.280 15.300 0.926 704
706 3 144.350 389.250 11.270 0.926 701
707 3 139.540 394.090 13.490 0.590 706
708 3 143.930 396.400 10.570 0.590 707
709 3 140.780 400.090 13.010 0.254 708
710 3 133.490 399.280 15.570 0.842 707
711 3 130.750 399.500 18.370 0.338 710
712 3 95.300 334.180 8.610 3.515 683
713 3 93.280 339.430 4.940 3.515 712
714 3 100.200 342.530 6.370 1.104 713
715 3 91.340 343.840 7.400 3.515 713
716 3 86.180 346.620 3.740 0.936 715
717 3 92.520 346.060 4.250 3.515 715
718 3 94.050 354.000 3.730 2.812 717
719 3 93.730 356.210 6.520 3.374 718
720 3 90.060 359.840 4.250 1.046 719
721 3 88.190 363.780 0.720 1.046 720
722 3 88.000 369.310 0.780 0.878 721
723 3 85.150 373.810 -0.360 0.710 722
724 3 97.690 359.370 3.490 3.374 719
725 3 99.950 362.870 4.420 3.374 724
726 3 102.340 366.060 2.670 2.699 725
727 3 99.250 369.780 -0.920 1.214 726
728 3 97.000 373.620 -4.480 1.046 727
729 3 94.400 378.750 -4.670 0.878 728
730 3 93.750 382.400 -5.180 0.878 729
731 3 89.870 385.280 -4.360 0.542 730
732 3 88.390 386.680 -4.870 0.542 731
733 3 103.340 367.560 2.780 2.699 726
734 3 106.070 373.210 2.960 2.699 733
735 3 108.550 378.000 3.150 2.159 734
736 3 107.270 382.680 4.460 2.159 735
737 3 100.040 385.710 4.410 0.878 736
738 3 95.790 388.620 3.050 0.710 737
739 3 107.240 385.680 1.150 2.159 736
740 3 106.020 389.650 3.710 2.159 739
741 3 112.830 393.750 2.790 1.727 740
742 3 118.350 395.180 6.080 1.382 741
743 3 121.480 393.590 9.480 0.878 742
744 3 121.040 400.750 8.770 0.878 742
745 3 122.320 403.180 11.660 0.710 744
746 3 124.220 403.430 14.790 0.542 745
747 3 105.320 391.060 5.260 2.159 740
748 3 104.010 398.280 6.330 1.727 747
749 3 103.280 402.400 5.770 1.382 748
750 3 99.280 406.090 6.470 1.214 749
751 3 93.750 411.000 8.620 1.046 750
752 3 89.630 413.120 7.500 1.046 751
753 3 87.080 418.120 6.390 1.046 752
754 3 84.270 420.090 5.480 1.046 753
755 3 80.230 423.780 6.190 0.878 754
756 3 103.340 406.650 8.390 1.214 749
757 3 103.740 411.090 9.220 1.046 756
758 3 104.850 411.780 9.450 0.878 757
759 3 107.470 413.060 12.540 0.878 758
760 3 110.520 412.370 12.910 0.878 759
761 3 113.400 412.500 16.130 0.878 760
762 3 119.030 410.960 19.710 0.878 761
763 3 121.660 409.750 23.040 0.878 762
764 3 102.370 413.870 12.090 0.710 758
765 3 99.000 415.750 14.690 0.710 764
766 3 95.540 416.500 14.920 0.710 765
767 3 92.280 418.180 16.000 0.710 766
768 3 85.530 423.370 18.040 0.710 767
769 3 81.520 428.930 20.240 0.710 768
770 3 41.590 240.870 26.790 8.082 540
771 3 35.210 239.250 23.460 1.020 770
772 3 33.820 239.900 23.760 0.684 771
773 3 32.750 250.120 28.290 8.082 770
774 3 35.640 254.840 26.990 7.448 773
775 3 28.980 252.620 25.500 0.722 774
776 3 25.970 253.280 24.660 0.554 775
777 3 23.210 254.810 23.810 0.554 776
778 3 20.580 255.530 23.070 0.386 777
779 3 18.240 254.620 22.560 0.806 778
780 3 33.070 264.460 22.870 7.448 774
781 3 25.090 270.810 22.110 7.448 780
782 3 23.480 269.180 25.170 1.058 781
783 3 23.750 267.930 24.810 0.386 782
784 3 21.850 269.250 24.210 0.890 782
785 3 24.510 273.120 24.870 7.448 781
786 3 37.390 273.460 22.760 1.226 785
787 3 39.830 276.250 24.010 1.058 786
788 3 41.350 277.000 24.330 0.890 787
789 3 23.600 275.030 27.650 7.448 785
790 3 22.110 278.090 30.270 7.448 789
791 3 16.870 283.340 28.380 2.929 790
792 3 14.690 284.680 25.070 2.343 791
793 3 10.830 286.180 21.620 1.874 792
794 3 3.580 287.370 21.180 1.874 793
795 3 5.620 285.680 20.610 1.500 794
796 3 5.350 282.650 20.810 1.500 795
797 3 5.840 279.780 21.210 1.500 796
798 3 6.280 277.340 21.550 1.598 797
799 3 4.960 275.340 21.390 1.430 798
800 3 3.310 273.400 18.440 1.430 799
801 3 -0.340 272.680 18.210 1.262 800
802 3 -2.880 273.000 17.530 0.926 801
803 3 -10.790 274.340 19.850 0.926 802
804 3 -13.240 275.460 22.580 0.926 803
805 3 -16.620 277.310 25.180 0.926 804
806 3 -18.290 278.620 27.960 0.758 805
807 3 -19.810 281.620 30.580 0.590 806
808 3 -22.560 278.120 30.710 0.590 806
809 3 7.810 287.460 18.460 1.874 794
810 3 3.100 290.840 17.420 1.874 809
811 3 -0.210 292.960 18.440 1.874 810
812 3 -3.850 294.750 17.350 1.874 811
813 3 -14.340 296.430 19.440 1.874 812
814 3 -20.010 299.090 21.790 1.500 813
815 3 -23.340 299.960 24.490 1.917 814
816 3 -26.130 305.310 26.800 1.366 815
817 3 -28.440 310.310 29.180 1.198 816
818 3 -27.890 313.310 31.960 1.030 817
819 3 -28.680 316.840 34.580 0.862 818
820 3 -27.470 320.120 31.340 0.694 819
821 3 -31.390 318.310 33.000 0.694 819
822 3 -33.400 318.400 29.820 0.526 821
823 3 -34.490 317.400 30.210 0.526 822
824 3 -26.490 300.620 27.220 1.917 815
825 3 -31.600 302.060 29.730 1.917 824
826 3 -35.820 303.710 32.280 1.534 825
827 3 -40.810 305.750 31.750 1.534 826
828 3 -47.270 309.500 29.750 1.534 827
829 3 -52.360 314.810 27.960 1.366 828
830 3 -55.450 320.560 26.640 1.198 829
831 3 -58.030 323.400 25.710 1.198 830
832 3 -56.350 330.680 23.400 0.862 831
833 3 -57.220 335.620 22.720 0.694 832
834 3 -55.110 337.750 23.060 0.694 833
835 3 -58.570 324.120 25.510 1.198 831
836 3 -63.680 327.460 21.800 1.030 835
837 3 -69.800 329.150 20.100 0.862 836
838 3 -75.090 331.030 18.570 0.694 837
839 3 -75.820 330.960 15.500 0.526 838
840 3 -76.980 334.500 18.100 0.358 839
841 3 -77.610 331.000 18.390 0.526 839
842 3 -81.870 331.750 16.770 0.526 841
843 3 -83.740 333.090 13.490 0.526 842
844 3 -80.850 328.530 14.130 0.358 842
845 3 -80.100 326.900 13.530 0.610 844
846 3 27.310 280.530 29.410 7.448 790
847 3 24.230 294.030 24.880 7.448 846
848 3 16.880 296.120 27.170 5.959 847
849 3 27.230 301.500 24.390 1.226 848
850 3 29.020 306.120 21.060 0.890 849
851 3 32.300 309.530 19.010 0.890 850
852 3 34.850 311.900 17.360 0.890 851
853 3 36.910 314.620 15.570 0.722 852
854 3 38.500 314.930 15.950 0.722 853
855 3 17.090 305.840 23.230 5.959 848
856 3 10.290 307.180 25.630 5.959 855
857 3 8.980 302.710 22.940 0.890 856
858 3 4.080 303.250 19.510 0.890 857
859 3 -1.690 303.120 20.170 0.722 858
860 3 2.570 300.650 17.700 0.386 859
861 3 2.130 303.120 17.430 0.722 859
862 3 0.470 303.460 15.580 0.722 861
863 3 6.810 314.090 27.750 5.959 856
864 3 20.340 315.870 25.550 0.890 863
865 3 12.210 315.900 24.950 5.959 863
866 3 6.560 319.430 27.220 3.814 865
867 3 19.630 319.000 25.200 1.058 866
868 3 22.420 318.810 22.390 0.890 867
869 3 25.070 319.000 19.550 0.722 868
870 3 29.080 318.560 16.860 0.722 869
871 3 11.670 328.060 23.750 3.814 866
872 3 5.900 329.870 26.180 3.814 871
873 3 18.690 329.030 24.180 1.226 872
874 3 23.410 327.000 21.690 1.058 873
875 3 26.610 326.430 18.960 0.890 874
876 3 30.030 324.620 16.360 0.722 875
877 3 5.920 333.120 28.900 3.814 872
878 3 18.580 336.620 31.440 1.226 877
879 3 23.280 334.620 28.950 0.890 878
880 3 27.860 333.460 26.370 0.722 879
881 3 10.090 337.120 30.770 3.814 877
882 3 9.950 345.180 26.970 3.051 881
883 3 14.220 350.810 23.730 1.394 882
884 3 17.190 353.560 20.670 1.226 883
885 3 21.850 356.180 17.740 1.058 884
886 3 27.230 355.150 15.210 1.058 885
887 3 24.490 358.900 14.650 0.890 885
888 3 25.950 363.030 11.340 0.722 887
889 3 25.660 365.620 8.050 0.554 888
890 3 28.020 367.430 5.030 0.554 889
891 3 4.830 354.150 22.730 2.929 882
892 3 1.440 361.560 18.750 2.812 891
893 3 -0.140 364.340 15.350 2.812 892
894 3 0.680 370.120 11.840 1.440 893
895 3 7.380 373.120 9.020 1.214 894
896 3 15.970 375.250 6.430 1.046 895
897 3 0.930 378.680 8.020 1.440 894
898 3 2.640 388.900 4.160 1.440 897
899 3 3.800 395.030 0.640 1.526 898
900 3 5.530 406.000 0.500 1.358 899
901 3 4.110 416.960 2.370 1.358 900
902 3 -2.750 428.780 3.770 1.190 901
903 3 -11.490 439.620 4.060 1.190 902
904 3 -17.220 446.090 2.000 1.190 903
905 3 -21.900 451.500 0.310 1.190 904
906 3 -4.860 368.710 11.570 2.699 893
907 3 -9.800 373.810 7.700 2.159 906
908 3 -12.280 376.870 4.210 2.159 907
909 3 -14.800 380.310 0.680 1.727 908
910 3 -19.180 384.680 -3.070 1.727 909
911 3 -20.540 385.750 -6.290 1.658 910
912 3 -30.580 396.400 -7.510 2.146 911
913 3 -39.050 407.370 -6.150 1.717 912
914 3 -44.060 415.680 -4.280 1.717 913
915 3 -47.220 420.750 -3.310 1.374 914
916 3 -52.890 424.650 -5.120 1.374 915
917 3 -59.290 427.960 -7.070 1.206 916
918 3 -63.900 432.960 -8.710 1.038 917
919 3 -70.980 437.590 -12.690 0.870 918
920 3 -73.070 443.210 -16.400 0.870 919
921 3 -75.980 450.280 -17.550 0.870 920
922 3 -78.240 453.650 -18.430 0.870 921
923 3 2.520 320.210 20.810 3.814 865
924 3 -5.480 326.500 16.600 3.661 923
925 3 -5.600 334.060 12.850 0.996 924
926 3 -7.000 338.150 9.340 0.828 925
927 3 -10.090 342.340 5.700 0.660 926
928 3 -11.190 344.780 2.360 0.492 927
929 3 -8.700 347.030 2.980 0.324 928
930 3 -13.610 331.000 14.990 3.661 924
931 3 -17.920 326.780 18.090 0.660 930
932 3 -21.390 326.430 20.890 0.660 931
933 3 -24.110 326.680 23.690 0.660 932
934 3 -27.320 327.250 26.420 0.492 933
935 3 -19.670 336.150 17.070 3.661 930
936 3 -25.380 343.430 18.990 3.374 935
937 3 -28.900 346.120 21.500 3.374 936
938 3 -25.250 350.900 21.190 0.878 937
939 3 -25.060 356.930 20.680 0.710 938
940 3 -33.090 350.560 19.220 3.374 937
941 3 -37.700 355.560 17.580 3.374 940
942 3 -38.790 357.030 17.160 3.374 941
943 3 -43.020 355.400 13.980 0.878 942
944 3 -47.320 356.210 12.980 0.878 943
945 3 -50.530 355.560 12.220 0.878 944
946 3 -53.060 353.180 13.860 0.710 945
947 3 -52.860 351.930 14.030 0.710 946
948 3 -43.800 364.620 13.050 3.374 942
949 3 -48.530 370.060 9.170 2.591 948
950 3 -53.370 374.310 5.390 2.591 949
951 3 -55.450 391.370 0.590 0.818 950
952 3 -57.780 402.650 -2.270 0.818 951
953 3 -57.070 410.590 -4.890 0.482 952
954 3 -56.720 377.090 4.500 2.591 950
955 3 -61.270 381.340 6.790 2.591 954
956 3 -71.210 381.000 4.580 1.658 955
957 3 -77.370 380.400 5.130 1.322 956
958 3 -83.250 378.210 5.910 1.154 957
959 3 -86.910 375.310 5.240 1.154 958
960 3 -90.730 366.430 5.080 0.986 959
961 3 -89.910 364.060 5.510 0.818 960
962 3 -63.440 384.310 3.330 2.591 955
963 3 -71.110 390.620 -0.850 2.591 962
964 3 -73.260 393.120 -4.260 2.591 963
965 3 -75.870 401.280 -4.700 0.818 964
966 3 -81.470 409.460 -6.880 0.650 965
967 3 -85.340 415.030 -8.390 0.650 966
968 3 -85.280 422.310 -12.100 0.482 967
969 3 -85.530 425.750 -11.500 0.482 968
970 3 -88.390 430.280 -12.650 0.482 969
971 3 -90.380 434.500 -13.550 0.482 970
972 3 -91.550 436.900 -16.880 0.482 971
973 3 -77.810 395.310 -1.780 2.591 964
974 3 -84.480 398.090 -4.530 2.591 973
975 3 -88.600 400.210 -5.770 2.073 974
976 3 -91.430 402.150 -6.680 2.073 975
977 3 -95.710 407.210 -10.500 1.658 976
978 3 -100.390 412.750 -14.390 1.658 977
979 3 -104.250 415.840 -17.980 1.490 978
980 3 -110.050 420.710 -21.890 1.322 979
981 3 -114.340 424.210 -25.560 1.154 980
982 3 -116.260 428.090 -29.090 1.154 981
983 3 -120.660 432.930 -32.890 1.154 982
984 3 -98.620 418.430 -17.820 1.490 978
985 3 -102.040 425.210 -21.730 1.490 984
986 3 -102.450 431.250 -25.360 1.490 985
987 3 -100.870 436.460 -26.780 1.154 986
988 3 -103.590 440.120 -27.810 0.818 987
989 3 -106.540 445.060 -29.020 0.650 988
990 3 -99.970 403.560 -10.460 1.658 976
991 3 -108.030 404.620 -14.180 1.658 990
992 3 -111.200 406.150 -17.570 1.490 991
993 3 -117.200 405.060 -20.930 1.490 992
994 3 -115.800 399.310 -23.300 0.986 993
995 3 -112.120 393.710 -25.530 0.818 994
996 3 -108.210 388.750 -26.320 0.650 995
997 3 -121.710 405.090 -24.290 1.322 993
998 3 -126.530 406.780 -27.820 1.154 997
999 3 -132.360 407.460 -31.330 1.154 998
1000 3 -134.780 407.310 -32.750 1.154 999
1001 3 -137.800 408.000 -36.060 0.986 1000
1002 3 -142.210 409.750 -39.570 0.818 1001
1003 3 -144.870 411.460 -42.950 0.818 1002
1004 3 -143.210 413.780 -43.790 0.818 1003
1005 3 -141.190 418.370 -41.060 0.818 1004
1006 3 -139.830 420.280 -41.460 0.818 1005
1007 3 -136.770 404.340 -32.980 1.154 1000
1008 3 -136.240 401.460 -32.590 0.986 1007
1009 3 -133.920 397.680 -31.640 0.986 1008
1010 3 -133.640 395.560 -28.400 0.818 1009
1011 3 -133.220 393.460 -29.000 0.818 1010
1012 3 -134.190 389.430 -28.870 0.818 1011
1013 3 -135.010 387.150 -28.870 0.818 1012
1014 3 -135.170 383.280 -28.560 0.818 1013
1015 3 -135.750 381.870 -28.580 0.650 1014
1016 3 23.000 111.530 5.580 13.444 1
1017 3 -2.130 79.340 3.770 11.927 1016
1018 3 -24.630 49.090 8.020 14.909 1017
1019 3 -48.850 28.710 11.200 18.636 1018
1020 3 -79.430 2.590 14.460 18.636 1019
1021 3 -98.190 -13.870 17.680 18.636 1020
1022 3 -133.050 -36.060 20.250 12.942 1021
1023 3 -150.530 -47.780 17.060 12.942 1022
1024 3 -166.510 -53.650 13.430 10.785 1023
1025 3 -181.720 -58.810 15.830 10.785 1024
1026 3 -188.900 -54.370 11.850 6.902 1025
1027 3 -190.680 -39.400 7.290 2.262 1026
1028 3 -194.050 -29.400 3.060 2.262 1027
1029 3 -196.220 -21.650 5.190 1.809 1028
1030 3 -200.020 -17.310 7.520 1.448 1029
1031 3 -204.180 -17.620 7.460 1.448 1030
1032 3 -202.800 -46.680 10.490 6.902 1026
1033 3 -213.540 -34.000 5.480 2.827 1032
1034 3 -217.550 -27.000 1.500 2.262 1033
1035 3 -222.260 -13.780 -3.110 1.809 1034
1036 3 -221.960 -9.780 -6.490 1.448 1035
1037 3 -215.240 -40.620 5.980 2.827 1032
1038 3 -226.920 -38.090 7.910 1.809 1037
1039 3 -225.270 -37.710 4.970 1.809 1038
1040 3 -232.820 -34.370 1.080 1.809 1039
1041 3 -236.580 -31.150 -2.510 1.809 1040
1042 3 -234.980 -40.500 10.570 2.653 1038
1043 3 -242.160 -43.180 13.320 2.123 1042
1044 3 -247.360 -45.530 16.180 2.123 1043
1045 3 -252.240 -48.930 16.710 2.123 1044
1046 3 -255.660 -53.060 16.220 1.698 1045
1047 3 -258.440 -56.150 15.800 1.698 1046
1048 3 -259.940 -59.460 15.720 1.358 1047
1049 3 -187.690 -62.060 14.450 10.785 1025
1050 3 -195.610 -66.870 17.350 10.785 1049
1051 3 -205.030 -57.370 12.730 1.448 1050
1052 3 -207.700 -74.180 20.170 10.785 1050
1053 3 -221.850 -64.340 15.180 2.262 1052
1054 3 -228.050 -63.180 11.600 1.809 1053
1055 3 -234.520 -65.560 8.320 1.448 1054
1056 3 -217.630 -80.340 23.060 10.785 1052
1057 3 -234.720 -94.460 26.170 10.785 1056
1058 3 -249.440 -109.900 23.530 8.987 1057
1059 3 -263.290 -123.030 20.740 8.987 1058
1060 3 -270.190 -140.780 22.690 7.802 1059
1061 3 -277.380 -154.150 22.090 6.501 1060
1062 3 -284.930 -163.530 23.100 6.501 1061
1063 3 -289.500 -170.780 23.150 6.501 1062
1064 3 -291.600 -179.650 20.810 5.418 1063
1065 3 -296.650 -188.900 22.450 3.762 1064
1066 3 -301.180 -196.210 21.970 3.762 1065
1067 3 -308.290 -205.340 21.000 3.135 1066
1068 3 -315.410 -214.500 20.020 2.613 1067
1069 3 -318.220 -219.750 19.790 2.177 1068
1070 3 -322.230 -222.680 21.630 2.177 1069
1071 3 -332.500 -223.680 24.000 1.393 1070
1072 3 -332.310 -222.120 24.710 1.225 1071
1073 3 -332.410 -213.530 20.870 1.057 1072
1074 3 -324.510 -226.590 18.820 1.814 1070
1075 3 -331.640 -233.150 17.600 1.260 1074
1076 3 -332.600 -233.780 17.410 1.211 1075
1077 3 -339.880 -238.310 15.960 0.840 1076
1078 3 -344.280 -243.870 15.350 0.840 1077
1079 3 -348.940 -252.930 15.000 0.840 1078
1080 3 -348.910 -260.150 15.680 0.840 1079
1081 3 -351.890 -264.710 17.410 0.840 1080
