# Supplementary material for: Adaptations during Maturation in an Identified Honeybee Interneuron Responsive to Waggle Dance Vibration Signals
Source: eNeuro. 2019 Sep 5;6(5):ENEURO.0454-18.2019. doi: 10.1523/ENEURO.0454-18.2019 (PMC6731536; doi:10.1523/ENEURO.0454-18.2019)
Supplement: Extended Data 1 — This ZIP file contains all the code used to generate the results of this publication. The code is organized into two folders: (1) GJEphys-master, which contains code for analyzing and plotting electrophysiology data and (2) GJMorph-master, which contains code for analyzing morphology data. Download Extended Data 1, ZIP file. [file sup_enu-eN-NWR-0454-18-s02.zip › Reg-MaxS-1.1/TestFiles/HSNL/HSN-fluoro08.CNG.swc]

# SWC to SWC conversion from L-Measure. Sridevi Polavaram: spolavar@gmu.edu
# Original fileName:/cng_repository/Soumya/LM_Automated_Testing_Enviornment/Test_Lm3.7.2_11022011_SG_Linux_NMOConv8/TestResults/LoadTest/test_52/HSN-fluoro08.CNG.swc
#
# Original file HSN-fluoro08.swc edited using StdSwc version 1.31 on 5/31/11.
# Irregularities and fixes documented in HSN-fluoro08.swc.std.  See StdSwc1.31.doc for more information.
#
# HSN neuron (lobula place tangential cells, LPTC) from Calliphora vicina
# identification by response properties, in vivo Alexa injection, 2-photon-microscopy imaging, x63 objective, multiple image tiles
# reconstructed and processed with Matlab and the TREES toolbox http://www.treestoolbox.org
# scaling 1:1:1 um
#  Max Planck Institute of Neurobiology, Martinsried, Germany
#  Systems and Computational Neuroscience, Alexander Borst
#  published in "The morphological identity of insect dendrites" Cuntz H, Forstner F, Haag J, Borst A. PMID 19112481
# SCALE 1.0 1.0 1.0 
1 1 -11.020 85.980 -11.300 12.569 -1
2 1 -11.020 73.411 -11.300 12.569 1
3 1 -11.020 98.549 -11.300 12.569 1
4 3 -2.960 70.460 -10.560 4.018 1
5 3 -1.830 62.320 -9.420 3.444 4
6 3 -1.100 52.200 -8.340 4.018 5
7 3 4.730 42.700 -7.320 3.731 6
8 3 6.090 36.980 -6.080 3.444 7
9 3 7.280 24.840 -5.090 14.739 8
10 3 7.470 16.780 -3.930 17.687 9
11 3 6.900 7.430 -2.800 15.282 10
12 3 3.510 2.180 -1.460 11.792 11
13 3 0.000 0.000 0.000 6.170 12
14 3 -10.440 97.120 -9.350 12.066 1
15 3 -8.430 111.980 -7.270 10.474 14
16 3 -6.450 137.390 -4.750 11.844 15
17 3 -24.140 136.760 -3.000 1.722 16
18 3 -34.950 138.960 -1.240 1.435 17
19 3 -41.450 140.280 0.410 1.435 18
20 3 -44.510 141.000 1.990 1.435 19
21 3 -48.820 142.430 3.620 1.435 20
22 3 -52.990 142.640 5.190 1.435 21
23 3 -56.020 144.260 6.810 1.722 22
24 3 -58.880 145.540 8.410 1.722 23
25 3 -60.840 146.780 9.990 2.009 24
26 3 -67.170 147.730 11.630 2.009 25
27 3 -71.160 147.540 13.190 1.435 26
28 3 -74.430 146.790 14.710 1.722 27
29 3 -81.120 158.640 16.800 0.718 28
30 3 -78.430 145.700 16.230 1.722 28
31 3 -85.770 142.090 17.700 1.722 30
32 3 -87.780 140.590 19.170 1.722 31
33 3 -90.170 135.530 20.500 1.148 32
34 3 -89.860 131.980 21.850 1.435 33
35 3 -88.590 130.250 23.260 1.435 34
36 3 -87.140 129.070 24.690 1.148 35
37 3 -84.070 126.400 26.030 1.148 36
38 3 -82.630 124.310 27.420 1.148 37
39 3 -79.240 119.960 28.690 1.148 38
40 3 -77.260 117.700 30.070 1.722 39
41 3 -72.010 112.710 31.280 1.435 40
42 3 -67.760 111.760 32.680 1.435 41
43 3 -62.930 111.260 34.090 1.148 42
44 3 -93.020 138.680 20.670 1.435 32
45 3 -98.540 135.030 22.110 1.435 44
46 3 -102.790 130.650 23.500 1.435 45
47 3 -103.910 125.750 24.810 1.435 46
48 3 -104.310 120.290 26.100 1.435 47
49 3 -103.250 118.010 27.490 1.435 48
50 3 -101.440 116.100 28.880 1.435 49
51 3 -97.110 140.060 22.290 1.722 44
52 3 -98.520 141.100 23.860 1.435 51
53 3 -101.410 141.460 25.420 1.435 52
54 3 -105.830 146.040 27.180 1.148 53
55 3 -108.490 148.750 28.830 0.718 54
56 3 -113.350 150.420 30.480 1.148 55
57 3 -103.560 141.250 26.950 1.435 53
58 3 -108.070 139.710 28.450 1.148 57
59 3 -111.600 138.120 29.950 1.148 58
60 3 -113.050 137.350 31.440 1.435 59
61 3 -115.600 136.060 32.930 1.148 60
62 3 -117.710 138.570 34.570 0.861 61
63 3 -116.720 133.620 34.350 1.378 61
64 3 -121.800 132.900 35.900 1.469 63
65 3 -124.520 132.870 37.440 0.718 64
66 3 -118.200 131.030 35.760 1.148 63
67 3 -119.120 129.140 37.200 1.148 66
68 3 -120.220 127.640 38.660 0.718 67
69 3 -4.410 143.590 -3.030 11.844 16
70 3 -4.710 147.070 -1.370 11.844 69
71 3 9.350 144.840 -0.190 1.722 70
72 3 15.310 143.320 1.150 1.837 71
73 3 18.830 142.930 2.580 1.435 72
74 3 26.120 141.850 3.930 1.148 73
75 3 28.870 141.730 5.380 1.271 74
76 3 31.610 140.730 6.790 1.107 75
77 3 33.440 139.710 8.230 1.148 76
78 3 37.290 140.150 9.690 1.435 77
79 3 40.410 140.230 11.140 1.271 78
80 3 -5.010 150.540 0.260 11.844 70
81 3 -18.590 150.960 2.000 1.148 80
82 3 -4.470 159.850 2.140 11.844 80
83 3 -20.350 161.340 3.950 1.148 82
84 3 -28.290 163.790 5.680 1.148 83
85 3 -3.460 161.540 3.700 11.844 82
86 3 13.840 182.100 5.770 5.166 85
87 3 14.780 183.900 7.330 6.199 86
88 3 17.720 176.710 8.500 1.435 87
89 3 22.010 173.340 9.790 1.435 88
90 3 25.080 172.560 11.210 1.435 89
91 3 27.240 171.780 12.650 1.148 90
92 3 31.570 170.250 14.010 1.435 91
93 3 34.620 170.480 12.480 1.435 92
94 3 36.550 170.200 10.930 1.435 93
95 3 41.420 170.430 9.360 1.435 94
96 3 43.550 170.680 7.840 1.148 95
97 3 45.150 170.540 6.310 1.435 96
98 3 46.550 169.480 4.740 1.435 97
99 3 47.960 168.430 3.170 1.435 98
100 3 49.730 166.640 1.570 1.148 99
101 3 17.990 186.670 8.900 6.199 87
102 3 25.840 196.810 10.690 5.855 101
103 3 30.850 192.870 11.960 1.378 102
104 3 32.990 191.180 13.350 1.435 103
105 3 34.420 190.040 14.790 1.148 104
106 3 36.030 189.460 16.240 1.033 105
107 3 41.080 187.370 17.570 0.735 106
108 3 41.580 187.260 16.590 0.718 107
109 3 43.130 185.870 15.010 0.969 108
110 3 44.700 185.420 13.460 1.435 109
111 3 46.290 185.850 11.950 1.435 110
112 3 28.830 200.930 12.320 5.855 102
113 3 33.590 210.920 14.160 6.061 112
114 3 42.250 207.870 15.400 2.066 113
115 3 48.970 207.010 16.760 1.722 114
116 3 50.960 206.620 18.210 1.722 115
117 3 53.810 206.310 17.190 1.653 116
118 3 55.570 206.370 15.660 1.435 117
119 3 60.970 205.500 14.040 1.435 118
120 3 62.710 204.680 12.480 1.435 119
121 3 65.360 202.310 10.840 1.722 120
122 3 65.500 202.000 9.320 1.435 121
123 3 67.300 202.030 7.790 1.148 122
124 3 68.910 201.530 6.240 1.148 123
125 3 70.870 201.200 4.700 1.148 124
126 3 72.660 200.310 3.130 1.469 125
127 3 74.290 196.680 1.460 0.718 126
128 3 76.230 194.510 -0.160 0.886 127
129 3 75.970 192.210 -1.750 0.718 128
130 3 76.280 190.640 -3.320 0.718 129
131 3 74.940 188.680 -4.880 0.718 130
132 3 73.940 186.030 -6.480 0.689 131
133 3 77.940 201.570 1.600 1.148 126
134 3 84.050 200.370 -0.040 0.943 133
135 3 87.100 199.640 -1.620 0.718 134
136 3 90.640 198.460 -3.220 0.689 135
137 3 91.710 198.120 -4.750 0.779 136
138 3 94.030 197.090 -6.340 0.718 137
139 3 94.720 196.570 -7.870 0.689 138
140 3 95.960 195.890 -9.420 0.718 139
141 3 97.190 195.200 -10.970 0.804 140
142 3 35.490 215.460 15.820 6.061 113
143 3 40.050 224.920 17.630 7.020 142
144 3 26.740 224.350 19.320 0.922 143
145 3 18.260 222.200 18.390 0.718 144
146 3 41.960 229.450 19.290 7.020 143
147 3 54.290 229.170 18.120 1.722 146
148 3 57.890 230.140 16.600 1.722 147
149 3 61.130 230.920 15.080 1.722 148
150 3 64.040 229.730 13.480 1.722 149
151 3 66.190 229.010 11.920 1.435 150
152 3 68.140 227.780 10.340 1.722 151
153 3 73.110 229.140 8.810 1.435 152
154 3 79.520 229.370 7.220 1.214 153
155 3 81.670 228.670 5.660 1.099 154
156 3 83.270 228.170 4.110 1.435 155
157 3 86.350 228.350 2.570 1.148 156
158 3 88.700 229.120 1.060 1.148 157
159 3 92.670 228.390 -0.520 0.718 158
160 3 94.800 226.760 -2.120 0.689 159
161 3 70.410 223.960 8.650 1.435 152
162 3 72.880 221.590 7.010 1.148 161
163 3 74.830 220.340 5.420 1.148 162
164 3 80.000 216.100 3.670 1.214 163
165 3 82.670 214.320 2.050 0.804 164
166 3 86.100 213.780 0.470 0.804 165
167 3 87.510 212.710 -1.080 1.099 166
168 3 90.380 211.460 -2.680 1.378 167
169 3 43.270 233.350 18.460 7.108 146
170 3 25.070 237.400 17.410 1.411 169
171 3 46.090 240.750 17.220 7.108 169
172 3 31.570 247.530 16.230 0.804 171
173 3 29.060 250.900 14.900 1.469 172
174 3 22.860 251.600 13.530 1.435 173
175 3 45.670 242.560 15.800 7.108 171
176 3 49.190 250.250 14.560 6.170 175
177 3 58.070 253.280 13.050 2.480 176
178 3 68.540 248.390 11.180 1.607 177
179 3 75.840 244.260 9.400 1.076 178
180 3 60.200 254.150 11.550 2.480 177
181 3 65.520 257.250 10.090 2.380 180
182 3 71.770 261.230 8.660 2.296 181
183 3 79.880 256.560 6.830 1.148 182
184 3 85.660 253.920 5.130 1.722 183
185 3 87.820 252.250 3.530 1.607 184
186 3 90.610 250.040 1.890 1.469 185
187 3 96.090 251.840 0.380 1.435 186
188 3 94.810 243.070 0.040 1.469 186
189 3 74.710 263.640 7.210 1.722 182
190 3 85.640 263.480 5.530 0.861 189
191 3 91.640 262.310 3.880 0.804 190
192 3 90.250 274.780 5.920 2.296 189
193 3 97.340 274.120 4.280 1.616 192
194 3 102.780 272.230 2.620 1.148 193
195 3 104.590 271.310 1.050 1.435 194
196 3 108.920 269.450 -0.590 1.148 195
197 3 110.710 269.500 -2.120 1.722 196
198 3 111.350 266.260 -3.760 1.435 197
199 3 110.380 264.500 -5.320 1.435 198
200 3 110.320 262.730 -6.890 1.435 199
201 3 103.350 282.450 4.530 2.009 192
202 3 105.560 283.530 3.040 2.583 201
203 3 112.430 280.530 1.310 1.435 202
204 3 117.710 279.900 -0.290 1.435 203
205 3 122.460 277.920 -1.950 1.148 204
206 3 124.940 275.570 -3.590 1.435 205
207 3 126.540 275.060 -5.140 1.837 206
208 3 128.380 268.310 -6.940 1.722 207
209 3 131.510 261.700 -7.990 1.435 208
210 3 135.580 255.980 -8.300 1.435 209
211 3 135.870 252.530 -8.900 1.435 210
212 3 136.200 250.890 -9.240 1.435 211
213 3 128.710 275.280 -6.660 1.435 207
214 3 130.870 274.540 -7.450 1.148 213
215 3 133.980 274.600 -6.000 1.435 214
216 3 136.510 273.100 -5.970 1.435 215
217 3 137.770 272.370 -6.430 1.148 216
218 3 138.600 272.140 -7.950 1.435 217
219 3 138.580 267.790 -6.630 0.718 218
220 3 139.390 271.790 -6.480 1.435 218
221 3 141.370 271.430 -7.580 1.435 220
222 3 143.360 271.070 -8.190 1.148 221
223 3 146.420 270.340 -9.150 1.148 222
224 3 147.870 270.150 -9.590 1.435 223
225 3 150.390 269.590 -10.380 1.148 224
226 3 152.560 268.840 -11.090 1.148 225
227 3 155.230 267.030 -12.110 1.148 226
228 3 156.320 266.650 -12.470 1.435 227
229 3 158.280 265.370 -13.210 1.435 228
230 3 108.710 285.510 1.570 1.435 202
231 3 106.240 297.460 0.600 1.076 230
232 3 113.410 286.320 0.030 1.435 230
233 3 117.090 299.790 -0.970 2.009 232
234 3 115.030 286.730 -1.470 1.435 232
235 3 123.050 287.950 -3.050 1.435 234
236 3 128.000 288.390 -4.610 1.148 235
237 3 133.490 288.650 -6.190 1.435 236
238 3 140.580 288.980 -7.790 1.722 237
239 3 149.910 286.230 -7.270 1.435 238
240 3 153.220 283.480 -5.940 1.148 239
241 3 155.390 281.730 -4.540 1.435 240
242 3 159.190 276.950 -3.300 1.435 241
243 3 162.350 276.390 -1.870 1.148 242
244 3 159.170 272.570 -1.970 1.722 242
245 3 159.520 270.870 -0.550 1.722 244
246 3 160.810 270.060 0.890 1.435 245
247 3 162.420 267.590 2.270 1.148 246
248 3 160.550 283.620 -6.040 1.435 239
249 3 162.770 283.730 -4.570 1.722 248
250 3 165.870 280.400 -3.260 1.469 249
251 3 169.870 278.650 -1.890 1.435 250
252 3 173.900 278.710 -0.450 1.435 251
253 3 164.610 283.650 -3.100 1.722 249
254 3 171.590 285.100 -1.650 1.435 253
255 3 178.990 284.590 -0.290 1.435 254
256 3 187.990 282.560 0.980 1.148 255
257 3 145.810 291.320 -7.000 2.009 238
258 3 148.660 292.150 -5.510 1.722 257
259 3 147.830 294.840 -3.880 0.804 258
260 3 149.520 296.030 -2.360 0.574 259
261 3 143.720 297.760 -2.200 0.718 259
262 3 141.990 300.460 -0.560 0.718 261
263 3 153.910 293.260 -4.040 1.722 258
264 3 157.650 294.370 -2.550 1.435 263
265 3 155.790 300.170 -0.780 0.689 264
266 3 161.700 295.340 -1.080 1.435 264
267 3 165.710 303.090 0.670 1.148 266
268 3 164.760 308.900 2.430 0.804 267
269 3 163.240 313.060 4.130 0.804 268
270 3 164.450 295.230 0.370 1.435 266
271 3 167.210 295.120 1.820 1.148 270
272 3 169.980 295.950 3.310 1.378 271
273 3 175.470 295.810 4.720 1.435 272
274 3 177.320 295.710 6.190 1.148 273
275 3 181.880 299.230 7.770 1.378 274
276 3 182.240 292.390 7.480 1.148 274
277 3 185.110 289.170 8.800 1.148 276
278 3 187.460 288.010 9.530 0.804 277
279 3 193.760 285.200 7.810 0.718 278
280 3 49.670 253.250 13.170 6.170 176
281 3 40.180 259.390 12.080 1.148 280
282 3 37.980 260.210 10.640 1.435 281
283 3 35.940 259.750 9.150 0.689 282
284 3 54.790 265.560 12.100 6.170 280
285 3 48.460 273.420 11.020 1.378 284
286 3 41.150 273.590 9.640 0.718 285
287 3 37.420 270.950 8.090 0.718 286
288 3 48.350 276.540 9.650 1.435 285
289 3 47.020 281.060 8.360 1.435 288
290 3 44.030 287.390 7.160 1.722 289
291 3 43.910 291.480 5.830 1.435 290
292 3 44.100 293.010 4.390 1.148 291
293 3 46.340 296.890 3.010 0.689 292
294 3 41.870 278.590 8.340 1.435 288
295 3 37.330 280.540 6.990 1.435 294
296 3 35.120 280.450 5.510 0.689 295
297 3 33.970 279.070 3.980 1.148 296
298 3 32.830 277.670 2.430 0.718 297
299 3 31.870 276.840 0.910 0.287 298
300 3 62.200 281.430 11.140 6.943 284
301 3 69.770 295.070 10.080 6.911 300
302 3 63.740 302.120 8.960 1.148 301
303 3 60.820 307.180 7.710 1.435 302
304 3 59.730 308.530 6.290 1.435 303
305 3 57.900 309.530 4.850 1.148 304
306 3 55.890 310.010 3.400 0.689 305
307 3 72.220 298.510 8.680 6.911 301
308 3 74.900 312.960 7.730 3.306 307
309 3 63.750 315.710 6.520 1.435 308
310 3 75.620 314.900 6.300 3.306 308
311 3 73.470 321.210 5.090 2.009 310
312 3 66.570 322.180 3.740 0.646 311
313 3 70.040 328.640 3.950 2.009 311
314 3 69.170 329.890 2.510 1.722 313
315 3 63.200 328.400 1.040 0.646 314
316 3 65.020 335.420 1.300 1.722 314
317 3 56.080 337.730 0.040 1.378 316
318 3 64.710 338.980 -0.040 1.435 316
319 3 63.840 341.780 -1.410 1.722 318
320 3 63.130 344.230 -2.800 1.722 319
321 3 63.380 348.500 -4.130 2.009 320
322 3 63.950 351.120 -5.530 2.009 321
323 3 64.350 353.150 -5.770 1.722 322
324 3 63.920 357.870 -4.930 1.292 323
325 3 67.310 367.920 -3.070 1.607 324
326 3 69.640 373.480 -1.370 1.148 325
327 3 69.560 377.460 0.280 1.322 326
328 3 62.530 365.620 -3.090 1.148 324
329 3 58.810 369.640 -1.360 1.722 328
330 3 53.060 372.230 0.320 1.435 329
331 3 51.290 373.100 1.890 1.837 330
332 3 47.860 373.650 3.470 1.469 331
333 3 80.760 325.070 5.140 2.645 310
334 3 83.460 331.820 3.870 2.583 333
335 3 93.050 333.390 2.280 1.607 334
336 3 85.130 333.670 2.420 2.066 334
337 3 84.990 339.340 1.150 1.722 336
338 3 93.850 345.790 1.390 1.837 337
339 3 103.690 354.600 1.780 1.435 338
340 3 104.640 356.420 1.790 2.296 339
341 3 109.430 359.670 0.950 1.616 340
342 3 85.800 349.480 1.670 1.722 337
343 3 85.920 353.980 3.350 1.722 342
344 3 86.370 359.320 5.070 1.837 343
345 3 94.500 361.980 6.550 1.607 344
346 3 86.170 361.820 6.680 1.837 344
347 3 84.250 369.840 8.540 1.435 346
348 3 84.540 373.980 10.060 2.009 347
349 3 85.520 376.730 10.200 1.722 348
350 3 85.750 381.350 8.890 1.837 349
351 3 89.140 383.930 7.440 1.145 350
352 3 94.110 368.500 8.330 1.435 346
353 3 96.280 369.260 9.080 1.722 352
354 3 102.410 378.840 7.870 0.718 353
355 3 99.460 369.620 10.540 1.722 353
356 3 104.000 370.530 9.010 1.722 355
357 3 106.730 371.430 8.060 1.722 356
358 3 112.260 373.900 6.570 1.722 357
359 3 117.490 377.350 5.130 1.837 358
360 3 92.140 309.960 7.340 3.157 307
361 3 96.390 312.460 5.870 3.444 360
362 3 107.500 311.960 4.180 1.162 361
363 3 117.810 312.000 2.520 1.435 362
364 3 124.870 311.400 0.880 1.435 363
365 3 129.750 310.670 -0.720 1.435 364
366 3 133.150 307.320 -0.800 0.861 365
367 3 134.540 312.980 -0.590 1.148 365
368 3 138.410 314.340 0.900 1.435 367
369 3 140.450 314.790 2.390 1.435 368
370 3 141.960 316.350 3.630 1.722 369
371 3 107.480 319.650 4.490 3.444 361
372 3 114.390 323.030 3.020 2.755 371
373 3 122.270 335.060 1.900 2.480 372
374 3 128.580 344.260 0.670 2.009 373
375 3 131.730 347.150 0.850 1.435 374
376 3 131.400 356.250 0.140 1.435 375
377 3 128.020 363.960 -0.980 0.718 376
378 3 135.810 361.840 -1.190 1.435 376
379 3 137.650 363.710 -2.640 1.435 378
380 3 139.480 365.570 -4.100 1.378 379
381 3 142.220 367.430 -5.570 1.722 380
382 3 149.180 368.780 -7.120 1.722 381
383 3 154.210 367.100 -8.770 1.435 382
384 3 134.540 349.790 2.420 1.722 375
385 3 142.260 351.640 3.880 1.722 384
386 3 147.570 353.780 3.150 2.009 385
387 3 152.500 354.840 1.940 1.722 386
388 3 157.050 359.510 0.550 1.722 387
389 3 164.350 361.290 -0.980 1.435 388
390 3 168.520 361.120 -2.550 0.804 389
391 3 159.430 355.260 0.340 1.837 387
392 3 165.500 355.040 -1.250 1.378 391
393 3 167.670 355.260 -2.780 1.435 392
394 3 171.650 355.460 -4.330 1.435 393
395 3 174.900 355.290 -5.890 1.435 394
396 3 120.610 325.210 1.520 2.009 372
397 3 128.270 327.170 -0.020 1.722 396
398 3 131.410 329.100 0.120 2.296 397
399 3 139.330 327.500 1.430 1.722 398
400 3 143.700 325.890 2.790 1.722 399
401 3 146.240 324.340 4.190 1.435 400
402 3 148.760 321.850 5.550 1.435 401
403 3 150.010 319.200 6.930 1.435 402
404 3 151.620 316.730 8.300 1.616 403
405 3 157.610 315.540 8.300 1.435 404
406 3 152.490 313.920 9.480 1.435 404
407 3 154.960 310.640 8.290 1.148 406
408 3 136.410 331.930 1.660 2.296 398
409 3 142.050 330.500 3.010 2.204 408
410 3 145.170 330.570 4.470 1.722 409
411 3 150.430 330.000 3.330 1.435 410
412 3 154.750 328.510 1.900 1.722 411
413 3 161.370 324.090 0.110 1.435 412
414 3 165.770 319.370 1.350 1.722 413
415 3 174.160 318.840 2.700 1.469 414
416 3 186.860 317.780 0.980 1.607 415
417 3 168.290 316.890 2.710 1.378 414
418 3 175.290 311.650 2.770 0.646 417
419 3 178.490 308.710 1.440 0.718 418
420 3 183.350 307.070 -0.160 0.735 419
421 3 144.580 336.040 3.200 2.009 408
422 3 148.130 335.420 3.550 1.653 421
423 3 156.660 335.530 1.920 1.435 422
424 3 160.800 334.430 0.310 1.435 423
425 3 169.160 332.450 -1.390 1.435 424
426 3 145.970 337.090 3.660 2.009 421
427 3 151.830 340.000 2.180 1.722 426
428 3 154.220 341.680 0.710 1.722 427
429 3 165.290 343.670 -0.870 1.435 428
430 3 168.540 343.510 -2.430 1.148 429
431 3 171.420 343.150 -3.990 1.435 430
432 3 173.390 342.820 -5.540 1.148 431
433 3 178.800 340.980 -7.200 0.804 432
434 3 181.120 339.900 -8.780 0.646 433
435 3 182.700 338.480 -10.360 0.718 434
436 3 -7.830 170.780 5.640 9.475 85
437 3 -17.620 167.960 7.180 0.922 436
438 3 -11.330 178.120 7.500 9.475 436
439 3 -22.680 172.510 8.950 0.718 438
440 3 -12.630 182.780 9.220 9.475 438
441 3 -35.400 191.710 11.440 6.665 440
442 3 -40.070 183.430 12.680 0.861 441
443 3 -41.160 180.960 14.090 1.435 442
444 3 -41.960 178.060 15.490 1.033 443
445 3 -49.080 178.400 17.110 0.718 444
446 3 -42.200 173.790 16.820 0.861 444
447 3 -42.810 169.350 18.140 1.033 446
448 3 -43.950 166.010 19.530 0.646 447
449 3 -45.980 163.600 20.960 1.722 448
450 3 -48.180 161.570 22.420 1.435 449
451 3 -50.580 158.980 23.840 1.435 450
452 3 -39.860 193.500 13.090 6.665 441
453 3 -39.900 183.060 14.160 0.000 452
454 3 -41.490 194.070 14.640 6.888 452
455 3 -36.190 204.760 16.500 0.861 454
456 3 -44.930 195.560 16.250 6.888 454
457 3 -50.710 189.600 17.600 1.148 456
458 3 -52.950 188.540 18.380 1.435 457
459 3 -54.990 189.070 16.930 1.435 458
460 3 -57.580 189.750 15.500 1.435 459
461 3 -48.370 197.070 17.870 6.888 456
462 3 -45.140 204.530 18.910 1.435 461
463 3 -44.600 207.200 17.510 0.646 462
464 3 -46.060 210.260 16.160 1.148 463
465 3 -50.130 197.920 18.720 6.888 461
466 3 -54.680 200.850 17.410 7.439 465
467 3 -65.560 197.070 15.920 1.653 466
468 3 -68.170 196.870 14.450 1.435 467
469 3 -70.650 194.450 12.890 1.435 468
470 3 -71.640 193.670 11.370 1.435 469
471 3 -70.800 192.850 9.820 1.435 470
472 3 -70.510 192.210 8.290 1.435 471
473 3 -71.330 196.840 13.000 1.435 468
474 3 -74.310 196.450 11.530 1.435 473
475 3 -77.120 195.680 10.040 1.435 474
476 3 -80.640 195.500 8.580 1.722 475
477 3 -84.160 194.680 7.100 1.148 476
478 3 -87.680 192.600 5.570 1.435 477
479 3 -89.550 191.780 4.070 1.148 478
480 3 -101.890 186.340 2.530 1.162 479
481 3 -105.150 186.590 1.090 1.435 480
482 3 -106.940 186.000 -0.400 1.435 481
483 3 -108.770 186.070 -1.870 1.435 482
484 3 -110.620 186.150 -3.340 1.435 483
485 3 -112.480 185.340 -4.840 1.435 484
486 3 -114.150 185.070 -6.330 1.435 485
487 3 -115.810 185.700 -7.780 1.435 486
488 3 -105.870 178.540 0.770 0.804 480
489 3 -105.500 176.260 -0.820 1.148 488
490 3 -106.810 175.250 -2.340 1.469 489
491 3 -107.770 174.400 -3.860 0.287 490
492 3 -108.900 173.930 -5.370 1.148 491
493 3 -103.400 172.820 -2.500 0.969 489
494 3 -102.170 172.120 -4.040 1.435 493
495 3 -100.390 171.260 -5.610 1.148 494
496 3 -98.960 171.100 -7.140 1.435 495
497 3 -98.100 170.210 -8.690 1.435 496
498 3 -59.060 203.400 16.080 7.439 466
499 3 -55.490 211.140 14.840 0.861 498
500 3 -56.050 213.280 13.440 1.148 499
501 3 -54.390 217.390 12.080 1.148 500
502 3 -53.130 219.500 10.650 1.435 501
503 3 -67.220 208.210 14.900 7.439 498
504 3 -74.300 203.100 13.300 0.735 503
505 3 -69.790 209.810 13.510 7.439 503
506 3 -73.810 211.650 12.140 7.462 505
507 3 -83.280 205.850 10.550 1.722 506
508 3 -82.530 215.120 10.920 7.462 506
509 3 -84.750 216.000 9.490 7.749 508
510 3 -79.920 222.600 8.190 0.861 509
511 3 -77.000 224.090 6.700 0.718 510
512 3 -74.100 224.670 5.180 0.574 511
513 3 -86.010 216.760 8.040 7.749 509
514 3 -88.440 218.040 6.630 6.064 513
515 3 -92.030 209.480 4.830 1.378 514
516 3 -94.490 206.100 3.230 1.722 515
517 3 -96.730 205.090 1.720 1.148 516
518 3 -89.680 218.230 5.160 6.064 514
519 3 -91.860 218.670 3.710 6.064 518
520 3 -102.080 219.260 2.390 4.592 519
521 3 -103.860 208.540 0.480 1.435 520
522 3 -105.490 206.450 -1.080 0.804 521
523 3 -112.620 221.480 1.150 4.305 520
524 3 -115.050 214.980 -0.580 1.722 523
525 3 -119.330 211.640 -2.150 1.435 524
526 3 -122.490 209.730 -3.680 1.435 525
527 3 -123.830 207.790 -5.240 1.435 526
528 3 -125.560 204.780 -6.840 1.435 527
529 3 -126.340 203.570 -8.380 1.722 528
530 3 -127.850 202.000 -9.920 1.435 529
531 3 -131.110 201.650 -11.390 0.689 530
532 3 -128.450 200.430 -11.470 1.435 530
533 3 -128.870 199.390 -13.010 1.435 532
534 3 -129.670 197.280 -14.590 1.435 533
535 3 -129.700 196.430 -16.130 1.378 534
536 3 -131.600 193.760 -17.710 0.718 535
537 3 -132.730 193.290 -19.210 0.689 536
538 3 -127.230 194.090 -17.760 1.148 535
539 3 -125.080 193.370 -19.330 1.148 538
540 3 -123.500 189.460 -21.010 1.148 539
541 3 -124.580 225.760 0.010 4.879 523
542 3 -130.210 220.670 -1.610 1.435 541
543 3 -132.440 219.670 -3.120 1.435 542
544 3 -134.720 218.400 -4.630 1.435 543
545 3 -137.470 218.500 -6.090 1.162 544
546 3 -135.500 217.180 -6.170 1.837 544
547 3 -136.490 214.510 -7.770 1.435 546
548 3 -137.090 212.950 -9.330 1.148 547
549 3 -131.850 227.760 -1.290 4.592 541
550 3 -142.000 231.070 -2.500 6.199 549
551 3 -139.030 236.480 -3.820 1.607 550
552 3 -143.190 231.530 -3.960 6.199 550
553 3 -147.240 233.010 -5.340 5.290 552
554 3 -151.500 227.730 -6.990 1.435 553
555 3 -155.510 226.100 -8.500 1.435 554
556 3 -160.290 225.700 -9.940 1.722 555
557 3 -165.530 224.750 -9.900 1.722 556
558 3 -167.700 224.540 -8.370 1.722 557
559 3 -170.600 223.960 -6.850 1.435 558
560 3 -173.870 223.230 -5.320 1.722 559
561 3 -173.110 223.540 -3.820 1.435 560
562 3 -178.780 221.180 -2.330 1.722 561
563 3 -182.630 218.790 -0.870 1.435 562
564 3 -184.450 217.840 0.620 1.435 563
565 3 -187.740 213.710 2.000 2.009 564
566 3 -187.580 208.980 3.310 1.435 565
567 3 -187.010 206.260 4.690 1.148 566
568 3 -186.310 203.810 6.070 1.722 567
569 3 -181.530 202.670 7.450 1.148 568
570 3 -177.960 200.450 8.810 1.435 569
571 3 -177.240 198.900 10.230 2.009 570
572 3 -186.170 200.620 7.440 1.435 568
573 3 -185.080 196.790 8.770 1.148 572
574 3 -184.010 194.530 10.160 1.148 573
575 3 -183.290 192.980 11.590 1.148 574
576 3 -153.800 235.620 -6.630 5.290 553
577 3 -161.600 242.400 -7.730 5.166 576
578 3 -166.330 243.810 -9.100 4.879 577
579 3 -163.230 250.070 -8.890 0.646 578
580 3 -159.180 251.060 -7.410 0.718 579
581 3 -172.030 245.180 -8.950 4.879 578
582 3 -167.890 254.370 -7.140 0.551 581
583 3 -175.980 246.810 -7.320 4.018 581
584 3 -183.440 247.510 -5.680 2.296 583
585 3 -192.270 248.400 -4.000 2.296 584
586 3 -196.800 248.400 -2.430 2.009 585
587 3 -201.350 247.500 -0.890 1.940 586
588 3 -204.510 249.760 0.740 1.837 587
589 3 -211.030 250.170 2.360 1.435 588
590 3 -218.480 249.650 3.960 1.435 589
591 3 -221.010 249.280 5.480 1.435 590
592 3 -224.820 248.710 7.020 0.646 591
593 3 -227.360 248.320 8.550 0.574 592
594 3 -212.210 240.820 0.500 2.009 587
595 3 -214.780 238.590 1.940 1.435 594
596 3 -217.520 236.750 3.410 1.653 595
597 3 -221.010 234.540 4.880 1.292 596
598 3 -223.060 231.210 6.270 0.804 597
599 3 -224.170 228.790 7.690 0.861 598
600 3 -224.770 225.260 9.060 1.148 599
601 3 -182.830 257.120 -5.290 2.142 583
602 3 -194.330 263.260 -3.360 1.722 601
603 3 -198.880 266.010 -1.670 2.009 602
604 3 -201.480 273.950 0.190 1.395 603
605 3 -205.470 282.350 2.100 1.722 604
606 3 -208.810 286.560 3.830 1.722 605
607 3 -209.320 287.600 5.380 2.009 606
608 3 -212.890 289.430 7.010 1.435 607
609 3 -217.230 289.960 8.600 1.322 608
610 3 -200.290 267.060 -0.100 2.009 603
611 3 -204.100 268.980 1.530 1.162 610
612 3 -208.970 270.620 3.170 1.722 611
613 3 -210.760 270.600 4.700 1.435 612
614 3 -213.640 270.950 6.260 0.861 613
615 3 -217.790 272.040 7.870 1.148 614
616 3 -222.270 273.870 9.520 1.435 615
617 3 -226.220 275.530 11.150 1.528 616
618 3 -228.930 275.510 12.690 1.653 617
619 3 -96.280 230.100 4.250 7.852 518
620 3 -83.850 234.640 2.740 1.653 619
621 3 -82.240 235.030 1.230 1.435 620
622 3 -80.750 237.640 -0.180 1.148 621
623 3 -79.840 238.600 -1.660 0.689 622
624 3 -98.370 235.100 2.990 7.852 619
625 3 -103.710 242.950 1.890 9.919 624
626 3 -92.550 248.260 0.430 1.435 625
627 3 -86.200 248.210 -1.160 1.435 626
628 3 -84.400 248.250 -2.690 1.435 627
629 3 -103.830 244.200 0.440 9.919 625
630 3 -112.350 248.230 -0.750 4.879 629
631 3 -117.810 241.890 -2.430 1.435 630
632 3 -113.250 248.850 -2.210 4.879 630
633 3 -122.650 253.450 -3.380 4.018 632
634 3 -125.940 255.010 -4.760 3.731 633
635 3 -130.710 247.200 -6.510 1.102 634
636 3 -129.210 255.850 -6.180 3.731 634
637 3 -132.850 259.370 -7.480 2.870 636
638 3 -139.020 256.950 -8.990 0.804 637
639 3 -142.990 257.170 -10.420 0.689 638
640 3 -146.280 257.420 -11.100 0.718 639
641 3 -149.160 257.780 -9.540 0.718 640
642 3 -150.960 257.750 -8.020 0.718 641
643 3 -152.390 257.870 -6.490 0.718 642
644 3 -135.320 262.100 -8.830 2.870 637
645 3 -142.160 267.040 -10.020 3.157 644
646 3 -146.300 270.040 -10.580 3.157 645
647 3 -152.710 273.460 -8.840 3.157 646
648 3 -148.910 277.290 -7.240 1.076 647
649 3 -153.720 274.060 -7.300 3.157 647
650 3 -155.130 275.140 -5.730 2.296 649
651 3 -162.500 267.210 -4.440 1.148 650
652 3 -157.260 276.730 -4.130 2.296 650
653 3 -162.500 274.840 -2.630 0.735 652
654 3 -158.660 277.810 -2.560 2.296 652
655 3 -161.430 281.170 -0.880 1.851 654
656 3 -156.110 288.430 0.830 0.661 655
657 3 -162.370 282.950 0.700 1.851 655
658 3 -166.300 287.960 2.470 2.296 657
659 3 -170.860 292.290 4.220 2.009 658
660 3 -175.320 295.950 5.940 1.435 659
661 3 -176.290 295.900 7.460 1.435 660
662 3 -178.350 296.620 9.020 1.435 661
663 3 -184.330 296.810 10.620 1.411 662
664 3 -187.920 298.640 12.250 1.162 663
665 3 -189.520 299.150 13.800 1.607 664
666 3 -194.690 301.500 15.480 1.378 665
667 3 -196.170 304.040 17.110 1.378 666
668 3 -201.590 304.980 18.730 1.148 667
669 3 -176.340 300.780 9.160 1.722 661
670 3 -178.510 306.700 10.940 2.009 669
671 3 -179.530 308.840 12.540 2.296 670
672 3 -178.140 313.510 14.220 1.435 671
673 3 -176.530 319.670 15.940 1.722 672
674 3 -176.240 323.810 17.610 1.435 673
675 3 -177.070 328.980 19.340 1.148 674
676 3 -177.550 330.920 20.930 1.148 675
677 3 -185.830 311.640 14.260 1.722 671
678 3 -186.350 311.760 15.770 1.722 677
679 3 -188.650 313.750 17.390 1.435 678
680 3 -189.890 314.430 18.940 1.435 679
681 3 -190.580 314.920 20.470 1.148 680
682 3 -108.360 258.530 -0.390 4.408 629
683 3 -100.830 260.200 -1.940 0.718 682
684 3 -93.970 258.150 -3.630 1.435 683
685 3 -92.730 257.450 -5.180 1.148 684
686 3 -91.870 256.590 -6.730 1.148 685
687 3 -91.000 255.750 -8.290 1.378 686
688 3 -108.130 259.420 -1.860 4.408 682
689 3 -103.660 267.350 -3.110 1.435 688
690 3 -100.190 268.640 -4.610 1.435 689
691 3 -96.420 269.840 -6.120 0.718 690
692 3 -108.270 260.100 -3.330 4.408 688
693 3 -114.440 268.760 -4.380 4.305 692
694 3 -116.710 270.890 -5.760 3.731 693
695 3 -111.470 273.980 -7.210 0.969 694
696 3 -119.780 274.730 -7.050 3.731 694
697 3 -121.080 277.100 -8.430 3.444 696
698 3 -115.110 280.540 -9.890 0.646 697
699 3 -110.160 283.460 -11.350 1.148 698
700 3 -123.410 282.590 -9.680 3.444 697
701 3 -117.510 288.510 -11.030 1.378 700
702 3 -111.070 290.590 -12.540 0.718 701
703 3 -108.150 292.070 -14.030 0.718 702
704 3 -106.640 293.670 -13.150 0.574 703
705 3 -118.150 294.620 -12.270 1.148 701
706 3 -117.760 296.700 -13.690 1.435 705
707 3 -116.240 299.200 -12.780 1.435 706
708 3 -115.820 300.230 -11.240 1.435 707
709 3 -115.650 305.030 -9.540 0.718 708
710 3 -111.370 300.750 -9.790 1.148 708
711 3 -108.090 299.540 -8.390 1.148 710
712 3 -124.130 286.230 -11.020 3.444 700
713 3 -127.010 291.010 -12.270 3.444 712
714 3 -130.780 287.730 -13.850 0.861 713
715 3 -134.080 286.100 -13.040 1.148 714
716 3 -135.500 286.250 -11.510 1.435 715
717 3 -137.960 287.060 -9.930 1.435 716
718 3 -128.140 294.200 -13.630 3.444 713
719 3 -130.920 297.590 -12.620 3.444 718
720 3 -141.580 298.510 -10.910 0.969 719
721 3 -132.140 301.670 -10.930 2.583 719
722 3 -137.990 303.340 -9.260 0.804 721
723 3 -141.720 306.450 -7.580 0.718 722
724 3 -144.260 306.040 -6.050 0.718 723
725 3 -147.330 305.850 -4.510 0.718 724
726 3 -150.370 307.500 -2.890 0.718 725
727 3 -154.510 308.570 -1.280 0.718 726
728 3 -157.730 310.570 0.340 0.735 727
729 3 -159.700 310.900 1.890 0.574 728
730 3 -160.890 313.430 3.510 0.574 729
731 3 -131.580 302.600 -9.390 2.583 721
732 3 -135.040 312.370 -7.440 2.009 731
733 3 -126.810 321.700 -5.680 0.574 732
734 3 -137.150 314.920 -5.800 2.009 732
735 3 -144.780 314.780 -4.180 0.718 734
736 3 -152.130 318.870 -2.400 0.804 735
737 3 -138.890 317.620 -4.160 2.009 734
738 3 -140.250 321.400 -2.480 1.722 737
739 3 -140.860 325.570 -0.790 1.722 738
740 3 -149.280 327.280 0.900 0.718 739
741 3 -151.600 328.370 2.480 0.718 740
742 3 -153.380 329.230 4.040 0.718 741
743 3 -157.720 328.510 5.590 0.574 742
744 3 -161.350 328.500 7.140 0.735 743
745 3 -141.520 327.920 0.800 1.722 739
746 3 -142.520 330.960 2.440 2.009 745
747 3 -143.900 333.870 4.090 2.296 746
748 3 -144.110 340.030 5.840 1.722 747
749 3 -146.000 346.500 7.640 1.722 748
750 3 -146.810 352.570 9.410 1.148 749
751 3 -147.080 355.980 11.050 0.804 750
752 3 -147.580 357.030 12.610 0.689 751
753 3 -147.550 336.960 5.770 1.722 747
754 3 -152.880 340.010 7.480 1.722 753
755 3 -156.940 342.280 9.140 0.969 754
756 3 -159.420 344.640 10.780 0.804 755
757 3 -160.660 345.320 12.330 0.718 756
758 3 -163.330 347.140 13.950 0.689 757
759 3 -164.940 346.730 15.460 0.287 758
760 3 -168.560 346.750 17.010 0.718 759
761 3 -169.620 347.060 18.550 0.718 760
762 3 -17.500 212.140 12.010 8.266 440
763 3 -29.020 209.730 13.590 0.718 762
764 3 -16.880 212.750 13.520 8.266 762
765 3 -18.630 216.400 15.200 6.580 764
766 3 -6.220 217.850 16.570 1.435 765
767 3 -2.920 219.460 18.080 1.435 766
768 3 -1.830 221.950 16.670 1.148 767
769 3 -20.190 220.640 16.900 6.580 765
770 3 -31.550 217.870 18.460 0.581 769
771 3 -21.420 223.210 18.530 7.896 769
772 3 -23.200 227.920 17.250 7.896 771
773 3 -31.140 225.570 15.770 1.148 772
774 3 -34.120 225.180 14.300 1.148 773
775 3 -36.170 225.700 12.850 1.435 774
776 3 -38.460 223.820 11.310 0.718 775
777 3 -41.490 223.170 9.830 0.718 776
778 3 -33.240 238.600 16.340 4.305 772
779 3 -36.670 242.980 15.070 4.463 778
780 3 -44.110 238.600 13.510 1.435 779
781 3 -46.190 237.290 11.980 1.435 780
782 3 -50.000 234.450 10.430 1.435 781
783 3 -51.180 231.250 8.810 0.718 782
784 3 -39.380 246.780 13.770 4.463 779
785 3 -42.020 252.390 12.540 3.788 784
786 3 -49.050 250.040 11.050 0.969 785
787 3 -52.860 247.180 9.490 1.292 786
788 3 -55.160 242.530 7.840 1.722 787
789 3 -56.150 239.850 6.240 1.435 788
790 3 -56.780 237.350 4.650 1.435 789
791 3 -57.380 235.780 3.090 1.435 790
792 3 -57.630 233.460 1.500 1.148 791
793 3 -58.450 230.420 -0.110 1.148 792
794 3 -58.520 228.670 -1.680 1.435 793
795 3 -58.160 254.570 9.880 1.378 786
796 3 -65.760 258.230 8.650 1.722 795
797 3 -68.310 259.790 7.250 1.435 796
798 3 -69.570 261.530 5.840 1.722 797
799 3 -71.570 262.890 4.430 1.435 798
800 3 -73.550 265.170 3.050 1.435 799
801 3 -75.360 267.100 1.660 1.722 800
802 3 -76.620 268.820 0.240 1.435 801
803 3 -78.430 270.760 -1.140 1.435 802
804 3 -80.360 273.900 -2.480 2.009 803
805 3 -81.530 275.850 -3.880 2.009 804
806 3 -83.880 277.960 -5.260 1.722 805
807 3 -86.250 279.150 -6.680 1.435 806
808 3 -90.050 281.460 -8.020 1.722 807
809 3 -94.020 284.150 -9.350 1.435 808
810 3 -45.240 258.810 11.350 3.788 785
811 3 -42.000 267.600 10.170 0.861 810
812 3 -41.910 273.170 8.890 1.435 811
813 3 -42.360 278.920 7.630 1.722 812
814 3 -39.500 280.120 6.140 0.689 813
815 3 -37.330 280.340 4.610 0.718 814
816 3 -43.230 281.710 6.260 1.435 813
817 3 -42.690 282.140 4.760 1.435 816
818 3 -38.520 285.710 3.350 1.435 817
819 3 -36.510 287.210 1.880 1.435 818
820 3 -34.360 286.500 0.310 0.718 819
821 3 -44.160 283.670 3.350 1.435 817
822 3 -45.070 284.680 1.910 1.435 821
823 3 -46.060 287.760 0.550 1.076 822
824 3 -46.510 291.030 -0.800 1.148 823
825 3 -46.750 292.120 -2.250 0.689 824
826 3 -45.490 292.340 -3.770 0.735 825
827 3 -47.390 294.840 -3.640 0.689 825
828 3 -47.750 296.540 -5.060 0.718 827
829 3 -47.560 298.060 -6.500 0.718 828
830 3 -46.590 259.710 9.910 3.788 810
831 3 -50.250 268.430 8.830 3.788 830
832 3 -57.230 275.560 7.730 3.967 831
833 3 -60.300 278.230 6.380 4.133 832
834 3 -60.050 279.640 4.940 3.731 833
835 3 -66.920 276.590 3.420 0.689 834
836 3 -63.330 287.000 3.790 3.731 834
837 3 -65.760 294.400 2.630 4.305 836
838 3 -67.950 294.850 1.180 1.722 837
839 3 -70.580 291.840 -0.390 0.922 838
840 3 -73.180 290.670 -1.900 0.718 839
841 3 -74.140 289.810 -3.420 1.435 840
842 3 -74.910 288.600 -4.960 1.148 841
843 3 -71.360 295.790 -0.220 1.722 838
844 3 -74.330 296.920 -1.630 1.435 843
845 3 -80.240 294.140 -3.150 0.718 844
846 3 -84.470 293.510 -4.610 1.148 845
847 3 -84.740 290.290 -6.240 1.148 846
848 3 -86.140 293.250 -6.100 1.148 846
849 3 -88.150 293.700 -7.550 1.148 848
850 3 -75.620 297.730 -3.080 1.435 844
851 3 -79.790 299.850 -4.420 1.435 850
852 3 -82.520 300.870 -5.840 1.435 851
853 3 -83.980 302.040 -7.270 1.435 852
854 3 -86.170 302.890 -8.700 1.435 853
855 3 -88.560 303.150 -10.160 1.435 854
856 3 -90.550 304.510 -11.110 1.435 855
857 3 -91.610 305.780 -10.620 1.435 856
858 3 -93.940 306.900 -9.800 1.435 857
859 3 -96.660 306.920 -9.040 1.378 858
860 3 -97.910 307.640 -8.580 0.718 859
861 3 -100.050 309.310 -7.730 1.435 860
862 3 -101.650 310.750 -7.060 1.435 861
863 3 -103.980 311.850 -6.250 1.722 862
864 3 -105.970 312.210 -5.640 1.435 863
865 3 -106.990 315.310 -4.880 0.718 864
866 3 -107.590 312.780 -5.100 1.148 864
867 3 -64.950 296.560 1.210 4.305 837
868 3 -66.780 300.400 -0.100 4.018 867
869 3 -54.850 302.920 -1.680 1.469 868
870 3 -67.260 302.750 -1.500 4.018 868
871 3 -56.890 311.090 -2.820 1.162 870
872 3 -67.330 308.310 -2.770 4.018 870
873 3 -75.030 313.510 -3.940 1.435 872
874 3 -80.070 317.480 -5.200 1.162 873
875 3 -82.440 318.680 -6.610 1.435 874
876 3 -84.440 328.650 -7.670 0.574 875
877 3 -87.920 321.310 -7.920 1.435 875
878 3 -93.670 323.900 -6.590 1.435 877
879 3 -97.990 325.370 -4.960 1.722 878
880 3 -102.990 329.250 -3.220 2.296 879
881 3 -104.330 331.280 -3.870 2.009 880
882 3 -110.010 330.120 -2.330 1.435 881
883 3 -112.910 329.540 -0.800 1.469 882
884 3 -114.750 327.680 0.640 1.722 883
885 3 -116.230 325.090 2.060 1.722 884
886 3 -104.520 333.420 -2.280 2.009 881
887 3 -102.460 341.840 -0.460 0.804 886
888 3 -107.160 337.070 -0.580 1.435 886
889 3 -112.910 339.650 1.100 1.148 888
890 3 -117.690 336.350 2.540 0.574 889
891 3 -115.910 343.120 2.790 0.718 889
892 3 -115.410 348.710 4.520 0.804 891
893 3 -118.790 343.450 4.350 0.718 891
894 3 -120.900 346.000 5.990 0.718 893
895 3 -121.360 341.230 5.810 0.574 893
896 3 -123.020 339.010 7.240 0.574 895
897 3 -123.060 337.140 7.480 0.574 896
898 3 -67.490 316.700 -3.920 2.870 872
899 3 -62.060 316.680 -5.510 0.718 898
900 3 -67.650 318.960 -5.330 2.870 898
901 3 -61.950 320.680 -6.850 0.718 900
902 3 -59.240 320.680 -8.390 0.718 901
903 3 -67.000 320.290 -6.790 2.870 900
904 3 -67.140 325.930 -8.050 2.009 903
905 3 -59.250 333.290 -7.300 0.689 904
906 3 -67.420 329.370 -6.780 2.009 904
907 3 -75.040 333.810 -4.980 0.804 906
908 3 -79.530 341.780 -3.080 0.804 907
909 3 -67.300 331.420 -5.200 2.009 906
910 3 -67.180 335.930 -3.510 1.722 909
911 3 -61.620 339.430 -1.950 0.689 910
912 3 -68.810 344.120 -1.640 1.722 910
913 3 -72.510 349.060 0.110 1.722 912
914 3 -74.810 351.040 1.730 2.009 913
915 3 -82.310 355.210 3.520 1.148 914
916 3 -85.400 356.950 2.140 2.009 915
917 3 -88.420 363.930 0.970 1.435 916
918 3 -90.790 370.070 -0.230 1.378 917
919 3 -93.010 374.030 -1.540 1.378 918
920 3 -94.320 376.390 -2.920 1.378 919
921 3 -93.370 381.650 -4.220 1.435 920
922 3 -90.540 383.510 -5.690 0.804 921
923 3 -98.170 378.420 -4.280 1.435 920
924 3 -97.960 380.850 -5.680 1.148 923
925 3 -91.200 358.730 1.850 1.722 916
926 3 -93.730 359.260 2.640 2.009 925
927 3 -95.540 359.280 3.150 1.722 926
928 3 -98.250 359.290 3.910 1.722 927
929 3 -99.810 360.090 5.470 2.009 928
930 3 -103.990 355.170 3.830 1.378 929
931 3 -102.040 361.540 4.060 2.009 929
932 3 -106.010 362.280 5.650 1.435 931
933 3 -107.900 362.090 4.170 1.148 932
934 3 -108.140 364.870 5.790 0.804 933
935 3 -112.720 369.030 4.530 0.718 934
936 3 -114.300 369.670 3.080 1.435 935
937 3 -113.260 374.560 1.770 1.162 936
938 3 -118.430 371.150 1.700 1.435 936
939 3 -124.350 372.390 0.350 0.804 938
940 3 -110.310 361.430 3.010 1.148 933
941 3 -113.910 359.870 4.510 1.378 940
942 3 -118.000 362.810 6.190 0.646 941
943 3 -121.060 363.530 7.770 0.718 942
944 3 -123.970 362.950 9.300 0.718 943
945 3 -126.150 361.840 10.780 0.689 944
946 3 -114.990 359.280 6.000 1.148 941
947 3 -116.620 357.960 7.480 1.435 946
948 3 -114.640 356.620 8.080 0.646 947
949 3 -117.530 357.000 8.940 1.435 947
950 3 -119.730 355.900 9.390 1.435 949
951 3 -124.870 353.390 10.440 1.148 950
952 3 -14.870 234.200 17.380 5.740 771
953 3 -14.860 237.980 16.030 5.740 952
954 3 -7.700 234.320 14.260 1.469 953
955 3 -14.640 242.290 14.700 5.740 953
956 3 -14.820 245.510 13.340 5.740 955
957 3 -9.300 243.400 11.660 1.435 956
958 3 -14.790 249.290 11.990 5.740 956
959 3 -12.980 255.760 10.720 5.740 958
960 3 -7.500 253.920 9.060 1.378 959
961 3 -4.490 256.230 7.610 0.615 960
962 3 -6.090 252.850 7.500 1.435 960
963 3 -4.310 251.980 5.930 1.148 962
964 3 -2.180 250.350 4.330 1.148 963
965 3 -0.420 248.560 2.730 1.435 964
966 3 1.680 246.060 1.090 1.378 965
967 3 -12.480 259.670 9.380 5.740 959
968 3 -11.840 262.560 7.980 5.453 967
969 3 -16.940 263.420 6.600 0.615 968
970 3 -11.270 265.170 6.580 5.453 968
971 3 -17.070 266.590 5.230 0.718 970
972 3 -10.840 267.510 5.170 5.453 970
973 3 -1.250 267.890 3.530 1.148 972
974 3 2.750 268.980 2.010 1.435 973
975 3 7.380 271.090 0.530 1.435 974
976 3 9.560 272.210 -0.950 1.435 975
977 3 13.850 275.960 -2.370 1.148 976
978 3 18.450 279.600 -3.790 1.148 977
979 3 23.230 282.890 -5.230 0.689 978
980 3 12.090 272.600 -2.480 0.661 976
981 3 14.810 271.070 -4.080 1.148 980
982 3 16.570 269.280 -5.690 1.148 981
983 3 16.300 266.040 -7.320 1.435 982
984 3 -10.680 269.680 3.760 5.453 972
985 3 -17.010 272.180 2.460 0.718 984
986 3 -10.300 271.730 2.330 5.453 984
987 3 -14.500 291.730 1.720 4.936 986
988 3 -17.690 297.500 0.500 3.999 987
989 3 -24.400 298.350 -0.850 1.148 988
990 3 -28.310 300.350 -2.210 1.435 989
991 3 -31.090 297.060 -3.800 0.574 990
992 3 -31.510 302.730 -3.560 1.435 990
993 3 -34.220 305.570 -4.900 1.435 992
994 3 -37.430 309.560 -6.190 1.435 993
995 3 -40.210 311.180 -7.580 1.378 994
996 3 -40.900 308.710 -9.170 0.574 995
997 3 -43.510 315.150 -8.860 0.718 995
998 3 -22.160 309.840 -0.410 3.444 988
999 3 -24.370 317.400 -1.570 3.731 998
1000 3 -31.780 322.790 -2.730 2.583 999
1001 3 -37.610 321.200 -4.200 1.148 1000
1002 3 -40.890 322.400 -5.600 0.718 1001
1003 3 -35.990 329.250 -3.900 2.066 1000
1004 3 -40.930 331.640 -5.230 2.411 1003
1005 3 -46.960 329.500 -6.720 0.689 1004
1006 3 -42.480 333.180 -6.640 1.722 1004
1007 3 -35.640 338.450 -8.030 1.148 1006
1008 3 -33.400 342.340 -9.410 0.718 1007
1009 3 -44.700 336.760 -7.960 1.722 1006
1010 3 -47.170 342.000 -9.200 2.066 1009
1011 3 -42.920 346.600 -9.300 0.718 1010
1012 3 -39.390 348.680 -7.770 0.718 1011
1013 3 -50.430 349.280 -9.070 1.435 1010
1014 3 -49.500 355.340 -7.340 1.616 1013
1015 3 -52.920 350.730 -7.470 1.722 1013
1016 3 -56.430 353.730 -5.790 1.722 1015
1017 3 -58.910 356.070 -4.160 1.722 1016
1018 3 -61.440 360.640 -2.430 1.435 1017
1019 3 -62.700 362.900 -1.560 1.435 1018
1020 3 -64.090 371.010 0.280 1.469 1019
1021 3 -20.180 332.510 -2.510 2.314 999
1022 3 -13.290 332.260 -4.130 0.689 1021
1023 3 -20.430 332.650 -4.000 2.411 1021
1024 3 -19.760 337.390 -5.320 1.722 1023
1025 3 -13.790 337.170 -6.920 0.718 1024
1026 3 -19.190 339.980 -6.720 1.722 1024
1027 3 -11.680 343.210 -8.210 0.574 1026
1028 3 -18.550 345.350 -8.010 1.722 1026
1029 3 -18.350 347.780 -9.420 1.607 1028
1030 3 -18.370 349.350 -9.570 1.435 1029
1031 3 -10.140 350.090 -8.330 0.718 1030
1032 3 -18.100 350.120 -8.040 1.435 1030
1033 3 -21.480 352.500 -6.390 1.837 1032
1034 3 -25.020 356.120 -4.690 1.722 1033
1035 3 -27.330 358.120 -3.070 1.322 1034
1036 3 -28.920 359.540 -1.480 1.653 1035
1037 3 -30.150 360.210 0.060 1.837 1036
1038 3 -31.700 363.500 1.720 1.435 1037
1039 3 -31.440 365.790 3.310 1.148 1038
1040 3 -34.250 369.790 5.020 0.646 1039
1041 3 -40.190 372.590 3.900 0.689 1040
1042 3 -18.230 351.320 -6.490 1.435 1032
1043 3 -17.370 356.180 -4.800 1.722 1042
1044 3 -16.940 358.150 -3.230 1.722 1043
1045 3 -10.600 358.680 -2.990 1.378 1044
1046 3 -16.690 360.450 -1.630 1.435 1044
1047 3 -17.490 362.350 -2.530 1.722 1046
1048 3 -9.080 363.100 -4.130 0.804 1047
1049 3 -17.520 364.100 -0.950 1.722 1047
1050 3 -17.430 366.780 0.650 1.837 1049
1051 3 -17.160 367.540 2.180 1.722 1050
1052 3 -4.540 367.780 0.640 0.718 1051
1053 3 -17.400 368.600 0.880 1.722 1051
1054 3 -17.010 369.700 1.120 1.435 1053
1055 3 -16.230 371.890 1.240 1.722 1054
1056 3 -16.000 374.260 1.530 1.435 1055
1057 3 -16.670 376.620 2.080 1.435 1056
1058 3 -17.170 378.640 2.520 1.435 1057
1059 3 -22.080 380.790 1.180 1.435 1058
1060 3 -24.450 381.960 -0.220 1.435 1059
1061 3 -26.080 383.530 -1.630 1.435 1060
1062 3 -28.550 380.140 -3.240 0.718 1061
1063 3 -28.640 376.540 -4.890 1.378 1062
1064 3 -28.160 374.590 -6.470 1.148 1063
1065 3 -27.000 384.510 -3.080 1.214 1061
1066 3 -29.170 386.260 -4.480 1.607 1065
1067 3 -30.630 387.430 -5.910 1.378 1066
1068 3 -31.710 388.810 -7.340 0.861 1067
1069 3 -1.750 285.040 1.240 3.788 986
1070 3 3.960 288.840 -0.180 1.722 1069
1071 3 7.420 286.390 -1.840 1.435 1070
1072 3 10.860 286.780 -3.380 1.148 1071
1073 3 12.480 287.170 -4.890 1.148 1072
1074 3 11.930 294.960 -1.550 1.722 1070
1075 3 15.680 298.320 -2.980 2.066 1074
1076 3 19.830 294.390 -4.710 0.646 1075
1077 3 22.150 293.310 -6.290 0.574 1076
1078 3 24.110 292.070 -7.870 0.718 1077
1079 3 24.970 291.180 -9.420 0.718 1078
1080 3 26.070 290.780 -8.760 0.718 1079
1081 3 19.750 301.210 -4.420 2.066 1075
1082 3 24.240 306.070 -5.790 2.009 1081
1083 3 28.930 306.680 -7.340 1.378 1082
1084 3 30.160 304.100 -8.970 1.148 1083
1085 3 31.400 303.390 -9.970 0.689 1084
1086 3 32.490 302.060 -8.540 1.148 1085
1087 3 33.600 301.600 -7.080 1.148 1086
1088 3 31.310 306.480 -8.890 1.378 1083
1089 3 35.890 309.200 -9.800 1.435 1088
1090 3 38.300 309.810 -8.310 1.469 1089
1091 3 39.780 309.570 -6.840 1.148 1090
1092 3 28.770 314.680 -7.010 1.722 1082
1093 3 31.230 322.120 -8.250 1.435 1092
1094 3 27.470 324.340 -7.400 0.718 1093
1095 3 31.160 327.040 -7.350 1.378 1093
1096 3 31.400 328.450 -5.800 1.435 1095
1097 3 31.810 329.480 -4.260 1.722 1096
1098 3 32.040 330.850 -2.700 1.435 1097
1099 3 32.730 317.640 -8.450 1.763 1092
1100 3 39.290 317.140 -7.890 0.718 1099
1101 3 42.020 316.100 -6.470 0.718 1100
1102 3 36.260 320.650 -7.690 1.435 1099
1103 3 38.880 322.750 -6.150 1.435 1102
1104 3 40.370 323.390 -4.640 1.435 1103
1105 3 42.520 329.350 -2.930 1.435 1104
1106 3 41.970 333.780 -1.240 1.148 1105
1107 3 42.780 324.030 -3.150 1.435 1104
1108 3 44.610 323.030 -1.720 1.435 1107
1109 3 46.250 322.390 -0.270 1.435 1108
1110 3 48.450 321.570 1.150 1.148 1109
1111 3 6.110 312.390 0.750 3.788 1069
1112 3 8.660 318.850 -0.520 3.472 1111
1113 3 -2.700 322.280 -1.700 0.771 1112
1114 3 10.390 323.840 -1.840 3.472 1112
1115 3 5.400 328.680 -3.070 1.469 1114
1116 3 3.700 331.750 -4.420 1.378 1115
1117 3 -1.370 333.890 -5.750 0.718 1116
1118 3 3.450 338.950 -5.620 1.148 1116
1119 3 11.340 325.670 -3.280 3.472 1114
1120 3 15.960 334.500 -4.490 3.444 1119
1121 3 20.030 339.620 -5.850 1.435 1120
1122 3 23.440 337.200 -7.500 0.646 1121
1123 3 24.100 342.530 -7.290 1.435 1121
1124 3 30.260 341.510 -6.740 1.128 1123
1125 3 33.180 340.140 -5.340 1.148 1124
1126 3 35.390 340.200 -3.870 0.718 1125
1127 3 27.930 344.750 -6.570 1.076 1123
1128 3 31.250 345.350 -5.090 1.128 1127
1129 3 32.750 346.010 -3.590 1.128 1128
1130 3 33.870 346.480 -2.090 1.128 1129
1131 3 35.180 346.590 -0.600 1.271 1130
1132 3 37.040 347.430 0.900 1.271 1131
1133 3 42.450 352.210 2.510 1.148 1132
1134 3 40.690 346.400 2.300 0.574 1132
1135 3 43.610 345.900 3.730 0.718 1134
1136 3 44.350 345.290 5.200 0.718 1135
1137 3 45.270 344.290 6.640 0.574 1136
1138 3 31.330 349.010 -4.950 1.435 1127
1139 3 33.100 352.680 -3.320 1.722 1138
1140 3 33.700 354.280 -1.760 1.435 1139
1141 3 34.680 356.010 -0.210 1.435 1140
1142 3 37.080 356.670 1.270 0.804 1141
1143 3 40.040 357.100 2.750 0.718 1142
1144 3 42.050 356.650 4.200 0.718 1143
1145 3 35.300 358.530 1.380 1.148 1141
1146 3 36.280 360.280 2.940 1.107 1145
1147 3 37.420 361.650 4.480 0.943 1146
1148 3 37.420 362.570 5.370 0.735 1147
1149 3 40.200 362.430 6.820 0.689 1148
1150 3 42.360 361.680 6.230 0.689 1149
1151 3 43.420 360.420 5.740 0.574 1150
1152 3 38.400 363.370 6.890 0.735 1148
1153 3 38.430 364.250 7.720 0.804 1152
1154 3 42.270 365.700 6.870 0.574 1153
1155 3 38.110 365.900 8.060 0.718 1153
1156 3 37.590 367.000 8.370 0.943 1155
1157 3 37.090 369.030 8.810 0.689 1156
1158 3 15.490 341.200 -5.710 2.411 1120
1159 3 8.360 342.870 -7.030 0.922 1158
1160 3 16.620 348.790 -6.920 2.411 1158
1161 3 15.890 350.280 -6.150 2.009 1160
1162 3 4.890 349.250 -4.520 0.718 1161
1163 3 2.140 349.340 -5.980 0.718 1162
1164 3 15.790 354.290 -4.490 2.009 1161
1165 3 8.820 355.310 -5.840 0.646 1164
1166 3 5.000 356.670 -6.990 0.804 1165
1167 3 17.620 359.040 -2.820 2.009 1164
1168 3 17.160 361.930 -1.190 1.674 1167
1169 3 21.190 366.930 0.450 1.469 1168
1170 3 24.930 370.480 2.030 1.214 1169
1171 3 26.810 372.210 3.580 1.435 1170
1172 3 29.050 373.210 5.090 1.148 1171
1173 3 31.840 374.960 6.600 1.435 1172
1174 3 32.590 376.210 6.580 1.148 1173
1175 3 34.970 376.950 6.030 1.435 1174
1176 3 16.640 363.930 0.390 1.722 1168
1177 3 6.670 363.200 1.270 0.615 1176
1178 3 16.160 368.950 2.110 1.722 1176
1179 3 19.950 378.100 3.930 1.722 1178
1180 3 25.470 384.210 2.590 1.435 1179
1181 3 28.120 386.430 1.140 1.722 1180
1182 3 32.400 385.620 -0.450 0.430 1181
1183 3 37.700 387.780 -1.950 0.689 1182
1184 3 29.760 387.750 -0.330 1.722 1181
1185 3 23.410 391.010 -1.590 0.646 1184
1186 3 33.190 392.170 -1.700 1.435 1184
1187 3 11.950 376.890 4.000 1.435 1178
1188 3 7.240 381.090 2.750 1.722 1187
1189 3 8.030 387.030 1.480 0.804 1188
1190 3 8.500 391.000 0.130 1.378 1189
1191 3 0.120 382.170 1.400 0.861 1188
1192 3 -2.590 384.100 0.020 1.148 1191
1193 3 -5.680 385.850 -1.350 1.722 1192
1194 3 -10.030 387.460 -2.720 1.435 1193
1195 3 -13.140 388.290 -4.130 1.653 1194
1196 3 -14.800 388.920 -5.590 1.148 1195
1197 3 -18.500 389.680 -7.000 1.378 1196
1198 3 -12.210 72.280 -13.350 10.916 1
1199 3 -14.220 38.320 -16.210 10.916 1198
1200 3 -18.960 -0.150 -19.230 10.000 1199
1201 3 -18.810 -0.460 -20.740 9.475 1200
1202 3 -27.170 -20.460 -22.940 9.475 1201
1203 3 -37.260 -56.420 -25.760 9.433 1202
1204 3 -47.980 -79.280 -28.030 10.916 1203
1205 3 -59.600 -100.010 -30.210 11.370 1204
1206 3 -72.950 -125.640 -32.550 13.644 1205
1207 3 -87.030 -122.600 -30.710 2.380 1206
1208 3 -93.650 -110.540 -28.610 2.009 1207
1209 3 -98.620 -97.510 -26.490 1.722 1208
1210 3 -107.350 -95.730 -24.780 1.148 1209
1211 3 -99.780 -93.180 -24.790 1.722 1209
1212 3 -99.700 -90.500 -23.180 1.837 1211
1213 3 -100.890 -88.000 -21.560 2.296 1212
1214 3 -89.570 -122.420 -29.160 2.380 1207
1215 3 -101.030 -118.450 -27.320 2.296 1214
1216 3 -107.170 -107.170 -25.250 1.607 1215
1217 3 -107.940 -115.500 -25.580 2.009 1215
1218 3 -109.140 -114.840 -24.040 2.009 1217
1219 3 -114.180 -107.280 -22.150 1.148 1218
1220 3 -116.100 -104.200 -20.490 1.607 1219
1221 3 -116.710 -100.060 -18.800 1.378 1220
1222 3 -111.320 -114.100 -22.470 2.009 1218
1223 3 -116.570 -113.540 -20.870 1.435 1222
1224 3 -119.590 -110.980 -19.210 1.435 1223
1225 3 -122.280 -110.090 -17.630 1.435 1224
1226 3 -78.290 -134.420 -34.330 13.644 1206
1227 3 -79.980 -139.450 -33.010 8.225 1226
1228 3 -82.610 -151.060 -34.950 8.897 1227
1229 3 -84.260 -155.000 -35.900 8.897 1228
1230 3 -92.880 -151.100 -34.790 2.870 1229
1231 3 -85.840 -162.200 -34.680 8.897 1229
1232 3 -100.240 -173.810 -33.430 0.646 1231
1233 3 -101.390 -179.920 -32.160 1.435 1232
1234 3 -104.160 -184.590 -30.810 2.009 1233
1235 3 -86.750 -168.100 -33.400 8.897 1231
1236 3 -86.130 -180.850 -35.440 8.036 1235
1237 3 -89.370 -195.960 -36.820 8.036 1236
1238 3 -91.880 -210.710 -38.350 7.175 1237
1239 3 -94.970 -227.100 -39.970 6.888 1238
1240 3 -98.800 -243.840 -41.720 6.027 1239
1241 3 -100.720 -264.600 -44.050 4.592 1240
1242 3 -103.100 -276.900 -45.580 4.175 1241
1243 3 -104.000 -281.540 -46.160 4.018 1242
1244 3 -105.760 -303.590 -48.540 0.820 1243
1245 3 -93.300 -140.890 -32.860 5.166 1226
1246 3 -103.750 -148.390 -31.510 4.018 1245
1247 3 -110.630 -154.290 -30.140 2.870 1246
1248 3 -119.290 -162.390 -28.840 2.870 1247
1249 3 -122.580 -164.040 -27.350 2.870 1248
1250 3 -127.840 -173.000 -26.140 1.722 1249
1251 3 -129.340 -176.510 -24.760 1.722 1250
1252 3 -132.130 -180.180 -23.360 1.435 1251
1253 3 -133.460 -184.070 -22.000 1.722 1252
1254 3 -135.860 -186.650 -20.570 1.435 1253
1255 3 -138.420 -188.890 -19.120 1.722 1254
1256 3 -142.260 -190.350 -17.620 1.435 1255
1257 3 -104.350 -131.280 -30.790 4.592 1245
1258 3 -119.590 -127.760 -28.910 3.571 1257
1259 3 -125.460 -123.930 -27.160 2.296 1258
1260 3 -128.710 -125.060 -25.650 1.722 1259
1261 3 -132.170 -125.450 -24.110 1.722 1260
1262 3 -113.060 -132.210 -29.200 1.722 1257
1263 3 -122.320 -131.760 -27.530 2.009 1262
1264 3 -130.380 -135.750 -26.070 1.722 1263
1265 3 -136.640 -139.730 -24.630 2.066 1264
1266 3 -146.080 -149.640 -23.390 2.296 1265
1267 3 -149.610 -154.570 -22.040 1.722 1266
1268 3 -150.090 -159.310 -22.980 1.722 1267
1269 3 -150.190 -163.820 -24.140 1.435 1268
1270 3 -149.390 -168.390 -25.060 2.296 1269
1271 3 -150.770 -173.120 -25.390 2.583 1270
1272 3 -152.700 -178.590 -25.670 2.009 1271
1273 3 -155.410 -188.920 -27.560 1.722 1272
1274 3 -158.530 -195.120 -29.270 1.722 1273
1275 3 -160.560 -201.700 -31.010 1.722 1274
1276 3 -161.750 -204.920 -32.620 1.435 1275
1277 3 -160.950 -209.430 -34.320 2.296 1276
1278 3 -160.860 -212.500 -35.950 2.870 1277
