# Supplementary material for: Adaptations during Maturation in an Identified Honeybee Interneuron Responsive to Waggle Dance Vibration Signals
Source: eNeuro. 2019 Sep 5;6(5):ENEURO.0454-18.2019. doi: 10.1523/ENEURO.0454-18.2019 (PMC6731536; doi:10.1523/ENEURO.0454-18.2019)
Supplement: Extended Data 1 — This ZIP file contains all the code used to generate the results of this publication. The code is organized into two folders: (1) GJEphys-master, which contains code for analyzing and plotting electrophysiology data and (2) GJMorph-master, which contains code for analyzing morphology data. Download Extended Data 1, ZIP file. [file sup_enu-eN-NWR-0454-18-s02.zip › Reg-MaxS-1.1/TestFiles/HSNL/HSN-fluoro06.CNG.swc]

# SWC to SWC conversion from L-Measure. Sridevi Polavaram: spolavar@gmu.edu
# Original fileName:/cng_repository/Soumya/LM_Automated_Testing_Enviornment/Test_Lm3.7.2_11022011_SG_Linux_NMOConv8/TestResults/LoadTest/test_52/HSN-fluoro06.CNG.swc
#
# Original file HSN-fluoro06.swc edited using StdSwc version 1.31 on 5/31/11.
# Irregularities and fixes documented in HSN-fluoro06.swc.std.  See StdSwc1.31.doc for more information.
#
# HSN neuron (lobula place tangential cells, LPTC) from Calliphora vicina
# identification by response properties, in vivo Alexa injection, 2-photon-microscopy imaging, x63 objective, multiple image tiles
# reconstructed and processed with Matlab and the TREES toolbox http://www.treestoolbox.org
# scaling 1:1:1 um
#  Max Planck Institute of Neurobiology, Martinsried, Germany
#  Systems and Computational Neuroscience, Alexander Borst
#  published in "The morphological identity of insect dendrites" Cuntz H, Forstner F, Haag J, Borst A. PMID 19112481
# SCALE 1.0 1.0 1.0 
1 1 46.380 55.340 -10.840 7.380 -1
2 1 46.380 47.960 -10.840 7.380 1
3 1 46.380 62.720 -10.840 7.380 1
4 3 44.400 46.450 -9.360 2.979 1
5 3 38.780 39.420 -8.040 2.979 4
6 3 31.420 33.820 -6.720 2.979 5
7 3 24.800 27.040 -5.480 6.176 6
8 3 21.750 22.450 -3.480 8.894 7
9 3 18.740 17.900 -1.480 12.807 8
10 3 13.030 11.650 -0.050 18.442 9
11 3 8.730 7.070 1.790 14.164 10
12 3 4.010 4.150 0.820 9.065 11
13 3 0.000 0.000 0.000 5.802 12
14 3 51.950 60.500 -6.340 7.380 1
15 3 64.700 88.000 2.390 8.431 14
16 3 73.850 112.510 10.250 10.236 15
17 3 74.500 114.420 13.670 10.236 16
18 3 81.380 106.200 16.300 1.076 17
19 3 83.600 99.480 18.610 1.271 18
20 3 83.390 97.090 21.280 0.718 19
21 3 83.610 96.040 18.090 0.718 20
22 3 76.510 119.540 17.730 10.236 17
23 3 62.980 124.870 19.970 1.148 22
24 3 59.230 125.390 22.650 1.435 23
25 3 51.120 130.650 25.530 0.718 24
26 3 77.870 123.560 21.560 10.662 22
27 3 86.340 114.960 24.330 1.435 26
28 3 88.900 109.810 26.920 1.435 27
29 3 89.860 107.700 26.510 1.148 28
30 3 95.340 102.100 23.270 1.148 29
31 3 98.270 98.600 26.150 1.435 30
32 3 95.990 97.750 22.690 0.574 31
33 3 99.030 98.260 23.130 1.435 31
34 3 102.650 95.600 20.110 1.435 33
35 3 108.280 90.810 17.010 1.435 34
36 3 109.690 89.500 13.920 0.718 35
37 3 110.420 87.090 10.590 0.718 36
38 3 112.610 89.460 11.210 0.718 36
39 3 78.610 126.170 25.090 10.662 26
40 3 82.680 132.540 29.600 10.662 39
41 3 70.850 146.450 33.340 3.280 40
42 3 66.580 142.540 35.290 0.692 41
43 3 69.360 147.010 36.290 3.280 41
44 3 72.350 151.640 36.160 0.735 43
45 3 71.250 154.210 33.360 0.764 44
46 3 67.160 149.070 35.440 3.280 43
47 3 64.340 153.320 32.690 3.444 46
48 3 59.470 150.180 28.580 0.615 47
49 3 55.370 148.530 24.780 0.718 48
50 3 52.380 151.980 21.890 0.718 49
51 3 60.990 158.930 30.080 3.444 47
52 3 67.040 163.560 28.450 0.646 51
53 3 53.300 171.400 27.980 3.444 51
54 3 52.510 173.510 25.150 4.133 53
55 3 48.450 170.180 21.110 1.505 54
56 3 51.350 175.700 22.290 4.133 54
57 3 57.470 180.750 20.730 1.148 56
58 3 58.490 185.320 18.490 0.718 57
59 3 63.150 178.000 17.940 0.718 57
60 3 48.380 181.250 19.710 4.133 56
61 3 39.780 178.170 15.160 1.722 60
62 3 31.480 181.370 11.590 1.435 61
63 3 29.850 182.280 8.480 1.435 62
64 3 28.220 183.180 5.370 1.435 63
65 3 26.690 183.670 4.620 1.607 64
66 3 25.020 183.650 4.480 1.722 65
67 3 23.630 183.140 4.310 1.435 66
68 3 23.600 188.540 4.970 1.076 67
69 3 22.660 182.510 4.160 1.435 67
70 3 21.290 182.010 3.990 1.435 69
71 3 19.120 181.670 3.780 1.435 70
72 3 18.640 181.370 3.710 1.148 71
73 3 17.670 180.760 3.560 1.435 72
74 3 14.830 179.340 3.160 1.148 73
75 3 13.640 179.600 3.100 1.033 74
76 3 13.490 182.840 4.900 0.718 75
77 3 10.580 179.070 2.800 1.148 75
78 3 9.780 179.280 2.760 1.722 77
79 3 8.320 178.350 2.530 1.722 78
80 3 8.530 175.650 3.640 0.718 79
81 3 7.930 178.450 2.510 1.722 79
82 3 5.070 178.950 3.770 1.076 81
83 3 36.880 175.530 11.360 1.435 61
84 3 34.520 171.230 7.370 1.435 83
85 3 32.130 168.280 3.580 1.722 84
86 3 34.920 162.640 6.120 1.435 85
87 3 35.390 155.140 4.650 1.435 86
88 3 34.580 151.560 4.160 1.435 87
89 3 33.710 149.790 6.840 1.722 88
90 3 35.700 147.140 3.630 1.469 89
91 3 38.450 144.420 3.590 1.322 90
92 3 33.000 148.200 3.460 1.722 89
93 3 30.030 144.290 2.920 1.435 92
94 3 28.920 165.530 4.000 1.435 85
95 3 25.850 164.980 3.690 1.722 94
96 3 26.960 162.500 4.890 0.808 95
97 3 23.640 164.530 4.880 1.722 95
98 3 18.680 162.870 2.880 1.435 97
99 3 17.360 166.390 4.620 0.718 98
100 3 16.200 163.040 2.700 1.722 98
101 3 12.850 161.040 0.780 1.435 100
102 3 11.120 158.950 0.390 1.587 101
103 3 8.370 160.100 3.290 0.718 102
104 3 12.440 157.400 0.300 1.435 102
105 3 14.230 157.790 0.490 1.469 104
106 3 16.830 156.370 0.520 1.435 105
107 3 11.290 156.000 0.040 0.718 104
108 3 12.220 154.530 -0.050 0.718 107
109 3 9.170 153.960 -0.360 0.718 107
110 3 44.710 187.670 17.190 4.133 60
111 3 48.180 190.370 14.960 0.715 110
112 3 40.960 193.840 18.300 4.133 110
113 3 35.700 194.540 14.720 1.435 112
114 3 33.770 194.200 11.380 1.076 113
115 3 32.960 189.850 7.570 1.148 114
116 3 32.640 194.060 8.170 1.148 114
117 3 31.180 194.290 6.260 1.435 116
118 3 30.410 196.560 6.480 1.076 117
119 3 29.880 194.180 6.150 1.148 117
120 3 29.090 194.370 6.110 1.435 119
121 3 27.980 195.040 6.100 1.148 120
122 3 26.870 195.710 6.100 1.435 121
123 3 26.160 196.290 6.110 1.435 122
124 3 25.550 197.280 6.190 1.435 123
125 3 40.500 195.460 15.440 4.133 112
126 3 35.550 203.420 19.100 3.731 125
127 3 32.480 202.750 15.580 1.646 126
128 3 30.060 201.100 11.980 0.718 127
129 3 29.250 205.030 12.480 0.861 127
130 3 32.400 208.180 20.800 3.731 126
131 3 37.530 210.540 18.710 0.620 130
132 3 37.860 211.980 15.920 0.718 131
133 3 40.160 211.010 16.050 0.718 131
134 3 41.810 210.870 13.170 0.718 133
135 3 42.720 209.260 9.980 0.718 134
136 3 42.730 211.640 10.340 0.718 134
137 3 44.360 215.620 8.080 0.718 136
138 3 45.150 212.030 7.630 0.861 136
139 3 47.260 211.700 6.810 0.861 138
140 3 49.920 210.760 10.040 1.148 139
141 3 50.670 210.210 9.730 0.861 140
142 3 52.670 209.760 9.830 0.718 141
143 3 51.340 207.560 9.460 0.718 141
144 3 29.900 211.930 18.010 3.731 130
145 3 28.960 213.290 19.730 2.755 144
146 3 22.640 212.960 15.870 1.328 145
147 3 18.750 210.450 11.970 1.722 146
148 3 16.600 208.560 14.480 1.722 147
149 3 10.740 212.290 11.290 1.076 148
150 3 9.580 212.510 12.460 1.076 149
151 3 11.350 216.540 10.220 0.574 150
152 3 8.120 213.400 11.040 1.076 150
153 3 9.350 217.000 10.150 0.646 152
154 3 5.910 213.920 7.790 1.076 152
155 3 4.090 217.650 6.990 1.128 154
156 3 0.730 223.530 10.520 1.271 155
157 3 15.320 207.620 11.130 1.722 148
158 3 13.290 204.890 7.420 1.435 157
159 3 12.350 202.000 5.730 1.722 158
160 3 5.310 203.980 2.130 1.378 159
161 3 -2.050 207.390 4.810 1.722 160
162 3 -7.420 209.280 7.510 1.722 161
163 3 -9.460 209.680 7.790 1.435 162
164 3 -14.370 213.870 6.500 1.435 163
165 3 -13.930 208.370 5.860 1.435 163
166 3 -17.510 209.180 5.680 1.378 165
167 3 -19.190 209.150 5.550 1.435 166
168 3 13.090 199.730 5.510 1.722 159
169 3 13.360 197.180 5.220 1.435 168
170 3 13.330 195.090 4.960 1.435 169
171 3 15.710 194.540 5.090 0.661 170
172 3 12.400 192.810 4.610 1.435 170
173 3 10.930 191.900 4.380 1.435 172
174 3 7.690 194.320 4.430 0.410 173
175 3 9.870 190.900 4.180 1.435 173
176 3 8.890 190.290 4.030 1.435 175
177 3 7.210 190.280 3.890 1.148 176
178 3 9.770 186.760 3.670 0.430 177
179 3 6.320 190.040 3.800 1.148 177
180 3 4.540 189.640 3.610 1.435 179
181 3 2.960 190.010 3.530 1.435 180
182 3 0.470 190.170 3.360 1.435 181
183 3 25.680 219.180 18.780 2.755 145
184 3 30.360 223.310 16.910 1.378 183
185 3 31.920 226.530 14.530 1.076 184
186 3 29.270 231.570 11.910 0.718 185
187 3 35.620 227.310 12.030 1.435 185
188 3 39.140 226.980 9.350 1.148 187
189 3 41.380 226.590 6.500 1.435 188
190 3 44.920 229.320 8.770 0.718 189
191 3 42.920 224.090 6.560 1.148 189
192 3 47.580 222.460 8.150 0.718 191
193 3 24.910 221.290 15.950 2.755 183
194 3 17.870 230.060 13.370 2.976 193
195 3 12.520 236.850 10.700 3.306 194
196 3 10.350 238.700 13.780 3.731 195
197 3 6.440 235.790 9.810 0.646 196
198 3 8.120 241.930 10.940 3.731 196
199 3 2.450 244.030 8.650 2.009 198
200 3 0.060 244.570 8.530 2.296 199
201 3 -6.080 243.210 6.470 1.722 200
202 3 -9.140 240.750 4.510 1.148 201
203 3 -8.960 235.960 5.360 1.435 202
204 3 -8.430 234.590 5.240 1.435 203
205 3 -8.020 230.750 4.800 1.435 204
206 3 -7.410 227.960 5.930 1.435 205
207 3 -8.530 226.820 7.120 1.722 206
208 3 -8.390 225.560 6.970 1.435 207
209 3 -7.460 224.090 6.870 1.435 208
210 3 -7.340 222.810 6.720 1.722 209
211 3 -8.080 221.310 6.480 1.435 210
212 3 -11.880 243.450 4.630 1.722 201
213 3 -15.470 244.280 4.450 1.435 212
214 3 -17.020 244.780 2.970 1.435 213
215 3 -18.960 245.370 1.470 1.435 214
216 3 -24.220 247.980 -0.020 1.722 215
217 3 -26.880 251.090 0.140 1.435 216
218 3 -28.650 252.480 -1.240 1.435 217
219 3 -29.850 252.750 -1.300 1.722 218
220 3 -30.280 256.320 -2.310 1.076 219
221 3 -28.390 257.290 -3.460 0.646 220
222 3 -30.960 260.810 -3.240 1.076 220
223 3 -34.760 253.200 -3.050 1.722 219
224 3 -36.050 253.070 -3.160 1.435 223
225 3 -38.470 257.120 -4.280 1.435 224
226 3 -37.590 251.780 -3.440 1.148 224
227 3 -38.830 249.980 -3.760 1.469 226
228 3 -40.520 249.950 -3.890 0.861 227
229 3 -43.690 250.680 -4.050 0.735 228
230 3 -46.360 251.850 -5.540 1.148 229
231 3 -43.660 254.560 -4.990 1.435 229
232 3 -18.700 242.820 1.180 0.969 214
233 3 -21.130 241.280 0.810 1.435 232
234 3 -22.850 239.200 0.420 1.435 233
235 3 -23.110 238.000 0.250 1.435 234
236 3 -20.500 234.980 3.170 1.435 235
237 3 -23.300 237.200 0.150 1.435 235
238 3 -24.050 235.710 -0.090 1.435 237
239 3 -24.310 234.530 -0.250 1.435 238
240 3 -25.780 233.600 -0.480 1.148 239
241 3 -26.260 233.310 -0.560 1.148 240
242 3 -27.710 232.390 -0.780 1.435 241
243 3 -29.890 232.060 -0.990 1.148 242
244 3 -31.440 234.530 -0.810 1.033 243
245 3 -31.220 237.370 -0.450 0.689 244
246 3 -25.340 230.030 0.530 1.435 240
247 3 -25.710 226.650 1.500 1.435 246
248 3 -25.250 224.870 1.320 1.435 247
249 3 -25.510 223.680 1.160 1.435 248
250 3 -26.180 222.590 0.970 1.435 249
251 3 -27.640 221.680 0.740 1.435 250
252 3 -4.550 251.790 6.010 1.722 200
253 3 -5.650 252.680 7.660 2.066 252
254 3 -12.130 253.310 3.920 0.930 253
255 3 -13.030 251.350 4.080 0.574 254
256 3 -13.520 254.810 4.460 0.574 254
257 3 -9.110 257.560 4.920 2.066 253
258 3 -14.820 261.730 1.810 1.722 257
259 3 -20.330 259.730 0.290 1.076 258
260 3 -20.660 267.170 -1.120 1.722 258
261 3 -21.870 267.710 -0.270 2.066 260
262 3 -17.340 270.980 -0.930 1.076 261
263 3 -14.020 272.700 -0.470 1.148 262
264 3 -24.000 269.460 -0.220 2.066 261
265 3 -25.790 267.200 -3.840 1.411 264
266 3 -25.400 270.840 -3.240 2.066 264
267 3 -31.270 273.890 -6.540 2.009 266
268 3 -33.540 278.890 -5.490 1.435 267
269 3 -35.930 281.260 -6.810 1.435 268
270 3 -36.460 282.620 -6.680 1.435 269
271 3 -36.030 284.620 -6.400 1.435 270
272 3 -35.800 285.530 -7.690 1.148 271
273 3 -38.450 286.710 -9.170 0.718 272
274 3 -35.270 286.120 -6.160 1.148 272
275 3 -34.440 288.000 -5.870 1.148 274
276 3 -35.460 290.640 -8.650 0.646 275
277 3 -30.930 286.760 -5.750 0.718 275
278 3 -27.750 287.980 -3.930 1.435 277
279 3 -34.960 272.570 -6.370 1.435 267
280 3 -39.530 272.780 -6.700 1.722 279
281 3 -43.770 272.500 -7.060 1.722 280
282 3 -44.210 268.590 -9.000 1.435 281
283 3 -44.480 267.400 -9.160 1.722 282
284 3 -40.320 265.460 -7.660 0.969 283
285 3 -44.730 264.650 -6.550 1.722 283
286 3 -43.290 263.530 -6.710 1.435 285
287 3 -41.960 261.960 -6.790 1.435 286
288 3 -47.680 275.650 -8.400 1.435 281
289 3 -50.110 279.680 -9.520 1.435 288
290 3 -52.450 282.310 -9.390 1.148 289
291 3 -55.500 283.340 -12.650 1.148 290
292 3 -56.780 285.280 -12.200 0.718 291
293 3 -52.500 285.790 -10.380 1.148 290
294 3 -53.600 288.030 -13.230 1.435 293
295 3 -53.910 290.570 -12.740 1.435 294
296 3 -54.030 291.850 -12.590 1.722 295
297 3 -54.160 293.140 -12.450 1.435 296
298 3 -54.600 294.890 -12.270 1.148 297
299 3 -54.730 299.810 -14.600 0.718 298
300 3 -55.400 306.180 -13.790 0.718 299
301 3 6.940 253.000 9.410 2.296 198
302 3 7.150 257.100 7.000 2.296 301
303 3 11.100 259.930 7.020 1.378 302
304 3 16.720 259.120 10.630 1.722 303
305 3 18.930 259.510 10.410 1.435 304
306 3 21.340 262.710 10.990 0.718 305
307 3 22.270 265.000 11.340 0.689 306
308 3 21.330 266.460 11.450 1.435 307
309 3 20.700 267.450 11.520 1.435 308
310 3 18.370 270.060 11.660 1.435 309
311 3 24.740 264.840 11.520 0.718 307
312 3 26.510 265.260 11.710 0.718 311
313 3 26.960 267.250 11.980 0.574 312
314 3 29.430 263.320 11.700 0.574 312
315 3 21.460 257.680 10.390 1.722 305
316 3 22.090 256.700 10.320 1.469 315
317 3 24.380 253.950 11.580 1.435 316
318 3 23.450 251.670 11.230 0.661 317
319 3 27.530 251.120 11.480 1.435 317
320 3 28.070 249.760 11.360 1.435 319
321 3 30.280 248.420 11.370 1.435 320
322 3 30.990 247.840 11.350 1.435 321
323 3 33.520 246.000 11.330 1.435 322
324 3 30.850 245.350 11.040 0.718 322
325 3 31.480 244.390 10.970 0.735 324
326 3 6.850 257.850 7.850 2.296 302
327 3 2.290 259.890 6.330 1.214 326
328 3 -1.160 259.450 6.000 0.574 327
329 3 0.160 261.640 6.370 0.718 327
330 3 -0.540 262.210 6.390 0.718 329
331 3 -1.870 263.780 6.470 0.718 330
332 3 6.710 260.950 6.800 2.296 326
333 3 4.990 268.150 6.130 1.722 332
334 3 2.230 270.870 6.240 2.009 333
335 3 1.480 271.320 7.650 2.009 334
336 3 2.740 276.750 5.560 1.607 335
337 3 4.450 280.640 4.770 1.435 336
338 3 5.090 283.400 5.160 1.435 337
339 3 3.840 285.350 5.300 1.722 338
340 3 3.210 286.340 5.370 1.722 339
341 3 1.680 290.590 4.350 1.435 340
342 3 -0.190 295.090 1.750 1.378 341
343 3 -2.070 298.000 2.120 1.435 342
344 3 -2.700 298.980 2.200 1.435 343
345 3 -2.830 300.250 2.340 1.435 344
346 3 -2.640 301.040 2.450 0.689 345
347 3 5.570 287.670 2.800 1.128 339
348 3 9.210 288.570 3.280 1.271 347
349 3 13.590 285.960 6.470 1.378 348
350 3 15.530 285.170 6.190 1.435 349
351 3 18.160 283.750 6.220 1.378 350
352 3 16.470 281.890 7.280 0.574 351
353 3 15.450 281.030 5.680 0.574 352
354 3 18.330 280.760 5.870 0.718 352
355 3 20.240 285.600 8.030 1.435 351
356 3 23.380 286.540 8.390 1.148 355
357 3 23.770 286.450 8.410 0.718 356
358 3 27.140 284.700 9.880 1.148 357
359 3 28.330 284.420 9.940 0.718 358
360 3 29.450 283.760 9.940 0.718 359
361 3 31.220 284.180 10.130 0.689 360
362 3 -0.340 274.150 4.800 2.009 335
363 3 -3.140 276.570 3.680 1.722 362
364 3 -5.670 278.400 3.710 1.722 363
365 3 -8.510 280.730 3.760 2.296 364
366 3 -10.960 282.960 3.850 2.296 365
367 3 -13.860 286.700 2.660 2.296 366
368 3 -16.880 292.180 0.070 2.296 367
369 3 -20.210 297.140 -2.630 2.296 368
370 3 -25.480 298.010 -3.950 1.435 369
371 3 -28.850 299.530 -7.170 1.435 370
372 3 -31.140 300.570 -8.330 1.435 371
373 3 -35.080 301.640 -9.920 1.435 372
374 3 -39.190 301.890 -11.630 1.435 373
375 3 -42.080 302.120 -11.820 1.378 374
376 3 -44.550 298.540 -12.460 1.148 375
377 3 -45.000 296.560 -12.730 1.435 376
378 3 -45.040 294.500 -12.990 1.148 377
379 3 -44.460 302.680 -11.940 1.148 375
380 3 -46.370 303.540 -11.990 1.435 379
381 3 -47.390 304.620 -11.940 1.148 380
382 3 -21.540 302.500 -3.090 1.722 369
383 3 -18.850 303.400 -1.350 1.378 382
384 3 -15.220 300.900 -1.370 1.435 383
385 3 -12.390 298.590 -1.430 1.435 384
386 3 -23.280 306.100 -1.370 2.009 382
387 3 -26.830 305.810 -4.900 1.837 386
388 3 -31.850 308.350 -8.170 1.435 387
389 3 -33.850 309.120 -7.500 1.435 388
390 3 -39.520 311.820 -9.020 1.722 389
391 3 -42.210 314.430 -12.010 1.435 390
392 3 -43.760 315.150 -11.780 1.435 391
393 3 -41.400 319.900 -13.840 0.718 392
394 3 -44.560 315.350 -11.820 1.435 392
395 3 -46.860 316.290 -11.890 1.148 394
396 3 -48.990 318.040 -11.840 1.435 395
397 3 -52.090 317.230 -13.600 0.574 396
398 3 -51.020 320.180 -11.740 1.722 396
399 3 -52.000 323.310 -11.440 1.722 398
400 3 -47.920 326.400 -13.540 0.718 399
401 3 -52.050 326.560 -14.010 1.148 399
402 3 -24.310 308.750 -4.150 2.009 386
403 3 -25.480 312.870 -4.970 1.722 402
404 3 -27.390 317.680 -7.530 1.722 403
405 3 -29.590 324.010 -9.890 1.435 404
406 3 -26.210 327.920 -10.280 1.148 405
407 3 -22.350 328.260 -9.930 1.435 406
408 3 -15.230 322.930 -6.830 1.435 407
409 3 -14.350 321.120 -7.340 1.148 408
410 3 -29.900 324.590 -10.970 1.435 405
411 3 -32.590 331.180 -11.790 1.722 410
412 3 -30.500 338.480 -13.500 0.718 411
413 3 -31.020 341.670 -14.640 0.718 412
414 3 -30.500 344.060 -14.310 0.718 413
415 3 -30.270 346.920 -13.950 1.033 414
416 3 -30.670 348.820 -15.160 1.435 415
417 3 -32.000 350.390 -15.080 0.718 416
418 3 -33.020 351.430 -15.020 0.661 417
419 3 -28.190 352.420 -14.530 1.435 416
420 3 -24.330 349.010 -14.640 0.574 419
421 3 -36.000 334.620 -13.060 1.435 411
422 3 -39.240 338.620 -15.900 1.435 421
423 3 -39.400 339.850 -15.520 1.435 422
424 3 -40.420 340.930 -15.470 1.722 423
425 3 -43.770 342.680 -16.940 1.435 424
426 3 -46.080 343.620 -17.000 1.148 425
427 3 -47.140 344.430 -18.400 1.148 426
428 3 -48.730 346.600 -19.680 1.435 427
429 3 -37.780 343.100 -17.890 1.435 423
430 3 -37.970 346.060 -17.490 1.435 429
431 3 -38.190 346.930 -17.400 1.435 430
432 3 -38.940 351.000 -18.380 1.435 431
433 3 -40.350 353.980 -19.540 1.435 432
434 3 -40.890 355.340 -19.410 1.435 433
435 3 -42.790 356.210 -19.460 1.148 434
436 3 -43.890 356.870 -19.470 1.148 435
437 3 -45.000 357.540 -19.470 1.435 436
438 3 -45.930 359.010 -19.370 1.148 437
439 3 83.520 134.200 33.010 12.283 40
440 3 99.370 126.200 35.170 2.892 439
441 3 106.430 122.600 32.420 2.583 440
442 3 108.850 116.480 28.740 1.378 441
443 3 108.800 114.280 25.340 0.718 442
444 3 108.030 112.640 21.950 0.689 443
445 3 109.880 121.210 29.570 2.583 441
446 3 117.560 118.010 26.950 2.296 445
447 3 119.350 117.460 26.470 3.157 446
448 3 118.230 108.460 21.920 1.435 447
449 3 128.520 113.500 23.910 3.157 447
450 3 135.340 112.120 21.470 2.009 449
451 3 136.040 107.670 17.830 2.296 450
452 3 136.780 105.260 14.500 1.435 451
453 3 137.210 103.370 11.210 1.435 452
454 3 137.630 101.450 7.910 1.435 453
455 3 138.870 95.620 4.130 1.435 454
456 3 138.910 90.060 0.240 1.435 455
457 3 139.210 88.750 -2.970 1.435 456
458 3 139.610 87.530 -6.160 1.378 457
459 3 138.810 80.500 -6.250 1.148 458
460 3 139.060 77.920 -6.540 1.378 459
461 3 138.180 111.710 18.690 2.314 450
462 3 147.180 110.680 16.560 2.296 461
463 3 150.090 110.670 13.860 2.755 462
464 3 149.970 104.320 9.830 1.378 463
465 3 155.510 110.460 11.420 2.755 463
466 3 158.260 109.670 8.580 2.009 465
467 3 159.670 127.420 8.370 1.435 466
468 3 164.490 107.620 5.960 2.411 466
469 3 177.100 102.340 3.620 2.296 468
470 3 181.020 101.930 0.980 2.583 469
471 3 189.070 96.920 -1.860 2.009 470
472 3 198.750 93.600 -4.260 2.296 471
473 3 206.050 91.850 -6.700 2.009 472
474 3 210.350 84.530 -10.340 1.435 473
475 3 213.360 81.850 -13.440 1.722 474
476 3 216.840 79.480 -16.440 1.435 475
477 3 215.420 73.180 -18.140 1.435 476
478 3 216.490 70.430 -18.390 2.009 477
479 3 217.950 67.600 -18.620 2.009 478
480 3 220.080 65.850 -18.670 1.837 479
481 3 213.320 90.460 -9.090 2.009 473
482 3 218.620 90.850 -11.450 1.378 481
483 3 220.460 97.680 -13.250 1.322 482
484 3 225.350 101.600 -15.130 1.102 483
485 3 226.600 89.900 -13.700 1.435 482
486 3 231.920 92.070 -15.780 1.435 485
487 3 230.690 98.260 -16.720 1.378 486
488 3 236.950 94.710 -17.840 1.435 486
489 3 239.310 99.060 -18.780 1.469 488
490 3 242.340 103.510 -20.800 1.435 489
491 3 236.890 101.500 -21.760 1.435 489
492 3 226.050 82.870 -11.770 1.722 481
493 3 226.240 77.450 -15.620 1.435 492
494 3 228.650 72.010 -19.200 1.435 493
495 3 230.750 66.570 -20.570 1.722 494
496 3 229.080 82.280 -14.550 1.722 492
497 3 232.450 79.820 -17.570 1.435 496
498 3 236.190 76.010 -17.590 1.435 497
499 3 243.660 71.650 -20.410 2.009 498
500 3 247.640 70.710 -20.170 1.435 499
501 3 257.210 64.760 -20.150 2.009 500
502 3 259.640 62.530 -20.220 2.009 501
503 3 86.770 138.710 37.130 9.826 439
504 3 90.890 146.500 36.980 9.096 503
505 3 100.030 140.430 34.110 0.430 504
506 3 101.610 136.180 30.600 0.718 505
507 3 92.930 150.000 34.700 9.096 504
508 3 83.230 157.140 31.560 1.102 507
509 3 78.140 168.150 29.550 1.378 508
510 3 94.980 153.510 32.420 9.096 507
511 3 97.940 155.560 30.030 9.643 510
512 3 103.100 146.710 26.260 0.430 511
513 3 107.650 142.590 23.130 0.718 512
514 3 107.190 161.480 28.980 7.715 511
515 3 112.290 161.810 26.580 4.592 514
516 3 115.790 152.930 22.610 0.969 515
517 3 119.730 151.850 19.870 0.646 516
518 3 115.910 147.790 18.800 1.148 516
519 3 116.640 145.390 15.460 1.148 518
520 3 127.430 162.180 25.410 4.592 515
521 3 129.170 162.460 22.600 5.166 520
522 3 132.050 154.570 18.700 0.646 521
523 3 133.250 146.700 14.600 0.804 522
524 3 132.210 144.540 11.100 0.689 523
525 3 136.110 163.560 20.540 5.166 521
526 3 132.840 173.320 18.570 1.616 525
527 3 138.350 164.140 17.840 5.166 525
528 3 142.890 165.810 15.580 4.305 527
529 3 144.800 161.040 12.040 2.292 528
530 3 143.660 156.150 8.110 1.148 529
531 3 145.230 146.450 3.780 1.722 530
532 3 145.780 143.950 0.410 1.607 531
533 3 152.250 156.680 9.220 1.435 529
534 3 154.150 154.680 6.100 1.722 533
535 3 157.570 151.930 3.030 1.722 534
536 3 160.030 149.570 -0.080 1.722 535
537 3 163.320 146.900 -0.490 1.435 536
538 3 162.640 141.590 -4.440 1.469 537
539 3 161.920 136.670 -4.680 1.378 538
540 3 163.990 146.060 -1.950 1.435 537
541 3 172.820 140.390 -3.370 1.435 540
542 3 176.680 138.820 -4.680 1.653 541
543 3 181.240 135.650 -1.550 1.722 542
544 3 183.180 139.950 -1.200 1.435 543
545 3 182.740 134.210 -1.930 1.722 543
546 3 187.590 131.560 1.300 1.722 545
547 3 190.040 140.780 -0.060 1.435 546
548 3 189.620 130.290 -1.700 1.722 546
549 3 194.230 129.620 -4.300 1.722 548
550 3 202.840 129.980 -5.130 1.722 549
551 3 208.390 124.790 -8.300 0.646 550
552 3 213.990 126.400 -10.440 1.148 551
553 3 217.090 124.140 -13.460 1.469 552
554 3 151.870 168.500 14.010 4.305 528
555 3 163.320 173.090 13.030 2.583 554
556 3 162.880 184.230 11.600 1.076 555
557 3 159.090 188.560 8.740 1.148 556
558 3 172.730 177.750 11.800 3.472 555
559 3 170.580 185.840 9.710 0.820 558
560 3 178.530 180.510 9.860 3.472 558
561 3 186.270 185.510 8.490 3.444 560
562 3 200.570 177.280 5.910 1.607 561
563 3 189.140 187.560 6.090 3.444 561
564 3 196.480 194.000 4.890 2.870 563
565 3 193.440 203.260 2.860 1.722 564
566 3 199.520 196.100 2.510 2.870 564
567 3 211.000 187.760 -0.410 1.722 566
568 3 222.680 188.430 -1.970 1.148 567
569 3 205.220 199.500 0.660 2.870 566
570 3 205.850 205.890 -1.350 3.157 569
571 3 212.580 210.620 -2.890 2.870 570
572 3 220.980 212.980 -4.580 2.296 571
573 3 229.670 210.430 -6.970 2.009 572
574 3 235.610 212.930 -8.940 1.722 573
575 3 239.870 223.960 -9.820 1.674 574
576 3 215.390 199.900 -1.110 2.296 569
577 3 224.660 199.040 -3.180 2.296 576
578 3 237.420 198.290 -4.820 2.583 577
579 3 250.140 196.530 -6.610 1.722 578
580 3 255.530 198.060 -8.790 1.722 579
581 3 261.430 203.290 -10.350 1.722 580
582 3 264.940 204.090 -9.650 1.435 581
583 3 260.730 196.600 -9.480 1.148 580
584 3 262.900 194.980 -10.920 1.435 583
585 3 266.000 193.850 -10.820 1.435 584
586 3 270.880 191.180 -12.180 1.395 585
587 3 278.070 185.900 -9.060 0.646 586
588 3 280.140 184.320 -12.100 0.804 587
589 3 283.830 189.250 -9.280 0.661 588
590 3 282.030 183.000 -10.180 0.804 588
591 3 159.120 165.390 11.360 4.133 554
592 3 165.160 162.840 8.650 4.133 591
593 3 177.370 157.670 6.270 4.133 592
594 3 178.490 151.820 2.470 0.689 593
595 3 179.860 157.400 3.480 4.305 593
596 3 181.700 148.230 -0.730 0.969 595
597 3 183.610 156.890 0.800 4.305 595
598 3 185.620 148.980 0.080 0.646 597
599 3 194.350 154.180 -0.010 4.305 597
600 3 196.840 148.090 -3.690 1.435 599
601 3 198.560 144.730 -3.660 1.435 600
602 3 195.860 142.010 -4.210 1.435 601
603 3 194.500 141.500 -4.370 1.722 602
604 3 196.060 154.070 -2.880 4.305 599
605 3 205.900 157.650 -4.210 2.480 604
606 3 206.370 166.250 -4.680 1.435 605
607 3 208.880 159.030 -6.700 2.480 605
608 3 220.140 162.460 -7.880 1.722 607
609 3 224.900 158.920 -6.950 0.718 608
610 3 224.190 164.530 -10.140 1.722 608
611 3 216.980 170.060 -7.120 1.607 610
612 3 214.970 174.540 -5.830 1.148 611
613 3 231.120 165.810 -9.880 1.722 610
614 3 234.880 162.010 -10.050 1.378 613
615 3 236.570 158.290 -10.370 1.435 614
616 3 238.700 156.540 -10.410 1.435 615
617 3 233.680 166.040 -9.650 1.722 613
618 3 235.820 166.100 -10.890 1.435 617
619 3 235.820 169.850 -10.440 1.607 618
620 3 239.900 173.070 -9.730 1.148 619
621 3 235.510 174.100 -9.940 1.435 619
622 3 234.570 175.560 -9.840 1.435 621
623 3 244.640 167.950 -11.390 1.435 618
624 3 243.710 171.350 -9.630 0.735 623
625 3 244.990 167.730 -9.980 1.435 623
626 3 249.990 165.730 -9.830 1.607 625
627 3 248.940 161.000 -10.490 1.148 626
628 3 249.700 158.710 -10.710 0.718 627
629 3 248.900 168.230 -11.030 1.435 625
630 3 250.530 171.870 -9.040 1.435 629
631 3 248.980 176.120 -10.060 1.148 630
632 3 247.250 177.760 -10.000 1.722 631
633 3 244.730 179.590 -9.970 1.722 632
634 3 252.210 173.700 -10.100 0.718 630
635 3 256.270 171.230 -6.930 0.689 634
636 3 254.250 175.310 -9.750 0.718 634
637 3 256.510 176.040 -9.480 1.148 636
638 3 259.520 178.260 -8.970 0.804 637
639 3 262.970 178.700 -8.650 0.718 638
640 3 204.260 151.200 -5.380 3.444 604
641 3 207.540 148.890 -6.700 2.296 640
642 3 213.890 145.230 -9.550 2.870 641
643 3 217.580 135.120 -13.690 1.322 642
644 3 215.650 143.820 -8.100 2.870 642
645 3 227.160 137.890 -10.670 3.100 644
646 3 235.030 132.070 -13.660 3.157 645
647 3 236.160 131.590 -16.650 2.480 646
648 3 241.030 119.890 -20.890 1.435 647
649 3 244.050 114.340 -22.220 1.148 648
650 3 245.040 111.200 -22.520 1.722 649
651 3 247.640 109.760 -22.490 1.722 650
652 3 239.170 130.200 -17.840 2.480 647
653 3 253.570 134.540 -18.500 2.009 652
654 3 262.670 136.650 -20.150 1.722 653
655 3 268.700 138.230 -22.250 1.722 654
656 3 272.500 138.180 -21.340 2.009 655
657 3 280.480 140.540 -16.970 2.296 656
658 3 279.700 146.290 -13.140 1.722 657
659 3 282.300 152.590 -10.320 1.435 658
660 3 276.850 148.820 -11.200 1.722 658
661 3 275.480 152.060 -10.920 1.722 660
662 3 274.640 153.930 -10.750 1.435 661
663 3 251.330 120.570 -20.880 1.722 652
664 3 254.110 116.170 -21.200 1.722 663
665 3 255.570 115.280 -19.780 1.435 664
666 3 255.310 112.150 -21.600 1.435 665
667 3 255.400 108.810 -22.000 1.435 666
668 3 258.410 97.960 -21.670 1.722 667
669 3 260.890 94.060 -21.950 1.148 668
670 3 262.930 87.960 -19.570 0.969 669
671 3 261.280 84.790 -18.800 1.469 670
672 3 264.210 82.850 -18.800 1.435 671
673 3 256.740 114.730 -21.170 1.435 665
674 3 259.340 113.310 -21.150 1.435 673
675 3 266.750 110.760 -20.880 2.296 674
676 3 269.670 108.820 -20.880 2.009 675
677 3 278.040 106.890 -20.470 1.435 676
678 3 280.220 107.210 -20.250 1.722 677
679 3 285.180 110.650 -19.450 1.148 678
680 3 286.420 112.450 -19.130 1.435 679
681 3 283.350 108.170 -19.900 1.722 680
682 3 275.640 107.450 -20.580 2.296 681
683 3 272.410 107.960 -17.840 0.287 682
684 3 263.160 111.540 -15.350 0.574 683
685 3 113.990 177.150 29.110 6.544 514
686 3 106.890 182.820 26.060 1.322 685
687 3 115.060 180.060 26.620 6.544 685
688 3 115.960 182.200 23.990 5.999 687
689 3 109.410 186.500 20.800 0.922 688
690 3 104.120 186.170 17.060 0.689 689
691 3 118.810 191.310 22.660 5.999 688
692 3 112.740 209.200 21.570 2.296 691
693 3 111.770 214.920 19.260 2.009 692
694 3 96.770 233.100 17.150 1.607 693
695 3 110.300 227.510 17.930 2.009 693
696 3 110.210 231.060 15.400 1.722 695
697 3 105.940 234.090 12.290 1.107 696
698 3 111.100 238.320 13.550 1.722 696
699 3 105.560 241.510 16.420 1.378 698
700 3 111.210 242.350 11.110 1.722 698
701 3 110.760 248.060 8.870 2.009 700
702 3 116.680 261.200 12.600 1.763 701
703 3 123.020 270.700 12.840 1.607 702
704 3 120.550 263.350 11.750 1.148 702
705 3 125.590 259.680 11.700 1.722 704
706 3 128.110 257.850 11.670 1.435 705
707 3 129.800 254.120 11.350 0.646 706
708 3 133.970 257.750 12.120 1.469 706
709 3 110.580 255.980 6.980 2.009 701
710 3 109.150 261.030 10.630 1.984 709
711 3 102.540 262.870 13.170 1.607 710
712 3 97.600 264.340 15.860 1.056 711
713 3 92.520 265.950 15.540 1.128 712
714 3 89.290 268.370 15.580 1.435 713
715 3 86.980 269.320 15.510 1.435 714
716 3 85.430 271.780 15.690 1.435 715
717 3 83.780 273.810 15.810 1.435 716
718 3 81.800 274.280 15.720 1.435 717
719 3 79.530 273.540 15.450 1.435 718
720 3 79.090 271.560 15.170 1.148 719
721 3 107.160 267.480 8.310 1.984 710
722 3 106.820 271.120 7.370 1.722 721
723 3 101.370 274.700 10.320 1.148 722
724 3 97.580 277.010 11.620 1.435 723
725 3 94.880 278.040 11.530 1.722 724
726 3 92.940 280.590 11.690 1.435 725
727 3 91.210 282.250 11.750 1.435 726
728 3 88.410 286.640 12.070 1.148 727
729 3 86.780 288.680 12.190 1.148 728
730 3 83.140 291.180 12.210 1.435 729
731 3 81.470 291.150 12.070 1.435 730
732 3 80.080 290.650 11.910 1.722 731
733 3 79.250 288.760 11.610 1.722 732
734 3 106.000 278.570 11.460 1.722 722
735 3 104.430 284.890 10.280 1.722 734
736 3 99.910 287.170 10.200 1.148 735
737 3 97.280 288.600 10.170 1.378 736
738 3 94.270 290.120 10.120 1.722 737
739 3 105.040 291.400 11.120 1.435 735
740 3 106.050 292.230 8.310 1.435 739
741 3 100.570 297.570 10.100 1.607 740
742 3 97.940 300.950 11.730 1.653 741
743 3 94.310 303.460 11.750 1.435 742
744 3 108.590 294.040 10.300 1.435 740
745 3 111.770 295.210 7.800 1.722 744
746 3 109.340 299.150 8.160 1.148 745
747 3 114.570 296.260 8.210 1.722 745
748 3 115.640 293.530 7.960 0.718 747
749 3 117.650 298.620 7.320 1.722 747
750 3 120.690 295.420 7.170 1.722 749
751 3 124.320 291.090 8.340 1.435 750
752 3 118.250 299.820 10.630 1.435 749
753 3 115.080 302.120 7.540 1.128 752
754 3 111.550 303.350 7.420 1.435 753
755 3 108.290 303.700 7.210 1.435 754
756 3 118.520 300.780 9.070 1.435 752
757 3 118.550 301.040 10.520 1.435 756
758 3 121.210 299.730 9.150 1.148 757
759 3 119.310 302.750 7.810 1.435 757
760 3 119.190 305.480 6.860 1.435 759
761 3 121.110 310.180 6.160 1.722 760
762 3 120.830 312.760 6.460 1.378 761
763 3 124.060 310.340 6.420 1.722 761
764 3 126.940 310.090 6.610 1.435 763
765 3 126.340 202.650 22.210 4.463 691
766 3 122.830 213.280 20.340 1.435 765
767 3 123.810 219.530 18.350 1.435 766
768 3 125.220 224.030 16.140 1.148 767
769 3 127.460 230.390 14.310 1.056 768
770 3 127.710 234.180 11.860 0.840 769
771 3 128.780 242.140 11.230 1.435 770
772 3 130.350 205.680 20.100 6.546 765
773 3 140.110 189.100 15.710 1.148 772
774 3 137.200 210.100 18.540 6.546 772
775 3 159.860 212.460 18.550 4.761 774
776 3 169.110 219.760 17.710 3.306 775
777 3 172.780 224.960 15.880 2.583 776
778 3 179.460 218.760 12.690 1.435 777
779 3 174.850 228.150 13.560 2.583 777
780 3 182.700 224.750 10.930 1.607 779
781 3 189.360 225.350 8.760 1.435 780
782 3 179.300 233.170 11.790 2.870 779
783 3 177.800 245.710 10.450 1.076 782
784 3 181.790 235.950 9.450 2.870 782
785 3 187.950 240.000 7.750 2.870 784
786 3 194.500 235.750 4.840 1.435 785
787 3 203.220 233.900 2.550 1.435 786
788 3 206.030 234.170 -0.120 1.607 787
789 3 212.760 233.960 -0.180 1.435 788
790 3 216.120 234.010 0.070 1.469 789
791 3 218.210 233.950 0.230 1.435 790
792 3 209.480 234.310 -0.400 1.148 791
793 3 195.310 246.120 6.500 2.870 785
794 3 204.950 245.510 4.510 1.722 793
795 3 211.390 246.840 4.800 1.722 794
796 3 211.250 253.780 2.780 1.435 795
797 3 212.810 247.590 2.040 1.722 795
798 3 215.450 247.920 1.720 1.722 797
799 3 217.940 247.760 1.890 1.435 798
800 3 219.360 246.750 4.970 1.469 799
801 3 222.260 248.400 2.510 1.076 800
802 3 226.570 247.010 2.480 1.271 801
803 3 232.140 252.320 7.000 0.538 802
804 3 229.590 245.500 2.530 0.735 802
805 3 220.140 246.420 1.950 1.469 800
806 3 222.900 243.680 1.780 1.435 805
807 3 224.230 242.150 1.700 1.162 806
808 3 225.230 241.070 1.650 1.435 807
809 3 227.070 239.810 1.640 1.435 808
810 3 197.770 257.070 5.390 2.009 793
811 3 197.060 262.620 3.090 2.583 810
812 3 190.500 263.870 -0.550 1.435 811
813 3 185.430 263.500 -1.560 1.722 812
814 3 198.310 265.150 3.180 2.583 811
815 3 191.500 268.280 -0.210 1.435 814
816 3 188.880 271.450 -0.320 1.435 815
817 3 199.230 267.280 0.560 2.583 814
818 3 195.620 271.540 0.210 1.076 817
819 3 197.060 276.210 0.890 1.435 818
820 3 198.800 278.320 1.280 1.435 819
821 3 202.970 266.920 0.220 2.009 817
822 3 206.290 264.900 0.230 1.435 821
823 3 209.870 264.070 0.420 1.435 822
824 3 214.850 261.850 3.730 1.435 823
825 3 213.720 259.030 4.350 1.435 824
826 3 218.140 269.250 1.690 1.722 823
827 3 222.650 272.820 5.830 1.722 826
828 3 228.980 274.930 8.900 1.435 827
829 3 231.680 275.820 10.630 1.148 828
830 3 232.250 278.700 14.190 1.148 829
831 3 232.990 281.900 14.310 0.574 830
832 3 236.130 279.090 14.210 1.378 830
833 3 239.590 279.540 14.540 1.435 832
834 3 145.430 237.200 20.550 4.408 774
835 3 145.600 249.070 19.310 3.157 834
836 3 145.220 250.400 16.410 2.411 835
837 3 154.300 257.280 15.490 1.722 836
838 3 159.750 262.210 13.820 1.722 837
839 3 165.040 267.090 12.140 1.722 838
840 3 172.230 270.060 10.400 2.066 839
841 3 177.030 266.120 7.330 1.353 840
842 3 178.700 262.950 3.990 1.322 841
843 3 179.120 274.530 8.850 2.009 840
844 3 186.600 277.030 7.070 2.009 843
845 3 187.390 279.430 4.470 1.435 844
846 3 190.740 282.060 2.210 1.435 845
847 3 188.830 280.620 0.780 1.148 846
848 3 144.520 259.400 14.630 2.411 836
849 3 146.360 266.540 12.880 3.444 848
850 3 145.800 270.530 10.360 2.583 849
851 3 145.320 272.820 7.590 1.653 850
852 3 144.710 275.060 4.800 1.653 851
853 3 139.740 284.430 2.560 1.435 852
854 3 138.000 288.070 3.380 1.722 853
855 3 137.910 291.430 3.780 2.009 854
856 3 137.590 295.140 7.360 1.378 855
857 3 133.820 297.650 5.640 0.861 856
858 3 131.210 295.340 5.150 0.689 857
859 3 132.530 301.280 5.980 0.718 857
860 3 137.030 300.760 5.080 1.378 856
861 3 136.900 302.180 8.340 1.837 860
862 3 142.090 302.890 6.010 1.378 861
863 3 136.390 305.460 5.720 1.837 861
864 3 135.860 308.590 5.710 1.148 863
865 3 135.500 310.730 5.950 1.435 864
866 3 137.580 318.180 7.010 1.722 865
867 3 141.930 316.900 5.780 0.718 866
868 3 138.300 321.340 7.450 1.722 866
869 3 154.590 280.480 6.800 3.100 851
870 3 158.700 285.640 5.010 2.583 869
871 3 160.410 296.420 3.790 2.009 870
872 3 162.040 303.700 8.140 2.296 871
873 3 168.630 308.920 8.310 1.722 872
874 3 175.710 312.540 10.720 1.722 873
875 3 160.310 309.150 7.690 2.009 872
876 3 158.220 312.980 7.990 2.009 875
877 3 157.780 314.750 8.170 2.296 876
878 3 156.890 318.290 8.540 1.435 877
879 3 154.900 326.250 9.350 1.162 878
880 3 155.350 328.230 9.630 1.322 879
881 3 156.440 331.310 10.090 1.469 880
882 3 169.410 289.420 3.810 1.929 870
883 3 177.480 293.790 4.330 1.435 882
884 3 180.180 294.700 6.070 1.722 883
885 3 182.510 297.780 8.040 1.435 884
886 3 185.780 303.140 10.370 1.148 885
887 3 189.830 306.450 14.410 1.435 886
888 3 193.870 304.000 17.580 1.435 887
889 3 198.980 302.510 21.030 1.148 888
890 3 201.690 301.600 24.270 1.435 889
891 3 188.590 295.280 10.220 1.435 884
892 3 191.980 293.350 9.660 1.435 891
893 3 193.620 291.290 9.540 1.435 892
894 3 196.240 289.870 9.570 1.435 893
895 3 193.350 297.620 10.290 1.722 891
896 3 195.740 297.070 10.410 1.722 895
897 3 198.530 296.420 10.550 1.469 896
898 3 204.270 299.090 14.700 2.009 897
899 3 211.690 300.750 18.890 1.435 898
900 3 206.030 289.960 13.530 1.722 897
901 3 211.150 287.820 16.870 1.378 900
902 3 213.230 287.450 16.270 1.435 901
903 3 218.000 286.350 16.510 1.435 902
904 3 222.490 285.710 16.790 1.722 903
905 3 92.280 169.760 31.500 4.305 510
906 3 86.080 171.900 28.020 0.689 905
907 3 82.660 173.420 24.780 0.718 906
908 3 90.690 179.510 29.720 4.305 905
909 3 85.410 193.480 28.140 4.879 908
910 3 72.120 195.650 23.820 0.718 909
911 3 66.060 196.540 20.160 0.718 910
912 3 61.180 197.790 16.720 0.718 911
913 3 60.940 192.890 15.950 1.148 911
914 3 82.270 201.950 25.980 4.879 909
915 3 79.940 206.500 23.340 5.510 914
916 3 70.500 205.960 19.070 0.861 915
917 3 69.910 207.870 16.230 0.718 916
918 3 69.310 205.100 15.740 0.718 916
919 3 77.530 211.320 20.720 5.510 915
920 3 75.490 216.680 19.540 4.879 919
921 3 84.640 219.480 18.010 0.646 920
922 3 87.190 222.310 15.680 0.718 921
923 3 87.910 223.320 17.780 0.804 922
924 3 89.890 222.700 14.870 0.718 923
925 3 89.080 226.640 15.360 0.804 923
926 3 74.900 217.930 21.060 4.879 920
927 3 62.300 219.530 16.730 1.102 926
928 3 61.600 216.230 13.100 0.735 927
929 3 59.530 224.810 14.140 1.148 927
930 3 56.350 228.150 11.210 0.718 929
931 3 55.350 229.280 11.000 0.943 930
932 3 53.850 230.040 10.970 0.689 931
933 3 51.940 230.890 10.930 0.718 932
934 3 49.640 231.850 10.860 0.697 933
935 3 48.890 234.100 11.080 0.984 934
936 3 73.190 221.510 18.340 4.879 926
937 3 72.050 224.000 21.630 4.592 936
938 3 78.680 225.590 19.610 0.646 937
939 3 68.250 235.100 19.800 4.592 937
940 3 68.040 235.780 18.440 4.592 939
941 3 67.560 237.260 17.170 4.592 940
942 3 79.260 237.250 15.520 0.646 941
943 3 66.010 239.710 17.350 4.592 941
944 3 57.520 236.340 12.770 0.718 943
945 3 56.730 234.350 9.320 0.718 944
946 3 54.250 239.310 9.770 1.076 944
947 3 50.100 241.200 9.210 1.322 946
948 3 64.680 242.840 14.610 4.592 943
949 3 58.420 244.950 11.120 1.076 948
950 3 53.640 249.530 10.500 1.148 949
951 3 51.690 252.070 10.660 1.148 950
952 3 50.570 252.750 10.650 1.378 951
953 3 47.700 253.000 10.460 1.378 952
954 3 45.040 256.120 10.630 0.735 953
955 3 46.910 253.180 10.420 0.735 953
956 3 45.540 252.670 10.240 1.148 955
957 3 43.930 253.030 10.160 0.718 956
958 3 42.640 252.920 10.050 0.943 957
959 3 42.210 252.870 11.430 0.554 958
960 3 42.110 250.310 7.970 0.410 959
961 3 41.350 252.790 9.940 0.718 959
962 3 40.090 252.670 9.820 0.984 961
963 3 38.090 253.120 9.720 0.718 962
964 3 37.280 253.320 9.680 0.538 963
965 3 36.980 253.820 9.710 0.718 964
966 3 63.410 245.320 11.780 4.592 948
967 3 61.300 250.280 15.330 4.879 966
968 3 70.890 248.930 13.220 0.861 967
969 3 75.820 247.780 10.580 0.804 968
970 3 78.370 247.430 9.340 1.443 969
971 3 79.640 247.540 9.460 1.607 970
972 3 80.800 248.930 9.720 0.735 971
973 3 82.440 250.650 10.060 1.435 972
974 3 58.280 257.460 13.000 4.879 967
975 3 57.770 260.810 15.030 4.592 974
976 3 51.270 264.100 11.690 0.922 975
977 3 47.530 269.140 8.950 1.271 976
978 3 44.880 272.000 8.300 0.718 977
979 3 41.030 273.430 6.760 0.735 978
980 3 39.200 276.480 5.570 0.718 979
981 3 37.530 276.460 5.430 0.718 980
982 3 40.660 271.840 6.530 0.718 979
983 3 39.580 269.640 9.120 0.689 982
984 3 34.650 269.560 9.330 0.574 983
985 3 38.550 268.090 11.820 0.689 983
986 3 37.770 267.460 8.580 0.689 985
987 3 35.870 263.650 6.580 0.718 986
988 3 39.390 266.760 8.670 0.718 985
989 3 39.480 262.810 6.760 0.718 988
990 3 56.890 264.320 15.390 4.592 975
991 3 67.340 266.260 13.880 0.804 990
992 3 71.140 269.150 11.720 0.718 991
993 3 72.230 263.700 11.020 1.148 991
994 3 73.250 263.170 8.010 0.718 993
995 3 74.400 263.260 7.420 0.808 994
996 3 74.770 260.670 4.020 0.793 995
997 3 76.840 262.950 4.610 1.212 995
998 3 79.760 264.480 4.450 0.718 997
999 3 82.160 263.930 4.570 0.718 998
1000 3 80.070 267.730 4.860 0.718 998
1001 3 56.010 269.780 13.050 4.592 990
1002 3 56.140 277.900 11.230 4.592 1001
1003 3 55.840 280.000 12.960 4.305 1002
1004 3 48.000 284.200 9.600 1.763 1003
1005 3 43.580 287.790 6.560 1.435 1004
1006 3 38.390 291.920 3.500 1.435 1005
1007 3 34.500 294.510 0.380 1.435 1006
1008 3 31.600 296.450 0.320 1.148 1007
1009 3 27.870 298.570 0.290 1.378 1008
1010 3 24.330 301.260 3.330 1.056 1009
1011 3 17.850 302.680 2.840 1.435 1010
1012 3 13.600 304.370 4.130 1.148 1011
1013 3 10.810 306.820 2.790 1.148 1012
1014 3 6.440 309.640 1.370 1.435 1013
1015 3 1.960 311.840 -1.880 1.435 1014
1016 3 1.710 314.480 -2.640 0.861 1015
1017 3 -1.790 311.960 -3.220 1.435 1015
1018 3 -3.370 312.320 -3.310 1.435 1017
1019 3 -5.450 310.450 -5.110 0.718 1018
1020 3 -8.070 308.150 -5.600 0.820 1019
1021 3 -4.400 313.400 -3.250 1.148 1018
1022 3 -7.460 314.680 -4.760 0.689 1021
1023 3 -8.600 317.010 -4.560 1.214 1022
1024 3 -9.050 318.780 -4.380 0.689 1023
1025 3 -9.980 320.260 -4.270 0.718 1024
1026 3 55.430 283.010 10.310 4.305 1003
1027 3 58.240 290.560 11.600 2.870 1026
1028 3 66.160 288.510 9.190 1.102 1027
1029 3 68.830 286.290 6.120 1.076 1028
1030 3 70.760 286.350 3.300 1.076 1029
1031 3 73.420 288.430 2.620 0.718 1030
1032 3 73.080 283.100 1.940 0.861 1030
1033 3 59.390 293.870 9.180 2.870 1027
1034 3 59.610 297.590 6.720 2.755 1033
1035 3 60.970 300.710 4.300 3.301 1034
1036 3 59.460 316.310 3.410 1.722 1035
1037 3 63.440 322.730 1.810 1.722 1036
1038 3 66.080 330.710 0.270 1.607 1037
1039 3 72.610 333.090 0.910 1.378 1038
1040 3 75.310 335.790 1.450 0.804 1039
1041 3 74.680 340.530 1.980 0.689 1040
1042 3 63.910 339.120 -1.770 1.722 1038
1043 3 63.270 345.370 -3.950 1.435 1042
1044 3 61.180 349.200 -3.680 1.148 1043
1045 3 60.420 351.450 -3.460 1.435 1044
1046 3 59.930 354.900 -3.080 1.435 1045
1047 3 57.210 320.810 2.460 1.722 1036
1048 3 49.710 323.120 4.960 1.033 1047
1049 3 56.480 322.950 -0.350 1.722 1047
1050 3 52.260 334.180 2.280 2.009 1049
1051 3 49.560 341.570 0.020 1.435 1050
1052 3 43.980 345.680 -1.200 1.616 1051
1053 3 40.830 348.500 -1.110 1.435 1052
1054 3 48.480 346.900 -2.350 1.435 1051
1055 3 43.360 357.780 -2.610 1.435 1054
1056 3 42.420 360.810 -5.320 1.607 1055
1057 3 38.900 363.810 -6.470 0.718 1056
1058 3 35.990 365.730 -6.470 1.148 1057
1059 3 32.780 366.480 -6.630 1.271 1058
1060 3 29.600 367.210 -6.790 0.718 1059
1061 3 42.320 362.170 -6.410 1.607 1056
1062 3 44.790 365.760 -5.770 1.378 1061
1063 3 40.760 369.960 -8.680 0.718 1062
1064 3 39.310 371.070 -8.390 0.718 1063
1065 3 45.590 367.400 -6.930 1.722 1062
1066 3 51.370 364.980 -3.550 0.718 1065
1067 3 47.950 372.280 -6.150 1.378 1065
1068 3 53.250 373.540 -5.580 1.607 1067
1069 3 59.720 372.450 -5.210 1.322 1068
1070 3 47.900 375.890 -4.300 1.435 1067
1071 3 42.450 377.510 -7.770 0.735 1070
1072 3 47.930 377.960 -4.050 1.435 1070
1073 3 44.570 383.460 -5.060 1.837 1072
1074 3 42.440 385.210 -5.010 1.353 1073
1075 3 41.820 386.200 -4.940 1.452 1074
1076 3 40.540 389.820 -4.590 0.735 1075
1077 3 36.380 380.510 -7.470 0.861 1075
1078 3 62.740 302.730 6.360 2.893 1035
1079 3 68.770 298.060 9.430 0.646 1078
1080 3 67.650 309.640 6.170 2.893 1078
1081 3 73.080 313.540 4.350 2.777 1080
1082 3 79.750 307.600 7.310 1.435 1081
1083 3 83.120 305.650 6.890 1.435 1082
1084 3 83.300 302.680 6.540 1.148 1083
1085 3 80.090 318.100 2.830 2.777 1081
1086 3 90.030 314.180 6.480 1.435 1085
1087 3 98.560 314.230 4.460 1.148 1086
1088 3 102.140 315.400 5.320 1.435 1087
1089 3 105.190 315.960 5.620 1.148 1088
1090 3 107.860 316.570 5.910 1.148 1089
1091 3 109.550 316.620 6.040 1.435 1090
1092 3 113.120 315.790 6.220 1.435 1091
1093 3 90.890 324.670 2.060 2.755 1085
1094 3 102.100 324.450 3.580 1.148 1093
1095 3 109.230 326.280 2.950 1.128 1094
1096 3 111.810 326.510 3.180 1.148 1095
1097 3 114.200 325.950 3.300 1.435 1096
1098 3 116.680 325.790 3.470 1.148 1097
1099 3 120.890 327.760 4.040 1.435 1098
1100 3 93.730 330.140 3.620 2.893 1093
1101 3 101.390 334.340 3.310 2.066 1100
1102 3 107.020 336.930 2.650 1.435 1101
1103 3 109.990 337.070 2.910 1.435 1102
1104 3 115.490 340.930 2.390 1.435 1103
1105 3 118.660 342.350 6.040 1.722 1104
1106 3 121.410 339.570 6.940 0.861 1105
1107 3 124.650 337.140 6.890 0.718 1106
1108 3 125.350 336.570 6.880 0.718 1107
1109 3 121.490 343.700 7.450 1.722 1105
1110 3 123.890 346.900 8.020 1.435 1109
1111 3 124.950 347.900 8.220 1.435 1110
1112 3 125.870 350.200 8.580 1.435 1111
1113 3 92.930 335.890 2.840 1.722 1100
1114 3 87.960 345.250 0.610 2.296 1113
1115 3 85.850 348.870 3.950 1.722 1114
1116 3 85.140 349.780 3.920 1.837 1115
1117 3 91.730 355.340 8.610 1.435 1116
1118 3 100.040 358.530 8.990 1.837 1117
1119 3 106.370 362.500 9.970 1.435 1118
1120 3 108.950 362.730 10.200 1.230 1119
1121 3 116.120 364.810 11.010 1.411 1120
1122 3 84.240 351.510 5.480 1.837 1116
1123 3 75.340 353.000 1.580 0.581 1122
1124 3 83.490 353.760 5.700 1.837 1122
1125 3 79.850 363.780 6.630 1.722 1124
1126 3 76.300 370.430 7.160 1.837 1125
1127 3 74.710 374.540 7.540 1.722 1126
1128 3 71.560 377.370 7.640 1.469 1127
1129 3 66.200 381.530 7.730 1.435 1128
1130 3 62.870 383.530 7.710 1.107 1129
1131 3 62.120 385.790 7.920 1.148 1130
1132 3 54.720 286.200 7.650 4.133 1026
1133 3 50.090 293.400 5.130 2.296 1132
1134 3 46.120 299.340 2.500 2.583 1133
1135 3 42.650 304.200 -0.230 2.583 1134
1136 3 40.640 306.710 -0.550 1.674 1135
1137 3 34.310 310.280 -0.610 1.722 1136
1138 3 29.480 314.870 -1.840 1.435 1137
1139 3 27.850 316.400 1.240 1.435 1138
1140 3 23.900 312.540 0.270 0.922 1139
1141 3 23.440 320.010 2.550 1.435 1139
1142 3 17.610 324.090 -0.570 1.722 1141
1143 3 11.500 329.710 -3.520 1.435 1142
1144 3 7.770 332.140 -2.860 1.435 1143
1145 3 2.250 337.060 -5.830 1.435 1144
1146 3 -3.530 340.820 -9.010 1.435 1145
1147 3 -7.910 340.210 -10.180 1.435 1146
1148 3 -10.930 339.920 -9.030 1.435 1147
1149 3 -12.530 340.310 -9.110 1.435 1148
1150 3 -14.920 340.840 -9.230 1.435 1149
1151 3 -17.090 340.530 -9.440 1.435 1150
1152 3 -18.070 339.920 -9.590 1.435 1151
1153 3 -19.040 339.310 -9.750 1.722 1152
1154 3 -19.310 338.120 -9.910 1.435 1153
1155 3 -18.680 337.120 -9.980 1.435 1154
1156 3 -14.750 334.150 -10.030 1.148 1155
1157 3 -9.200 347.570 -9.380 1.722 1146
1158 3 -9.860 348.290 -10.760 1.435 1157
1159 3 -5.910 350.850 -11.560 0.804 1158
1160 3 -5.780 353.310 -11.250 0.689 1159
1161 3 -2.960 351.010 -11.310 0.718 1159
1162 3 0.810 354.710 -10.560 0.861 1161
1163 3 -13.590 352.210 -11.990 1.435 1158
1164 3 -17.240 350.700 -13.880 0.861 1163
1165 3 -19.240 351.170 -13.980 0.574 1164
1166 3 -17.210 356.530 -13.170 1.435 1163
1167 3 -19.020 357.780 -13.160 1.435 1166
1168 3 -21.150 359.510 -13.110 1.435 1167
1169 3 -25.260 359.570 -16.650 0.718 1168
1170 3 -30.430 362.370 -19.910 1.148 1169
1171 3 -34.590 364.590 -20.630 1.148 1170
1172 3 -36.630 362.980 -20.990 0.718 1171
1173 3 -35.430 366.450 -20.470 1.435 1171
1174 3 -36.800 365.930 -20.640 0.718 1173
1175 3 -35.870 368.210 -20.290 0.718 1173
1176 3 -35.600 369.400 -20.130 0.718 1175
1177 3 -37.070 372.250 -19.890 0.718 1176
1178 3 -22.660 364.250 -15.640 1.435 1168
1179 3 -23.820 368.150 -18.240 1.148 1178
1180 3 -23.850 371.070 -20.860 0.969 1179
1181 3 -23.330 375.450 -19.840 1.435 1180
1182 3 -25.090 380.590 -20.770 1.722 1181
1183 3 -28.910 384.250 -19.210 1.076 1182
1184 3 -31.530 385.670 -19.240 0.718 1183
1185 3 -32.690 391.790 -18.580 0.861 1184
1186 3 -35.780 385.430 -19.600 1.148 1184
1187 3 40.890 312.070 3.790 2.066 1135
1188 3 35.930 320.100 1.350 2.411 1187
1189 3 31.630 326.820 -1.200 2.296 1188
1190 3 25.410 337.760 -2.200 2.009 1189
1191 3 20.600 338.400 -5.740 1.148 1190
1192 3 18.820 339.980 -5.280 1.378 1191
1193 3 17.090 341.640 -5.220 1.435 1192
1194 3 15.110 342.090 -5.320 1.435 1193
1195 3 23.850 341.760 -4.840 1.722 1190
1196 3 29.050 346.350 -3.710 0.646 1195
1197 3 30.200 351.510 -2.990 0.718 1196
1198 3 22.670 344.090 -4.480 1.722 1195
1199 3 17.200 349.750 -7.340 2.009 1198
1200 3 15.490 352.650 -10.160 2.296 1199
1201 3 9.940 356.070 -11.100 1.435 1200
1202 3 6.710 358.500 -11.060 1.435 1201
1203 3 5.110 360.430 -14.020 1.435 1202
1204 3 1.660 360.230 -12.660 0.735 1203
1205 3 -1.030 361.260 -12.740 0.718 1204
1206 3 -2.450 358.650 -13.170 0.574 1205
1207 3 -5.910 361.960 -13.040 1.435 1205
1208 3 -7.100 362.250 -13.100 1.148 1207
1209 3 -8.200 362.900 -13.100 1.148 1208
1210 3 -9.630 364.070 -13.070 1.435 1209
1211 3 3.700 361.820 -12.300 1.435 1203
1212 3 1.050 366.750 -13.330 1.722 1211
1213 3 -2.930 371.420 -13.070 1.435 1212
1214 3 -5.630 374.260 -14.350 1.435 1213
1215 3 -9.880 379.570 -15.460 1.435 1214
1216 3 -15.750 385.310 -18.350 1.148 1215
1217 3 -18.630 390.760 -19.020 1.435 1216
1218 3 -22.410 394.560 -18.860 0.718 1217
1219 3 -24.360 397.100 -18.710 0.718 1218
1220 3 -25.420 399.820 -18.450 0.689 1219
1221 3 -26.210 400.030 -18.490 0.861 1220
1222 3 14.550 357.930 -10.510 1.722 1200
1223 3 21.150 359.760 -6.380 0.969 1222
1224 3 13.750 361.850 -10.100 1.653 1222
1225 3 12.500 369.350 -10.700 1.722 1224
1226 3 12.280 374.000 -10.150 1.722 1225
1227 3 12.700 377.540 -12.620 2.009 1226
1228 3 17.750 379.420 -13.310 0.735 1227
1229 3 22.520 374.340 -10.450 0.689 1228
1230 3 23.270 370.620 -9.700 0.718 1229
1231 3 12.700 379.700 -9.240 2.009 1227
1232 3 8.650 384.200 -12.100 1.378 1231
1233 3 6.810 388.620 -13.050 0.718 1232
1234 3 4.370 390.840 -12.970 0.718 1233
1235 3 2.730 385.390 -13.760 1.435 1232
1236 3 0.650 385.450 -13.920 0.984 1235
1237 3 -1.820 385.620 -14.090 1.107 1236
1238 3 -2.840 386.680 -14.040 1.214 1237
1239 3 -3.770 388.150 -13.930 1.328 1238
1240 3 17.200 388.500 -10.430 1.435 1231
1241 3 18.500 390.350 -10.500 1.722 1240
1242 3 22.030 389.400 -8.930 0.718 1241
1243 3 25.270 386.960 -8.970 0.718 1242
1244 3 19.070 391.060 -10.370 1.722 1241
1245 3 21.300 393.930 -6.620 1.722 1244
1246 3 22.190 395.700 -9.300 1.378 1245
1247 3 27.960 397.180 -7.520 0.718 1246
1248 3 22.400 397.000 -6.020 1.378 1246
1249 3 21.270 401.090 -6.150 1.076 1248
1250 3 15.960 403.570 -6.260 0.646 1249
1251 3 9.870 406.510 -4.960 0.689 1250
1252 3 1.410 408.040 -5.440 0.646 1251
1253 3 15.610 394.350 -10.240 1.230 1244
1254 3 12.550 397.540 -10.090 1.435 1253
1255 3 8.840 399.670 -10.120 1.435 1254
1256 3 1.490 402.320 -11.790 1.378 1255
1257 3 5.070 401.530 -11.610 1.435 1256
1258 3 -5.200 404.290 -12.080 1.435 1257
1259 3 -7.600 404.870 -12.200 1.435 1258
1260 3 -12.370 404.030 -14.090 1.722 1259
1261 3 -13.750 403.510 -14.260 1.469 1260
1262 3 -13.920 398.960 -14.830 1.435 1261
1263 3 -17.240 397.250 -15.300 1.435 1262
1264 3 -11.740 395.540 -15.080 1.435 1262
1265 3 40.250 48.850 -15.610 6.856 1
1266 3 17.390 37.980 -23.050 6.801 1265
1267 3 -7.820 22.500 -30.450 7.380 1266
1268 3 -51.410 1.680 -39.930 7.404 1267
1269 3 -82.300 -9.140 -47.220 6.824 1268
1270 3 -91.080 -13.000 -51.910 7.898 1269
1271 3 -122.530 -24.540 -59.320 7.130 1270
1272 3 -158.330 -32.710 -65.800 6.856 1271
1273 3 -189.870 -33.670 -72.780 7.141 1272
1274 3 -192.580 -36.390 -73.320 7.141 1273
1275 3 -204.160 -33.820 -77.380 3.444 1274
1276 3 -208.150 -22.820 -79.250 1.722 1275
1277 3 -212.610 -11.070 -81.070 1.722 1276
1278 3 -213.360 -3.840 -83.120 1.435 1277
1279 3 -213.630 -0.040 -85.640 1.148 1278
1280 3 -214.900 5.340 -85.570 1.435 1279
1281 3 -213.380 11.920 -87.450 1.148 1280
1282 3 -212.020 -33.530 -78.740 3.157 1275
1283 3 -216.610 -31.650 -78.880 2.296 1282
1284 3 -224.340 -28.460 -76.270 2.009 1283
1285 3 -229.080 -23.340 -74.590 2.870 1284
1286 3 -232.200 -16.500 -72.590 2.009 1285
1287 3 -239.110 -7.960 -70.670 2.009 1286
1288 3 -247.210 8.260 -66.140 1.435 1287
1289 3 -243.410 17.600 -67.330 1.435 1288
1290 3 -240.670 18.920 -66.100 1.607 1289
1291 3 -251.320 12.760 -64.850 1.722 1288
1292 3 -254.370 15.980 -64.700 2.009 1291
1293 3 -253.730 -4.280 -68.810 2.870 1287
1294 3 -268.600 -1.790 -67.170 1.722 1293
1295 3 -277.440 -1.350 -65.110 1.395 1294
1296 3 -288.900 -2.900 -63.660 1.722 1295
1297 3 -293.060 -4.780 -64.590 1.722 1296
1298 3 -298.530 -6.570 -63.820 1.435 1297
1299 3 -301.970 -7.210 -61.270 1.435 1298
1300 3 -201.080 -45.180 -73.980 5.453 1274
1301 3 -203.390 -46.140 -71.350 5.453 1300
1302 3 -211.770 -36.840 -74.000 3.720 1301
1303 3 -221.500 -22.230 -76.020 2.009 1302
1304 3 -225.300 -14.850 -78.420 2.583 1303
1305 3 -225.770 -1.000 -79.440 1.722 1304
1306 3 -223.460 6.450 -81.100 1.435 1305
1307 3 -222.420 10.030 -83.480 1.435 1306
1308 3 -222.830 12.750 -86.180 1.435 1307
1309 3 -225.140 13.950 -85.320 1.722 1308
1310 3 -227.750 -10.350 -81.090 2.583 1304
1311 3 -230.910 -3.590 -83.510 2.009 1310
1312 3 -235.600 4.980 -81.570 1.722 1311
1313 3 -235.930 9.230 -81.080 2.296 1312
1314 3 -242.000 10.210 -81.420 1.722 1313
1315 3 -235.520 12.890 -80.600 1.435 1313
1316 3 -238.090 16.400 -80.370 1.722 1315
1317 3 -240.220 18.150 -80.330 1.722 1316
1318 3 -245.680 21.900 -80.290 1.435 1317
1319 3 -213.320 -49.140 -69.940 5.166 1301
1320 3 -215.940 -49.590 -67.270 5.166 1319
1321 3 -220.340 -44.980 -70.150 3.788 1320
1322 3 -223.810 -41.810 -73.140 3.788 1321
1323 3 -234.370 -32.820 -76.110 2.296 1322
1324 3 -236.190 -29.320 -78.860 2.583 1323
1325 3 -240.030 -20.950 -81.110 1.722 1324
1326 3 -242.340 -11.260 -82.980 1.722 1325
1327 3 -243.290 -1.070 -84.610 2.009 1326
1328 3 -242.070 5.670 -86.500 2.296 1327
1329 3 -243.410 13.570 -88.530 1.435 1328
1330 3 -245.910 20.070 -90.890 1.837 1329
1331 3 -229.350 -44.230 -74.180 3.157 1321
1332 3 -237.130 -42.390 -77.890 3.157 1331
1333 3 -239.940 -40.140 -80.940 2.296 1332
1334 3 -244.840 -42.310 -84.910 1.837 1333
1335 3 -244.800 -36.810 -84.080 2.296 1333
1336 3 -247.680 -33.900 -87.040 2.009 1335
1337 3 -253.500 -30.060 -87.230 1.722 1336
1338 3 -259.120 -28.870 -86.110 0.969 1337
1339 3 -265.710 -17.170 -82.080 1.378 1338
1340 3 -270.030 -25.100 -86.510 2.009 1338
1341 3 -287.530 -20.780 -85.930 1.722 1340
1342 3 -291.440 -19.460 -86.080 1.722 1341
1343 3 -295.640 -16.070 -89.130 0.646 1342
1344 3 -299.200 -11.590 -91.930 1.722 1343
1345 3 -306.170 -10.750 -93.260 1.837 1344
1346 3 -300.600 -23.030 -88.650 1.435 1342
1347 3 -304.060 -23.480 -88.970 1.435 1346
1348 3 -306.530 -23.320 -89.150 1.435 1347
1349 3 -308.620 -23.260 -89.300 1.435 1348
1350 3 -225.020 -51.340 -65.560 4.959 1320
1351 3 -241.100 -56.060 -65.150 5.142 1350
1352 3 -245.980 -57.260 -62.860 5.142 1351
1353 3 -253.200 -50.290 -65.730 1.435 1352
1354 3 -259.160 -60.180 -61.830 5.142 1352
1355 3 -280.650 -51.500 -66.150 1.435 1354
1356 3 -270.590 -62.700 -60.530 4.285 1354
1357 3 -292.070 -69.070 -61.010 5.923 1356
1358 3 -305.530 -73.030 -62.540 4.018 1357
1359 3 -316.370 -85.930 -64.970 3.157 1358
1360 3 -325.140 -95.150 -66.770 3.731 1359
1361 3 -332.800 -99.350 -66.470 3.444 1360
1362 3 -339.850 -108.420 -69.540 2.870 1361
1363 3 -349.630 -118.530 -72.950 3.444 1362
1364 3 -358.350 -131.350 -76.610 3.306 1363
1365 3 -365.170 -137.350 -77.510 2.583 1364
1366 3 -377.450 -144.060 -83.050 2.411 1365
1367 3 -388.080 -150.450 -88.340 2.009 1366
1368 3 -391.600 -151.510 -88.060 2.009 1367
1369 3 -395.310 -152.670 -87.760 2.009 1368
1370 3 -397.640 -153.560 -86.420 1.722 1369
1371 3 -406.890 -155.400 -84.750 1.722 1370
1372 3 -411.720 -161.900 -84.510 1.722 1371
1373 3 -418.930 -169.820 -86.040 2.009 1372
1374 3 -419.780 -175.460 -86.790 0.820 1373
1375 3 -401.630 -160.350 -89.200 1.722 1369
1376 3 -404.750 -162.980 -89.760 1.435 1375
1377 3 -408.410 -166.280 -90.450 1.435 1376
1378 3 -411.340 -168.120 -90.900 1.435 1377
1379 3 -412.350 -170.790 -91.300 1.722 1378
1380 3 -413.680 -172.980 -91.680 1.435 1379
1381 3 -413.770 -177.140 -92.190 1.435 1380
