# Supplementary material for: Adaptations during Maturation in an Identified Honeybee Interneuron Responsive to Waggle Dance Vibration Signals
Source: eNeuro. 2019 Sep 5;6(5):ENEURO.0454-18.2019. doi: 10.1523/ENEURO.0454-18.2019 (PMC6731536; doi:10.1523/ENEURO.0454-18.2019)
Supplement: Extended Data 1 — This ZIP file contains all the code used to generate the results of this publication. The code is organized into two folders: (1) GJEphys-master, which contains code for analyzing and plotting electrophysiology data and (2) GJMorph-master, which contains code for analyzing morphology data. Download Extended Data 1, ZIP file. [file sup_enu-eN-NWR-0454-18-s02.zip › Reg-MaxS-1.1/TestFiles/HSNL/HSN-fluoro03.CNG.swc]

# SWC to SWC conversion from L-Measure. Sridevi Polavaram: spolavar@gmu.edu
# Original fileName:/cng_repository/Soumya/LM_Automated_Testing_Enviornment/Test_Lm3.7.2_11022011_SG_Linux_NMOConv8/TestResults/LoadTest/test_52/HSN-fluoro03.CNG.swc
#
# Original file HSN-fluoro03.swc edited using StdSwc version 1.31 on 5/31/11.
# Irregularities and fixes documented in HSN-fluoro03.swc.std.  See StdSwc1.31.doc for more information.
#
# HSN neuron (lobula place tangential cells, LPTC) from Calliphora vicina
# identification by response properties, in vivo Alexa injection, 2-photon-microscopy imaging, x63 objective, multiple image tiles
# reconstructed and processed with Matlab and the TREES toolbox http://www.treestoolbox.org
# scaling 1:1:1 um
#  Max Planck Institute of Neurobiology, Martinsried, Germany
#  Systems and Computational Neuroscience, Alexander Borst
#  published in "The morphological identity of insect dendrites" Cuntz H, Forstner F, Haag J, Borst A. PMID 19112481
# SCALE 1.0 1.0 1.0 
1 1 15.750 26.540 11.100 8.361 -1
2 1 15.750 18.179 11.100 8.361 1
3 1 15.750 34.901 11.100 8.361 1
4 3 5.070 22.430 9.570 3.080 1
5 3 -0.700 18.930 7.710 6.160 4
6 3 -0.600 11.350 5.040 13.312 5
7 3 -0.300 4.750 2.440 13.312 6
8 3 0.000 0.000 0.000 9.203 7
9 3 16.460 29.980 15.360 8.361 1
10 3 23.990 56.980 21.100 6.689 9
11 3 25.410 71.560 22.240 6.636 10
12 3 24.630 87.600 21.660 8.493 11
13 3 25.440 109.810 21.480 7.680 12
14 3 24.130 129.590 21.260 6.400 13
15 3 23.520 145.280 20.630 8.000 14
16 3 14.040 145.120 19.350 1.296 15
17 3 9.840 144.670 17.630 1.600 16
18 3 6.930 143.280 18.880 1.280 17
19 3 2.400 142.670 20.180 1.280 18
20 3 -0.270 140.370 21.790 1.920 19
21 3 -3.230 138.400 23.320 1.843 20
22 3 -13.020 136.820 21.940 1.280 21
23 3 -20.900 132.200 20.460 1.600 22
24 3 22.960 149.100 18.990 8.000 15
25 3 32.240 148.730 16.220 2.048 24
26 3 36.710 145.670 15.880 1.600 25
27 3 38.850 144.280 16.010 1.600 26
28 3 40.900 141.730 16.660 1.920 27
29 3 22.870 150.460 17.100 8.000 24
30 3 23.830 154.480 15.360 9.920 29
31 3 23.330 162.310 14.050 10.880 30
32 3 39.760 163.140 16.320 1.080 31
33 3 45.200 163.900 15.520 1.600 32
34 3 48.790 163.210 15.020 1.080 33
35 3 54.640 159.060 15.520 0.720 34
36 3 54.990 156.150 16.730 0.900 35
37 3 52.640 165.920 12.950 1.280 34
38 3 56.180 168.390 11.060 1.600 37
39 3 60.070 167.930 10.380 1.280 38
40 3 63.530 169.260 9.010 1.600 39
41 3 66.000 168.680 8.710 1.280 40
42 3 70.700 167.840 8.010 1.600 41
43 3 23.170 171.290 18.310 10.880 31
44 3 12.230 167.340 16.820 2.560 43
45 3 2.720 167.280 21.590 2.240 44
46 3 0.400 160.170 19.150 2.048 45
47 3 -0.990 158.120 18.930 2.048 46
48 3 -1.800 154.780 20.600 1.600 47
49 3 -5.540 168.180 26.340 2.240 45
50 3 -10.920 167.980 24.730 1.920 49
51 3 -12.560 159.420 22.110 0.800 50
52 3 -13.030 157.480 19.970 0.800 51
53 3 -14.040 154.950 18.490 0.768 52
54 3 -13.050 153.100 19.080 0.640 53
55 3 -17.410 154.760 19.340 0.800 53
56 3 -17.240 168.350 29.280 1.920 50
57 3 -22.620 168.820 27.730 1.920 56
58 3 -26.110 168.750 29.550 1.600 57
59 3 -28.010 174.260 32.360 1.280 58
60 3 -27.880 179.100 30.750 0.800 59
61 3 -31.550 175.530 32.600 1.200 59
62 3 -34.850 176.500 32.920 1.416 61
63 3 -37.790 178.280 32.800 1.200 62
64 3 -41.380 178.980 33.300 1.200 63
65 3 -43.820 180.140 33.350 1.152 64
66 3 -32.630 166.200 27.830 1.920 58
67 3 -36.250 163.200 29.490 2.560 66
68 3 -37.160 157.450 27.430 1.600 67
69 3 -33.700 155.030 27.710 1.600 68
70 3 -31.860 153.370 28.020 1.600 69
71 3 -28.530 145.500 30.740 0.920 70
72 3 -37.110 154.280 28.820 1.600 68
73 3 -38.530 151.650 26.690 1.920 72
74 3 -38.040 149.810 30.520 1.280 73
75 3 -39.600 147.350 32.420 1.920 74
76 3 -44.960 147.820 30.870 0.800 75
77 3 -46.120 146.730 28.860 0.800 76
78 3 -45.800 141.920 31.420 1.600 75
79 3 -49.210 139.280 29.450 1.400 78
80 3 -50.810 137.530 29.700 1.280 79
81 3 -53.550 134.670 31.580 0.768 80
82 3 -56.330 135.000 32.060 0.800 81
83 3 -58.590 134.670 32.710 0.800 82
84 3 -60.550 134.640 33.190 0.800 83
85 3 -63.030 135.180 33.490 0.640 84
86 3 -40.430 163.420 30.350 1.600 67
87 3 -44.020 164.120 30.850 1.600 86
88 3 -47.130 163.600 31.780 2.240 87
89 3 -51.320 167.560 30.990 1.200 88
90 3 -53.500 168.390 31.120 1.032 89
91 3 -55.490 171.250 29.500 1.050 90
92 3 -57.700 167.100 29.320 1.050 90
93 3 -60.170 166.140 27.420 1.050 92
94 3 -51.150 162.340 33.250 1.280 88
95 3 -53.500 160.890 34.420 1.600 94
96 3 -57.720 160.510 35.540 1.920 95
97 3 -58.660 159.180 36.340 1.966 96
98 3 -65.530 159.340 34.880 1.344 97
99 3 -72.710 159.250 33.420 1.176 98
100 3 -71.310 166.670 31.930 1.050 99
101 3 -74.610 158.210 31.460 1.568 99
102 3 -79.120 156.700 29.670 1.568 101
103 3 -85.140 154.500 27.940 1.434 102
104 3 -89.980 150.250 25.950 0.945 103
105 3 -93.190 148.700 24.050 0.700 104
106 3 -90.350 144.590 23.480 0.672 104
107 3 -89.840 143.290 21.320 0.672 106
108 3 -59.560 158.420 36.880 1.966 97
109 3 -59.860 158.170 37.050 1.600 108
110 3 -62.290 155.590 38.750 1.600 109
111 3 -64.210 153.570 36.720 1.600 110
112 3 -65.090 152.150 40.690 1.600 111
113 3 -66.350 149.980 42.130 1.920 112
114 3 -66.040 145.250 39.680 1.280 113
115 3 -62.260 143.650 39.190 1.600 114
116 3 -71.170 149.750 40.470 1.536 113
117 3 -72.730 149.760 38.870 0.800 116
118 3 22.560 177.060 16.840 10.880 43
119 3 27.950 188.500 19.410 6.400 118
120 3 33.180 184.510 16.650 1.094 119
121 3 36.370 184.250 14.360 1.280 120
122 3 32.940 198.570 22.240 6.400 119
123 3 42.130 193.480 19.070 1.680 122
124 3 44.820 190.500 16.590 1.720 123
125 3 47.940 188.850 14.190 1.792 124
126 3 52.150 191.590 12.080 1.600 125
127 3 56.040 192.370 9.830 1.536 126
128 3 35.250 204.230 20.530 6.400 122
129 3 55.140 216.870 18.030 2.240 128
130 3 56.440 202.430 14.690 1.792 129
131 3 55.870 196.650 12.220 0.768 130
132 3 63.110 200.200 11.960 1.600 130
133 3 66.000 199.710 9.680 1.600 132
134 3 69.440 199.170 7.350 1.200 133
135 3 71.010 197.180 5.040 1.600 134
136 3 72.890 195.460 2.730 0.800 135
137 3 73.630 191.340 0.310 0.640 136
138 3 71.600 228.390 15.710 2.880 129
139 3 77.760 224.460 12.880 1.600 138
140 3 79.580 222.180 10.530 1.600 139
141 3 82.020 220.370 8.170 1.280 140
142 3 83.960 219.180 5.900 1.920 141
143 3 85.670 218.280 3.680 1.920 142
144 3 86.980 216.600 1.420 1.280 143
145 3 94.030 213.510 -1.400 1.166 144
146 3 96.690 208.890 -4.020 1.536 145
147 3 98.460 208.560 -6.200 1.600 146
148 3 99.910 207.960 -8.370 1.200 147
149 3 106.220 207.620 -10.910 1.280 148
150 3 99.540 204.010 -10.700 0.717 148
151 3 99.430 202.230 -12.850 0.640 150
152 3 81.970 239.260 13.820 2.560 138
153 3 92.940 238.680 10.900 1.920 152
154 3 95.330 238.810 8.710 1.920 153
155 3 98.250 233.920 6.040 1.600 154
156 3 100.620 231.540 3.640 1.600 155
157 3 104.040 228.500 1.100 1.600 156
158 3 105.730 225.120 -1.320 1.280 157
159 3 101.680 236.530 6.000 1.600 154
160 3 105.010 237.390 3.800 1.920 159
161 3 108.210 237.120 1.510 1.720 160
162 3 111.150 234.680 -0.930 1.600 161
163 3 113.590 232.870 -3.290 1.280 162
164 3 116.000 228.590 -5.860 1.600 163
165 3 87.490 251.040 12.380 1.920 152
166 3 85.550 260.930 11.360 1.600 165
167 3 85.540 264.680 9.670 1.600 166
168 3 87.260 266.280 7.660 1.600 167
169 3 95.460 256.780 10.230 1.920 165
170 3 100.070 255.310 7.730 1.600 169
171 3 103.760 253.280 5.260 1.920 170
172 3 106.960 254.210 3.070 1.600 171
173 3 118.910 251.870 -0.070 1.600 172
174 3 122.350 251.340 -2.400 1.600 173
175 3 125.800 250.790 -4.730 1.296 174
176 3 127.610 248.510 -7.080 1.280 175
177 3 129.870 247.560 -9.350 1.152 176
178 3 97.860 258.750 8.200 1.920 169
179 3 99.330 260.000 6.180 1.920 178
180 3 99.900 266.150 4.650 1.311 179
181 3 107.160 264.590 3.940 1.920 179
182 3 114.580 264.100 1.310 2.580 181
183 3 118.380 271.870 0.240 1.280 182
184 3 118.900 263.730 -1.070 2.580 182
185 3 124.390 262.590 -3.610 1.920 184
186 3 133.400 267.500 -5.910 2.240 185
187 3 142.200 263.400 -2.920 1.280 186
188 3 144.480 260.600 0.680 1.280 187
189 3 139.410 273.820 -1.820 2.880 186
190 3 136.230 280.250 3.000 1.311 189
191 3 138.180 281.650 7.000 1.080 190
192 3 141.050 274.980 2.180 2.880 189
193 3 146.320 287.210 5.510 1.600 192
194 3 146.750 290.460 3.740 1.280 193
195 3 156.410 290.290 4.990 1.280 194
196 3 163.170 292.560 4.140 1.920 195
197 3 167.940 295.980 2.050 1.280 196
198 3 147.800 295.370 2.070 1.280 194
199 3 156.880 303.420 6.070 1.600 198
200 3 163.470 304.060 9.640 1.280 199
201 3 156.650 306.260 10.360 1.600 199
202 3 157.990 306.250 8.240 1.200 201
203 3 161.790 308.600 12.170 1.200 202
204 3 162.820 308.670 10.080 0.768 203
205 3 166.430 317.930 11.430 1.536 204
206 3 156.870 311.000 14.770 1.600 201
207 3 156.230 312.540 14.460 1.792 206
208 3 159.070 317.710 17.990 1.280 207
209 3 161.540 320.900 16.050 1.280 208
210 3 162.350 324.260 14.360 1.536 209
211 3 164.190 326.350 13.030 1.536 210
212 3 164.260 330.650 11.380 1.600 211
213 3 38.070 211.760 18.940 7.040 128
214 3 40.090 217.530 17.260 7.040 213
215 3 40.640 221.850 15.570 6.080 214
216 3 31.550 223.780 14.430 0.800 215
217 3 43.570 236.290 14.560 6.080 215
218 3 56.960 235.260 11.410 1.080 217
219 3 44.120 239.340 12.760 6.080 217
220 3 44.160 241.120 10.900 6.400 219
221 3 52.140 240.570 8.210 0.480 220
222 3 44.580 243.730 9.080 6.400 220
223 3 35.390 248.210 8.170 1.573 222
224 3 45.200 247.290 7.320 6.400 222
225 3 46.400 255.120 5.880 7.040 224
226 3 60.150 251.850 2.510 0.768 225
227 3 47.020 258.700 4.130 7.040 225
228 3 47.880 262.620 2.380 7.608 227
229 3 56.410 260.170 -0.510 1.280 228
230 3 48.180 264.120 0.470 7.608 228
231 3 56.530 264.350 -2.170 0.960 230
232 3 60.730 265.370 -4.430 0.800 231
233 3 62.690 264.840 -6.640 0.800 232
234 3 48.660 267.260 -1.300 7.608 230
235 3 57.490 271.950 -3.610 1.920 234
236 3 65.080 278.070 -5.690 1.600 235
237 3 70.380 276.980 -8.220 0.583 236
238 3 73.940 276.350 -5.980 0.800 237
239 3 66.810 281.370 -7.560 1.600 236
240 3 69.450 281.340 -9.780 2.048 239
241 3 72.280 289.710 -6.430 0.600 240
242 3 75.530 284.950 -7.090 2.048 240
243 3 79.270 284.730 -3.370 1.536 242
244 3 81.850 285.320 -5.540 1.843 243
245 3 92.980 292.760 -4.030 1.920 244
246 3 96.480 294.650 -5.660 1.920 245
247 3 99.770 293.700 -5.980 1.600 246
248 3 103.140 293.870 -6.820 1.280 247
249 3 109.090 294.640 -8.500 1.638 248
250 3 89.150 283.750 -8.260 1.920 244
251 3 88.940 277.780 -6.100 1.536 250
252 3 101.840 286.100 -5.030 1.600 250
253 3 105.250 284.420 -3.130 1.600 252
254 3 108.100 281.480 -2.490 1.920 253
255 3 114.510 286.650 -4.560 1.475 254
256 3 111.730 281.340 -3.260 1.555 254
257 3 114.560 280.960 -5.520 1.920 256
258 3 116.720 282.680 -3.530 1.200 257
259 3 49.200 270.280 -3.100 7.608 234
260 3 49.710 284.530 -3.940 5.733 259
261 3 50.610 290.950 0.390 6.087 260
262 3 40.260 307.650 6.160 4.778 261
263 3 21.310 317.430 10.940 3.226 262
264 3 10.130 330.150 10.880 3.072 263
265 3 9.110 339.570 9.750 2.480 264
266 3 7.150 348.920 8.690 2.048 265
267 3 13.270 355.700 6.780 1.600 266
268 3 15.110 358.370 4.850 1.600 267
269 3 17.530 361.010 2.870 1.769 268
270 3 1.580 355.840 7.710 0.972 266
271 3 -0.590 359.760 6.200 0.768 270
272 3 -0.610 360.510 4.250 1.536 271
273 3 -1.620 363.510 2.580 1.536 272
274 3 -1.190 366.090 0.750 1.536 273
275 3 4.350 335.430 9.780 1.280 264
276 3 0.060 338.890 8.390 1.536 275
277 3 -2.550 342.120 6.860 1.200 276
278 3 -3.440 343.820 6.730 1.536 277
279 3 -4.460 344.480 4.840 1.536 278
280 3 -6.410 346.250 3.140 1.536 279
281 3 -8.150 350.320 1.610 0.640 280
282 3 -12.030 346.370 1.580 0.640 280
283 3 -5.910 341.900 4.740 0.560 278
284 3 -7.250 341.650 2.810 1.600 283
285 3 -8.170 341.530 2.210 1.000 284
286 3 -8.730 341.600 2.310 1.034 285
287 3 37.340 319.420 11.230 2.687 262
288 3 35.860 325.010 9.810 2.240 287
289 3 35.520 324.850 7.810 2.560 288
290 3 28.750 328.250 6.620 2.560 289
291 3 26.850 330.540 4.950 1.600 290
292 3 24.740 333.180 3.330 1.920 291
293 3 24.340 335.540 2.280 1.600 292
294 3 24.510 337.820 1.240 1.600 293
295 3 24.720 340.680 -0.060 1.920 294
296 3 25.440 342.900 -1.200 1.600 295
297 3 23.780 346.840 -2.560 1.280 296
298 3 22.290 349.320 -3.310 1.920 297
299 3 22.930 356.030 -4.800 1.920 298
300 3 36.440 329.900 6.820 2.560 289
301 3 38.620 332.810 5.040 2.560 300
302 3 40.250 335.810 3.360 2.880 301
303 3 41.420 339.960 1.610 2.560 302
304 3 43.300 345.140 -0.090 2.560 303
305 3 44.050 350.450 -1.710 2.560 304
306 3 43.930 355.600 -3.280 2.240 305
307 3 44.120 359.820 -4.940 1.280 306
308 3 42.480 361.840 -6.660 1.792 307
309 3 40.860 363.840 -8.370 1.843 308
310 3 38.730 366.480 -9.990 1.843 309
311 3 46.650 357.290 -5.360 1.792 306
312 3 56.670 363.070 -7.660 0.800 311
313 3 62.710 368.620 -9.680 0.800 312
314 3 65.650 368.700 -11.910 1.638 313
315 3 58.990 301.250 -1.400 3.226 261
316 3 76.740 303.500 -0.580 2.560 315
317 3 92.100 303.230 2.210 2.212 316
318 3 100.980 305.370 2.990 1.600 317
319 3 108.440 309.870 0.780 1.704 318
320 3 122.500 308.010 -2.490 2.560 319
321 3 124.620 307.900 1.360 1.536 320
322 3 125.460 307.500 -0.750 1.536 321
323 3 126.690 300.930 -0.870 1.536 322
324 3 132.010 306.850 -3.330 1.920 322
325 3 128.270 309.670 -0.780 1.536 321
326 3 128.440 312.540 -2.560 1.792 325
327 3 124.570 314.840 -4.080 0.800 326
328 3 60.840 303.930 -3.320 3.226 315
329 3 70.280 316.560 -0.200 3.318 328
330 3 86.540 320.810 2.910 1.920 329
331 3 93.400 321.060 2.610 1.600 330
332 3 100.490 322.260 0.480 2.240 331
333 3 103.640 323.320 -0.700 1.920 332
334 3 120.700 325.870 2.200 1.280 333
335 3 129.320 323.950 5.390 1.843 334
336 3 132.440 322.000 7.750 1.920 335
337 3 136.200 319.810 7.850 1.434 336
338 3 128.030 329.310 0.720 1.792 334
339 3 129.150 337.930 1.470 0.640 338
340 3 135.510 333.150 2.130 1.792 338
341 3 136.350 332.230 -0.010 1.280 340
342 3 135.510 340.640 -1.150 0.640 341
343 3 138.510 334.450 2.010 1.280 341
344 3 144.840 336.600 -0.310 0.800 343
345 3 150.600 338.810 -2.580 0.800 344
346 3 71.600 317.500 3.800 3.318 329
347 3 72.880 319.030 3.350 2.880 346
348 3 69.380 320.390 1.730 1.311 347
349 3 65.090 324.700 0.420 1.280 348
350 3 63.830 327.680 -1.230 1.280 349
351 3 62.480 330.040 3.100 0.737 350
352 3 62.730 334.140 3.800 0.800 351
353 3 62.850 335.850 3.020 0.768 352
354 3 77.450 324.600 7.500 2.880 347
355 3 80.210 329.320 6.760 2.560 354
356 3 80.600 330.710 6.060 2.304 355
357 3 88.240 329.350 9.370 0.800 356
358 3 80.730 332.430 5.270 2.304 356
359 3 76.470 341.510 4.370 1.600 358
360 3 69.960 342.040 3.480 0.400 359
361 3 75.840 344.120 2.630 1.600 359
362 3 72.230 346.100 1.180 0.960 361
363 3 70.220 349.230 0.260 0.800 362
364 3 67.570 351.250 -0.030 0.960 363
365 3 64.490 351.310 0.630 1.536 364
366 3 74.090 346.350 0.940 1.600 361
367 3 75.520 348.890 -0.780 2.240 366
368 3 76.750 351.760 -2.650 1.600 367
369 3 75.790 352.960 -4.490 1.920 368
370 3 76.540 356.450 -6.260 1.920 369
371 3 77.580 360.040 -8.050 1.920 370
372 3 75.450 361.500 -9.770 0.800 371
373 3 69.940 360.200 -11.460 0.768 372
374 3 67.730 359.790 -13.340 0.800 373
375 3 73.580 364.450 -11.380 0.800 372
376 3 70.740 363.570 -13.250 0.768 375
377 3 78.800 361.070 -10.070 1.843 371
378 3 80.460 362.760 -12.070 1.600 377
379 3 81.010 364.640 -13.960 1.600 378
380 3 81.690 367.710 -15.770 0.800 379
381 3 85.020 365.310 -16.230 1.600 379
382 3 87.510 360.730 -18.830 0.800 381
383 3 87.190 367.420 -18.230 0.800 381
384 3 83.420 334.700 3.660 2.765 358
385 3 87.330 333.000 7.230 1.280 384
386 3 95.140 335.170 5.600 0.800 385
387 3 102.960 334.820 3.980 0.800 386
388 3 106.720 332.650 4.080 0.800 387
389 3 87.640 338.210 1.620 2.765 384
390 3 92.960 339.730 4.080 0.768 389
391 3 96.330 339.930 3.230 1.280 390
392 3 98.600 340.230 2.580 1.600 391
393 3 101.670 340.170 1.920 1.600 392
394 3 105.090 340.920 0.810 1.600 393
395 3 107.130 342.120 -0.170 1.600 394
396 3 88.390 338.540 5.610 2.765 389
397 3 89.600 344.540 7.520 1.280 396
398 3 90.970 347.850 5.760 1.280 397
399 3 90.590 350.200 4.810 0.800 398
400 3 97.930 346.760 3.550 1.920 396
401 3 99.470 349.230 1.630 2.265 400
402 3 110.750 349.540 -1.230 0.720 401
403 3 115.020 351.120 -3.450 0.800 402
404 3 100.840 353.200 -0.140 1.382 401
405 3 96.520 354.140 -1.740 0.960 404
406 3 92.830 354.390 -3.440 1.434 405
407 3 101.060 354.150 -2.090 1.382 404
408 3 98.700 358.390 -3.560 1.600 407
409 3 97.060 360.400 -5.270 0.800 408
410 3 104.470 356.840 -4.140 1.600 407
411 3 107.070 359.150 -6.160 0.640 410
412 3 13.230 188.640 20.580 8.320 118
413 3 5.000 181.980 18.640 0.717 412
414 3 1.220 179.140 20.710 0.800 413
415 3 9.790 191.070 19.040 8.320 412
416 3 12.040 205.750 22.130 2.880 415
417 3 19.310 209.280 19.850 0.720 416
418 3 12.430 209.040 22.280 2.880 416
419 3 13.440 215.920 23.810 2.560 418
420 3 18.730 215.600 22.760 0.960 419
421 3 22.380 216.710 26.240 1.600 420
422 3 13.640 218.790 22.510 2.560 419
423 3 14.390 227.230 27.200 2.560 422
424 3 14.460 240.090 26.280 2.688 423
425 3 6.360 241.780 25.040 1.568 424
426 3 0.830 236.500 23.010 1.050 425
427 3 -1.800 236.390 21.200 1.050 426
428 3 -5.390 235.570 19.390 0.700 427
429 3 -6.730 234.480 17.390 1.290 428
430 3 1.890 245.230 23.670 1.050 425
431 3 -1.740 245.150 21.940 1.176 430
432 3 -3.810 247.700 20.300 1.344 431
433 3 -5.880 248.370 18.510 1.290 432
434 3 -7.830 249.290 16.730 0.700 433
435 3 -11.280 249.570 15.010 0.700 434
436 3 -15.300 247.750 13.160 0.700 435
437 3 -19.690 245.670 11.310 0.630 436
438 3 14.210 243.290 24.560 2.688 424
439 3 14.200 254.120 23.470 2.304 438
440 3 13.080 257.980 21.870 2.765 439
441 3 7.370 255.070 20.060 1.311 440
442 3 12.610 258.590 19.950 2.765 440
443 3 18.560 259.930 17.580 0.960 442
444 3 21.960 261.340 15.420 0.720 443
445 3 11.120 263.510 18.470 2.765 442
446 3 4.370 263.100 16.950 1.600 445
447 3 0.720 261.290 15.070 0.480 446
448 3 10.780 272.000 17.210 2.240 445
449 3 3.650 271.450 15.710 1.920 448
450 3 0.820 270.570 13.840 1.080 449
451 3 -3.510 269.060 12.040 1.080 450
452 3 -6.770 269.310 10.300 0.768 451
453 3 -9.590 270.920 8.650 0.768 452
454 3 10.080 274.710 15.480 2.240 448
455 3 3.610 280.180 14.440 1.600 454
456 3 2.570 285.280 12.950 1.080 455
457 3 -2.460 289.600 11.700 0.768 456
458 3 -5.540 289.040 9.880 1.536 457
459 3 0.990 281.570 12.760 1.600 455
460 3 -2.460 280.850 10.950 1.600 459
461 3 -7.160 280.390 9.270 1.600 460
462 3 -11.070 284.620 7.920 0.800 461
463 3 -14.950 286.890 6.410 0.717 462
464 3 -17.570 287.670 4.660 0.640 463
465 3 -11.860 279.370 7.540 1.600 461
466 3 -14.870 280.530 5.860 1.600 465
467 3 -16.740 275.920 3.600 0.800 466
468 3 10.520 279.790 13.870 1.920 454
469 3 14.400 279.930 11.560 0.720 468
470 3 17.780 278.810 9.190 0.720 469
471 3 20.590 275.310 6.660 0.655 470
472 3 10.950 284.230 12.200 1.920 468
473 3 10.850 282.430 10.040 2.048 472
474 3 18.730 285.120 7.640 1.600 473
475 3 24.950 281.750 4.850 1.311 474
476 3 26.580 280.310 2.590 1.200 475
477 3 10.610 289.000 8.610 2.048 473
478 3 8.520 296.600 7.410 1.600 477
479 3 5.420 300.460 5.970 1.792 478
480 3 4.140 302.460 4.230 1.280 479
481 3 3.270 306.060 2.590 0.700 480
482 3 2.680 307.390 0.740 0.700 481
483 3 3.380 309.620 -0.750 0.560 482
484 3 1.870 299.820 2.170 0.720 480
485 3 -3.760 299.290 0.550 0.800 484
486 3 -9.270 298.530 -1.090 0.768 485
487 3 -16.670 293.960 -2.910 0.717 486
488 3 7.480 193.900 17.450 8.320 415
489 3 2.670 199.250 22.310 6.400 488
490 3 -2.440 192.480 20.120 0.900 489
491 3 -6.360 190.460 20.310 1.280 490
492 3 -10.470 188.060 22.300 1.296 491
493 3 -13.020 187.500 23.130 1.600 492
494 3 -16.960 187.390 24.070 1.600 493
495 3 -4.560 206.400 27.290 6.400 489
496 3 -6.130 207.730 27.060 7.040 495
497 3 -15.560 198.500 24.990 1.400 496
498 3 -19.830 196.670 23.160 1.120 497
499 3 -22.600 195.480 21.260 1.400 498
500 3 -25.120 194.000 19.310 1.400 499
501 3 -27.190 186.890 16.860 0.784 500
502 3 -29.330 192.680 17.520 1.290 500
503 3 -31.110 190.280 15.440 0.840 502
504 3 -7.800 209.200 31.340 7.040 496
505 3 -10.560 210.510 29.650 7.680 504
506 3 -5.200 215.510 27.650 0.420 505
507 3 -18.250 215.450 28.670 7.680 505
508 3 -11.240 217.780 26.300 0.672 507
509 3 -20.020 215.540 26.800 7.680 507
510 3 -29.720 211.040 25.160 1.600 509
511 3 -42.750 209.430 24.030 1.920 510
512 3 -48.200 207.180 22.250 2.240 511
513 3 -49.270 201.370 19.820 0.840 512
514 3 -53.030 205.430 20.470 2.048 512
515 3 -55.750 203.620 18.510 2.240 514
516 3 -59.990 206.290 17.060 1.400 515
517 3 -63.430 207.400 15.410 1.400 516
518 3 -66.380 207.920 13.670 1.400 517
519 3 -67.930 212.980 12.210 1.400 518
520 3 -68.510 214.310 10.360 1.120 519
521 3 -70.530 215.540 8.610 1.120 520
522 3 -68.590 207.510 11.800 1.400 518
523 3 -71.050 207.420 9.970 1.344 522
524 3 -73.690 208.180 8.230 1.400 523
525 3 -77.870 210.230 6.720 1.400 524
526 3 -79.950 210.920 4.920 1.400 525
527 3 -82.400 210.810 3.090 1.344 526
528 3 -84.610 210.400 1.220 1.344 527
529 3 -88.480 213.320 -0.230 0.560 528
530 3 -89.930 214.510 -2.030 0.717 529
531 3 -92.120 216.590 -3.700 0.784 530
532 3 -93.140 219.070 -5.420 1.050 531
533 3 -93.960 220.730 -7.230 0.672 532
534 3 -92.880 206.850 -0.440 1.120 528
535 3 -96.030 205.750 -2.300 1.050 534
536 3 -99.000 203.760 -4.250 0.560 535
537 3 -106.210 200.200 -6.010 0.700 536
538 3 -110.670 197.570 -7.890 0.945 537
539 3 -111.950 197.870 -9.780 1.008 538
540 3 -113.840 197.710 -11.660 0.700 539
541 3 -58.400 201.850 16.560 1.600 515
542 3 -60.740 200.350 14.600 1.866 541
543 3 -63.330 199.180 12.690 1.920 542
544 3 -60.850 195.430 10.160 1.050 543
545 3 -59.390 194.840 7.980 1.008 544
546 3 -57.060 194.430 5.750 1.050 545
547 3 -56.170 193.920 3.620 0.840 546
548 3 -54.530 192.480 1.360 1.050 547
549 3 -53.700 191.420 -0.800 0.840 548
550 3 -52.580 188.100 -3.190 0.672 549
551 3 -52.310 187.120 -5.310 0.700 550
552 3 -66.670 197.090 10.760 1.920 543
553 3 -71.880 195.370 9.000 1.843 552
554 3 -73.590 194.350 7.040 1.440 553
555 3 -72.850 190.920 4.670 0.672 554
556 3 -71.630 190.650 2.540 0.700 555
557 3 -71.050 189.890 0.420 0.560 556
558 3 -70.540 188.570 -1.740 0.700 557
559 3 -68.770 188.230 -3.920 0.700 558
560 3 -74.380 194.040 5.060 1.440 554
561 3 -77.900 192.140 3.160 1.843 560
562 3 -80.500 190.930 1.250 1.769 561
563 3 -90.060 187.730 -0.280 1.699 562
564 3 -98.690 186.750 -1.700 1.200 563
565 3 -106.940 185.390 -3.190 1.200 564
566 3 -115.700 180.600 -4.920 1.152 565
567 3 -119.660 179.890 -6.690 1.152 566
568 3 -127.120 175.950 -8.450 1.280 567
569 3 -133.080 172.670 -10.280 1.200 568
570 3 -137.550 170.060 -12.170 1.280 569
571 3 -142.020 167.430 -14.050 1.536 570
572 3 -122.660 182.340 -8.260 1.200 567
573 3 -124.650 186.040 -9.800 1.200 572
574 3 -127.770 189.900 -11.240 1.200 573
575 3 -127.660 192.250 -13.060 1.434 574
576 3 -128.970 194.500 -14.780 0.960 575
577 3 -130.680 195.960 -16.530 0.800 576
578 3 -82.680 186.090 -1.000 1.400 562
579 3 -83.720 183.600 -3.140 1.400 578
580 3 -88.260 179.280 -5.170 1.568 579
581 3 -93.720 177.210 -6.930 1.568 580
582 3 -86.580 175.870 -7.610 1.050 580
583 3 -86.310 174.900 -9.730 1.120 582
584 3 -81.850 180.040 -5.610 1.050 579
585 3 -78.840 180.650 -7.810 1.344 584
586 3 -76.510 180.230 -10.040 1.344 585
587 3 -74.740 179.890 -12.220 0.700 586
588 3 -72.670 179.760 -14.410 0.784 587
589 3 -67.040 179.060 -16.920 0.717 588
590 3 -65.270 178.710 -19.100 0.784 589
591 3 -64.270 176.810 -21.360 0.672 590
592 3 -64.060 175.280 -23.520 0.560 591
593 3 -64.300 172.420 -25.760 0.700 592
594 3 -25.130 218.500 25.440 7.680 509
595 3 -27.570 220.040 23.750 6.605 594
596 3 -17.040 225.530 21.380 1.200 595
597 3 -14.720 223.400 19.000 1.200 596
598 3 -10.590 223.230 16.650 1.440 597
599 3 -10.200 223.310 14.610 1.280 598
600 3 -9.360 222.260 12.440 1.200 599
601 3 -9.020 221.820 10.370 1.200 600
602 3 -36.480 229.030 23.200 6.605 595
603 3 -43.760 223.400 21.280 1.311 602
604 3 -47.100 221.120 19.330 1.200 603
605 3 -52.660 221.090 17.750 1.280 604
606 3 -55.290 221.840 16.010 1.200 605
607 3 -58.250 222.370 14.270 0.960 606
608 3 -65.740 222.230 12.830 0.800 607
609 3 -68.620 223.280 11.130 0.640 608
610 3 -72.020 222.480 9.320 0.640 609
611 3 -74.300 221.530 7.400 1.106 610
612 3 -38.000 229.100 21.310 6.605 602
613 3 -40.780 252.560 21.520 5.161 612
614 3 -32.410 253.430 18.930 1.050 613
615 3 -30.330 253.340 16.740 0.840 614
616 3 -28.500 253.530 14.600 0.840 615
617 3 -27.470 254.100 12.560 1.050 616
618 3 -25.390 254.000 10.370 0.840 617
619 3 -24.180 253.730 8.240 1.075 618
620 3 -40.970 256.500 19.860 4.760 613
621 3 -33.080 259.840 17.510 0.840 620
622 3 -29.490 262.870 15.480 1.050 621
623 3 -28.570 264.840 13.560 1.050 622
624 3 -26.520 269.180 11.760 1.176 623
625 3 -41.450 264.530 18.570 4.760 620
626 3 -40.760 270.500 17.010 5.242 625
627 3 -36.560 277.780 15.290 2.239 626
628 3 -32.950 275.200 12.770 0.560 627
629 3 -31.310 273.760 10.510 0.700 628
630 3 -30.490 272.710 8.340 0.700 629
631 3 -35.270 281.060 13.460 2.239 627
632 3 -31.420 286.280 11.590 1.680 631
633 3 -28.180 291.010 9.730 1.344 632
634 3 -26.390 293.170 7.760 1.344 633
635 3 -21.660 299.400 5.910 1.680 634
636 3 -17.860 306.090 4.170 2.240 635
637 3 -17.890 307.340 2.260 1.400 636
638 3 -15.810 307.250 0.080 1.120 637
639 3 -15.020 308.140 -1.910 1.034 638
640 3 -13.990 308.710 -3.960 0.700 639
641 3 -12.900 309.840 -5.960 0.788 640
642 3 -7.310 311.650 -4.010 1.050 641
643 3 -3.960 314.980 -6.000 1.344 642
644 3 -1.520 320.090 -7.770 1.400 643
645 3 -17.970 308.070 0.320 1.400 637
646 3 -23.350 307.230 -1.340 0.700 645
647 3 -17.570 311.290 -0.160 1.400 645
648 3 -20.970 312.390 -1.240 1.050 647
649 3 -17.960 312.430 -2.050 1.400 647
650 3 -16.280 317.810 -3.730 1.120 649
651 3 -16.020 318.710 -5.150 1.400 650
652 3 -19.350 321.560 -0.620 1.050 651
653 3 -23.560 323.710 -0.850 1.344 652
654 3 -24.540 325.560 -1.440 1.120 653
655 3 -25.310 326.510 -1.680 1.400 654
656 3 -27.100 328.750 -2.250 1.176 655
657 3 -15.200 319.600 -1.110 1.400 651
658 3 -7.090 323.920 0.120 1.050 657
659 3 -6.160 325.250 -0.670 1.008 658
660 3 -15.300 326.600 0.800 1.400 657
661 3 -15.680 328.960 -0.140 1.400 660
662 3 -15.000 333.710 -1.800 1.400 661
663 3 -12.520 333.780 -2.970 1.120 662
664 3 -11.070 334.460 -3.610 0.700 663
665 3 -9.100 334.530 -4.080 0.672 664
666 3 -7.990 334.400 -4.280 0.700 665
667 3 -4.950 335.010 -0.440 0.700 666
668 3 -6.020 333.200 -0.510 0.700 666
669 3 -5.460 331.900 1.040 0.560 668
670 3 -48.860 279.950 16.440 4.838 626
671 3 -52.120 287.150 15.300 3.871 670
672 3 -60.940 294.260 14.590 2.016 671
673 3 -67.850 297.200 13.360 1.680 672
674 3 -74.020 299.760 12.050 1.882 673
675 3 -75.070 296.730 9.860 1.505 674
676 3 -75.110 295.510 7.750 0.840 675
677 3 -74.840 294.510 5.630 1.050 676
678 3 -75.690 293.670 3.610 1.120 677
679 3 -79.300 304.420 10.850 1.960 674
680 3 -78.550 310.390 9.290 1.050 679
681 3 -79.310 312.560 7.520 1.120 680
682 3 -80.450 313.980 5.720 1.290 681
683 3 -82.400 315.750 4.010 1.050 682
684 3 -88.590 306.530 9.750 1.680 679
685 3 -93.800 311.760 8.590 1.960 684
686 3 -97.660 314.060 7.070 1.400 685
687 3 -102.040 316.950 5.650 1.400 686
688 3 -100.610 320.810 3.850 1.050 687
689 3 -99.620 323.340 1.980 0.840 688
690 3 -98.840 324.230 -0.010 1.050 689
691 3 -96.940 324.980 -2.110 1.008 690
692 3 -95.360 325.460 -4.200 0.700 691
693 3 -103.930 317.450 3.820 1.400 687
694 3 -108.450 314.290 1.900 1.050 693
695 3 -109.570 311.230 -0.280 0.700 694
696 3 -111.470 314.230 0.120 0.840 694
697 3 -105.010 318.750 2.000 1.400 693
698 3 -106.640 320.750 0.290 1.680 697
699 3 -108.020 322.450 -1.460 1.680 698
700 3 -105.280 327.790 -3.230 1.050 699
701 3 -104.990 329.290 -5.140 1.344 700
702 3 -110.420 322.900 -3.240 1.680 699
703 3 -114.860 322.760 -4.920 1.680 702
704 3 -117.190 323.750 -6.670 1.680 703
705 3 -117.760 325.210 -8.510 0.700 704
706 3 -116.710 328.290 -10.340 1.120 705
707 3 -112.940 330.480 -12.470 0.945 706
708 3 -120.690 328.230 -10.040 1.050 705
709 3 -119.540 329.890 -12.000 1.050 708
710 3 -117.990 332.340 -13.920 0.840 709
711 3 -120.160 321.250 -8.660 1.400 704
712 3 -123.110 321.780 -10.400 1.400 711
713 3 -126.680 321.810 -12.130 1.400 712
714 3 -129.870 323.280 -13.770 1.400 713
715 3 -130.140 324.850 -15.630 1.120 714
716 3 -130.090 326.650 -17.490 1.120 715
717 3 -50.650 299.650 14.240 2.800 671
718 3 -51.410 301.840 12.470 2.016 717
719 3 -56.240 309.010 11.450 1.400 718
720 3 -58.750 310.840 9.790 1.505 719
721 3 -60.440 312.320 8.030 1.680 720
722 3 -65.290 315.840 6.700 1.400 721
723 3 -68.610 318.060 5.140 1.680 722
724 3 -71.720 321.930 3.700 1.680 723
725 3 -73.170 323.070 1.900 1.680 724
726 3 -77.540 325.980 0.470 1.400 725
727 3 -80.350 327.570 -1.170 1.260 726
728 3 -80.650 333.590 -2.650 1.400 727
729 3 -79.980 335.870 -4.520 1.400 728
730 3 -80.190 338.000 -6.340 1.290 729
731 3 -80.210 339.250 -8.240 1.400 730
732 3 -81.310 328.120 -3.060 1.260 727
733 3 -82.770 329.280 -4.860 1.434 732
734 3 -85.650 330.340 -6.560 1.400 733
735 3 -87.730 331.030 -8.350 1.400 734
736 3 -89.740 332.280 -10.100 1.680 735
737 3 -89.930 336.890 -11.710 1.008 736
738 3 -89.020 338.850 -13.630 1.050 737
739 3 -88.660 340.890 -15.490 0.840 738
740 3 -87.930 343.710 -17.320 1.050 739
741 3 -94.740 332.850 -11.680 1.400 736
742 3 -100.500 331.890 -13.320 1.400 741
743 3 -98.720 337.200 -13.010 1.400 741
744 3 -99.540 338.820 -14.810 1.568 743
745 3 -97.310 342.310 -16.710 1.290 744
746 3 -46.940 309.060 12.740 1.960 717
747 3 -43.050 310.700 10.560 1.568 746
748 3 -40.910 311.960 8.490 1.613 747
749 3 -36.440 315.370 6.420 1.400 748
750 3 -46.280 311.010 10.840 1.960 746
751 3 -46.340 314.210 9.110 1.960 750
752 3 -51.390 317.390 7.760 1.400 751
753 3 -54.950 319.930 6.240 1.400 752
754 3 -56.090 321.320 4.440 1.344 753
755 3 -57.210 325.230 2.840 1.344 754
756 3 -58.290 327.170 1.080 1.400 755
757 3 -61.150 330.710 -0.400 1.344 756
758 3 -63.410 332.250 -2.100 1.344 757
759 3 -66.520 336.100 -3.540 1.400 758
760 3 -67.820 340.840 -5.050 1.434 759
761 3 -45.490 318.120 7.360 1.960 751
762 3 -42.780 326.280 5.830 1.613 761
763 3 -38.360 332.290 3.980 1.680 762
764 3 -37.590 341.790 2.720 1.960 763
765 3 -33.190 353.200 1.340 2.016 764
766 3 -29.570 359.390 -0.420 1.680 765
767 3 -22.910 364.250 -2.540 1.400 766
768 3 -30.030 338.650 1.860 1.680 763
769 3 -28.370 339.700 -0.180 1.680 768
770 3 -26.350 341.540 -2.200 1.400 769
771 3 -20.960 345.530 -1.430 1.344 770
772 3 -19.340 351.010 -3.110 1.568 771
773 3 -19.640 352.000 -4.580 1.400 772
774 3 -16.720 356.500 -6.440 1.400 773
775 3 -14.730 357.780 -8.240 1.400 774
776 3 -12.300 360.370 -9.930 1.400 775
777 3 -12.790 364.730 -11.530 1.400 776
778 3 -49.820 241.210 21.260 5.069 612
779 3 -53.250 244.150 19.770 4.778 778
780 3 -57.030 240.730 17.760 0.900 779
781 3 -58.200 238.460 15.640 0.640 780
782 3 -60.100 238.280 13.760 0.800 781
783 3 -62.130 237.030 11.800 0.768 782
784 3 -63.040 235.640 9.740 0.640 783
785 3 -57.790 247.920 18.430 4.778 779
786 3 -61.480 249.350 16.830 4.977 785
787 3 -69.440 246.040 15.160 1.720 786
788 3 -71.960 245.400 13.290 1.600 787
789 3 -72.530 238.640 10.740 0.885 788
790 3 -73.200 236.930 8.630 0.800 789
791 3 -74.110 235.540 6.570 0.960 790
792 3 -75.520 234.730 4.600 0.960 791
793 3 -77.000 233.420 2.590 0.717 792
794 3 -78.640 232.950 0.660 0.800 793
795 3 -76.850 243.950 11.530 1.600 788
796 3 -80.870 242.650 9.720 1.600 795
797 3 -86.140 240.420 7.930 1.600 796
798 3 -95.090 236.500 6.280 1.920 797
799 3 -98.240 235.390 4.420 1.600 798
800 3 -108.160 225.780 2.360 1.600 799
801 3 -113.810 222.750 0.530 1.536 800
802 3 -124.510 217.840 -1.050 1.536 801
803 3 -130.970 215.180 -2.780 1.280 802
804 3 -136.930 211.920 -4.610 1.600 803
805 3 -141.330 209.840 -6.460 1.536 804
806 3 -150.960 207.250 -7.940 1.280 805
807 3 -158.740 205.060 -3.490 1.600 806
808 3 -109.590 234.430 3.220 1.152 799
809 3 -112.230 235.180 1.470 1.200 808
810 3 -117.300 234.570 -0.190 1.382 809
811 3 -120.010 234.140 -2.020 1.200 810
812 3 -121.960 234.070 -3.890 1.280 811
813 3 -124.610 234.810 -5.630 1.280 812
814 3 -127.370 234.460 -7.460 1.280 813
815 3 -129.580 234.060 -9.330 1.280 814
816 3 -131.680 234.620 -11.140 1.536 815
817 3 -135.080 237.570 -11.410 0.800 816
818 3 -135.250 237.890 -7.350 0.800 817
819 3 -138.390 238.040 -4.290 0.640 818
820 3 -135.700 240.310 -5.910 0.800 818
821 3 -136.770 241.010 -5.970 0.640 820
822 3 -75.200 257.010 16.540 3.520 786
823 3 -80.890 255.260 14.830 0.900 822
824 3 -88.160 253.000 13.190 1.280 823
825 3 -96.180 249.150 11.480 0.800 824
826 3 -100.080 246.460 9.540 0.720 825
827 3 -100.860 246.140 7.560 1.080 826
828 3 -103.010 246.280 5.730 0.600 827
829 3 -104.660 245.790 3.800 0.640 828
830 3 -101.600 243.890 5.410 0.800 827
831 3 -102.200 242.730 3.350 0.671 830
832 3 -84.680 265.600 16.010 3.318 822
833 3 -90.990 264.040 14.350 1.843 832
834 3 -94.690 264.820 12.700 1.600 833
835 3 -98.580 264.600 10.970 1.600 834
836 3 -100.170 264.680 9.090 1.600 835
837 3 -105.560 263.180 7.370 1.769 836
838 3 -108.540 267.460 5.960 0.800 837
839 3 -115.670 266.290 4.400 1.200 838
840 3 -117.330 265.810 2.480 0.768 839
841 3 -118.290 266.350 0.590 0.800 840
842 3 -109.330 261.570 5.510 1.769 837
843 3 -111.990 259.850 3.560 1.600 842
844 3 -115.350 255.780 1.460 1.280 843
845 3 -120.200 251.170 -0.550 1.536 844
846 3 -123.090 252.250 -2.250 0.800 845
847 3 -125.900 253.820 -3.910 0.800 846
848 3 -127.670 254.760 -5.700 0.640 847
849 3 -130.620 255.280 -7.440 0.800 848
850 3 -132.690 255.340 -8.400 0.800 849
851 3 -134.100 255.230 -8.030 0.800 850
852 3 -137.010 253.840 -6.760 0.768 851
853 3 -124.060 246.540 -2.660 0.960 845
854 3 -125.280 244.900 -4.720 0.960 853
855 3 -128.040 242.680 -3.890 0.800 854
856 3 -129.620 240.280 -2.470 0.768 855
857 3 -130.600 238.390 -1.410 0.640 856
858 3 -131.880 236.230 -0.170 0.640 857
859 3 -133.160 234.070 1.060 0.800 858
860 3 -134.100 232.730 1.860 0.640 859
861 3 -86.860 267.680 14.340 3.318 832
862 3 -83.640 271.780 12.430 0.800 861
863 3 -80.620 273.030 10.280 0.800 862
864 3 -80.210 273.140 8.250 0.600 863
865 3 -84.060 277.320 10.920 0.717 862
866 3 -84.620 281.140 9.280 0.768 865
867 3 -80.490 282.140 7.030 0.768 866
868 3 -82.830 286.310 7.560 0.800 866
869 3 -88.440 269.600 12.620 3.318 861
870 3 -92.360 273.820 11.270 3.318 869
871 3 -97.860 273.700 9.680 0.800 870
872 3 -101.680 274.060 8.000 1.200 871
873 3 -102.960 274.370 6.110 0.800 872
874 3 -104.300 274.120 4.180 0.800 873
875 3 -107.380 273.560 2.360 0.800 874
876 3 -94.360 276.870 9.680 3.318 870
877 3 -97.150 282.150 8.330 2.560 876
878 3 -100.650 284.570 6.800 2.654 877
879 3 -98.400 289.890 5.070 1.280 878
880 3 -94.750 293.460 3.070 0.800 879
881 3 -93.140 296.460 1.190 0.800 880
882 3 -93.470 297.500 -0.700 1.536 881
883 3 -99.030 293.150 3.380 0.800 879
884 3 -100.840 298.510 1.970 0.717 883
885 3 -101.970 299.930 0.160 0.800 884
886 3 -104.860 300.950 -1.530 0.800 885
887 3 -109.620 300.590 -3.200 0.640 886
888 3 -104.400 286.100 5.210 2.654 878
889 3 -108.020 289.280 3.750 2.240 888
890 3 -111.940 284.760 1.660 0.737 889
891 3 -113.470 282.890 -0.390 0.800 890
892 3 -116.510 280.350 -2.370 0.800 891
893 3 -119.030 279.700 -4.250 0.800 892
894 3 -123.930 278.250 -6.000 0.768 893
895 3 -125.130 277.230 -5.360 0.800 894
896 3 -126.360 275.650 -4.380 0.800 895
897 3 -115.600 293.680 2.710 2.240 889
898 3 -123.660 300.540 1.910 1.600 897
899 3 -124.560 301.620 0.060 1.280 898
900 3 -125.570 304.120 -1.650 1.600 899
901 3 -123.030 307.170 -3.600 0.640 900
902 3 -121.490 309.640 -5.520 0.768 901
903 3 -127.890 305.100 -3.390 1.600 900
904 3 -129.100 305.960 -5.240 1.280 903
905 3 -130.550 307.120 -7.040 1.792 904
906 3 -135.050 307.760 -8.650 1.600 905
907 3 -138.070 307.730 -10.430 1.280 906
908 3 -139.590 308.350 -12.270 1.536 907
909 3 -143.160 308.350 -14.000 1.280 908
910 3 -145.460 308.710 -14.610 0.800 909
911 3 -141.340 311.750 -13.850 1.536 908
912 3 -142.540 312.590 -15.700 1.280 911
913 3 -143.970 313.730 -17.150 0.800 912
914 3 -130.680 311.090 -8.710 1.600 905
915 3 -127.910 312.030 -10.860 0.786 914
916 3 -126.500 313.390 -12.870 0.800 915
917 3 -124.850 314.420 -14.920 0.655 916
918 3 -130.700 312.350 -10.610 1.600 914
919 3 -131.910 313.210 -12.460 1.280 918
920 3 -135.350 314.320 -14.100 1.600 919
921 3 -136.250 315.420 -15.950 1.600 920
922 3 -136.830 316.750 -17.810 1.600 921
923 3 -137.840 319.250 -19.530 1.600 922
924 3 -119.180 293.730 0.980 1.843 897
925 3 -122.090 290.450 -1.080 0.786 924
926 3 -123.810 289.430 -3.040 0.640 925
927 3 -126.400 288.230 -4.950 0.800 926
928 3 -128.110 287.210 -6.920 0.768 927
929 3 -129.490 286.390 -8.400 0.800 928
930 3 -130.420 285.060 -7.600 0.800 929
931 3 -131.960 283.200 -6.440 0.768 930
932 3 -124.430 293.960 -0.590 1.920 924
933 3 -131.280 293.620 -1.790 1.600 932
934 3 -140.970 295.700 -0.300 1.280 933
935 3 -143.240 295.400 0.350 1.600 934
936 3 -145.430 298.790 -1.200 0.768 935
937 3 -146.320 299.890 -3.050 0.800 936
938 3 -149.520 293.810 2.460 1.280 935
939 3 -151.780 293.500 3.110 0.800 938
940 3 -154.260 294.090 3.420 0.960 939
941 3 -158.320 292.250 5.140 0.800 940
942 3 -161.090 292.570 5.630 0.640 941
943 3 -162.160 293.260 5.560 0.768 942
944 3 -157.290 298.460 2.170 0.800 940
945 3 -156.910 299.870 1.470 0.768 944
946 3 -156.790 301.590 0.690 0.768 945
947 3 -157.240 302.820 -1.170 0.768 946
948 3 -153.910 303.670 -3.380 0.800 947
949 3 -133.580 292.780 2.340 1.600 933
950 3 -137.410 288.780 6.330 1.600 949
951 3 -145.650 282.730 10.480 1.600 950
952 3 -148.500 280.680 8.520 1.843 951
953 3 -157.010 275.000 7.640 1.843 952
954 3 -160.810 272.840 9.450 1.600 953
955 3 -162.860 271.640 10.450 1.920 954
956 3 -176.080 266.100 15.040 2.240 955
957 3 -183.360 263.930 19.450 2.076 956
958 3 -147.340 278.000 8.930 1.600 952
959 3 -151.630 269.540 12.570 0.768 958
960 3 -155.380 266.100 16.600 1.311 959
961 3 -157.770 262.210 20.480 1.200 960
962 3 -157.180 259.620 24.040 0.768 961
963 3 -155.380 257.430 24.610 0.800 962
964 3 -144.390 273.090 12.300 0.800 958
965 3 -142.730 269.810 15.920 1.019 964
966 3 -142.020 267.670 17.070 0.768 965
967 3 -139.890 266.280 17.200 0.800 966
968 3 -136.250 266.140 16.440 0.768 967
969 3 -134.330 265.620 16.230 0.800 968
970 3 14.710 20.000 6.590 8.668 1
971 3 10.460 1.820 3.570 8.825 970
972 3 3.980 -16.100 0.930 9.290 971
973 3 -1.340 -34.210 -1.470 10.483 972
974 3 -5.180 -47.180 -0.260 10.590 973
975 3 -10.710 -59.980 1.080 9.709 974
976 3 -33.800 -100.510 1.440 9.754 975
977 3 -51.090 -133.170 2.020 7.000 976
978 3 -63.550 -152.180 -2.640 6.271 977
979 3 -72.330 -163.780 -6.980 6.271 978
980 3 -91.150 -161.700 -1.290 1.680 979
981 3 -92.710 -161.640 2.850 2.016 980
982 3 -93.790 -156.560 7.390 0.472 981
983 3 -94.020 -154.350 11.630 0.700 982
984 3 -94.450 -153.780 15.740 0.700 983
985 3 -96.550 -153.000 20.000 0.700 984
986 3 -99.980 -161.980 7.420 2.016 981
987 3 -108.180 -161.180 12.150 1.400 986
988 3 -111.500 -164.620 16.150 1.008 987
989 3 -114.290 -156.680 17.040 1.400 987
990 3 -117.020 -156.390 21.310 1.344 989
991 3 -121.680 -155.560 25.770 0.630 990
992 3 -76.780 -169.450 -11.140 6.271 979
993 3 -89.260 -171.090 -12.310 2.419 992
994 3 -96.830 -173.340 -9.900 1.400 993
995 3 -101.800 -172.230 -5.390 1.680 994
996 3 -104.160 -179.900 -1.830 0.840 995
997 3 -106.270 -181.600 2.210 1.050 996
998 3 -107.840 -183.350 6.210 0.774 997
999 3 -108.660 -173.010 -2.840 1.680 995
1000 3 -119.360 -170.320 -3.790 1.120 999
1001 3 -127.320 -175.460 -5.620 1.680 1000
1002 3 -130.140 -177.600 -5.540 1.680 1001
1003 3 -126.180 -170.640 -5.290 1.935 1000
1004 3 -135.400 -173.590 -3.150 1.613 1003
1005 3 -131.720 -168.140 -6.660 1.400 1003
1006 3 -135.650 -166.390 -8.210 1.120 1005
1007 3 -137.660 -165.780 -9.050 1.400 1006
1008 3 -138.940 -164.180 -9.460 1.400 1007
1009 3 -138.980 -161.010 -10.850 1.120 1008
1010 3 -80.340 -173.890 -9.230 6.020 992
1011 3 -86.550 -190.620 -14.200 6.020 1010
1012 3 -103.070 -188.590 -8.700 0.840 1011
1013 3 -90.470 -200.680 -18.770 4.200 1011
1014 3 -99.360 -229.060 -18.670 3.640 1013
1015 3 -105.030 -256.430 -24.520 3.640 1014
1016 3 -105.640 -265.090 -25.890 3.640 1015
1017 3 -118.300 -270.030 -21.290 1.080 1016
1018 3 -123.530 -271.600 -16.990 1.680 1017
1019 3 -126.460 -272.930 -12.850 0.945 1018
1020 3 -106.120 -270.810 -30.370 3.360 1016
1021 3 -107.520 -283.510 -35.370 4.064 1020
1022 3 -106.560 -304.710 -41.280 3.360 1021
1023 3 -108.110 -320.340 -46.520 2.520 1022
1024 3 -112.090 -338.530 -51.790 2.240 1023
1025 3 -114.300 -350.200 -56.650 1.400 1024
1026 3 -117.980 -353.350 -57.490 1.276 1025
1027 3 -122.630 -357.320 -58.570 1.120 1026
1028 3 -123.120 -360.460 -56.780 1.400 1027
1029 3 -125.620 -366.120 -55.060 1.120 1028
1030 3 -128.810 -372.790 -53.360 1.400 1029
1031 3 -128.210 -371.620 -51.300 1.680 1030
1032 3 -128.750 -382.230 -50.150 0.800 1031
